# Supplementary material for: SMYD3 associates with the NuRD (MTA1/2) complex to regulate transcription and promote proliferation and invasiveness in hepatocellular carcinoma cells
Source: BMC Biol. 2022 Dec 27;20:294. doi: 10.1186/s12915-022-01499-6 (PMC9795622; doi:10.1186/s12915-022-01499-6)
Supplement: Supplementary file 2 — Additional file 2. Raw date of gene expression and log2fc of differentially expressed genes (DEGs) between 5 pairs of HCC and adjacent normal tissues in RNA seq results. [file 12915_2022_1499_MOESM2_ESM.xlsx]

## Sheet: gene_expression
st_gene_id	gene_id	gene_symbol	exp_Adjacent1	exp_Adjacent2	exp_Adjacent3	exp_Adjacent4	exp_Adjacent5	exp_Tumor1	exp_Tumor2	exp_Tumor3	exp_Tumor4	exp_Tumor5	read_count_Adjacent1	read_count_Adjacent2	read_count_Adjacent3	read_count_Adjacent4	read_count_Adjacent5	read_count_Tumor1	read_count_Tumor2	read_count_Tumor3	read_count_Tumor4	read_count_Tumor5	average_exp_Adjacent_Q	average_exp_Adjacent_S2	average_exp_Adjacent_S4	average_exp_Adjacent_S5	average_exp_Tumor_Q	average_exp_Tumor_S2	average_exp_Tumor_S4	average_exp_Tumor_S5	average_read_count_Adjacent_Q	average_read_count_Adjacent_S2	average_read_count_Adjacent_S4	average_read_count_Adjacent_S5	average_read_count_Tumor_Q	average_read_count_Tumor_S2	average_read_count_Tumor_S4	average_read_count_Tumor_S5
G9606_9266	2323	FLT3LG	2.67	11.35	2.86	5.03	4.95	2.84	7.33	17.56	11.03	3.75	44	201	53	102	97	46	139	303	238	78	5.372	3.8775	3.49333	3.52	8.502	8.795	8.05	10.4767	99.4	74	64.6667	66.3333	160.8	166.25	142.333	195.667
G9606_9392	90459	ERI1	0.82	1.44	1.01	1.03	1.02	1.7	2.85	5.12	4	0.83	63	118	70	94	94	112	260.09	330	338	79	1.064	0.97	0.95	0.953333	2.9	2.9125	2.55	3.60667	87.8	80.25	75.6667	75.6667	223.818	214.75	173.667	260
G9606_4009	79595	SAP130	3.11	4.39	2.48	3.22	3.82	6.71	9.87	5.82	7.54	8.83	210	323	193	276	327	467	812	433	659	795	3.404	3.1575	3.13667	2.93667	7.754	7.225	7.12	6.69	265.8	251.5	243.333	226.333	633.2	588.5	565	519.667
G9606_24999	100129098	LOC100129098	0.03	0.12	0	0	0.02	0.07	0	0.02	0.12	0.02	1	5	0	0	1	3	0	1	6	1	0.034	0.0125	0.0166667	0.01	0.046	0.0575	0.0366667	0.07	1.4	0.5	0.666667	0.333333	2.2	2.75	1.66667	3.33333
G9606_4181	10927	SPIN1	6.38	11.16	5.4	6.75	7.26	9.86	8.45	19.83	12.28	10.99	481	923	469	646	697	766	779	1653	1204	1110	7.39	6.4475	6.34667	6.17667	12.282	13.24	13.56	13.99	643.2	573.25	549	532	1102.4	1183.25	1176.33	1207.67
G9606_32562	7475	WNT6	0.04	0.07	0.1	0.03	0	0.07	0.06	0	0.17	0.08	1	2	3	1	0	2	2	0	6	3	0.048	0.0425	0.0466667	0.0566667	0.076	0.08	0.05	0.08	1.4	1.25	1.33333	1.66667	2.6	2.75	1.66667	2.66667
G9606_16727	8879	SGPL1	10.83	11.17	7.96	7.69	9.27	16.73	13.25	10.26	11.74	11.59	1039	1176	880	933	1121	1650	1501	1087	1449	1490	9.384	8.9375	9.35333	8.82667	12.714	12.58	12.86	12.91	1029.8	993.25	1013.33	950.667	1435.4	1419	1409	1395.33
G9606_16935	51450	PRRX2	0	0	0	0.06	0	0	0.12	0.19	0.87	0.11	0	0	0	1	0	0	2	4	19	3	0.012	0.015	0	0.02	0.258	0.2925	0.1	0.353333	0.2	0.25	0	0.333333	5.6	6.5	2.33333	7.66667
G9606_4384	390940	PINLYP	1.05	4.19	0.61	1.37	0.69	0.58	2.42	1.57	2.41	0.19	9	41	6	15	7	8.01	32	18	30	9	1.582	0.93	0.783333	1.01	1.434	1.1875	0.78	1.52	15.6	9.25	7.33333	10	19.402	16.2525	11.67	18.67
G9606_3976	1211	CLTA	59.13	79.2	43.96	42.01	51.17	108.74	110.92	166.69	82.15	150.45	874	1265	747	854	990	1752	2077	2663	1593	3235	55.094	49.0675	51.42	48.3667	123.79	127.007	141.96	119.193	946	866.25	870.333	825	2264	2310.75	2550	2002.67
G9606_23441	51399	TRAPPC4	7.34	10.01	4.57	7.27	6.71	16.88	18.04	21.87	17.26	19.27	148	219	105	182	169	348	441	475	448	510	7.18	6.4725	6.20667	6.39333	18.664	18.82	19.34	18.67	164.6	151	140.667	145	444.4	445.25	444.333	423.667
G9606_7997	102723623	LOC102723623	0.03	0	0.04	0.13	0.03	0.09	0.03	0.08	0	0.02	2	0	2.64	10.95	2.82	5.8	2.09	5.97	0	2.07	0.046	0.0575	0.0333333	0.0666667	0.044	0.0475	0.0633333	0.0566667	3.682	4.6025	2.48667	5.19667	3.186	3.46	4.61333	3.92333
G9606_1798	57470	LRRC47	14.49	14.87	11.12	13.3	13.58	10.24	17.62	16.94	13.48	11.62	629	708	555	731	748	458	935	812	761.22	674	13.472	13.1225	13.0633	12.97	13.98	13.07	12.9333	13.5533	674.2	665.75	644	638.333	728.044	676.305	648	677.073
G9606_3067	91966	CXorf40A	6.68	6.42	5.82	6.33	5.75	7.73	6.55	7.93	6.8	4.5	584.18	552.28	586.58	678.36	563.43	465.63	566.79	502.19	426.72	283.58	6.2	6.145	6.08333	6.27667	6.702	6.74	6.72	7.48667	592.966	603.138	578.063	616.373	448.982	419.53	417.133	464.847
G9606_25755	8200	GDF5	0.03	0	0	0.02	0	0.05	0	0.06	0	0	1	0	0	1	0	1.98	0	3	0	0	0.01	0.0125	0.01	0.0166667	0.022	0.0275	0.0366667	0.0366667	0.4	0.5	0.333333	0.666667	0.996	1.245	1.66	1.66
G9606_631	8470	SORBS2	23.72	23.73	15.27	21.01	22.59	19.84	11.32	10.8	18.97	9.21	1910	2127	1413	2160	2320	1825	1141	963	2000	1006	21.264	20.6475	20.5267	20	14.028	14.705	13.2833	16.5367	1986	1950.75	1881	1827.67	1387	1448.5	1264.67	1596
G9606_1021	79848	CSPP1	3.1	4.94	2.67	2.69	2.64	6.2	6.48	16.98	5.46	6.35	281	487.9	270	299	303	572.01	683.24	1583.12	613.19	727.32	3.208	2.775	2.80333	2.82	8.294	8.7475	9.84333	9.54667	328.18	288.25	284.667	283.333	835.776	873.91	960.817	922.773
G9606_8819	5533	PPP3CC	2.12	5.21	3.7	4.06	3.53	2.76	4.11	10.36	12.37	2.97	83	222	165	202	175	114	196	439	638	150	3.724	3.3525	3.11667	3.29333	6.514	7.115	5.36333	8.49667	169.4	156.25	141	150	307.4	335.25	234.333	397
G9606_4534	54926	UBE2R2	14.7	18.64	12.98	14.91	14.76	18.96	27.73	26.29	20.17	23.44	1086	1513	1105	1399	1388	1446	2507	2149	1939	2321	15.198	14.3375	14.1467	14.1967	23.318	22.215	22.8967	21.8067	1298.2	1244.5	1193	1196.67	2072.4	1963.75	1972	1844.67
G9606_30907	11181	TREH	1.59	1.37	1.37	2.9	6.24	0.21	0.12	0	2	0.05	47	44	47	107	234	6	4	0	78	2	2.694	3.025	3.06667	1.95333	0.476	0.565	0.0866667	0.736667	95.8	108.75	109.333	67	18	21.5	2.66667	28
G9606_10460	51429	SNX9	16.61	18.21	12.83	17	17.78	17.81	13.56	19.5	24.87	17.18	1064	1288	953	1385	1467	1188	1077	1398	2078	1480	16.486	16.055	15.74	15.48	18.584	19.84	18.1633	20.7267	1231.4	1217.25	1161.33	1134	1444.2	1536	1355.33	1554.67
G9606_3808	10288	LILRB2	3.07	5.81	1.77	5.95	2.02	3.18	2.57	8.49	5.4	0.8	145	302	95	356.99	121.11	156	148	438.42	336.3	50	3.724	3.2025	2.28667	3.59667	4.088	4.4675	4.15667	5.69	204.02	179.525	120.37	198.997	225.744	245.18	214.807	310.24
G9606_17078	944	TNFSF8	0.25	3.15	0.33	0.57	0.76	0.56	1.04	2.63	3.87	0.38	13	156	20	36	40	30	62	151	223	25	1.012	0.4775	0.446667	0.383333	1.696	1.86	1.19	2.35333	53	27.25	24.3333	23	98.2	107.25	68.6667	134.667
G9606_23486	10293	TRAIP	0.15	0.44	0.31	0.17	0.36	0.96	3.31	6.52	1.55	2.97	5	16	12	6	14	34	131	239	67	132	0.286	0.2475	0.273333	0.21	3.062	3	3.48333	3.01	10.6	9.25	10.3333	7.66667	120.6	118	135	113.333
G9606_26667	1810	DR1	4.5	6.18	2.84	3.22	3.91	8.45	12.38	13.98	6.28	5.76	238	359	173	216	263	461	801	817	432	408	4.13	3.6175	3.75	3.52	9.37	8.6175	9.39667	9.57	249.8	222.5	224.667	209	583.8	529.5	562	570
G9606_2226	91156	IGFN1	0.01	0.2	0	0.03	0.02	0.04	0	0	0.13	0.06	1	43	0	8	5	7	1	1	33	17	0.052	0.015	0.01	0.0133333	0.046	0.0575	0.0333333	0.0566667	11.4	3.5	2	3	11.8	14.5	8.33333	13.6667
G9606_30603	166	AES	142.8	173.83	115.21	93.4	106.77	85.34	93.06	176.62	142.82	376.67	3849	5134	3569	3178	3632	2377	3068	5248	5011	13507	126.402	114.545	121.593	117.137	174.902	195.363	212.877	134.927	3872.4	3557	3683.33	3532	5842.2	6535.75	7044	4212
G9606_6948	26049	FAM169A	0.96	1.3	0.44	0.56	0.38	3.14	2.89	0.88	1.23	1.43	97	144	52	73	51	327	353	98	160	193	0.728	0.585	0.593333	0.653333	1.914	1.67	1.81667	1.75	83.4	68.25	66.6667	74	226.2	194.5	206	195
G9606_33839	11197	WIF1	0	0	0	0	0	0	0.04	0.05	0	0.14	0	0	0	0	0	0	2	2	0	7	0	0	0	0	0.046	0.0475	0.0633333	0.0166667	0	0	0	0	2.2	2.25	3	0.666667
G9606_33898	10683	DLL3	0	0.03	0	0	0	0	0.04	0.05	0.05	0.06	0	1	0	0	0	0	2	2	2	3	0.006	0	0	0	0.04	0.04	0.0366667	0.0333333	0.2	0	0	0	1.8	1.75	1.66667	1.33333
G9606_16887	284996	RNF149	17.98	25.51	17.05	18.6	14.28	20.22	31.1	38.45	29.3	26.39	762.1	1164.69	801.13	1059.65	804.09	870.89	1565.17	1770.74	1688.31	1468.29	18.684	16.9775	16.4367	17.8767	29.092	28.59	28.3533	29.3233	918.332	856.742	789.107	874.293	1472.68	1449.56	1369.97	1443.31
G9606_6340	282679	AQP11	8.09	5.29	7.92	5.24	6.53	6.48	10.89	2.41	3.46	6.59	265	203	289	226	276	217	433	90	155	290	6.614	6.945	7.51333	7.08333	5.966	4.735	5.16	4.11667	251.8	264	276.667	260	237	188	199	154
G9606_16623	84987	COX14	31.96	32.34	40.91	26.96	26.49	36.2	40.93	35.63	20.21	21.46	357	394	522	377	367	416	558	436	294	315	31.732	31.58	33.12	33.2767	30.886	28.375	31.0967	30.68	403.4	405.75	415.333	418.667	403.8	365.25	389	382
G9606_22948	285782	CAGE1	0	0.02	0	0	0.02	0	0	0.08	0	0	0	1	0	0	1	0	0	4	0	0	0.008	0.005	0.00666667	0	0.016	0.02	0.0266667	0.0266667	0.4	0.25	0.333333	0	0.8	1	1.33333	1.33333
G9606_382	56935	SMCO4	21.45	20.44	23.41	17.45	13.8	24.24	27.55	17.44	23.23	19.59	326	340	406	356.06	297.96	380	517	292	513.97	428.46	19.31	19.0275	19.5533	20.77	22.41	21.125	20.4233	21.6367	345.204	346.505	343.32	362.687	426.286	403.608	366.82	395.323
G9606_17479	157807	CLVS1	0	0.05	0.05	0.02	0	0.19	0.06	0.41	0.04	0.04	0	3.37	3.46	1.11	0	11.08	4.3	27.15	3.26	3.37	0.024	0.0175	0.0166667	0.0233333	0.148	0.17	0.213333	0.213333	1.588	1.1425	1.15333	1.52333	9.832	11.215	13.8667	13.83
G9606_5330	7066	THPO	9.11	6.39	5.87	7.27	6.66	10.6	12.43	10.83	7.36	8.82	276	213	206	280	259	330	462	365	291	367	7.06	7.2275	7.21333	7.41667	10.008	9.4025	10.0833	9.59667	246.8	255.25	247	254	363	338.25	354	328.667
G9606_18007	1311	COMP	0	0.11	0	0.04	0.14	0.05	0	0	6.73	0.77	0	5	0	2	7	2	0	0	351	41	0.058	0.045	0.0466667	0.0133333	1.51	1.8875	0.273333	2.26	2.8	2.25	2.33333	0.666667	78.8	98.5	14.3333	117.667
G9606_20385	100505767	SPDYE18	0.5	0.37	0.18	0.91	0.71	0.46	0.19	0.38	0.7	0.15	9.76	7.91	4.14	22.31	17.53	9.33	4.58	8.13	17.78	3.91	0.534	0.575	0.463333	0.53	0.376	0.4225	0.33	0.513333	12.33	13.435	10.4767	12.07	8.746	9.7875	7.12333	11.7467
G9606_8713	1030	CDKN2B	0.23	0.94	0.16	0.31	0.17	1.5	1.37	7.33	3	0.43	15	66	12	25	14	99	107	519	250	37	0.362	0.2175	0.186667	0.233333	2.726	3.065	3.08667	3.94333	26.4	16.5	13.6667	17.3333	202.4	226.25	218.333	289.333
G9606_19208	8545	CGGBP1	12.37	12.97	6.96	11.06	11.48	15.63	18.7	23.19	16.03	13.15	914	1052	592	1040	1081	1196	1691	1893	1543	1307	10.968	10.4675	10.27	10.13	17.34	17	17.3233	18.2833	935.8	906.75	862.333	848.667	1526	1484.75	1465.33	1544
G9606_14226	10575	CCT4	18.44	28.32	16.35	18.91	21.59	29.61	21.76	69.31	41.08	64.32	707	1187	719	916	1049	1168	1020	2933	2049	3292	20.722	18.8225	18.7933	17.9	45.216	51.08	54.4133	46.6667	915.6	847.75	825	780.667	2092.4	2360.5	2464.33	2050
G9606_11184	10663	CXCR6	0.98	6.9	0.5	1.21	1.57	0.89	3.38	2.87	3.31	0.19	31	240	19	50	63	29	131	101	137	8	2.232	1.065	1.01667	0.896667	2.128	1.815	1.31667	2.35667	80.6	40.75	37.6667	33.3333	81.2	68.75	46	89
G9606_16224	85378	TUBGCP6	4.9	7.55	3.53	6.25	6.13	9.72	14.93	7.69	9.97	9.37	491	822	413	808	792	1010	1797	802	1304	1274	5.672	5.2025	4.85333	4.89333	10.336	9.1875	8.92667	9.12667	665.2	626	565.333	570.667	1237.4	1097.5	1028.67	1038.67
G9606_14968	374	AREG	0	0.68	0.22	0.08	0	0.1	0.28	84.03	0.15	0	0	15	5	2	0	2	7	1863	4	0	0.196	0.075	0.0733333	0.1	16.912	21.07	28.0433	28.0933	4.4	1.75	1.66667	2.33333	375.2	467.25	621.667	623
G9606_6319	51816	ADA2	5.98	17.14	2.87	11.03	6.5	6.76	12.04	19.57	19.43	4.73	381	1209.85	208	908	541	436.99	959.99	1383	1651	409	8.704	6.595	5.11667	6.62667	12.506	12.6225	10.3533	15.2533	649.57	509.5	376.667	499	967.996	969.997	742.997	1157
G9606_27085	84687	PPP1R9B	5.22	18.16	6.18	8.66	10.64	13.49	9.3	21.78	23.43	17.34	344	1299	470	719	879	905	739	1585	1998	1531	9.772	7.675	7.34667	6.68667	17.068	19.01	17.5367	19.5667	742.2	603	564.333	511	1351.6	1504.75	1340.33	1496
G9606_28393	9951	HS3ST4	0	0	0	0	0	0	0	0	0	0.04	0	0	0	0	0	0	0	0	0	3	0	0	0	0	0.008	0.01	0.0133333	0	0	0	0	0	0.6	0.75	1	0
G9606_180	79830	ZMYM1	1.22	1.83	0.72	1.45	1.36	1.57	2.41	3.34	2.05	1.33	99.16	147	66	147.08	136	122.01	231	290.01	202.02	139	1.316	1.1875	1.1	1.13	2.14	2.0725	2.08	2.32	119.048	112.06	100.387	104.08	196.808	188.26	183.673	204.68
G9606_3917	6871	TADA2A	2.39	2.9	1.95	3.01	2.88	3.24	4.97	8.28	4.64	3.4	140	151.13	118	172	176	163.06	256	495.31	262.06	187	2.626	2.5575	2.40667	2.45	4.906	4.89	4.97333	5.38667	151.426	151.5	144.667	143.333	272.686	276.858	281.79	306.81
G9606_14972	142	PARP1	10.57	14.39	8.03	12.83	13.46	36.42	33.96	30.45	34.63	57.55	698	1043	611	1075	1131	2480	2743	2224	2976	5091	11.856	11.2225	10.6867	10.4767	38.602	39.7625	41.4733	33.8333	911.6	878.75	813.333	794.667	3102.8	3192.75	3265	2560
PONSE_DETECTION_OF_DNA_DAMAGE///The series of events required to receive a stimulus indicating DNA damage has occurred and convert it to a molecular signal.+++GO_RECOMBINATIONAL_REPAIR///A DNA repair process that involves the exchange, reciprocal or nonreciprocal, of genetic material between the broken DNA molecule and a homologous region of DNA.+++GO_DNA_DEPENDENT_DNA_REPLICATION///A DNA replica…	GO_NUCLEOLUS///A small, dense body one or more of which are present in the nucleus of eukaryotic cells. It is rich in RNA and protein, is not bounded by a limiting membrane, and is not seen during mitosis. Its prime function is the transcription of the nucleolar DNA into 45S ribosomal-precursor RNA, the processing of this RNA into 5.8S, 18S, and 28S components of ribosomal RNA, and the associatio…	GO_POLY_A_RNA_BINDING///Interacting non-covalently with a poly(A) RNA, a RNA molecule which has a tail of adenine bases.+++GO_HISTONE_DEACETYLASE_BINDING///Interacting selectively and non-covalently with the enzyme histone deacetylase.+++GO_KINASE_BINDING///Interacting selectively and non-covalently with a kinase, any enzyme that catalyzes the transfer of a phosphate group.+++GO_ZINC_ION_BINDING/…	NA	GSE8835_HEALTHY_VS_CLL_CD8_TCELL_UP///Genes up-regulated in CD8 T cells: healthy versus CLL (chronic lymphocytic leukemia).+++GSE2770_UNTREATED_VS_TGFB_AND_IL12_TREATED_ACT_CD4_TCELL_48H_UP///Genes up-regulated in CD4 [GeneID=920] T cells: untreated (0h) versus activated by anti-CD3 and anti-CD28 and then stimulated by TGFB1 [GeneID=7040] and IL-12 (48h).+++GSE4748_CYANOBACTERIUM_LPSLIKE_VS_LPS_A…	NA	PF00644///Poly(ADP-ribose) polymerase catalytic domain+++PF00645///Poly(ADP-ribose) polymerase and DNA-Ligase Zn-finger region+++PF08063///PADR1 (NUC008) domain+++PF00533///BRCA1 C Terminus (BRCT) domain+++PF05406///WGR domain+++PF02877///Poly(ADP-ribose) polymerase, regulatory domain	R-HSA-73884///Base Excision Repair+++R-HSA-110373///Resolution of AP sites via the multiple-nucleotide patch replacement pathway+++R-HSA-3108214///SUMOylation of DNA damage response and repair proteins+++R-HSA-5696399///Global Genome Nucleotide Excision Repair (GG-NER)+++R-HSA-3108232///SUMO E3 ligases SUMOylate target proteins+++R-HSA-5696395///Formation of Incision Complex in GG-NER+++R-HSA-392…	[PARP1_HUMAN|Reviewed]RecName: Full=Poly [ADP-ribose] polymerase 1; Short=PARP-1; EC=2.4.2.30 {ECO:0000269|PubMed:18172500, ECO:0000269|PubMed:28190768}; AltName: Full=ADP-ribosyltransferase diphtheria toxin-like 1; Short=ARTD1; AltName: Full=NAD(+) ADP-ribosyltransferase 1; Short=ADPRT 1; AltName: Full=Poly[ADP-ribose] synthase 1;+++[A0A024R3T8_HUMAN|Unreviewed]RecName: Full=Poly [ADP-ribose] po…
G9606_20193	2629	GBA	10.04	20.57	12.42	14.98	15.08	71.89	29.49	53.24	45.33	34.59	385	860	549	724	735	2826	1376	2236	2260	1760	14.618	13.13	12.5133	12.48	46.908	51.2625	53.24	56.82	650.6	598.25	556.333	552.667	2091.6	2270.5	2274	2440.67
G9606_18550	122773	KLHDC1	2.23	2.11	1.42	2.63	1.6	2.06	0.96	1.26	1.96	0.19	95	101	71	147	88	93	52	64	113	13	1.998	1.97	1.75	2.09333	1.286	1.3675	1.17	1.76	100.4	100.25	84.6667	104.333	67	70.75	56.6667	90
G9606_4676	6262	RYR2	0.01	0.15	0	0.02	0.02	0.01	0.09	0.02	0.11	0.04	3	45	0	8	8	2	32	5	40	14	0.04	0.0125	0.01	0.01	0.054	0.045	0.0233333	0.0466667	12.8	4.75	3.66667	3.66667	18.6	15.25	7	15.6667
during the embryonic phase. The embryonic phase begins with zygote formation. The end of the embryonic phase is organism-specific. For example, it would be at birth for mammals, larval hatching for insects and seed dormancy in plants.+++GO_ACTIN_FILAMENT_BASED_MOVEMENT///Movement of organelles or other particles along actin filaments, or sliding of actin filaments past each other, mediated by mot…	GO_NUCLEAR_OUTER_MEMBRANE_ENDOPLASMIC_RETICULUM_MEMBRANE_NETWORK///The continuous network of membranes encompassing the nuclear outer membrane and the endoplasmic reticulum membrane.+++GO_I_BAND///A region of a sarcomere that appears as a light band on each side of the Z disc, comprising a region of the sarcomere where thin (actin) filaments are not overlapped by thick (myosin) filaments; contain…	GO_KINASE_BINDING///Interacting selectively and non-covalently with a kinase, any enzyme that catalyzes the transfer of a phosphate group.+++GO_PROTEIN_KINASE_A_CATALYTIC_SUBUNIT_BINDING///Interacting selectively and non-covalently with one or both of the catalytic subunits of protein kinase A.+++GO_SIGNALING_RECEPTOR_ACTIVITY///Receiving a signal and transmitting the signal in the cell to initia…	MTOR_UP.N4.V1_DN///Genes down-regulated in CEM-C1 cells (T-CLL) in comparison of control vs rapamycin (sirolimus) [PubChem=6610346], an mTOR pathway inhibitor.+++KRAS.300_UP.V1_DN///Genes down-regulated in four lineages of epithelial cell lines over-expressing an oncogenic form of KRAS [Gene ID=3845] gene.+++KRAS.600_UP.V1_DN///Genes down-regulated in four lineages of epithelial cell lines over-e…	GSE10147_IL3_VS_IL3_AND_HIVP17_STIM_PDC_UP///Genes up-regulated in plasmacytoid dendritic cells: IL3 [GeneID=3562] versus IL3 [GeneID=3562] and the HIV matrix protein p17.+++GSE360_CTRL_VS_B_MALAYI_LOW_DOSE_MAC_UP///Genes up-regulated in comparison of macrophages versus macrophages exposed to B. malayi (5 worms/well).+++GSE1925_CTRL_VS_3H_IFNG_STIM_IFNG_PRIMED_MACROPHAGE_DN///Genes down-regulated…	HALLMARK_KRAS_SIGNALING_DN///Genes down-regulated by KRAS activation.	PF02815///MIR domain+++PF01365///RIH domain+++PF06459///Ryanodine Receptor TM 4-6+++PF08454///RyR and IP3R Homology associated+++PF02026///RyR domain+++PF00520///Ion transport protein+++PF08709///Inositol 1,4,5-trisphosphate/ryanodine receptor+++PF00622///SPRY domain	R-HSA-382551///Transport of small molecules+++R-HSA-397014///Muscle contraction+++R-HSA-5578775///Ion homeostasis+++R-HSA-5576891///Cardiac conduction+++R-HSA-983712///Ion channel transport+++R-HSA-2672351///Stimuli-sensing channels	[RYR2_HUMAN|Reviewed]RecName: Full=Ryanodine receptor 2; Short=RYR-2; Short=RyR2; Short=hRYR-2; AltName: Full=Cardiac muscle ryanodine receptor; AltName: Full=Cardiac muscle ryanodine receptor-calcium release channel; AltName: Full=Type 2 ryanodine receptor;+++[D7UNU2_HUMAN|Unreviewed]SubName: Full=Cardiac-type ryaodine receptor {ECO:0000313|EMBL:BAJ10285.1}; Flags: Fragment;+++[D7UNU3_HUMAN|Unre…
G9606_33044	84418	CYSTM1	43.25	73.69	55.68	28.8	32.55	115.65	99.33	90.84	51.48	55.9	603	1124	889	503	567	1665	1693	1390	935	1028	46.794	40.07	43.8267	42.5767	82.64	78.4675	87.4633	85.99	737.2	640.5	686.333	665	1342.2	1254.5	1361	1330
G9606_33509	102724995	LOC102724995	0	0	0	0	0.13	0	0	0.89	0.28	0	0	0	0	0	6.69	0	0	40.54	15.23	0	0.026	0.0325	0.0433333	0	0.234	0.2925	0.296667	0.39	1.338	1.6725	2.23	0	11.154	13.9425	13.5133	18.59
G9606_32429	9936	CD302	59.56	56.68	44.25	60.9	83.03	43.51	66.37	9.51	49.96	36.6	3905	4085.05	3342	5062	6925	2948	5326	692	4268	3215.11	60.884	61.935	62.28	54.9033	41.19	34.895	29.8733	34.3267	4663.81	4808.5	4724	4103	3289.82	2780.78	2285.04	2636
G9606_9712	2531	KDSR	9.57	10.16	8.37	10.21	10.37	11.29	18.31	14.46	12.19	10.4	830	965.73	835	1123	1141.67	1009	1944	1381.79	1372	1204.21	9.736	9.63	9.43667	9.38333	13.33	12.085	12.05	12.6467	979.08	982.418	935.557	929.333	1382.2	1241.75	1198.33	1254.26
G9606_10471	6038	RNASE4	154.52	139.27	163.58	160.14	160.74	92.82	74.39	81.79	133.91	87.8	3525.35	3481.66	4277	4919.41	4971.99	2278.32	2202.12	2160.82	4144.57	3031.96	155.65	159.745	159.613	159.413	94.142	99.08	87.47	102.84	4235.08	4423.44	4258.11	4240.59	2763.56	2903.92	2490.37	2861.24
G9606_21063	1959	EGR2	0.34	2.52	2.48	6.14	1.3	1.66	0.91	2.31	5.79	0.46	16	132	138	370	79	82	52	116	371	28	2.556	2.565	1.37333	2.98667	2.226	2.555	1.47667	3.25333	147	150.75	77.6667	174.667	129.8	149.25	75.3333	189.667
G9606_11931	1804	DPP6	0.03	0.01	0	0	0.02	0.01	0.02	0.01	0.05	0.05	2	1	0	0	1	1	2	1	2	5	0.012	0.0125	0.0166667	0.01	0.028	0.03	0.0233333	0.0233333	0.8	0.75	1	0.666667	2.2	2.25	2.33333	1.33333
G9606_5878	9666	DZIP3	1.11	1.9	0.61	1.24	0.99	2.49	1.47	7.72	2.11	0.88	87	172	55	130	100	202	147	687	230	99	1.17	0.9875	0.903333	0.986667	2.934	3.3	3.69667	4.10667	108.8	93	80.6667	90.6667	273	304.5	329.333	373
G9606_10344	8774	NAPG	5.56	5.93	4.04	3.55	5.51	8.41	7.52	7.75	8.01	7.95	315	369	262	259	416	505	536	481	604	617	4.918	4.665	5.03667	4.38333	7.928	8.03	8.03667	8.05667	324.2	313	331	278.667	548.6	551.75	534.333	530
G9606_4500	955	ENTPD6	11.04	14.96	8.3	10.24	11.69	20.81	37.93	29.88	35.3	65.28	498	726	417	587	660	961	2061	1434	2002	3874	11.246	10.3175	10.3433	9.86	37.84	37.8175	38.6567	28.6633	577.6	540.5	525	500.667	2066.4	2067.75	2089.67	1465.67
G9606_9551	79675	FASTKD1	8	7.27	3	3.97	4.38	16.04	6.26	5.6	5.49	5.74	376.14	363.82	159.97	238.97	249.01	750.06	383.41	286.8	321.39	364.8	5.324	4.8375	5.12667	4.99	7.826	8.2175	9.12667	9.04333	277.582	256.022	261.707	258.36	421.292	430.762	467.22	452.75
G9606_17956	90550	MCU	3.01	4.89	3.03	3.84	3.41	4.8	10.78	14.94	12.59	8.19	146	260	169	237	210	240	640	800	794	531	3.636	3.3225	3.15	3.29333	10.26	10.13	9.31	10.7767	204.4	190.5	175	184	601	591.25	523.667	611.333
G9606_16098	6905	TBCE	5.64	6.51	5.81	6.19	7.89	7.39	14.18	9.66	34.72	24.07	179.72	226.53	212.03	249.05	318.32	244.12	553.97	343.29	1440.62	1024.01	6.408	6.3825	6.44667	5.88	18.004	18.96	13.7067	17.2567	237.13	239.78	236.69	213.6	721.202	763.01	537.14	676.01
G9606_33917	107984751	LOC107984751	0.71	0.5	0.48	0.29	0.71	0.45	0.37	0.7	0.37	0.5	147.33	112.84	115.01	76.06	188.46	96.98	93.31	160.48	100.13	139.92	0.538	0.5475	0.633333	0.493333	0.478	0.505	0.55	0.506667	127.94	131.715	150.267	112.8	118.164	124.377	132.46	119.197
G9606_32202	890	CCNA2	0.39	1.73	0.59	0.52	0.49	2.85	5.27	17.74	3.39	7.6	18.59	89.44	32.14	31.24	29.22	138.29	303.35	922.89	207.7	478.68	0.744	0.4975	0.49	0.5	7.37	7.895	9.39667	7.99333	40.126	27.7975	26.65	27.3233	410.182	436.89	513.287	422.96
G9606_17568	51807	TUBA8	1.04	1.24	0.61	1.4	0.87	3.01	2.96	2.21	2.11	1.76	36	47	24	61	38	107	125	84	95	80	1.032	0.98	0.84	1.01667	2.41	2.2725	2.32667	2.44333	41.2	39.75	32.6667	40.3333	98.2	91.5	90.3333	95.3333
G9606_9587	55677	IWS1	7.2	9.88	5.52	8.15	6.36	11.05	12.98	9.5	12.81	11.67	331	502	290	480	378	524	741	485	762	727	7.422	6.8075	6.36	6.95667	11.602	11.2575	10.74	11.12	396.2	369.75	333	367	647.8	624.5	578.667	590.333
G9606_16241	2525	FUT3	0.2	0.57	0.14	0.45	0.26	0.09	0.12	0.33	0.37	0.16	8.21	24.75	7.05	21.46	12.25	4	6.19	15	17.39	8	0.324	0.2625	0.2	0.263333	0.214	0.2375	0.193333	0.263333	14.744	12.2425	9.17	12.24	10.116	11.0975	9	12.13
G9606_7098	10564	ARFGEF2	3.68	4.01	2.37	3.05	2.74	6.94	7.4	6.13	7.31	3.83	556	664	412	584	528	1080	1366	1025	1437	777	3.17	2.96	2.93	3.03333	6.322	6.0525	5.63333	6.79333	548.8	520	498.667	517.333	1137	1079.75	960.667	1180.67
G9606_18277	101927262	LOC101927262	0.02	0.14	0.02	0.02	0	0.04	0.02	0.18	0.03	0.06	1	2	1	1	0	2	1	4	2	4	0.04	0.015	0.0133333	0.02	0.066	0.0775	0.0933333	0.0833333	1	0.75	0.666667	1	2.6	3	3.33333	2.66667
G9606_24492	27246	RNF115	7.62	16.22	6.28	7.41	7.35	25.75	23.15	24.05	23.65	19.89	422.16	914.37	379.59	479	472.93	1257.71	1250.48	1286.84	1554.87	1263.56	8.976	7.165	7.08333	7.10333	23.298	23.335	23.23	24.4833	533.61	438.42	424.893	426.917	1322.69	1340.74	1269.37	1366.47
G9606_7390	134864	TAAR1	0	0	0	0	0	0	0.05	0.05	0.04	0	0	0	0	0	0	0	1	1	1	0	0	0	0	0	0.028	0.0225	0.0166667	0.03	0	0	0	0	0.6	0.5	0.333333	0.666667
G9606_31916	55901	THSD1	1.2	1.9	0.41	1.05	0.77	2.09	0.58	0.65	2.98	1.17	64	113	25	71	53	115	38	40	212	83	1.066	0.8575	0.793333	0.886667	1.494	1.7225	1.30333	1.90667	65.2	53.25	47.3333	53.3333	97.6	112.5	79.3333	122.333
G9606_17454	3036	HAS1	0	0.37	0	0.05	0	0.08	0	0.03	0.83	0.04	0	14	0	2	0	2	0	1	36	2	0.084	0.0125	0	0.0166667	0.196	0.245	0.05	0.313333	3.2	0.5	0	0.666667	8.2	10.25	1.66667	13
G9606_18702	90850	ZNF598	7.01	7.55	4.92	7.08	6.56	7.55	10.37	8.04	8.19	16.38	390	461	315	499	464	433	705	494	593	1219	6.624	6.3925	6.16333	6.33667	10.106	10.04	10.6567	7.92667	425.8	417	389.667	401.333	688.8	684.75	715.333	506.667
G9606_2321	256815	C10orf67	0.11	0.07	0.02	0.1	0.02	0	0.02	0	0.04	0	4	2	1	5	1	0	1	0	2	0	0.064	0.0625	0.05	0.0766667	0.012	0.01	0	0.0133333	2.6	2.75	2	3.33333	0.6	0.5	0	0.666667
G9606_30378	9435	CHST2	0.23	1.43	0.29	0.47	0.48	0.72	0.81	1	2.04	0.71	16	108	23	41	42	51	68	76	182	65	0.58	0.3675	0.333333	0.33	1.056	1.1175	0.81	1.25333	46	30.5	27	26.6667	88.4	93.5	64	103
G9606_28610	8968	HIST1H3F	0	0	0	0	0	0	0	0	0.12	0.24	0	0	0	0	0	0	0	0	1	2	0	0	0	0	0.072	0.09	0.08	0.04	0	0	0	0	0.6	0.75	0.666667	0.333333
G9606_2959	9852	EPM2AIP1	4.23	4.82	3.67	4.88	3.08	6.2	6.17	12.69	6.86	3.77	527	659	527	772	490	796	940	1749	1112	631	4.136	3.965	3.66	4.26	7.138	7.38	7.55333	8.58333	595	579	514.667	608.667	1045.6	1072	1058.67	1219
G9606_34282	22934	RPIA	1.99	4.04	2.06	1.52	1.55	3.67	4.86	6.83	5.5	5.12	59	131	70	57	58	112	176	223	212	202	2.232	1.78	1.86667	1.85667	5.196	5.28	5.20667	5.33333	75	61	62.3333	62	185	187.25	179	182.333
G9606_18174	8723	SNX4	13.53	16.14	12.86	14.19	15.44	17.33	19.29	33.09	18.49	6.68	560	733	613	744	812	740	977	1517	1005	370	14.432	14.005	13.9433	13.5267	18.976	18.8975	19.0333	22.97	692.4	682.25	661.667	639	921.8	908	875.667	1087.33
G9606_14205	131118	DNAJC19	25.09	17.73	19.89	18.01	18.11	22.51	19.46	21.87	15.99	11.63	581	450	529	526	529	538	551	558	482	358	19.766	20.275	21.03	20.9967	18.292	18	18.67	20.1233	523	541.25	546.333	545.333	497.4	484	484.667	526
G9606_23118	1203	CLN5	9.37	9.47	7.79	9.16	8.14	11.38	3.94	9.7	11.33	4.3	369	441	362	447	406	487	199	481	578	246	8.786	8.615	8.43333	8.77333	8.13	9.1775	8.46	10.8033	405	396	379	392.667	398.2	448	404.667	515.333
G9606_14681	25809	TTLL1	0.64	2.34	0.49	0.92	0.99	2.73	2.66	6.42	2.93	5.55	18	68	16	30	32	75	88	188	101	203	1.076	0.76	0.706667	0.683333	4.058	4.4075	4.9	4.02667	32.8	24	22	21.3333	131	141.75	155.333	121.333
G9606_31286	80273	GRPEL1	13.79	11.84	11.76	14.17	12.67	17.79	15.11	9.97	8.7	6.71	634	597	622	825	739	843	849	506	520	412	12.846	13.0975	12.74	13.24	11.656	10.7925	11.49	12.1533	683.4	705	665	693.667	626	570.25	587	623
G9606_12257	79782	LRRC31	0.18	1.35	1.34	0.95	0.6	1.81	4.79	0.57	1.26	1.15	7	59	62	49	31	76	235	25	66	63	0.884	0.7675	0.706667	0.823333	1.916	1.1975	1.17667	1.21333	41.6	37.25	33.3333	39.3333	93	57.5	54.6667	55.6667
G9606_4811	149840	SHLD1	1.7	2.22	0.96	1.94	1.47	2.22	7.92	6.56	4.28	2.79	29	48.51	23	36	36	44	207.82	133.41	89.03	71	1.658	1.5175	1.37667	1.53333	4.754	3.9625	3.85667	4.35333	34.502	31	29.3333	29.3333	109.052	84.36	82.8033	88.8133
G9606_18316	387882	C12orf75	0.74	6.02	0.48	1.17	0.55	3.31	23.14	66.97	3.3	2.68	16	143	12	32	15	74	613	1598	93	77	1.792	0.735	0.59	0.796667	19.88	19.065	24.32	24.5267	43.6	18.75	14.3333	20	491	460.5	583	588.333
G9606_7627	55665	URGCP	7.61	8.69	6	7.82	8.5	9.06	8.27	10.71	10.72	9.76	486.99	612.38	442.82	633.81	689.89	598.85	655.55	761.99	900.61	837.6	7.724	7.4825	7.37	7.14333	9.704	10.0625	9.84333	10.1633	573.178	563.378	539.9	521.207	750.92	774.763	732.813	753.817
G9606_12791	168667	BMPER	1.35	1.78	1.06	2.14	1.37	1.01	0.03	0.02	0.63	0.09	76	111	70	156	101	60	2	2	47	6	1.54	1.48	1.26	1.51667	0.356	0.4375	0.373333	0.553333	102.8	100.75	82.3333	100.667	23.4	28.75	22.6667	36.3333
G9606_26628	26019	UPF2	6.63	8.06	4.29	5.7	5.53	6.04	7.74	13.81	12.3	7.75	575	763	422	627	610	537	820	1298	1387	872	6.042	5.5375	5.48333	5.54	9.528	9.975	9.2	10.7167	599.4	558.5	535.667	541.333	982.8	1023.5	902.333	1074
G9606_11144	221443	OARD1	13.57	17.34	17.23	13.88	14.72	11.63	11.29	29.76	14.8	10.9	266	375	374	361	378	243	277	680	390	296	15.348	14.85	15.1733	14.8933	15.676	16.7725	17.43	18.73	350.8	344.75	339.333	333.667	377.2	402.25	406.333	437.667
G9606_18588	57216	VANGL2	0.13	0.93	0.09	0.28	0.27	0.56	0	0.12	1.27	3.42	11	86	9	30	30	45	0	11	139	389	0.34	0.1925	0.163333	0.166667	1.074	1.3425	1.36667	0.65	33.2	20	16.6667	16.6667	116.8	146	148.333	65
the epithelium.+++GO_EMBRYONIC_ORGAN_DEVELOPMENT///Development, taking place during the embryonic phase, of a tissue or tissues that work together to perform a specific function or functions. Development pertains to the process whose specific outcome is the progression of a structure over time, from its formation to the mature structure. Organs are commonly observed as visibly distinct structures…	GO_PLASMA_MEMBRANE_REGION///A membrane that is a (regional) part of the plasma membrane.+++GO_CELL_CELL_JUNCTION///A cell junction that forms a connection between two or more cells in a multicellular organism; excludes direct cytoplasmic junctions such as ring canals.+++GO_TRANSPORT_VESICLE///Any of the vesicles of the constitutive secretory pathway, which carry cargo from the endoplasmic reticul…	NA	NA	GSE32901_NAIVE_VS_TH1_CD4_TCELL_DN///Genes down-regulated in CD4 [GeneID=920] T cells: na茂ve versus Th1.+++GSE3920_UNTREATED_VS_IFNB_TREATED_ENDOTHELIAL_CELL_UP///Genes up-regulated in endothelial cells: untreated versus interferon beta.+++GSE21774_CD62L_POS_CD56_DIM_VS_CD62L_NEG_CD56_DIM_NK_CELL_UP///Genes up-regulated in SELL dim [GeneID=6402] NK cells: NCAM1+ [GeneID=4684] versus NCAM1- [GeneI…	NA	PF06638///Strabismus protein	R-HSA-195721///Signaling by WNT+++R-HSA-4086400///PCP/CE pathway+++R-HSA-4608870///Asymmetric localization of PCP proteins+++R-HSA-162582///Signal Transduction+++R-HSA-3858494///Beta-catenin independent WNT signaling	[VANG2_HUMAN|Reviewed]RecName: Full=Vang-like protein 2; AltName: Full=Loop-tail protein 1 homolog; AltName: Full=Strabismus 1; AltName: Full=Van Gogh-like protein 2;+++[A8K4L6_HUMAN|Unreviewed]RecName: Full=Vang-like protein {ECO:0000256|PIRNR:PIRNR007991};
G9606_1086	9564	BCAR1	8.9	12.55	6.6	7.88	7.99	7.6	12.19	9.88	16	13.47	494	764	424	562	569	438	833	615	1167	999	8.784	7.8425	7.83	7.79333	11.828	11.7375	10.3167	11.16	562.6	512.25	495.667	493.333	810.4	804.75	684	740
G9606_28208	336	APOA2	26278.6	25456	38972.4	15951.4	14870.9	68729.9	15938.8	1097.96	40274.7	14775.9	171819	181354	289759	128278	118298	465339	127427	7799	343726	124643	24305.8	24018.3	26707.3	27067.5	28163.5	31219.6	28201.3	36700.8	177902	177038	193292	196619	213787	235377	199260	272288
G9606_8088	5064	PALM	2.39	8.45	3.19	3.32	1.94	2.51	1.07	0.19	7.37	16.86	113	433	172	198	116	123	62	10	450	1036	3.858	2.71	2.50667	2.96667	5.6	6.7325	6.52	3.35667	206.4	149.75	133.667	161	336.2	404.75	389.667	194.333
G9606_2933	219854	TMEM218	1.96	3.2	1.83	2.65	2.84	5.68	3.99	2.99	3.87	3.53	118	209	123	195	214	353	297	203	303	290	2.496	2.32	2.21	2.14667	4.012	4.0175	4.06667	4.18	171.8	162.5	151.667	145.333	289.2	287.25	282	286.333
G9606_420	23761	PISD	5.3	7.14	4.14	5.86	7.42	7.11	10.79	11.65	11.38	12.18	233	344	207	322	409	324	584	560	645	708	5.972	5.68	5.62	5.1	10.622	10.58	10.3133	10.0467	303	292.75	283	254	564.2	559.25	530.667	509.667
G9606_35227	55096	EBLN2	1.3	1.05	0.58	0.73	0.56	1.22	1.39	2.72	1.99	0.97	35	31	18	25	19	34	46	81	70	35	0.844	0.7925	0.813333	0.87	1.658	1.725	1.63667	1.97667	25.6	24.25	24	26	53.2	55	50	61.6667
G9606_22985	55954	ZMAT5	19.68	16.91	14.83	8.93	13.26	26.33	35.13	34.36	18.92	27.01	275.47	260.6	235.72	160.68	238.48	373.5	603.82	516.51	348.62	492.78	14.722	14.175	15.9233	14.48	28.35	26.655	29.2333	26.5367	234.19	227.588	249.89	223.957	467.046	432.853	460.93	412.877
G9606_32886	3226	HOXC10	0.03	0.03	0.03	0	0.02	1.71	0	0.03	0	46.27	1	1	1	0	1	56	0	1	0	1958	0.022	0.02	0.0266667	0.02	9.602	12.0025	16.0033	0.58	0.8	0.75	1	0.666667	403	503.75	671.667	19
G9606_8134	1497	CTNS	4.17	6.52	4.2	4.11	5.31	5.08	6.15	11.81	6.83	8.98	192.37	337.24	216.42	244.48	306.19	238.71	341.46	583.9	402.75	576.87	4.862	4.4475	4.56	4.16	7.77	8.175	8.62333	7.90667	259.34	239.865	238.327	217.757	428.738	450.558	466.493	408.453
G9606_6027	92017	SNX29	1.31	1.8	0.94	2.61	3.37	1.86	0.94	2.27	2.66	1.78	118	244	87	273	293	228	153	319	440	329	2.006	2.0575	1.87333	1.62	1.902	2.1425	1.97	2.26333	203	192.75	166	159.333	293.8	329	292	329
G9606_17693	5510	PPP1R7	21.9	24.22	22.15	20.21	26.16	26.91	27.69	35.71	46.78	45.36	522	634	568	563	678	664	852	886	1243	1458	22.928	22.605	23.4033	21.42	36.49	38.69	35.9933	36.4667	593	582.75	589.333	551	1020.6	1062.75	1002.67	931
G9606_11440	11338	U2AF2	18.73	25.99	14.24	20.35	19.66	34.57	66.25	51.2	29.92	57.09	967	1470	845	1332	1289	1842	4180	2914	2010	3938	19.794	18.245	17.5433	17.7733	47.806	43.195	47.62	38.5633	1180.6	1108.25	1033.67	1048	2976.8	2676	2898	2255.33
G9606_19118	114327	EFHC1	0.72	2.06	0.73	1.12	0.85	2.08	2.43	5.9	1.68	1.33	67	211	78	133	101	199	276	608	204	165	1.096	0.855	0.766667	0.856667	2.684	2.7475	3.10333	3.22	118	94.75	82	92.6667	290.4	294	324	337
G9606_20689	389792	IER5L	1.37	4.82	0.98	0.99	1.38	1.96	1.56	14.81	4.94	10.03	61	235	50	56	78	90	85	727	286	596	1.908	1.18	1.24333	1.11333	6.66	7.935	8.93333	7.23667	96	61.25	63	55.6667	356.8	424.75	471	367.667
G9606_33286	5430	POLR2A	7.48	13.05	5.42	11.09	12.43	8.77	15.03	10.92	20.18	22.05	843	1615	704	1588	1786	1019	2072	1362	2959	3334	9.894	9.105	8.44333	7.99667	15.39	15.48	13.9133	13.29	1307.2	1230.25	1111	1045	2149.2	2168.5	1905	1780
G9606_2538	7482	WNT2B	0.11	0.59	0.06	0.22	0.16	0.26	0.32	0.61	0.79	0.43	5	30	3	13	9	13	18	31	47	27	0.228	0.1375	0.11	0.13	0.482	0.5225	0.433333	0.553333	12	7.5	5.66667	7	27.2	29.5	23.6667	30.3333
G9606_31622	8802	SUCLG1	74.88	57.41	85.43	50.95	51.63	88.69	58.46	66.84	62.31	71.18	1738	1460	2277	1491	1511	2124	1659	1709	1883	2196	64.06	65.7225	70.6467	70.42	69.496	72.255	75.57	72.6133	1695.4	1754.25	1842	1835.33	1914.2	1978	2009.67	1905.33
G9606_21632	91752	ZNF804A	0.03	0.04	0.01	0.07	0.02	0.12	1.68	0.13	0.15	0.01	2	3.29	1	7	2	10	160.2	10.99	15	1	0.034	0.0325	0.02	0.0366667	0.418	0.1025	0.0866667	0.133333	3.058	3	1.66667	3.33333	39.438	9.2475	7.33	11.9967
G9606_22746	7270	TTF1	2.03	3.03	1.67	1.97	2.78	1.96	2.97	7.9	4.26	3.29	105	173	100	125	181	105	188	451	277	228	2.296	2.1125	2.16	1.89	4.076	4.3525	4.38333	4.70667	136.8	127.75	128.667	110	249.8	265.25	261.333	277.667
G9606_10538	3798	KIF5A	0.02	0.01	0.01	0.03	0	0.46	0.17	0.28	0.11	0.04	2	1	1	4	0	45	19	29	15	5	0.014	0.015	0.01	0.02	0.212	0.2225	0.26	0.283333	1.6	1.75	1	2.33333	22.6	23.5	26.3333	29.6667
G9606_30453	100132874	LOC100132874	0	0	0	0.01	0	0.01	0.01	0	0.01	0.01	0	0	0	1	0	1	1	0	1	1	0.002	0.0025	0	0.00333333	0.008	0.0075	0.00666667	0.00666667	0.2	0.25	0	0.333333	0.8	0.75	0.666667	0.666667
G9606_27656	5443	POMC	0	1.18	0.12	0.11	0.18	0.17	0.33	0.69	0.38	0.07	0	29	3	3	5	4	9	17	11	2	0.318	0.1025	0.1	0.0766667	0.328	0.3275	0.31	0.413333	8	2.75	2.66667	2	8.6	8.5	7.66667	10.6667
G9606_35642	1363	CPE	6.27	13.55	4.21	8.12	3.05	16.69	7.69	54.04	17.6	28.69	272	645	210	446	168	747	408	2590	994	1664	7.04	5.4125	4.51	6.2	24.942	29.255	33.14	29.4433	348.2	274	216.667	309.333	1280.6	1498.75	1667	1443.67
G9606_19029	29951	PDZRN4	0.15	0.89	0.08	0.34	0.26	0.15	0.02	0	0.2	0	9	53	5	23	18	8	1	0	15	0	0.344	0.2075	0.163333	0.19	0.074	0.0875	0.05	0.116667	21.6	13.75	10.6667	12.3333	4.8	5.75	2.66667	7.66667
G9606_2633	93426	SYCE1	0	0.2	0.04	0.18	0	0.04	0.04	0.04	0.04	0	0	5	1	5	0	1	1	1	1	0	0.084	0.055	0.0133333	0.0733333	0.032	0.03	0.0266667	0.04	2.2	1.5	0.333333	2	0.8	0.75	0.666667	1
G9606_3904	147906	DACT3	0.44	3.11	0.27	0.99	1.51	1.01	0.33	0.5	2.75	1.03	18	152	13	53	84	48	17	24	154	64	1.264	0.8025	0.74	0.566667	1.124	1.3225	0.846667	1.42	64	42	38.3333	28	61.4	72.5	45.3333	75.3333
G9606_22049	57585	CRAMP1	1.72	2.8	1.1	2.17	2.17	2.29	2.88	3.02	4.57	6.65	221	395	163	355	356	304	453	430	764	1147	1.992	1.79	1.66333	1.66333	3.882	4.1325	3.98667	3.29333	298	273.75	246.667	246.333	619.6	661.25	627	499.333
G9606_22989	100631383	FAM47E-STBD1	0.06	2.15	0.88	1.16	1.32	0	2.21	0.45	2.02	1.82	2.83	119.03	51.11	73.8	84.59	0	136.3	24.93	132.1	122.63	1.114	0.855	0.753333	0.7	1.3	1.0725	0.756667	0.823333	66.272	53.0825	46.1767	42.58	83.192	69.915	49.1867	52.3433
G9606_19172	9114	ATP6V0D1	25.43	32.7	22.49	21.41	25.04	24.53	31.71	62.72	42.35	38.84	664	955	681	713	831	671	1040	1832	1447	1374	25.414	23.5925	24.32	23.11	40.03	42.11	42.03	43.2	768.8	722.25	725.333	686	1272.8	1331	1292.33	1316.67
G9606_26152	138429	PIP5KL1	0.12	0.22	0.12	0.09	0.05	0.29	0.14	0.18	0.31	0.59	3	13	5	6	2	8	9	8	16	19	0.12	0.095	0.0966667	0.11	0.302	0.3425	0.353333	0.26	5.8	4	3.33333	4.66667	12	12.75	11.6667	10.6667
G9606_458	157680	VPS13B	1.53	1.92	1.06	1.34	1.51	4	3.81	4.4	3.97	2.06	252	369	185	283	332	709	763	754	838	474	1.472	1.36	1.36667	1.31	3.648	3.6075	3.48667	4.12333	284.2	263	256.333	240	707.6	693.75	645.667	767
G9606_15210	29887	SNX10	17.35	19.73	17.37	18.02	12.75	19.18	11.5	37.27	10.77	5.86	691	857	800	931	668	812	572	1658	561	316	17.044	16.3725	15.8233	17.58	16.916	18.27	20.77	22.4067	789.4	772.5	719.667	807.333	783.8	836.75	928.667	1010.33
G9606_9508	83637	ZMIZ2	8.6	16.42	6.69	12.33	11.41	19.67	17.55	31.89	24.53	19.01	653	1344	562	1190	1095	1541	1625	2755	2431	2033	11.09	9.7575	8.9	9.20667	22.53	23.775	23.5233	25.3633	968.8	875	770	801.667	2077	2190	2109.67	2242.33
G9606_29241	84839	RAX2	0.06	0	0	0	0	0	0	0	0	0	2	0	0	0	0	0	0	0	0	0	0.012	0.015	0.02	0.02	0	0	0	0	0.4	0.5	0.666667	0.666667	0	0	0	0
G9606_10483	57645	POGK	5.52	7.75	4.03	6.37	6.06	22.71	17.13	24.77	26.2	50.03	381	581	310	593	543	1632	1491	1788	2437	4671	5.946	5.495	5.20333	5.30667	28.168	30.9275	32.5033	24.56	481.6	456.75	411.333	428	2403.8	2632	2697	1952.33
G9606_9052	339983	NAT8L	0.06	0.06	0.01	0.02	0.03	0.07	0.04	0.04	0.03	0.06	6	6	1	3	4	7	5	4	4	8	0.036	0.03	0.0333333	0.03	0.048	0.05	0.0566667	0.0466667	4	3.5	3.66667	3.33333	5.6	5.75	6.33333	5
G9606_7148	54511	HMGCLL1	0.2	0.67	0.17	0.25	0.22	0	0	0	0.2	0	7	30	8	11	11	0	0	0	10	0	0.302	0.21	0.196667	0.206667	0.04	0.05	0	0.0666667	13.4	9.25	8.66667	8.66667	2	2.5	0	3.33333
G9606_2995	2266	FGG	3691.96	2893.99	3912.84	3643.55	4465.71	705.95	1810.93	7541.53	1267.4	563.14	102441	88093	124640	127653	156576	20199	61526	230500	45756	20776	3721.61	3928.51	4023.5	3749.45	2377.79	2519.51	2936.87	3171.63	119881	127828	127886	118245	75751.4	79307.8	90491.7	98818.3
G9606_8605	107984974	LOC107984974	0.89	2.2	0.53	1.76	1.83	2.34	2.1	4.37	3.05	3.41	35.15	89.78	23.77	78.07	91.72	90.86	100.8	194.92	147.58	176.34	1.442	1.2525	1.08333	1.06	3.054	3.2925	3.37333	3.25333	63.698	57.1775	50.2133	45.6633	142.1	152.425	154.04	144.453
G9606_7352	285190	RGPD4	1.31	0.79	0.44	1.44	1.04	0.58	0.19	0.77	0.7	0.18	157.87	103.5	60.62	219.37	158.9	71.17	27.91	102.26	109.39	28.61	1.004	1.0575	0.93	1.06333	0.484	0.5575	0.51	0.683333	140.052	149.19	125.797	145.953	67.868	77.8575	67.3467	94.2733
G9606_2328	85461	TANC1	1.58	5.45	1.17	2.42	2.36	3.03	4.05	1.83	4.47	4.02	202	746	170	381	372	403	618	253	724	672	2.596	1.8825	1.70333	1.72333	3.48	3.3375	2.96	3.11	374.2	281.25	248	251	534	513	442.667	460
G9606_7867	5136	PDE1A	0.31	4.75	0.44	1.39	1.49	0.44	0.17	0.31	5.5	0.67	21	249	24	97	96	32	10	15	379	47	1.676	0.9075	0.746667	0.713333	1.418	1.73	0.473333	2.08333	97.4	59.5	47	47.3333	96.6	118.25	31.3333	142
G9606_9832	345222	MSANTD1	0.11	0.21	0.13	0.12	0.25	0.37	0.23	0.14	0.18	0.32	6.19	18.97	13.51	10.54	27.02	23.04	25.83	9.96	9.4	26.49	0.164	0.1525	0.163333	0.12	0.248	0.2525	0.276667	0.23	15.246	14.315	15.5733	10.08	18.944	17.2225	19.83	14.1333
G9606_7228	79730	NSUN7	0.06	0.49	0.23	0.87	0.25	0.52	0.75	2.12	0.25	0.41	3.29	41.17	19.83	82.68	22.99	37.69	74.21	168.91	21.94	39.6	0.38	0.3525	0.18	0.386667	0.81	0.825	1.01667	0.963333	33.992	32.1975	15.37	35.2667	68.47	67.035	82.0667	76.18
G9606_6348	54987	C1orf123	20.64	23.63	20.11	17.55	22.46	27.96	26.13	60.18	23.8	17.55	356	447	398	381	485	496	552	1114	516	399	20.878	20.19	21.07	19.4333	31.124	32.3725	35.23	37.3133	413.4	405	413	378.333	615.4	631.25	669.667	708.667
G9606_2757	55294	FBXW7	5.02	5.73	2.86	2.86	3.56	1.93	2.88	11.47	5.25	2.16	312	390	212	233	275	134	250	822	453	186	4.006	3.575	3.81333	3.58	4.738	5.2025	5.18667	6.21667	284.4	258	266.333	252.333	369	398.75	380.667	469.667
S///Any process that modulates the frequency, rate or extent of a response to an external stimulus.+++GO_CELLULAR_RESPONSE_TO_UV///Any process that results in a change in state or activity of a cell (in terms of movement, secretion, enzyme production, gene expression, etc.) as a result of an ultraviolet radiation (UV light) stimulus. Ultraviolet radiation is electromagnetic radiation with a wavel…	GO_CULLIN_RING_UBIQUITIN_LIGASE_COMPLEX///Any ubiquitin ligase complex in which the catalytic core consists of a member of the cullin family and a RING domain protein; the core is associated with one or more additional proteins that confer substrate specificity.+++GO_NUCLEOLUS///A small, dense body one or more of which are present in the nucleus of eukaryotic cells. It is rich in RNA and protein,…	GO_PROTEIN_PHOSPHORYLATED_AMINO_ACID_BINDING///Interacting selectively and non-covalently with a phosphorylated amino acid residue within a protein.+++GO_CYCLIN_BINDING///Interacting selectively and non-covalently with cyclins, proteins whose levels in a cell varies markedly during the cell cycle, rising steadily until mitosis, then falling abruptly to zero. As cyclins reach a threshold level, th…	NA	GSE3920_IFNA_VS_IFNG_TREATED_FIBROBLAST_UP///Genes up-regulated in fibroblasts: interferon alpha versus IFNG [GeneID=3458].+++GSE11057_NAIVE_VS_CENT_MEMORY_CD4_TCELL_DN///Genes down-regulated in comparison of naive T cells versus central memory T cells.+++GSE6092_UNSTIM_VS_IFNG_STIM_ENDOTHELIAL_CELL_DN///Genes down-regulated in endothelial cells: untreated versus IFNG [GeneID=3458].+++GSE24026_PD…	HALLMARK_P53_PATHWAY///Genes involved in p53 pathways and networks.	PF00400///WD domain, G-beta repeat+++PF12937///F-box-like	R-HSA-2644603///Signaling by NOTCH1 in Cancer+++R-HSA-2644606///Constitutive Signaling by NOTCH1 PEST Domain Mutants+++R-HSA-390471///Association of TriC/CCT with target proteins during biosynthesis+++R-HSA-73857///RNA Polymerase II Transcription+++R-HSA-8939902///Regulation of RUNX2 expression and activity+++R-HSA-168256///Immune System+++R-HSA-2644605///FBXW7 Mutants and NOTCH1 in Cancer+++R-HS…	[FBXW7_HUMAN|Reviewed]RecName: Full=F-box/WD repeat-containing protein 7 {ECO:0000305}; AltName: Full=Archipelago homolog {ECO:0000303|PubMed:11565033}; Short=hAgo {ECO:0000303|PubMed:11565033}; AltName: Full=F-box and WD-40 domain-containing protein 7 {ECO:0000305}; AltName: Full=F-box protein FBX30 {ECO:0000305|PubMed:10531037}; AltName: Full=SEL-10 {ECO:0000303|PubMed:12354302}; AltName: Full=…
G9606_15152	387496	RASL11A	3.02	6.45	3.04	4.21	5.59	6.47	5.91	1.89	4.63	2.01	52	119	55	96	119	114	136	34	101	44	4.462	3.965	3.88333	3.42333	4.182	3.75	3.45667	4.33	88.2	80.5	75.3333	67.6667	85.8	73.25	64	83
G9606_8514	4124	MAN2A1	7.8	7.72	6.03	8.51	7.43	10.73	11.45	11.78	7.35	4.5	930	1009	828	1288	1129	1317	1668	1552	1139	720	7.498	7.4425	7.08667	7.44667	9.162	8.59	9.00333	9.95333	1036.8	1043.75	962.333	1015.33	1279.2	1182	1196.33	1336
G9606_24496	100526693	ARPC4-TTLL3	1.57	3.83	1.11	2.81	1.75	2.2	3.58	9.61	5.87	5.22	103.69	277.51	84.72	235.39	147.02	149.88	289.71	702.12	505.12	462.09	2.214	1.81	1.47667	1.83	5.296	5.725	5.67667	5.89333	169.666	142.705	111.81	141.267	421.784	454.803	438.03	452.373
G9606_14449	389763	SPATA31D1	0	0	0	0	0	0	0	0	0.01	0	0	0	0	0	0	0	0	0	1	0	0	0	0	0	0.002	0.0025	0	0.00333333	0	0	0	0	0.2	0.25	0	0.333333
G9606_7425	1832	DSP	12.15	20.82	10.85	12.42	14.93	24.57	52.15	31.45	32.48	46.43	1812	3364	1787	2365	2813	3908	10111	5082	6227	8841	14.234	12.5875	12.6433	11.8067	37.416	33.7325	34.15	29.5	2428.2	2194.25	2137.33	1988	6833.8	6014.5	5943.67	5072.33
G9606_9703	259307	IL4I1	0.28	1.43	0.18	0.64	0.16	0.87	2.54	27.94	4.82	1.53	8	46.17	6	24	6	26	92.01	894.01	182	60.01	0.538	0.315	0.206667	0.366667	7.54	8.79	10.1133	11.21	18.034	11	6.66667	12.6667	250.806	290.505	326.673	367.337
G9606_7080	388595	TMEM82	35.07	25.44	38.47	13.69	18.24	11.02	14.3	0.55	6.12	0.11	700	556	881	344	458	227	349	12	159	3	26.182	26.3675	30.5933	29.0767	6.42	4.45	3.89333	5.89667	587.8	595.75	679.667	641.667	150	100.25	80.6667	132.667
G9606_7264	284021	MILR1	0.77	2.81	0.35	2.05	1.79	1.3	2.2	6.78	6.26	1.07	21	74.73	10	64	54	28.72	63.99	182	194.94	34.26	1.554	1.24	0.97	1.05667	3.522	3.8525	3.05	4.78	44.746	37.25	28.3333	31.6667	100.782	109.98	81.66	135.22
G9606_1593	347744	C6orf52	0.1	1.05	0.6	0.38	0.07	0.22	0.76	18.44	1.8	0.08	1	11	7	4	1	3	11	208	23	1	0.44	0.2875	0.256667	0.36	4.26	5.135	6.24667	6.82	4.8	3.25	3	4	49.2	58.75	70.6667	78
G9606_8419	5518	PPP2R1A	32.23	43.48	23.74	30.5	35.26	41.9	108	104.45	62.19	159.17	1323	1958	1121	1587	1841	1774	5420	4735	3328	8732	33.042	30.4325	30.41	28.8233	95.142	91.9275	101.84	69.5133	1566	1468	1428.33	1343.67	4797.8	4642.25	5080.33	3279
G9606_12567	51529	ANAPC11	35.35	29.22	37.63	24.77	27.79	43.12	52.62	76.55	27.63	44.01	488	442	589	428	478	617	896	1178	501	804	30.952	31.385	33.59	32.5833	48.786	47.8275	54.56	49.1	485	495.75	518.333	501.667	799.2	775	866.333	765.333
G9606_3819	3983	ABLIM1	7.5	11.76	4.89	5.47	5.36	8.97	11.43	7.1	10.12	14.83	858	1490.9	641	806	785	1072	1635	920	1521	2309	6.996	5.805	5.91667	5.95333	10.49	10.255	10.3	8.73	916.18	772.5	761.333	768.333	1491.4	1455.5	1433.67	1171
G9606_22228	388677	NOTCH2NLA	0.65	1.57	0.55	0.64	0.54	2.86	1.19	2.54	0.57	0.43	58.04	153.1	55.76	71.71	61.07	262.09	129.45	249.38	66.34	51.32	0.79	0.595	0.58	0.613333	1.518	1.6	1.94333	1.99	79.936	61.645	58.29	61.8367	151.716	157.282	187.597	192.603
G9606_23911	3707	ITPKB	1.27	4.19	0.47	1.9	1.34	1.44	2.04	1.66	5.73	1.17	126	477.99	54	244.08	162	159	257	177.99	760	166	1.834	1.245	1.02667	1.21333	2.408	2.5	1.42333	2.94333	212.814	146.52	114	141.36	303.998	315.748	167.663	365.663
G9606_12670	9683	N4BP1	3.12	5	1.86	3.45	3.76	2.71	4.68	4.05	6.55	4.65	371	653	255	521	570	332	681	532	1012	741	3.438	3.0475	2.91333	2.81	4.528	4.49	3.80333	4.43667	474	429.25	398.667	382.333	659.6	654.25	535	625.333
G9606_4686	491	ATP2B2	7	7.8	5.65	9.02	8.21	25.83	13.8	1.13	16.34	15.6	832	1023	779	1363	1249	3227	1985	151	2621	2559	7.536	7.47	6.95333	7.22333	14.54	14.725	14.1867	14.4333	1049.2	1055.75	953.333	991.333	2108.6	2139.5	1979	1999.67
G9606_7730	875	CBS	150.95	66.6	95.71	101.53	108.85	91.98	74.27	19.74	29.34	22.32	6464.87	3215.16	4842.96	5609.93	6002.24	4071.81	3852.07	931.37	1658.88	1278.78	104.728	114.26	118.503	116.063	47.53	40.845	44.68	47.02	5227.03	5730	5770.02	5639.25	2358.58	1985.21	2093.99	2220.69
G9606_7526	55711	FAR2	0.74	1.05	0.3	0.61	0.4	1.14	0.58	1.33	1.27	0.43	49	75	23	57	33	77	49	100	103	43	0.62	0.5125	0.48	0.55	0.95	1.0425	0.966667	1.24667	47.4	40.5	35	43	74.4	80.75	73.3333	93.3333
G9606_21115	100287513	USP17L22	0	0	0	0.01	0.01	0	0	0	0.09	0.01	0	0	0	0.2	0.17	0	0	0	3	0.4	0.004	0.005	0.00333333	0.00333333	0.02	0.025	0.00333333	0.03	0.074	0.0925	0.0566667	0.0666667	0.68	0.85	0.133333	1
G9606_18817	163051	ZNF709	0.07	0.28	0.13	0.16	0.13	0.2	0.22	0.97	0.4	0.49	6	25	12	17	13	17	22	87.09	42	54	0.154	0.1225	0.11	0.12	0.456	0.515	0.553333	0.523333	14.6	12	10.3333	11.6667	44.418	50.0225	52.6967	48.6967
G9606_15319	90268	OTULIN	4.38	4.45	2.93	4.81	4.72	5.59	6.87	8.45	5.58	5.68	620.23	698.12	477.34	882.22	867.07	802.05	1183.35	1318.49	1042.98	1098.05	4.258	4.21	4.01	4.04	6.434	6.325	6.57333	6.54	708.996	711.715	654.88	659.93	1088.98	1065.39	1072.86	1054.51
G9606_10559	5099	PCDH7	0.14	0.5	0.15	0.27	0.14	0.27	0.03	0.05	0.58	0.1	18	76	26	43	22	40	5	7	103	17	0.24	0.175	0.143333	0.186667	0.206	0.25	0.14	0.3	37	27.25	22	29	34.4	41.75	21.3333	50
G9606_28624	4543	MTNR1A	0	0	0	0	0	0	0	0.05	0.08	0	0	0	0	0	0	0	0	2	2	0	0	0	0	0	0.026	0.0325	0.0166667	0.0433333	0	0	0	0	0.8	1	0.666667	1.33333
G9606_6890	7432	VIP	0	0.36	0.14	0.47	0.19	0	0.03	0.11	0.64	0.24	0	10	4	15	6	0	1	3	21	8	0.232	0.2	0.11	0.203333	0.204	0.2475	0.116667	0.25	7	6.25	3.33333	6.33333	6.6	8	3.66667	8
G9606_25839	7283	TUBG1	8.36	11.49	9.66	6.53	7.55	18.21	36.6	44.86	12.56	24.49	267.59	400.11	351.59	265.32	303.75	600.28	1423.66	1580.8	520.08	1041.81	8.718	8.025	8.52333	8.18333	27.344	25.03	29.1867	25.21	317.672	297.062	307.643	294.833	1033.33	935.742	1074.3	900.387
G9606_22913	8818	DPM2	13.39	19.71	10.81	10.33	11.19	15.25	26.3	46.03	17.78	25.39	331	534	307	322	349	389	795	1254	572	835	13.086	11.43	11.7967	11.51	26.15	26.1125	28.89	26.3533	368.6	327.25	329	320	769	762.5	826	738.333
G9606_25358	10263	CDK2AP2	40.94	38.27	34.94	24.16	38.74	64.22	63.18	86.52	65.91	76.55	776	784	748	605	952	1244	1500	1811	1623	2020	35.41	34.695	38.2067	33.3467	71.276	73.3	75.7633	72.2167	773	770.25	825.333	709.667	1639.6	1674.5	1691.67	1559.33
G9606_18089	4680	CEACAM6	0	0.11	0	0.59	0	0.02	0	0.2	0.04	0.09	0	5	0	32	0	1	0	9	2	5	0.14	0.1475	0	0.196667	0.07	0.0875	0.103333	0.0866667	7.4	8	0	10.6667	3.4	4.25	5	4
G9606_6406	57215	THAP11	5.15	6.67	4.17	5.74	5.06	5.47	6.79	16.63	8.39	10.53	157	223	146	221	195	172	253	559	333	428	5.358	5.03	4.79333	5.02	9.562	10.255	10.8767	10.1633	188.4	179.75	166	174.667	349	373	386.333	354.667
G9606_26877	11284	PNKP	7.26	10.84	7.29	7.72	7.12	13.83	26.44	18.05	15.4	17.98	201	329	232	270	249	395	895	551	555	663	8.046	7.3475	7.22333	7.42333	18.34	16.315	16.62	15.76	256.2	238	227.333	234.333	611.8	541	536.333	500.333
G9606_5701	114824	PNMA5	0.02	0.04	0.02	0.02	0.03	0.02	0	0.02	0.04	0.03	1	2	1	1	2	1	0	1	3	2	0.026	0.0225	0.0233333	0.02	0.022	0.0275	0.0233333	0.0266667	1.4	1.25	1.33333	1	1.4	1.75	1.33333	1.66667
G9606_3745	65010	SLC26A6	1.8	3	1.35	2.11	1.89	14.55	13.7	16.67	6.78	11.24	79	143	62	109	105	621	696	749	364	633	2.03	1.7875	1.68	1.75333	12.588	12.31	14.1533	12.6667	99.6	88.75	82	83.3333	612.6	591.75	667.667	578
G9606_8420	51530	ZC3HC1	7.02	7.25	5.68	5.59	6.21	8.3	7.37	13.58	8.09	8.21	218	246	203	229	252	283	290	465	338	338	6.35	6.125	6.30333	6.09667	9.11	9.545	10.03	9.99	229.6	225.5	224.333	216.667	342.8	356	362	362
G9606_6699	51319	RSRC1	3.46	4.17	2.27	3.48	2.78	7.19	7.31	11.85	5.63	4.39	98	131	75	122	99	206	249	372	204	163	3.232	2.9975	2.83667	3.07	7.274	7.265	7.81	8.22333	105	98.5	90.6667	98.3333	238.8	236.25	247	260.667
G9606_13262	2633	GBP1	7.4	22.12	14.08	19.04	10.41	16.67	25.62	75.25	17.08	1.67	365	1201	797	1189	650	851.36	1564.71	4130.53	1092	112	14.61	12.7325	10.63	13.5067	27.258	27.6675	31.1967	36.3333	840.4	750.25	604	783.667	1550.12	1546.47	1697.96	2024.63
G9606_11164	55858	TMEM165	2.74	10.36	2.97	3.87	5	10.31	12.15	82.52	17.42	12.77	90	376.16	124.71	189.12	218.37	365.42	504.03	3123.51	779.99	572.51	4.988	3.645	3.57	3.19333	27.034	30.755	35.2	36.75	199.672	155.55	144.36	134.61	1069.09	1210.36	1353.81	1422.97
G9606_4366	1745	DLX1	0.03	0.03	0	0.02	0	0	0	0.03	0.04	0.25	1	1	0	1	0	0	0	1	2	13	0.016	0.0125	0.01	0.0166667	0.064	0.08	0.0933333	0.0233333	0.6	0.5	0.333333	0.666667	3.2	4	4.66667	1
G9606_17876	10480	EIF3M	51.87	64.08	38.83	42.78	38.07	57.16	76.71	82.29	84.47	93.96	1139.36	1569.1	985.23	1231.43	1090.63	1324.69	2118.62	2032.82	2465.29	2835.81	47.126	42.8875	42.9233	44.4933	78.918	79.47	77.8033	74.64	1203.15	1111.66	1071.74	1118.67	2155.45	2164.65	2064.44	1940.93
G9606_2104	25992	SNED1	2.98	3.22	2.49	3.55	4.12	1.84	1.98	0.39	2.74	2.84	389.5	458.98	384.12	579.41	691.49	235.98	296.65	46.84	462.06	470.48	3.272	3.285	3.19667	3.00667	1.958	1.9525	1.69	1.65667	500.7	511.13	488.37	451.01	302.402	303.84	251.1	248.293
G9606_18641	55256	ADI1	429.7	271.34	470.59	380	362.4	276.84	205.36	92.51	205.48	105.52	11819	8173.27	14668	13354	12725.9	7992.06	6961.99	2846.06	7511.03	3888	382.806	410.673	420.897	426.763	177.142	170.088	158.29	191.61	12148	13141.7	13071	13280.3	5839.83	5559.29	4908.71	6116.38
G9606_30485	9580	SOX13	7.47	10.75	5.69	9.93	10.52	15.43	18.01	6.6	23.03	35.39	502	777	435	839	889	1036	1433	486	1989	3150	8.872	8.4025	7.89333	7.69667	19.692	20.1125	19.14	15.02	688.4	666.25	608.667	592	1618.8	1665.25	1557.33	1170.33
G9606_6781	128866	CHMP4B	24.74	38.73	20.55	20.26	21.18	39.35	67.49	113.84	49.24	52.78	654	1122	624	676	707	1073	2181	3317	1694	1857	25.092	21.6825	22.1567	21.85	64.54	63.8025	68.6567	67.4767	756.6	665.25	661.667	651.333	2024.4	1985.25	2082.33	2028
G9606_3996	23029	RBM34	6.96	9.86	6.27	7.55	6.12	8.61	13.07	18.58	22.72	25.73	205.04	316.18	204.93	265.02	204.54	249.46	460.3	601.43	827.38	911.81	7.352	6.725	6.45	6.92667	17.742	18.91	17.64	16.6367	239.142	219.882	204.837	224.997	610.076	647.52	587.567	559.423
G9606_22573	154881	KCTD7	0.82	2.17	0.38	1.53	1.44	3.42	3.11	3.84	4.5	2.59	64	200	37	163	154	297	320	339	492	289	1.268	1.0425	0.88	0.91	3.492	3.5875	3.28333	3.92	123.6	104.5	85	88	347.4	354.25	308.333	376
G9606_21046	220134	SKA1	0.55	1.19	0.52	0.54	0.46	1.3	5.68	9.2	2.42	4.46	25.98	62.09	28.26	32.5	27.91	63.52	330.89	482.32	150.26	283.07	0.652	0.5175	0.51	0.536667	4.612	4.345	4.98667	4.30667	35.348	28.6625	27.3833	28.9133	262.012	244.792	276.303	232.033
G9606_35342	353137	LCE1F	0	0	0	0	0	0	0	0	0	0.71	0	0	0	0	0	0	0	0	0	8	0	0	0	0	0.142	0.1775	0.236667	0	0	0	0	0	1.6	2	2.66667	0
G9606_33684	23645	PPP1R15A	5.81	22.47	10.17	13.91	7.34	11.02	20.85	67.37	21.11	25.69	226	959	455	685	362	442	992	2894	1069	1335	11.94	9.3075	7.77333	9.96333	29.208	31.2975	34.6933	33.1667	537.4	432	347.667	455.333	1346.4	1435	1557	1468.33
G9606_6579	6391	SDHC	44.44	36.2	35.56	29.74	40.92	81.14	44.77	40.55	66.57	54.05	2081	1858	1915	1762	2432	3909	2563	2094	4049	3372	37.372	37.665	40.3067	36.58	57.416	60.5775	58.58	62.7533	2009.6	2047.5	2142.67	1919.33	3197.4	3356	3125	3350.67
G9606_8450	51287	COA4	50.49	49.89	53.33	37.17	40.83	68.37	87.99	73.51	46.7	69.02	768.21	790	870	727	777	1019.83	1544	1143.05	900	1312	46.342	45.455	48.2167	46.9967	69.118	64.4	70.3	62.86	786.442	785.553	805.07	788.403	1183.78	1093.72	1158.29	1020.96
G9606_5693	63970	TP53AIP1	0.23	0.15	0.12	0.06	0.11	0.02	0.09	0.19	0.06	0.05	6	9	6	5	10	1	4	9	3	5	0.134	0.13	0.153333	0.136667	0.082	0.08	0.0866667	0.09	7.2	6.75	7.33333	5.66667	4.4	4.5	5	4.33333
G9606_12420	3792	KEL	0.11	1.06	0.09	0.46	0.22	0.49	5.12	0.36	3.82	0.19	4	35	3	19	11	16	221	12	175	7	0.388	0.22	0.14	0.22	1.996	1.215	0.346667	1.55667	14.4	9.25	6	8.66667	86.2	52.5	11.6667	67.6667
G9606_26733	441871	PRAMEF7	0	0	0	0	0	0.04	0.24	0	0	0	0	0	0	0	0	1	7.23	0	0	0	0	0	0	0	0.056	0.01	0.0133333	0.0133333	0	0	0	0	1.646	0.25	0.333333	0.333333
G9606_25916	5862	RAB2A	35.27	33.88	29.74	20.52	19.8	61.31	42.03	55.59	39.88	22.56	2227	2347	2161	1643	1590	3990	3244	3879	3275	1907	27.842	26.3325	28.27	28.51	44.274	44.835	46.4867	52.26	1993.6	1905.25	1992.67	2010.33	3259	3262.75	3258.67	3714.67
G9606_17230	93979	CPA5	0	0.03	0	0	0	0.03	0.11	0	0	0	0	1	0	0	0	1	4	0	0	0	0.006	0	0	0	0.028	0.0075	0.01	0.01	0.2	0	0	0	1	0.25	0.333333	0.333333
G9606_14071	9667	SAFB2	14.91	17.49	9.73	13.78	11.66	14.77	19.68	26.56	17.32	29.99	846.21	1076	638.75	1033.33	888.34	892.97	1407.91	1558.56	1306.79	2243.81	13.514	12.52	12.1	12.8067	21.664	22.16	23.7733	19.55	896.526	851.658	791.1	839.43	1482.01	1500.53	1565.11	1252.77
G9606_8858	1649	DDIT3	12.44	16.09	13.33	10.18	13.25	37.92	24.48	67.92	21.63	30.03	201	264	242	198	260	581	434	1109	439	606	13.058	12.3	13.0067	11.9833	36.396	39.375	45.29	42.49	233	225.25	234.333	213.667	633.8	683.75	765.333	709.667
equency, rate or extent of a response to stress. Response to stress is a change in state or activity of a cell or an organism (in terms of movement, secretion, enzyme production, gene expression, etc.) as a result of a disturbance in organismal or cellular homeostasis, usually, but not necessarily, exogenous (e.g. temperature, humidity, ionizing radiation).+++GO_POSITIVE_REGULATION_OF_RESPONSE_TO…	GO_PROTEIN_DNA_COMPLEX///A macromolecular complex containing both protein and DNA molecules.+++GO_VACUOLE///A closed structure, found only in eukaryotic cells, that is completely surrounded by unit membrane and contains liquid material. Cells contain one or several vacuoles, that may have different functions from each other. Vacuoles have a diverse array of functions. They can act as a storage or…	GO_LEUCINE_ZIPPER_DOMAIN_BINDING///Interacting selectively and non-covalently with a leucine zipper domain, a protein secondary structure exhibiting a periodic repetition of leucine residues at every seventh position over a distance covering eight helical turns.+++GO_TRANSCRIPTION_FACTOR_BINDING///Interacting selectively and non-covalently with a transcription factor, any protein required to init…	KRAS.600.LUNG.BREAST_UP.V1_UP///Genes up-regulated in epithelial lung and breast cancer cell lines over-expressing an oncogenic form of KRAS [Gene ID=3845] gene.+++CTIP_DN.V1_UP///Genes up-regulated in MCF10A cells (breast cancer) upon knockdown of RBBP8 [Gene ID=RBBP8] gene by RNAi.+++JNK_DN.V1_UP///Genes up-regulated in JNK inhibitor-treated (SP600125[PubChem=8515]) keratinocytes.+++VEGF_A_UP.V…	GSE18791_UNSTIM_VS_NEWCATSLE_VIRUS_DC_6H_UP///Genes up-regulated in comparison of control conventional dendritic cells (cDC) at 6 h versus cDCs infected with Newcastle disease virus (NDV) at 6 h.+++GSE28726_NAIVE_CD4_TCELL_VS_NAIVE_NKTCELL_DN///Genes down-regulated in na茂ve T cells: CD4 [GeneID=920] versus NK.+++GSE28726_ACT_CD4_TCELL_VS_ACT_NKTCELL_DN///Genes down-regulated in activated T cells:…	HALLMARK_HYPOXIA///Genes up-regulated in response to low oxygen levels (hypoxia).+++HALLMARK_MTORC1_SIGNALING///Genes up-regulated through activation of mTORC1 complex.+++HALLMARK_P53_PATHWAY///Genes involved in p53 pathways and networks.+++HALLMARK_APOPTOSIS///Genes mediating programmed cell death (apoptosis) by activation of caspases.+++HALLMARK_PI3K_AKT_MTOR_SIGNALING///Genes up-regulated by a…	PF07716///Basic region leucine zipper	R-HSA-380994///ATF4 activates genes+++R-HSA-381119///Unfolded Protein Response (UPR)+++R-HSA-381183///ATF6 (ATF6-alpha) activates chaperone genes+++R-HSA-381042///PERK regulates gene expression+++R-HSA-381033///ATF6 (ATF6-alpha) activates chaperones+++R-HSA-392499///Metabolism of proteins	[DDIT3_HUMAN|Reviewed]RecName: Full=DNA damage-inducible transcript 3 protein; Short=DDIT-3; AltName: Full=C/EBP zeta; AltName: Full=C/EBP-homologous protein; Short=CHOP; AltName: Full=C/EBP-homologous protein 10; Short=CHOP-10; AltName: Full=CCAAT/enhancer-binding protein homologous protein; AltName: Full=Growth arrest and DNA damage-inducible protein GADD153;+++[DT3UO_HUMAN|Reviewed]RecName: Fu…
G9606_20329	2153	F5	32.9	35.42	29.44	55.34	49.02	190.56	87.45	15.42	88.96	95.83	5070.01	5993.18	5228	10839	9636.02	30265	16479.2	2629	17832	19821	40.424	41.675	37.12	39.2267	95.644	97.6925	100.603	98.3133	7353.24	7693.26	6644.68	7045.67	17405.2	17636.8	17571.7	16908.7
G9606_8721	113177	IZUMO4	3.17	2.74	3.65	4.01	3.61	1.16	0.64	3.2	2.71	1.43	53	51	69	83	76	19	12	60	63	41	3.436	3.61	3.47667	3.61	1.828	2.125	1.93	2.35667	66.4	70.25	66	68.3333	39	45.75	40	47.3333
G9606_21513	105377805	LOC105377805	0	0	0	0	0.02	0	0	0.01	0	0.01	0	0	0	0	2	0	0	1	0	2	0.004	0.005	0.00666667	0	0.004	0.005	0.00666667	0.00333333	0.4	0.5	0.666667	0	0.6	0.75	1	0.333333
G9606_19641	23601	CLEC5A	0	0.18	0	0.07	0.05	0.09	0.09	6.29	0.55	0.21	0	11	0	5	4	2	6	401	41	16	0.06	0.03	0.0166667	0.0233333	1.446	1.785	2.19667	2.31	4	2.25	1.33333	1.66667	93.2	115	139.667	148
G9606_27439	8351	HIST1H3D	0	0.19	0.26	0.11	0.06	0.68	1.45	2.46	0.76	2.25	0	3	4.16	1.86	1	9.9	25.13	38.15	14.01	42	0.124	0.1075	0.106667	0.123333	1.52	1.5375	1.79667	1.3	2.004	1.755	1.72	2.00667	25.838	26.015	30.0167	20.6867
G9606_34246	440435	GPR179	0.03	0	0.02	0.01	0.04	0.02	0.02	0.01	0	0.01	4	0	3	2	6	3	3	1	0	1	0.02	0.025	0.03	0.02	0.012	0.01	0.0133333	0.01	3	3.75	4.33333	3	1.6	1.25	1.66667	1.33333
G9606_24167	113791	PIK3IP1	1.48	10.9	0.95	4.32	2.7	9.35	7.66	10.79	18.76	8.11	60	482	44	220	138	389	377	478	983	436	4.07	2.3625	1.71	2.25	10.934	11.7525	9.41667	12.9667	188.8	115.5	80.6667	108	532.6	571.5	434.333	616.667
G9606_26483	2874	GPS2	34.37	42.32	32.8	26.98	29.73	31.91	58.3	82	42.66	44.72	623	840	682	615	677	597	1292	1635	1007	1074	33.24	30.97	32.3	31.3833	51.918	50.3225	52.8767	52.19	687.4	649.25	660.667	640	1121	1078.25	1102	1079.67
G9606_27912	388969	C2orf68	8.07	9.63	6.28	7.14	7.35	15.13	21.36	17.13	15.84	9.76	454	584	382	482	554	790	1383	1031	1200	677	7.694	7.21	7.23333	7.16333	15.844	14.465	14.0067	16.0333	491.2	468	463.333	439.333	1016.2	924.5	832.667	1007
G9606_21026	107984138	LOC107984138	1.99	2.5	1.47	1.84	1.43	1.98	2.59	1.58	2.66	1.97	92.29	121.4	75.71	104.07	82.5	90.12	141.27	78.05	153.51	116.29	1.846	1.6825	1.63	1.76667	2.156	2.0475	1.84333	2.07333	95.194	88.6425	83.5	90.69	115.848	109.493	94.82	107.227
G9606_10069	56907	SPIRE1	1.44	2.43	1.1	1.41	0.85	1.23	3.68	5.92	1.84	4.67	124	236	113	156	96	112	406	569	205	547	1.446	1.2	1.13	1.31667	3.468	3.415	3.94	2.99667	145	122.25	111	131	367.8	358.25	409.333	295.333
G9606_15485	10322	SMYD5	3.97	5.9	3.22	3.92	4.38	7.45	12.21	12.35	10.99	20.6	189	297	166.99	225	266.28	368.99	675	595.06	660.1	1212.01	4.278	3.8725	3.85667	3.70333	12.72	12.8475	13.4667	10.2633	228.854	211.817	207.423	193.663	702.232	709.04	725.353	541.383
G9606_15646	91057	CCDC34	3.09	4.84	2.48	2.02	2.43	5.58	16.46	19.32	6.01	5.39	74	127	69	62	75	140	488	506	187	173	2.972	2.505	2.66667	2.53	10.552	9.075	10.0967	10.3033	81.4	70	72.6667	68.3333	298.8	251.5	273	277.667
G9606_9058	727830	SPATA31A3	0	0	0	0	0	0	0	0	0.01	0	0	0	0	0	0	0	0	0	1	0	0	0	0	0	0.002	0.0025	0	0.00333333	0	0	0	0	0.2	0.25	0	0.333333
G9606_27897	51588	PIAS4	4.78	4.76	3.59	3.34	4.58	4.05	5.66	11.33	6.39	23.66	251	276	217	222	307	221	365	662	437	1670	4.21	4.0725	4.31667	3.90333	10.218	11.3575	13.0133	7.25667	254.6	249.25	258.333	230	671	747.5	851	440
G9606_12498	123876	ACSM2A	143.51	94.15	131.93	188.48	197.83	129.82	24.5	15.58	51.72	9.18	7002.14	5038.76	7280.05	11614.5	11888.9	7094.63	1473.36	924.07	3292.89	587.99	151.18	165.438	157.757	154.64	46.16	51.575	51.5267	65.7067	8564.86	9446.39	8723.68	8632.23	2674.59	2974.89	2868.9	3770.53
G9606_12392	25793	FBXO7	54.31	58.28	46.08	56.95	71.67	79.56	80.91	61.24	81.26	67.35	1634	1948	1612	2231	2802	2512	3110	2104	3273	2832	57.458	57.2525	57.3533	52.4467	74.064	72.3525	69.3833	74.02	2045.4	2069.75	2016	1825.67	2766.2	2680.25	2482.67	2629.67
G9606_8566	5051	PAFAH2	8.42	8.22	7.14	6.71	7.8	5.17	4.35	4.37	5.62	3.61	484	515	478.01	504	587.72	310	303.01	274.21	424.57	278	7.658	7.5175	7.78667	7.42333	4.624	4.6925	4.38333	5.05333	513.746	513.433	516.577	488.67	317.958	321.695	287.403	336.26
G9606_9797	64801	ARV1	9.03	10.46	8.61	8.07	8.06	10.55	11.09	9.49	23.15	21.97	213	270	233	240	238	258	321	247	710	689	8.846	8.4425	8.56667	8.57	15.25	16.29	14.0033	14.3967	238.8	231	228	228.667	445	476	398	405
G9606_7590	8673	VAMP8	70.69	108.62	79.65	57.08	60.06	100.06	146.37	239.17	148.45	22.62	828	1388	1064	840	882	1210	2091	3063	2274	348	75.22	66.87	70.1333	69.14	131.334	127.575	120.617	162.56	1000.4	903.5	924.667	910.667	1797.2	1723.75	1540.33	2182.33
G9606_20443	9318	COPS2	6.76	8.59	5.2	7.17	5.3	7.64	8.19	20.07	10.24	5.88	459	641	407	618	459	535	680	1507	905	535	6.604	6.1075	5.75333	6.37667	10.404	10.9575	11.1967	12.65	516.8	485.75	441.667	494.667	832.4	870.5	859	982.333
G9606_10573	9937	DCLRE1A	1.63	1.16	1.04	1.79	2.12	2.49	2.66	3.83	2.56	2.69	118	90	85	162	193	186	237	303	237	258	1.548	1.645	1.59667	1.48667	2.846	2.8925	3.00333	2.96	129.6	139.5	132	121.667	244.2	246	249	242
G9606_5	4584	MUC3A	7.54	7.01	5.2	11.01	5.4	18.14	22.72	5.34	12.55	0.86	1455	1485	1155	2705	1330	3606	5364	1135	3146	214	7.232	7.2875	6.04667	7.91667	11.922	9.2225	8.11333	12.01	1626	1661.25	1313.33	1771.67	2693	2025.25	1651.67	2629
G9606_6859	7153	TOP2A	0.37	1.72	0.47	0.29	0.5	3.3	17.51	75.5	6.64	12.73	35	181	52	35	60	327	2056	7991	823	1628	0.67	0.4075	0.446667	0.376667	23.136	24.5425	30.51	28.48	72.6	45.5	49	40.6667	2565	2692.25	3315.33	3047
G9606_12924	745	MYRF	6.55	11.79	2.69	4.28	6.13	7.36	21.06	18.98	13.07	45.98	631	1255	299	525	758	735	2505	2032	1646	5973	6.288	4.9125	5.12333	4.50667	21.29	21.3475	24.1067	13.1367	693.6	553.25	562.667	485	2578.2	2596.5	2913.33	1471
G9606_15557	8505	PARG	2.82	2.94	2.1	2.21	1.86	4.03	4.69	7.74	3.93	3.88	170	206	141	172	149	270	377	526	333	310	2.386	2.2475	2.26	2.37667	4.854	4.895	5.21667	5.23333	167.6	158	153.333	161	363.2	359.75	368.667	376.333
G9606_30281	105371921	LOC105371921	0	0	0	0	0	0	0	0.21	0.11	0.05	0	0	0	0	0	0	0	4	3	1	0	0	0	0	0.074	0.0925	0.0866667	0.106667	0	0	0	0	1.6	2	1.66667	2.33333
G9606_6066	10260	DENND4A	2.89	3.72	1.75	2.27	2.12	2.98	4.73	6.92	4.24	3.43	502.35	717.25	358.39	484.4	454.47	530.85	944.87	1320.02	963.78	801.06	2.55	2.2575	2.25333	2.30333	4.46	4.3925	4.44333	4.71333	503.372	449.902	438.403	448.38	912.116	903.928	883.977	938.217
G9606_5848	54331	GNG2	2.72	5.89	1.37	3.15	2.52	2.38	1.94	5.85	8.39	1.03	160	384	90	232	192	142	146	399	635	79	3.13	2.44	2.20333	2.41333	3.918	4.4125	3.08667	5.54	211.6	168.5	147.333	160.667	280.2	313.75	206.667	392
G9606_1912	79161	TMEM243	2.02	7.55	1.24	2.61	1.93	2.74	3.01	7.26	6.84	0.78	39	144	24.36	59	43	53.26	71.6	144	156	20	3.07	1.95	1.73	1.95667	4.126	4.405	3.59333	5.61333	61.872	41.34	35.4533	40.7867	88.972	93.315	72.42	117.753
G9606_9532	440400	RNASEK	132.1	195.67	128.76	103.07	108.95	119.27	115.19	325.88	127.29	185.76	1620	2624	1807	1580	1664	1511	1727	4381	2034	2997	133.71	118.22	123.27	121.31	174.678	189.55	210.303	190.813	1859	1667.75	1697	1669	2530	2730.75	2963	2642
G9606_12908	92745	SLC38A5	0.2	0.57	0.11	0.23	0.32	0.32	0.74	2.08	1.3	0.23	6	19	4	9	12	10	27	71	52	9	0.286	0.215	0.21	0.18	0.934	0.9825	0.876667	1.23333	10	7.75	7.33333	6.33333	33.8	35.5	30	44.3333
G9606_744	57035	RSRP1	18.69	23.34	10.53	17.47	15.16	22.47	19.49	21.37	28.95	14.15	829	1132	538	979	851	1006	1031	903	1668	684	17.038	15.4625	14.7933	15.5633	21.286	21.735	19.33	24.2633	865.8	799.25	739.333	782	1058.4	1065.25	864.333	1192.33
G9606_17012	56934	CA10	0	0.07	0	0	0	0.04	0	0	0	0.06	0	2	0	0	0	1	0	0	0	2	0.014	0	0	0	0.02	0.025	0.0333333	0.0133333	0.4	0	0	0	0.6	0.75	1	0.333333
G9606_24692	57132	CHMP1B	12.13	18.91	10.39	11.69	10.58	15.34	24.24	25.35	18.46	21.8	611	1045	602.39	746.3	677	796.99	1493.04	1411.3	1210.09	1469.16	12.74	11.1975	11.0333	11.4033	21.038	20.2375	20.83	19.7167	736.338	659.173	630.13	653.23	1276.12	1221.88	1225.82	1139.46
G9606_6876	3557	IL1RN	15.75	24.05	54.24	18.09	19.9	16.4	13.27	21.05	26.55	31.78	444	743	1753	643	707	477	458	653	974	1191	26.406	26.995	29.9633	29.36	21.81	23.945	23.0767	21.3333	858	886.75	968	946.667	750.6	823.75	773.667	701.333
G9606_24926	8643	PTCH2	0.68	0.6	0.22	0.64	0.73	0.62	0.41	0.54	1.48	1.03	43	41	16	52	58	41	31	38	121	87	0.574	0.5675	0.543333	0.513333	0.816	0.9175	0.73	0.88	42	42.25	39	37	63.6	71.75	55.3333	66.6667
G9606_17320	219537	SMTNL1	0.15	0.17	0.03	0.39	0.15	0.51	1.42	0.1	0.26	0.03	4	5	1	14	5	14	50	3	10	1	0.178	0.18	0.11	0.19	0.464	0.225	0.213333	0.29	5.8	6	3.33333	6.33333	15.6	7	6	9
G9606_8662	253017	TECRL	0	0.03	0	0	0	0	0	0	0	0	0	1	0	0	0	0	0	0	0	0	0.006	0	0	0	0	0	0	0	0.2	0	0	0	0	0	0	0
G9606_4134	1831	TSC22D3	21.44	106.48	65.08	35.88	32.29	18.93	19.35	40.8	57.09	4.83	695	3697	2379	1477	1308	624	753	1403	2368	205	52.234	38.6725	39.6033	40.8	28.2	30.4125	21.52	38.94	1911.2	1464.75	1460.67	1517	1070.6	1150	744	1465
G9606_20309	2932	GSK3B	5.21	5.47	4.36	7.89	5.85	7.48	8.37	8.62	7.81	3.1	615	710	593	1183	881	911	1210	1128	1201	492	5.756	5.8275	5.14	5.82	7.076	6.7525	6.4	7.97	796.4	818	696.333	797	988.4	933	843.667	1080
n, gene expression, etc.) as a result of a stimulus arising within the organism.+++GO_REGULATION_OF_GLYCOGEN_METABOLIC_PROCESS///Any process that modulates the frequency, rate or extent of the chemical reactions and pathways involving glycogen.+++GO_POSITIVE_REGULATION_OF_ORGANELLE_ORGANIZATION///Any process that increases the frequency, rate or extent of a process involved in the formation, arra…
nt, secretion, enzyme production, gene expression, etc.) as a result of a stimulus by the chemical structure of the anion portion of a dissociated acid (rather than the acid acting as a proton donor). The acid chemical may be in gaseous, liquid or solid form.+++GO_OXIDATION_REDUCTION_PROCESS///A metabolic process that results in the removal or addition of one or more electrons to or from a substa…	GO_MEMBRANE_REGION///A membrane that is a part of a larger membrane. Examples include the apical region of the plasma membrane of an epithelial cell and the various regions of the endoplasmic reticulum membrane.+++GO_AXON///The long process of a neuron that conducts nerve impulses, usually away from the cell body to the terminals and varicosities, which are sites of storage and release of neurotr…	GO_PROTEIN_KINASE_A_BINDING///Interacting selectively and non-covalently with any subunit of protein kinase A.+++GO_TRANSCRIPTION_FACTOR_BINDING///Interacting selectively and non-covalently with a transcription factor, any protein required to initiate or regulate transcription.+++GO_PROTEIN_KINASE_ACTIVITY///Catalysis of the phosphorylation of an amino acid residue in a protein, usually according…	NA	GSE1460_DP_THYMOCYTE_VS_NAIVE_CD4_TCELL_ADULT_BLOOD_UP///Genes up-regulated in comparison of CD4 [GeneID=920] CD8 thymocytes versus naive CD4 [GeneID=920] T cells from adult blood.+++GSE3982_EOSINOPHIL_VS_NEUTROPHIL_DN///Genes down-regulated in comparison of eosinophils versus neutrophils.+++GSE360_CTRL_VS_T_GONDII_MAC_UP///Genes up-regulated in comparison of macrophages versus macrophages expose…	HALLMARK_MTORC1_SIGNALING///Genes up-regulated through activation of mTORC1 complex.+++HALLMARK_PI3K_AKT_MTOR_SIGNALING///Genes up-regulated by activation of the PI3K/AKT/mTOR pathway.	PF00069///Protein kinase domain	R-HSA-4839744///truncated APC mutants destabilize the destruction complex+++R-HSA-8939902///Regulation of RUNX2 expression and activity+++R-HSA-5358749///S37 mutants of beta-catenin aren't phosphorylated+++R-HSA-73857///RNA Polymerase II Transcription+++R-HSA-5358752///T41 mutants of beta-catenin aren't phosphorylated+++R-HSA-4791275///Signaling by WNT in cancer+++R-HSA-5358751///S45 mutants of b…	[GSK3B_HUMAN|Reviewed]RecName: Full=Glycogen synthase kinase-3 beta; Short=GSK-3 beta; EC=2.7.11.26; AltName: Full=Serine/threonine-protein kinase GSK3B; EC=2.7.11.1;+++[B5BUC0_HUMAN|Unreviewed]SubName: Full=Glycogen synthase kinase-3 beta {ECO:0000313|EMBL:BAG70170.1}; Flags: Fragment;+++[Q6FI27_HUMAN|Unreviewed]SubName: Full=GSK3B protein {ECO:0000313|EMBL:CAG38748.1}; SubName: Full=GSK3beta is…
G9606_16880	1668	DEFA3	0.15	0	0.16	0.54	0.32	0	0	0.13	0.17	0	1	0	1.26	4.53	2.67	0	0	1	1.51	0	0.234	0.2925	0.21	0.283333	0.06	0.075	0.0433333	0.1	1.892	2.365	1.64333	2.26333	0.502	0.6275	0.333333	0.836667
G9606_15444	8915	BCL10	2.68	4.41	2.28	3.51	2.84	4.36	4.75	7.16	4.51	5.14	134	224	123	205	171	208	272	360	269	312	3.144	2.8275	2.6	2.82333	5.184	5.2925	5.55333	5.34333	171.4	158.25	142.667	154	284.2	287.25	293.333	279
G9606_6659	51738	GHRL	0.3	0.97	0.17	0.32	0.77	0.17	0.32	0.39	1.36	0.31	13	33	8	17	31	7	17	17	48	18	0.506	0.39	0.413333	0.263333	0.51	0.5575	0.29	0.64	20.4	17.25	17.3333	12.6667	21.4	22.5	14	24
s and carried (sometimes in the bloodstream) to another organ or group of cells in the same organism, upon which it has a specific regulatory action.+++GO_POSITIVE_REGULATION_OF_NERVOUS_SYSTEM_DEVELOPMENT///Any process that activates, maintains or increases the frequency, rate or extent of nervous system development, the origin and formation of nervous tissue.+++GO_POSITIVE_REGULATION_OF_RESPONSE…	GO_NEURON_PROJECTION///A prolongation or process extending from a nerve cell, e.g. an axon or dendrite.+++GO_SYNAPSE///The junction between a nerve fiber of one neuron and another neuron or muscle fiber or glial cell; the site of interneuronal communication. As the nerve fiber approaches the synapse it enlarges into a specialized structure, the presynaptic nerve ending, which contains mitochondri…	GO_ENZYME_REGULATOR_ACTIVITY///Binds to and modulates the activity of an enzyme.+++GO_KINASE_ACTIVATOR_ACTIVITY///Binds to and increases the activity of a kinase, an enzyme which catalyzes of the transfer of a phosphate group, usually from ATP, to a substrate molecule.+++GO_RECEPTOR_BINDING///Interacting selectively and non-covalently with one or more specific sites on a receptor molecule, a macr…	NA	GSE34515_CD16_NEG_VS_POS_MONOCYTE_DN///Genes down-regulated in monocytes: CD16- versus CD16+.+++GSE7509_DC_VS_MONOCYTE_DN///Genes down-regulated in dendritic cells versus monocytes.+++GSE4748_CTRL_VS_CYANOBACTERIUM_LPSLIKE_STIM_DC_1H_DN///Genes down-regulated in monocyte-derived dendritic cells: untreated versus LPS like antigen from O. planktothrix (1h).+++GSE18791_CTRL_VS_NEWCASTLE_VIRUS_DC_16H…	HALLMARK_APICAL_SURFACE///Genes encoding proteins over-represented on the apical surface of epithelial cells, e.g., important for cell polarity (apical area).	PF04644///Motilin/ghrelin+++PF04643///Motilin/ghrelin-associated peptide	R-HSA-373076///Class A/1 (Rhodopsin-like receptors)+++R-HSA-500792///GPCR ligand binding+++R-HSA-392499///Metabolism of proteins+++R-HSA-416476///G alpha (q) signalling events+++R-HSA-388396///GPCR downstream signalling+++R-HSA-375276///Peptide ligand-binding receptors+++R-HSA-422085///Synthesis, secretion, and deacylation of Ghrelin+++R-HSA-372790///Signaling by GPCR+++R-HSA-2980736///Peptide ho…	[GHRL_HUMAN|Reviewed]RecName: Full=Appetite-regulating hormone; AltName: Full=Growth hormone secretagogue; AltName: Full=Growth hormone-releasing peptide; AltName: Full=Motilin-related peptide; AltName: Full=Protein M46; Contains: RecName: Full=Ghrelin-27; Contains: RecName: Full=Ghrelin-28; Short=Ghrelin; Contains: RecName: Full=Obestatin; Flags: Precursor;+++[A0A0R5QLN9_HUMAN|Unreviewed]SubName…
G9606_14164	28977	MRPL42	5.93	7.8	5.19	3.89	4.28	9.3	14.4	12.17	5.95	11.31	307	443	309	255	281	496	911	696	401	783	5.418	4.8225	5.13333	5.00333	10.626	9.6825	10.9267	9.14	319	288	299	290.333	657.4	594	658.333	531
G9606_32952	84649	DGAT2	67.99	54.64	156.2	77.31	106.63	66.53	69.68	5.77	51.24	36.57	2526	2205	6700	3673	5088	2609	3295	240	2476	1854	92.554	102.032	110.273	100.5	45.958	40.0275	36.29	41.18	4038.4	4496.75	4771.33	4299.67	2094.8	1794.75	1567.67	1775
G9606_3134	57184	FAM219B	4.64	7.75	2.7	5.79	5.49	8.03	11.44	15.37	14.47	12.78	243	454	173	391	378	444	761	873	987	927	5.274	4.655	4.27667	4.37667	12.418	12.6625	12.06	12.6233	327.8	296.25	264.667	269	798.4	807.75	748	768
G9606_22364	2852	GPER1	10.66	4.63	10.05	7.98	9.04	27.6	10.57	1.92	2.54	10.28	472	225	513	446	511	1270	576	95	147	614	8.472	9.4325	9.91667	9.56333	10.582	10.585	13.2667	10.6867	433.4	485.5	498.667	477	540.4	531.5	659.667	504
s of movement, secretion, enzyme production, gene expression, etc.) as a result of a stimulus.+++GO_CELLULAR_RESPONSE_TO_CORTICOSTEROID_STIMULUS///Any process that results in a change in state or activity of a cell (in terms of movement, secretion, enzyme production, gene expression, etc.) as a result of a corticosteroid hormone stimulus. A corticosteroid is a steroid hormone that is produced in …	GO_NUCLEAR_ENVELOPE///The double lipid bilayer enclosing the nucleus and separating its contents from the rest of the cytoplasm; includes the intermembrane space, a gap of width 20-40 nm (also called the perinuclear space).+++GO_KERATIN_FILAMENT///A filament composed of acidic and basic keratins (types I and II), typically expressed in epithelial cells. The keratins are the most diverse classes o…	GO_HORMONE_BINDING///Interacting selectively and non-covalently with any hormone, naturally occurring substances secreted by specialized cells that affect the metabolism or behavior of other cells possessing functional receptors for the hormone.+++GO_CHROMATIN_BINDING///Interacting selectively and non-covalently with chromatin, the network of fibers of DNA, protein, and sometimes RNA, that make u…	RELA_DN.V1_DN///Genes down-regulated in HEK293 cells (kidney fibroblasts) upon knockdown of RELA [Gene ID=5970] gene by RNAi.+++LTE2_UP.V1_DN///Genes down-regulated in MCF-7 cells (breast cancer) positive for ESR1 [Gene ID=2099] MCF-7 cells (breast cancer) and long-term adapted for estrogen-independent growth.+++PTEN_DN.V1_UP///Genes up-regulated upon knockdown of PTEN [Gene ID=5728] by RNAi.+++M…	GSE26495_PD1HIGH_VS_PD1LOW_CD8_TCELL_DN///Genes down-regulated in comparison of PD-1 high CD8 T cells versus PD-1 low CD8 T cells.+++GSE3982_EFF_MEMORY_VS_CENT_MEMORY_CD4_TCELL_UP///Genes up-regulated in comparison of effective memory CD4 [GeneID=920] T cells versus central memory CD4 [GeneID=920] T cells.+++GSE13762_CTRL_VS_125_VITAMIND_DAY5_DC_UP///Genes up-regulated in dendritic cells (5 days)…	HALLMARK_ESTROGEN_RESPONSE_LATE///Genes defining late response to estrogen.	PF00001///7 transmembrane receptor (rhodopsin family)	R-HSA-373076///Class A/1 (Rhodopsin-like receptors)+++R-HSA-162582///Signal Transduction+++R-HSA-375276///Peptide ligand-binding receptors+++R-HSA-500792///GPCR ligand binding+++R-HSA-418594///G alpha (i) signalling events+++R-HSA-372790///Signaling by GPCR+++R-HSA-388396///GPCR downstream signalling	[GPER1_HUMAN|Reviewed]RecName: Full=G-protein coupled estrogen receptor 1; AltName: Full=Chemoattractant receptor-like 2; AltName: Full=Flow-induced endothelial G-protein coupled receptor 1; Short=FEG-1; AltName: Full=G protein-coupled estrogen receptor 1; AltName: Full=G-protein coupled receptor 30; AltName: Full=GPCR-Br; AltName: Full=IL8-related receptor DRY12; AltName: Full=Lymphocyte-derived…
G9606_17439	6723	SRM	22.79	27.16	18.43	16.73	21.48	27.71	70.47	40.5	34.99	42.19	458	597	424	422.03	542.09	573.94	1730	895.48	912.58	1122.54	21.318	19.8575	20.9	19.3167	43.172	36.3475	36.8	34.4	488.624	461.53	474.697	434.677	1046.91	876.135	863.987	794
G9606_11912	84079	ANKRD27	1.55	2.51	1.11	1.65	1.62	6.34	5.45	5.42	4.96	3.44	113	200	92	151	149	479	488	436	469	336	1.688	1.4825	1.42667	1.43667	5.122	5.04	5.06667	5.57333	141	126.25	118	118.667	441.6	430	417	461.333
G9606_4997	14	AAMP	28.19	29.13	25.49	24.57	29.63	29.63	51.07	33.4	32.59	51.71	834	946	867	920	1110	907	1849	1092	1256	2045	27.402	26.97	27.77	26.0833	39.68	36.8325	38.2467	31.8733	935.4	932.75	937	873.667	1429.8	1325	1348	1085
G9606_23406	84319	CMSS1	5.27	7.07	5.4	4.27	5.05	9.66	16.26	20.27	7.85	11.25	102	147	120	104	123	193	385	432	198	288	5.412	4.9975	5.24	4.98	13.058	12.2575	13.7267	12.5933	119.2	112.25	115	108.667	299.2	277.75	304.333	274.333
G9606_12219	60680	CELF5	0.17	0.21	0.14	0.27	0.18	0.35	1.18	0.09	2.23	2.58	10	16	11	26	15	20	86	8	202	237	0.194	0.19	0.163333	0.193333	1.286	1.3125	1.00667	0.89	15.6	15.5	12	15.6667	110.6	116.75	88.3333	76.6667
G9606_24936	5469	MED1	2.14	3.32	2.14	2.62	2.63	3.52	5.52	8.45	4.19	3.45	280	461	288	450	456	449	899	943	715	630	2.57	2.3825	2.30333	2.3	5.026	4.9025	5.14	5.38667	387	368.5	341.333	339.333	727.2	684.25	674	702.333
n at zygote formation and end with larval hatching. For plant zygotic embryos, this would be from zygote formation to the end of seed dormancy. For plant vegetative embryos, this would be from the initial determination of the cell or group of cells to form an embryo until the point when the embryo becomes independent of the parent plant.+++GO_CARDIAC_VENTRICLE_MORPHOGENESIS///The process in which…	GO_PROTEIN_DNA_COMPLEX///A macromolecular complex containing both protein and DNA molecules.+++GO_CHROMATIN///The ordered and organized complex of DNA, protein, and sometimes RNA, that forms the chromosome.+++GO_NUCLEOLUS///A small, dense body one or more of which are present in the nucleus of eukaryotic cells. It is rich in RNA and protein, is not bounded by a limiting membrane, and is not seen …	GO_RECEPTOR_REGULATOR_ACTIVITY///The function of interacting (directly or indirectly) with receptors such that the proportion of receptors in the active form is changed.+++GO_MOLECULAR_FUNCTION_REGULATOR///A molecular function that modulates the activity of a gene product or complex. Examples include enzyme regulators and channel regulators.+++GO_TRANSCRIPTION_FACTOR_ACTIVITY_PROTEIN_BINDING///In…	NA	GSE12845_PRE_GC_VS_DARKZONE_GC_TONSIL_BCELL_UP///Genes up-regulated in comparison of pre-germinal center B cells versus dark zone germinal center B cells.+++GSE10240_IL17_VS_IL17_AND_IL22_STIM_PRIMARY_BRONCHIAL_EPITHELIAL_CELLS_DN///Genes down-regulated in primary bronchial epithelial cells stimulated with: IL17A [GeneID=50616] versus IL17A and IL22 [GeneID=3605;50616].+++GSE10240_CTRL_VS_IL22_ST…	NA	PF10744///Mediator of RNA polymerase II transcription subunit 1	R-HSA-8939211///ESR-mediated signaling+++R-HSA-8957322///Metabolism of steroids+++R-HSA-1592230///Mitochondrial biogenesis+++R-HSA-400253///Circadian Clock+++R-HSA-212436///Generic Transcription Pathway+++R-HSA-1266738///Developmental Biology+++R-HSA-9018519///Estrogen-dependent gene expression+++R-HSA-74160///Gene expression (Transcription)+++R-HSA-9006931///Signaling by Nuclear Receptors+++R-HS…	[MED1_HUMAN|Reviewed]RecName: Full=Mediator of RNA polymerase II transcription subunit 1; AltName: Full=Activator-recruited cofactor 205 kDa component; Short=ARC205; AltName: Full=Mediator complex subunit 1; AltName: Full=Peroxisome proliferator-activated receptor-binding protein; Short=PBP; Short=PPAR-binding protein; AltName: Full=Thyroid hormone receptor-associated protein complex 220 kDa comp…
G9606_4086	23589	CARHSP1	22.7	23.5	21.17	20.9	27.42	21.22	26.4	39.2	27.5	35.49	1038	1175	1117	1216	1590.03	1006	1458	1943	1617	2160	23.138	23.0475	23.7633	21.59	29.962	30.8525	31.97	29.3067	1227.21	1240.26	1248.34	1123.67	1636.8	1681.5	1703	1522
G9606_8717	25847	ANAPC13	32.06	34.64	29.13	24.49	25.05	34.68	25.21	60.38	41.14	25.19	623.18	750.75	647.35	624.05	622.23	719.13	635.96	1359.16	1056.51	688.29	29.074	27.6825	28.7467	28.56	37.32	40.3475	40.0833	45.4	653.512	629.202	630.92	631.527	891.81	955.773	922.193	1044.93
G9606_9867	3996	LLGL1	0.97	2.19	0.53	0.8	1.16	1.9	2.58	5.75	2.52	2.32	68	168.93	43.06	71.45	103.2	138	221.77	446.4	230.44	217.99	1.13	0.865	0.886667	0.766667	3.014	3.1225	3.32333	3.39	90.928	71.4275	71.42	60.8367	250.92	258.207	267.463	271.613
G9606_10739	7979	SEM1	92.8	98.19	93.48	49.26	45.36	110.4	83.9	124.83	77.63	70.63	666	762	761	440	405	807	733	946	712	636	75.818	70.225	77.2133	78.5133	93.478	95.8725	101.953	104.287	606.8	568	610.667	622.333	766.8	775.25	796.333	821.667
G9606_179	114792	KLHL32	0.31	0.32	0.17	0.3	0.28	0.38	0.32	1.36	0.41	0.16	27.58	43.88	22.42	44.05	41.45	36.82	38.52	171.99	54.85	27.58	0.276	0.265	0.253333	0.26	0.526	0.5775	0.633333	0.716667	35.876	33.875	30.4833	31.35	65.952	72.81	78.7967	87.8867
G9606_3866	204219	CERS3	0.03	0.01	0	0.01	0	0.09	0.01	0.01	0.01	0.01	2	1	0	1	0	6	1	1	1	1	0.01	0.01	0.01	0.0133333	0.026	0.03	0.0366667	0.0366667	0.8	0.75	0.666667	1	2	2.25	2.66667	2.66667
G9606_1944	644019	CBWD6	3.01	2.28	5.79	3.17	2.25	4.44	4.96	7.59	4.12	1.78	72.5	62.12	131.48	85.49	64.97	113.24	133.29	214.35	132.06	59.81	3.3	3.555	3.68333	3.99	4.578	4.4825	4.60333	5.38333	83.312	88.61	89.65	96.49	130.55	129.865	129.133	153.217
G9606_33373	7832	BTG2	3.17	16.87	5.08	9.34	3.99	9.83	7.74	7.47	79.23	29.47	141	823	260	526	225	451	421	367	4586	1752	7.69	5.395	4.08	5.86333	26.748	31.5	15.59	32.1767	395	288	208.667	309	1515.4	1789	856.667	1801.33
G9606_21413	107984043	LOC107984043	0.08	0.11	0.04	0.06	0.03	0.08	0.2	0.07	0	0.03	2	3.06	1	2	1	2	6	2	0	1	0.064	0.0525	0.05	0.06	0.076	0.045	0.06	0.05	1.812	1.5	1.33333	1.66667	2.2	1.25	1.66667	1.33333
G9606_6692	105370092	LOC105370092	0	0.06	0	0.01	0.04	0	0	0	0.06	0.03	0	5	0	1	3	0	0	0	5	2	0.022	0.0125	0.0133333	0.00333333	0.018	0.0225	0.01	0.02	1.8	1	1	0.333333	1.4	1.75	0.666667	1.66667
G9606_19596	399664	MEX3D	1.5	3.21	2.15	1.98	2.66	1.24	7.03	12.89	5.07	38.48	70	164	116	116	156	58	396	659	303	2354	2.3	2.0725	2.10333	1.87667	12.942	14.42	17.5367	6.4	124.4	114.5	114	100.667	754	843.5	1023.67	340
G9606_27041	448834	KPRP	0	0	0	0	0	0	0	0	0	0.13	0	0	0	0	0	0	0	0	0	7	0	0	0	0	0.026	0.0325	0.0433333	0	0	0	0	0	1.4	1.75	2.33333	0
G9606_7599	55118	CRTAC1	0.07	0.82	0.05	0.08	0.08	0.06	0.02	0	0.06	0.02	3	42	3	5	5	2	1	0	3	1	0.22	0.07	0.0666667	0.0666667	0.032	0.035	0.0266667	0.04	11.6	4	3.66667	3.66667	1.4	1.5	1	1.66667
G9606_4400	29974	A1CF	38.17	24.19	33.05	42.01	37.29	24.05	37.54	29.51	26.44	17.53	5878	4093	5869	8250	7361	3826	7075	5046	5327	3632	34.942	37.63	36.17	37.7433	27.014	24.3825	23.6967	26.6667	6290.2	6839.5	6369.33	6665.67	4981.2	4457.75	4168	4733
G9606_32843	1340	COX6B1	325.73	310.99	333.6	161.22	193.76	629.99	665.52	495.96	278.56	578.06	2775	2892	3242	1703	2032	5551	6932	4611	3095	6416	265.06	253.577	284.363	273.517	529.618	495.642	568.003	468.17	2528.8	2438	2683	2573.33	5321	4918.25	5526	4419
G9606_20800	221960	CCZ1B	9.43	7.36	6.27	12.1	7	32.45	6.78	25.57	28.55	16.4	279.35	239.07	213.56	452.91	262.19	991.87	245.53	835.82	1101.21	647.65	8.432	8.7	7.56667	9.26667	21.95	25.7425	24.8067	28.8567	289.416	302.002	251.7	315.273	764.416	894.138	825.113	976.3
G9606_3935	27097	TAF5L	4.72	4.85	3.35	4.69	4.81	4.39	7.61	9.11	12.32	12.29	256	289	195	326	333	237	495	532	875	870	4.484	4.3925	4.29333	4.25333	9.144	9.5275	8.59667	8.60667	279.8	277.5	261.333	259	601.8	628.5	546.333	548
G9606_552	220929	ZNF438	2.24	2.88	1.63	2.69	2.08	2.7	2.19	7.57	3.6	1.77	116	155	88.99	160.13	129	146.85	137	401.84	229.08	118.04	2.304	2.16	1.98333	2.18667	3.566	3.91	4.01333	4.62333	129.824	123.53	111.33	121.707	206.562	223.952	222.243	259.257
G9606_33831	112267939	LOC112267939	0.47	0	0	0	0	0.43	0	0	0	0	20.67	0	0	0	0	19.47	0	0	0	0	0.094	0.1175	0.156667	0.156667	0.086	0.1075	0.143333	0.143333	4.134	5.1675	6.89	6.89	3.894	4.8675	6.49	6.49
G9606_32925	6339	SCNN1D	2.51	3.35	2.21	2.59	2.63	1.33	1.02	3.01	2.25	1.98	126	185	128	165	168	69	63	167	147	133	2.658	2.485	2.45	2.43667	1.918	2.1425	2.10667	2.19667	154.4	146.75	140.667	139.667	115.8	129	123	127.667
G9606_15988	29893	PSMC3IP	0.31	0.89	0.26	0.28	0.22	0.9	2.97	8.41	0.96	1.05	7.48	22.41	6.99	8.06	6.4	21.96	83.91	215.01	29.27	33.28	0.392	0.2675	0.263333	0.283333	2.858	2.83	3.45333	3.42333	10.268	7.2325	6.95667	7.51	76.686	74.88	90.0833	88.7467
G9606_1537	79781	IQCA1	0.2	0.64	0	0.11	0.1	0.02	0	0.02	0.26	0.22	10	37	0	7	6	1	0	1	16	15	0.21	0.1025	0.1	0.103333	0.104	0.13	0.0866667	0.1	12	5.75	5.33333	5.66667	6.6	8.25	5.66667	6
G9606_6212	51085	MLXIPL	102.7	113.81	78.66	123.71	122.8	223.55	102.29	12.82	97.52	123.67	5496	6623	4804	8456	8375	12509	6838	688	6553	8730	108.336	106.968	101.387	101.69	111.97	114.39	120.013	111.297	6750.8	6782.75	6225	6252	7063.6	7120	7309	6583.33
G9606_17338	81466	OR2L5	0	0	0	0	0	0	0	0	0	0.05	0	0	0	0	0	0	0	0	0	1	0	0	0	0	0.01	0.0125	0.0166667	0	0	0	0	0	0.2	0.25	0.333333	0
G9606_4378	80179	MYO19	5.13	7.2	3.65	6.06	5.54	9.92	17.29	24.41	9.72	16.3	270.21	398.49	214.58	413.54	398.24	560.51	1249.69	1413.72	683.27	1155.02	5.516	5.095	4.77333	4.94667	15.528	15.0875	16.8767	14.6833	339.012	324.142	294.343	299.443	1012.44	953.13	1043.08	885.833
G9606_15012	4176	MCM7	8.74	13.75	7.96	9.5	10.69	16.09	44	60.49	21.26	52.64	366	637.92	389.96	504.53	560.83	714.24	2252	2767.26	1160.29	2958	10.128	9.2225	9.13	8.73333	38.896	37.62	43.0733	32.6133	491.848	455.33	438.93	420.163	1970.36	1899.95	2146.5	1547.26
G9606_3445	114793	FMNL2	1.65	4.74	0.99	2.92	1.87	2.98	2.48	13.53	9.69	8.16	158	493	108	351	224	293	289	1429	1195	1043	2.434	1.8575	1.50333	1.85333	7.368	8.59	8.22333	8.73333	266.8	210.25	163.333	205.667	849.8	990	921.667	972.333
G9606_13926	1524	CX3CR1	0.63	0.89	0.29	1.94	1.76	0.63	0.22	0.62	2.91	0.36	32	50	17	126	115	33	14	35	194	25	1.102	1.155	0.893333	0.953333	0.948	1.13	0.536667	1.38667	68	72.5	54.6667	58.3333	60.2	71.75	31	87.3333
G9606_23502	51351	ZNF117	0.08	1.12	0	0.24	0.22	0	0.07	0.92	0.52	1.02	8.84	131.96	0	32.91	30.57	0	8.56	108.78	72.99	146.34	0.332	0.135	0.1	0.106667	0.506	0.615	0.646667	0.48	40.856	18.08	13.1367	13.9167	67.334	82.0275	85.04	60.59
G9606_5648	255411	TEX49	0.57	1.17	0	0.63	0.59	0	0	4.12	1.09	2.24	28.08	63.67	0	39.57	36.93	0	0	225.59	70.13	148.41	0.592	0.4475	0.386667	0.4	1.49	1.8625	2.12	1.73667	33.65	26.145	21.67	22.55	88.826	111.032	124.667	98.5733
G9606_8988	80772	CPTP	31.26	20.93	20.39	20.17	25.53	20.32	23.27	18.66	15.89	9.53	1108	816	835	912	1149	746	1014	731	738	448	23.656	24.3375	25.7267	23.94	17.534	16.1	16.17	18.29	964	1001	1030.67	951.667	735.4	665.75	641.667	738.333
G9606_28109	131583	FAM43A	1.31	6.61	1.46	1.55	1.02	4.64	0.54	2.85	2.82	2.32	67.86	375.82	87	102	67	248	34	163	190	161	2.39	1.335	1.26333	1.44	2.634	3.1575	3.27	3.43667	139.936	80.965	73.9533	85.62	159.2	190.5	190.667	200.333
G9606_4110	128954	GAB4	0	0	0	0	0	0	0.03	0	0	0	0	0	0	0	0	0	1	0	0	0	0	0	0	0	0.006	0	0	0	0	0	0	0	0.2	0	0	0
G9606_20299	529	ATP6V1E1	22.22	38.64	27.28	23.1	23.53	48.99	54.88	82.14	64.46	41.03	496	946	699	650	661	1128	1497	2018	1874	1214	26.954	24.0325	24.3433	24.2	58.3	59.155	57.3867	65.1967	690.4	626.5	618.667	615	1546.2	1558.5	1453.33	1673.33
G9606_21282	4059	BCAM	19.67	44.93	17.16	21.27	21.83	67.21	232.16	55.42	77.76	169.84	830	2039	823	1140	1167	2898	11914	2535	4264	9800	24.972	19.9825	19.5533	19.3667	120.478	92.5575	97.49	66.7967	1199.8	990	940	931	6282.2	4874.25	5077.67	3232.33
G9606_22401	83468	GLT8D2	0.61	3.26	0.73	1.51	1.35	0.84	0.21	0.31	3.43	0.51	21	126	29	68	61	30	9	12	160	25	1.492	1.05	0.896667	0.95	1.06	1.2725	0.553333	1.52667	61	44.75	37	39.3333	47.2	56.75	22.3333	67.3333
G9606_4312	5364	PLXNB1	20.46	25.65	13.19	20.53	25.21	31.75	38.84	46	23.77	52.48	2661	3650	1987	3367	4144	4338	6111	6343	4015	8729	21.008	19.8475	19.62	18.06	38.568	38.5	43.41	33.84	3161.8	3039.75	2930.67	2671.67	5907.2	5856.25	6470	4898.67
G9606_31656	503542	SPRN	0.25	0.19	0.1	0.11	0.02	0.09	0.18	0.15	0.09	0.43	12.89	11.04	5.79	7.31	1.17	4.77	11.74	8.43	5.78	30.31	0.134	0.12	0.123333	0.153333	0.188	0.19	0.223333	0.11	7.64	6.79	6.61667	8.66333	12.206	12.3225	14.5033	6.32667
G9606_11362	107986255	LOC107986255	0	0.11	0	0	0	0	0	0	0	0	0	1.18	0	0	0	0	0	0	0	0	0.022	0	0	0	0	0	0	0	0.236	0	0	0	0	0	0	0
G9606_14550	23203	PMPCA	37.07	36.16	33.43	29.4	30.42	28.82	27.2	14.82	15.75	23.86	1306	1394	1352	1309	1356	1059	1181	576	731	1120	33.296	32.58	33.64	33.3	22.09	20.8125	22.5	19.7967	1343.4	1330.75	1338	1322.33	933.4	871.5	918.333	788.667
G9606_15384	5626	PROP1	0	0	0	0.03	0	0	0	0	0.07	0.06	0	0	0	1	0	0	0	0	2	2	0.006	0.0075	0	0.01	0.026	0.0325	0.02	0.0233333	0.2	0.25	0	0.333333	0.8	1	0.666667	0.666667
G9606_12838	3597	IL13RA1	29.48	32.61	29.19	38.43	49.98	39	71.83	40.3	40.77	18.89	1958	2377.15	2234	3241.32	4223	2672	5835	2962.04	3524.11	1680	35.938	36.77	36.2167	32.3667	42.158	34.74	32.73	40.0233	2806.69	2914.08	2805	2477.77	3334.63	2709.54	2438.01	3052.72
G9606_5324	57082	KNL1	0.72	0.7	0.56	0.81	0.76	3.24	3.4	4.65	1.65	0.86	115.05	122.24	103.06	164.4	154.99	530.64	659.91	817.77	341	183.33	0.71	0.7125	0.68	0.696667	2.76	2.6	2.91667	3.18	131.948	134.375	124.367	127.503	506.53	468.185	510.58	563.137
G9606_1323	374928	ZNF773	0.95	0.78	0.5	0.99	0.77	0.71	1.45	3.55	2.22	1.62	33	29.02	22	48	37.43	28	68.32	140.32	107.22	83.05	0.798	0.8025	0.74	0.813333	1.91	2.025	1.96	2.16	33.89	35.1075	30.81	34.3333	85.382	89.6475	83.79	91.8467
G9606_25877	6927	HNF1A	14.92	8.93	9.55	11.28	10.61	18.37	17.94	9.21	9.34	14.69	869	565	628	833	792	1105	1293	593	722	1148	11.058	11.59	11.6933	11.9167	13.91	12.9025	14.09	12.3067	737.4	780.5	763	776.667	972.2	892	948.667	806.667
G9606_4731	9938	ARHGAP25	3.6	10.52	2.33	7.25	4.85	5.75	5.91	11.19	15.25	1.98	135	402	82	345	214	207	261	443	682	95	5.71	4.5075	3.59333	4.39333	8.016	8.5425	6.30667	10.73	235.6	194	143.667	187.333	337.6	356.75	248.333	444
G9606_14891	440533	PSG8	0	0.04	0	0	0.03	0	0.03	0	0.09	0	0	1	0	0	1	0	1	0	3	0	0.014	0.0075	0.01	0	0.024	0.0225	0	0.03	0.4	0.25	0.333333	0	0.8	0.75	0	1
G9606_32103	8364	HIST1H4C	1.56	1.61	2.41	0	0.65	1.13	3.98	3.6	0.75	2.14	8	9	14	0	4	6	25	20	5	14	1.246	1.155	1.54	1.32333	2.32	1.905	2.29	1.82667	7	6.5	8.66667	7.33333	14	11.25	13.3333	10.3333
G9606_10603	9670	IPO13	7.86	7.56	5.39	4.9	6.32	13.68	11.65	16.53	6.99	10.89	397	414	308	358	424	771	832	995	495	829	6.406	6.1175	6.52333	6.05	11.948	12.0225	13.7	12.4	380.2	371.75	376.333	354.333	784.4	772.5	865	753.667
G9606_3401	143098	MPP7	0.2	0.94	0.15	0.44	0.92	0.48	1.26	0.91	1.59	0.51	16	79	15	45	80	40	104	77	168	52	0.53	0.4275	0.423333	0.263333	0.95	0.8725	0.633333	0.993333	47	39	37	25.3333	88.2	84.25	56.3333	95
G9606_28526	3003	GZMK	2.71	16.27	1.72	5.45	4.23	4.66	3.73	9.25	13.34	0.56	44	289	32	111	86	78	74	165	282	12	6.076	3.5275	2.88667	3.29333	6.308	6.9525	4.82333	9.08333	112.4	68.25	54	62.3333	122.2	134.25	85	175
G9606_2423	7416	VDAC1	78.06	69.49	63.94	65.45	66.69	134.08	134.84	117.89	127.67	147.73	2351	2293	2215	2491	2539	4162	4964	3914	5006	5926	68.726	68.535	69.5633	69.15	132.442	131.843	133.233	126.547	2377.8	2399	2368.33	2352.33	4794.4	4752	4667.33	4360.67
G9606_13274	2532	ACKR1	0.1	7.28	0.09	0.33	0.12	0.25	0.08	0	3.81	0.5	3	196	2	9	3	7	3	0	118	14	1.584	0.16	0.103333	0.173333	0.928	1.14	0.25	1.35333	42.6	4.25	2.66667	4.66667	28.4	34.75	7	41.6667
G9606_30913	11166	SOX21	0	0.04	0	0	0.02	0.02	0	6.62	0.06	0.02	0	2	0	0	1	1	0	351.61	4	1	0.012	0.005	0.00666667	0	1.344	1.68	2.22	2.23333	0.6	0.25	0.333333	0	71.522	89.4025	117.87	118.87
G9606_12536	83953	FCAMR	2.07	4.54	3.89	1.81	1.96	5.36	0.31	0.4	0.55	0.04	86	213	188	97	106	251	17	18	29	2	2.854	2.4325	2.64	2.59	1.332	1.5875	1.93333	2.10333	138	119.25	126.667	123.667	63.4	75	90.3333	99.3333
G9606_26633	55966	AJAP1	0.02	0.4	0.03	0.07	0.41	0.05	0	0.04	0.08	0.72	3	36	2	16	39	4	0	3	10	94	0.186	0.1325	0.153333	0.04	0.178	0.2225	0.27	0.0566667	19.2	15	14.6667	7	22.2	27.75	33.6667	5.66667
G9606_8020	54813	KLHL28	1.41	1.53	0.95	1.18	1.08	1.83	0.98	1.75	1.86	0.85	152	166.4	104	159.09	116	187	131.06	202.64	248.88	121	1.23	1.155	1.14667	1.18	1.454	1.5725	1.47667	1.81333	139.498	132.773	124	138.363	178.116	189.88	170.213	212.84
G9606_19527	102724237	LOC102724237	0.05	0.08	0.01	0.01	0	0.02	0	0	0.01	0	3	5	1	1	0	1	0	0	1	0	0.03	0.0175	0.02	0.0233333	0.006	0.0075	0.00666667	0.01	2	1.25	1.33333	1.66667	0.4	0.5	0.333333	0.666667
G9606_2450	89832	CHRFAM7A	0.03	0.09	0	0.01	0.15	0.42	0.04	0.33	0.2	0.11	1.74	6.07	0	0.65	9.94	23.17	2.33	22.5	15.75	8.16	0.056	0.0475	0.06	0.0133333	0.22	0.265	0.286667	0.316667	3.68	3.0825	3.89333	0.796667	14.382	17.395	17.9433	20.4733
G9606_31209	51124	IER3IP1	21.53	20.98	16.61	15.89	15.16	32.82	41.53	62.72	27.01	16.76	517	552	458	481	459	813	1219	1659	844	535	18.034	17.2975	17.7667	18.01	36.168	34.8275	37.4333	40.85	493.4	478.75	478	485.333	1014	962.75	1002.33	1105.33
G9606_12466	54880	BCOR	2.2	3.12	1.45	2.33	2.61	4.4	9.41	4.19	6.61	6.34	227	350	171	307	345	472	1224	482	896	887	2.342	2.1475	2.08667	1.99333	6.19	5.385	4.97667	5.06667	280	262.5	247.667	235	792.2	684.25	613.667	616.667
G9606_27799	389941	C1QL3	0.39	0.02	0.28	0.52	0.33	0.21	0	0.58	0.75	0.39	16	1	13	27	17	9	0	26	40	21	0.308	0.38	0.333333	0.396667	0.386	0.4825	0.393333	0.513333	14.8	18.25	15.3333	18.6667	19.2	24	18.6667	25
G9606_4847	3673	ITGA2	0.24	0.54	0.11	0.2	0.27	0.25	1.13	3.4	2.7	2.6	31	78	17	34	46	33.95	183	496	463	460	0.272	0.205	0.206667	0.183333	2.016	2.2375	2.08333	2.11667	41.2	32	31.3333	27.3333	327.19	363.238	329.983	330.983
s and pathways involving phosphorus or compounds containing phosphorus.+++GO_REGULATION_OF_POSITIVE_CHEMOTAXIS///Any process that modulates the frequency, rate or extent of the directed movement of a motile cell or organism towards a higher concentration in a concentration gradient of a specific chemical.+++GO_POSITIVE_REGULATION_OF_PHOSPHATASE_ACTIVITY///Any process that increases the rate or fr…	GO_AXON///The long process of a neuron that conducts nerve impulses, usually away from the cell body to the terminals and varicosities, which are sites of storage and release of neurotransmitter.+++GO_NEURON_PART///Any constituent part of a neuron, the basic cellular unit of nervous tissue. A typical neuron consists of a cell body (often called the soma), an axon, and dendrites. Their purpose is …	GO_PROTEIN_BINDING_INVOLVED_IN_CELL_ADHESION///Any protein binding that is involved in cell adhesion.+++GO_PROTEIN_HETERODIMERIZATION_ACTIVITY///Interacting selectively and non-covalently with a nonidentical protein to form a heterodimer.+++GO_CELL_ADHESION_MOLECULE_BINDING///Interacting selectively and non-covalently with a cell adhesion molecule.+++GO_VIRUS_RECEPTOR_ACTIVITY///Combining with a …	KRAS.50_UP.V1_UP///Genes up-regulated in four lineages of epithelial cell lines over-expressing an oncogenic form of KRAS [Gene ID=3845] gene.+++YAP1_DN///Genes down-regulated in MCF10A cells (breast cancer) over-expressing YAP1 [Gene ID=10413] gene.+++VEGF_A_UP.V1_DN///Genes down-regulated in HUVEC cells (endothelium) by treatment with VEGFA [Gene ID=7422].+++KRAS.600_UP.V1_UP///Genes up-regulat…	GSE22886_NAIVE_CD8_TCELL_VS_NEUTROPHIL_DN///Genes down-regulated in comparison of naive CD8 T cells versus unstimulated neutrophils.+++GSE7460_CTRL_VS_TGFB_TREATED_ACT_CD8_TCELL_DN///Genes down-regulated in comparsion of ActCD8 versus ActCD8TGF (see Fig. 1 in the paper for details).+++GSE13411_SWITCHED_MEMORY_BCELL_VS_PLASMA_CELL_DN///Genes down-regulated in comparison of Ig isotype switched memo…	HALLMARK_APICAL_JUNCTION///Genes encoding components of apical junction complex.+++HALLMARK_KRAS_SIGNALING_UP///Genes up-regulated by KRAS activation.+++HALLMARK_EPITHELIAL_MESENCHYMAL_TRANSITION///Genes defining epithelial-mesenchymal transition, as in wound healing, fibrosis and metastasis.+++HALLMARK_COAGULATION///Genes encoding components of blood coagulation system; also up-regulated in plat…	PF01839///FG-GAP repeat+++PF00092///von Willebrand factor type A domain+++PF08441///Integrin alpha	R-HSA-3000170///Syndecan interactions+++R-HSA-373760///L1CAM interactions+++R-HSA-75892///Platelet Adhesion to exposed collagen+++R-HSA-9006934///Signaling by Receptor Tyrosine Kinases+++R-HSA-1266738///Developmental Biology+++R-HSA-447041///CHL1 interactions+++R-HSA-1474244///Extracellular matrix organization+++R-HSA-422475///Axon guidance+++R-HSA-6806834///Signaling by MET+++R-HSA-216083///Inte…	[ITA2_HUMAN|Reviewed]RecName: Full=Integrin alpha-2; AltName: Full=CD49 antigen-like family member B; AltName: Full=Collagen receptor; AltName: Full=Platelet membrane glycoprotein Ia; Short=GPIa; AltName: Full=VLA-2 subunit alpha; AltName: CD_antigen=CD49b; Flags: Precursor;+++[A0A0X8AZ85_HUMAN|Unreviewed]SubName: Full=Integrin subunit alpha 2 {ECO:0000313|EMBL:ALZ41709.1}; Flags: Fragment;+++[D6…
G9606_11864	6580	SLC22A1	437.03	175.31	482.9	287.38	417.3	103.15	3.34	1.45	34.74	0.76	14413	6453	18547	12186	17435	3473	135	54	1503	34	359.984	406.152	445.743	402.437	28.688	35.025	35.12	46.4467	13806.8	15645.2	16798.3	15048.7	1039.8	1266	1187	1676.67
G9606_22435	200407	CREG2	0.11	0	0.04	0.02	0.02	0.13	0.13	0.46	0.12	0.22	4.81	0	2	1	1	4.99	6.03	19.93	6.91	12.02	0.038	0.0475	0.0566667	0.0566667	0.212	0.2325	0.27	0.236667	1.762	2.2025	2.60333	2.60333	9.976	10.9625	12.3133	10.61
G9606_28216	579	NKX3-2	0	0	0	0	0	0.03	0	1.02	0	0.82	0	0	0	0	0	1	0	41	0	40	0	0	0	0	0.374	0.4675	0.623333	0.35	0	0	0	0	16.4	20.5	27.3333	14
G9606_21629	147657	ZNF480	0.93	1.5	0.64	1.38	1.26	1.63	1.93	2.91	2.47	2.54	74	131	58	140	129	133	187	257	254	269	1.142	1.0525	0.943333	0.983333	2.296	2.3875	2.36	2.33667	106.4	100.25	87	90.6667	220	228.25	219.667	214.667
G9606_6631	130733	TMEM178A	2.51	7.92	2.29	4.18	3.65	4.08	1.4	1.5	5.23	3.96	69	221.02	72	140	119	109	43.24	41.11	175	129.07	4.11	3.1575	2.81667	2.99333	3.234	3.6925	3.18	3.60333	124.204	100	86.6667	93.6667	99.484	113.545	93.06	108.37
G9606_5931	6556	SLC11A1	0.35	0.39	0.21	0.39	0.3	0.27	0.19	6.99	0.36	0.93	25	28	16.98	35.38	25	18	16	524	35.03	85	0.328	0.3125	0.286667	0.316667	1.748	2.1375	2.73	2.54	26.072	25.59	22.3267	25.7867	135.606	165.507	209	192.343
G9606_7883	29902	FAM216A	2.97	2.43	1.61	1.36	2.17	5.1	6.44	3.04	3.57	6.12	58	48	38	40	61	103	174	67.88	95	178	2.108	2.0275	2.25	1.98	4.854	4.4575	4.75333	3.90333	49	49.25	52.3333	45.3333	123.576	110.97	116.293	88.6267
G9606_15053	27293	SMPDL3B	0.23	1	0.25	0.23	0.2	1.05	8.27	3.36	1.2	0.22	7	32	9	9	8	31	304	112	46	9	0.382	0.2275	0.226667	0.236667	2.82	1.4575	1.54333	1.87	13	8.25	8	8.33333	100.4	49.5	50.6667	63
G9606_5123	55196	KIAA1551	2.99	6.87	2.79	5.66	2.97	2.35	4.31	7.03	6.77	3.15	309	774	335	741	394	246	539	801	894	437	4.256	3.6025	2.91667	3.81333	4.722	4.825	4.17667	5.38333	510.6	444.75	346	461.667	583.4	594.5	494.667	647
G9606_24320	57551	TAOK1	2.28	3.06	1.57	2.06	1.75	4.38	4.27	6.09	3.78	3.12	458	666	363	521	445	897	1036	1334	977	832	2.144	1.915	1.86667	1.97	4.328	4.3425	4.53	4.75	490.6	446.75	422	447.333	1015.2	1010	1021	1069.33
G9606_17116	26277	TINF2	8.01	12.47	5.83	9.21	8.03	13.23	14.44	17.28	18.56	12	246	448	206	383	335	446	563	627	765	509	8.71	7.77	7.29	7.68333	15.102	15.2675	14.17	16.3567	323.6	292.5	262.333	278.333	582	586.75	527.333	612.667
G9606_349	23189	KANK1	18.98	17.96	15.92	19.78	19.74	21.97	13.14	7.36	13.77	26.26	1636	1696	1590.99	2176	2176	1961	1385	704.96	1542.97	3058.99	18.476	18.605	18.2133	18.2267	16.5	17.34	18.53	14.3667	1855	1894.75	1801	1801	1730.58	1816.98	1908.32	1402.98
G9606_17522	113235	SLC46A1	7.06	8.57	7.78	7.2	10.17	15.49	25.24	8.7	6.51	9.69	766.23	1019.66	968.6	990.03	1406.14	1732.51	3347.87	1039.6	916.45	1400.76	8.156	8.0525	8.33667	7.34667	13.126	10.0975	11.2933	10.2333	1030.13	1032.75	1046.99	908.287	1687.44	1272.33	1390.96	1229.52
G9606_4119	165829	GPR156	0.02	0	0	0.02	0	0.02	0	0.09	0.03	0.01	1	0	0	1	0	1	0	5	2	1	0.008	0.01	0.00666667	0.0133333	0.03	0.0375	0.04	0.0466667	0.4	0.5	0.333333	0.666667	1.8	2.25	2.33333	2.66667
G9606_475	114049	BUD23	19.77	22.37	19.65	15.99	17.5	34.36	25.02	21.66	35.11	29.61	518	681	557	555.69	582	903	922.04	616	1229.57	1230	19.056	18.2275	18.9733	18.47	29.152	30.185	28.5433	30.3767	578.738	553.173	552.333	543.563	980.122	994.643	916.333	916.19
G9606_19636	388759	C1orf229	0.24	0.4	0.15	0.43	0.41	0.45	0.41	2.01	0.97	1.25	9	16.16	6.2	19.99	19	17.12	18.23	81.63	46.59	61.18	0.326	0.3075	0.266667	0.273333	1.018	1.17	1.23667	1.14333	14.07	13.5475	11.4	11.73	44.95	51.63	53.31	48.4467
G9606_227	7099	TLR4	2.26	3.32	1.22	3.22	1.53	2.72	1.81	4.72	2.85	0.5	213	348	130	386	183	266	211	488	351	63	2.31	2.0575	1.67	2.23333	2.52	2.6975	2.64667	3.43	252	228	175.333	243	275.8	292	272.333	368.333
e frequency, rate or extent of the directed movement of substances between the nucleus and the cytoplasm.+++GO_REGULATION_OF_PROTEIN_LOCALIZATION///Any process that modulates the frequency, rate or extent of any process in which a protein is transported to, or maintained in, a specific location.+++GO_CELLULAR_RESPONSE_TO_EXTERNAL_STIMULUS///Any process that results in a change in state or activit…	GO_SIDE_OF_MEMBRANE///A cellular component consisting of one leaflet of a membrane bilayer and any proteins embedded or anchored in it or attached to its surface.+++GO_PERINUCLEAR_REGION_OF_CYTOPLASM///Cytoplasm situated near, or occurring around, the nucleus.+++GO_VACUOLAR_MEMBRANE///The lipid bilayer surrounding the vacuole and separating its contents from the cytoplasm of the cell.+++GO_INTRIN…	GO_SIGNAL_TRANSDUCER_ACTIVITY///Conveys a signal across a cell to trigger a change in cell function or state. A signal is a physical entity or change in state that is used to transfer information in order to trigger a response.+++GO_LIPOPOLYSACCHARIDE_BINDING///Interacting selectively and non-covalently with lipopolysaccharide.+++GO_SIGNALING_PATTERN_RECOGNITION_RECEPTOR_ACTIVITY///Combining with…	KRAS.AMP.LUNG_UP.V1_DN///Genes down-regulated in epithelial lung cancer cell lines over-expressing KRAS [Gene ID=3845] gene.+++KRAS.PROSTATE_UP.V1_UP///Genes up-regulated in epithelial prostate cancer cell lines over-expressing an oncogenic form of KRAS [Gene ID=3845] gene.+++KRAS.600_UP.V1_UP///Genes up-regulated in four lineages of epithelial cell lines over-expressing an oncogenic form of KRAS…	GSE3982_BASOPHIL_VS_TH1_UP///Genes up-regulated in comparison of basophils versus Th1 cells.+++GSE15659_NONSUPPRESSIVE_TCELL_VS_ACTIVATED_TREG_DN///Genes down-regulated in comparison of non-suppressive T cells versus activated regulatory T cell (Treg).+++GSE22919_RESTING_VS_IL2_IL12_IL15_STIM_NK_CELL_DN///Genes down-regulated in NK cells: fresh versus stimulated with IL2 [GeneID=3558], IL-12 and …	NA	PF01582///TIR domain+++PF13516///Leucine Rich repeat+++PF13855///Leucine rich repeat	R-HSA-181438///Toll Like Receptor 2 (TLR2) Cascade+++R-HSA-5357801///Programmed Cell Death+++R-HSA-168249///Innate Immune System+++R-HSA-109581///Apoptosis+++R-HSA-168188///Toll Like Receptor TLR6:TLR2 Cascade+++R-HSA-975163///IRAK2 mediated activation of TAK1 complex upon TLR7/8 or 9 stimulation+++R-HSA-1280218///Adaptive Immune System+++R-HSA-975155///MyD88 dependent cascade initiated on endoso…	[TLR4_HUMAN|Reviewed]RecName: Full=Toll-like receptor 4; AltName: Full=hToll; AltName: CD_antigen=CD284; Flags: Precursor;+++[A0A2R8Y7P4_HUMAN|Unreviewed]SubName: Full=Toll-like receptor 4 {ECO:0000313|Ensembl:ENSP00000496429};+++[D0EWT7_HUMAN|Unreviewed]SubName: Full=Toll-like receptor 4 {ECO:0000313|EMBL:ACX46980.1}; Flags: Fragment;+++[D0EWT8_HUMAN|Unreviewed]SubName: Full=Toll-like receptor 4…
G9606_13188	6134	RPL10	324.62	461.94	302.28	292.46	280.56	288.06	474.11	771.74	527.2	998.04	12278.3	19182	13146.5	13766.7	13233.5	11229	21879.6	32336.3	25520.7	49471.5	332.372	299.98	302.487	306.453	611.83	646.26	685.947	529	14321.4	13106.2	12886.1	13063.8	28087.4	29639.4	31012.3	23028.7
G9606_20541	729420	LMO7DN	0	0.1	0	0	0	0	0.02	0.05	0	0	0	2	0	0	0	0	1	2	0	0	0.02	0	0	0	0.014	0.0125	0.0166667	0.0166667	0.4	0	0	0	0.6	0.5	0.666667	0.666667
G9606_25856	203547	VMA21	4.16	4.2	2.39	3.2	3.15	4.32	6.5	14.12	4.65	5.21	328	363	219.1	320.69	316.48	351	627	1230.6	477.89	550.49	3.42	3.225	3.23333	3.25	6.96	7.075	7.88333	7.69667	309.454	296.067	287.86	289.263	647.396	652.495	710.697	686.497
G9606_33472	59082	CARD18	0	0	0	0	0	0.3	0	0	0	0	0	0	0	0	0	3	0	0	0	0	0	0	0	0	0.06	0.075	0.1	0.1	0	0	0	0	0.6	0.75	1	1
G9606_4475	2782	GNB1	36.79	57.48	25.45	38.69	43.28	43.28	109.01	177.16	74.12	52.74	1859	3234	1515	2454	2752	2248	6799	9887	4828	3519	40.338	36.0525	35.1733	33.6433	91.262	86.825	91.06	98.1867	2362.8	2145	2042	1942.67	5456.2	5120.5	5218	5654.33
G9606_28221	8857	FCGBP	0.2	0.48	0.08	0.33	1.01	0.12	1.68	1.95	0.89	0.61	43	113	21	91	279	27	443	465	249	176	0.42	0.405	0.43	0.203333	1.05	0.8925	0.893333	0.986667	109.4	108.5	114.333	51.6667	272	229.25	222.667	247
G9606_34735	94086	HSPB9	4.35	0.92	6.06	1.62	3.26	2.05	3.38	2.86	0.6	0.34	39	9	62	18	36	19	37	28	7	4	3.242	3.8225	4.55667	4.01	1.846	1.4625	1.75	1.83667	32.8	38.75	45.6667	39.6667	19	14.5	17	18
G9606_33553	56832	IFNK	0.06	0.05	0	0	0	0	0	0	0	0	1	1	0	0	0	0	0	0	0	0	0.022	0.015	0.02	0.02	0	0	0	0	0.4	0.25	0.333333	0.333333	0	0	0	0
G9606_14703	25758	KIAA1549L	0.01	0.05	0.01	0.03	0.03	0	0.02	0.54	0.06	0.01	1	9	1	6	5	0	3	106	10	1	0.026	0.02	0.0166667	0.0166667	0.126	0.1525	0.183333	0.2	4.4	3.25	2.33333	2.66667	24	29.25	35.6667	38.6667
G9606_19227	478	ATP1A3	0.05	0.13	0.05	0.07	0.05	0.08	0.26	0.21	0.2	0.05	3	8	3	5	4	5	19	13	15	4	0.07	0.055	0.05	0.0566667	0.16	0.135	0.113333	0.163333	4.6	3.75	3.33333	3.66667	11.2	9.25	7.33333	11
G9606_23571	222068	TMED4	20.69	26.81	19.14	23.5	22.91	33.58	31.27	95.04	30.74	31.77	787.04	1097.24	817	1109	1084	1315.04	1444.02	3956.74	1479.07	1603	22.61	21.56	20.9133	21.11	44.48	47.7825	53.4633	53.12	978.856	949.26	896.013	904.347	1959.57	2088.46	2291.59	2250.28
G9606_3097	2861	GPR37	2.26	0.96	0.47	2.55	2.77	3.16	4.35	1.24	4.56	7.34	212	99	51	303	330	305	498	128	556	922	1.802	2.0125	1.83333	1.76	4.13	4.075	3.91333	2.98667	199	224	197.667	188.667	481.8	477.75	451.667	329.667
G9606_16820	126147	NTN5	0.17	0.3	0.24	0.2	0.25	0.35	0.46	0.52	0.18	0.38	6	11	9	8	10	11	18	20	8	17	0.232	0.215	0.22	0.203333	0.378	0.3575	0.416667	0.35	8.8	8.25	8.33333	7.66667	14.8	14	16	13
G9606_4524	780	DDR1	2.18	4.75	1.67	2.8	3.92	2.23	9.72	17.12	18.37	5.62	135	324	113	225	311	142	745	1186	1488	469	3.064	2.6425	2.59	2.21667	10.612	10.835	8.32333	12.5733	221.6	196	186.333	157.667	806	821.25	599	938.667
G9606_10299	1318	SLC31A2	4.98	5.89	5.15	11.08	6.2	4.53	3.09	9.72	7.38	3.02	153	207	176	435	239	154	125	321	290	119	6.66	6.8525	5.44333	7.07	5.548	6.1625	5.75667	7.21	242	250.75	189.333	254.667	201.8	221	198	255
G9606_19075	81533	ITFG1	13.05	17.19	13.04	14.63	13.89	9.52	11.45	9.88	19.6	6.5	733	1059	842	1039	991	549	786	613	1432	488	14.36	13.6525	13.3267	13.5733	11.39	11.375	8.63333	13	932.8	901.25	855.333	871.333	773.6	770.5	550	864.667
G9606_34294	107984862	LOC107984862	0.05	0.16	0.06	0.1	0.09	0.09	0.11	0.91	0.91	0.07	3	11	4.45	8	7	6	8	62	73	6	0.092	0.075	0.0666667	0.07	0.418	0.495	0.356667	0.636667	6.69	5.6125	4.81667	5.15	31	36.75	24.6667	47
G9606_7843	2533	FYB1	4.06	12.38	2.01	5.77	2.61	3.94	7	16.1	15.67	1.14	318	1044	183	569	261	318	676	1389	1592	116	5.366	3.6125	2.89333	3.94667	8.77	9.2125	7.06	11.9033	475	332.75	254	356.667	818.2	853.75	607.667	1099.67
G9606_9771	344558	SH3RF3	0.28	1.66	0.29	0.53	0.42	2.27	0.2	0.6	1.85	0.52	26	171	30	63	49	220	22	62	224	65	0.636	0.38	0.33	0.366667	1.088	1.31	1.13	1.57333	67.8	42	35	39.6667	118.6	142.75	115.667	168.667
G9606_16525	27244	SESN1	14.18	13.91	6.23	8.22	5.3	5.81	3.61	6.64	10.29	14.48	643	681	323	474	315	274	205	332	600	866	9.568	8.4825	8.57	9.54333	8.166	9.305	8.97667	7.58	487.2	438.75	427	480	455.4	518	490.667	402
G9606_2720	9693	RAPGEF2	7.49	6.03	4.4	6.72	4.95	4.11	4.8	6.71	4.87	2.66	872	773	584	991	728	493	683	870	738	418	5.918	5.89	5.61333	6.20333	4.63	4.5875	4.49333	5.23	789.6	793.75	728	815.667	640.4	629.75	593.667	700.333
m (in terms of movement, secretion, enzyme production, gene expression, etc.) as a result of a nitrogen compound stimulus.+++GO_CENTRAL_NERVOUS_SYSTEM_DEVELOPMENT///The process whose specific outcome is the progression of the central nervous system over time, from its formation to the mature structure. The central nervous system is the core nervous system that serves an integrating and coordinati…	GO_CELL_PROJECTION///A prolongation or process extending from a cell, e.g. a flagellum or axon.+++GO_SOMATODENDRITIC_COMPARTMENT///The region of a neuron that includes the cell body (cell soma) and the dendrite, but excludes the axon.+++GO_APICAL_PLASMA_MEMBRANE///The region of the plasma membrane located at the apical end of the cell.+++GO_MEMBRANE_REGION///A membrane that is a part of a larger …	GO_MOLECULAR_FUNCTION_REGULATOR///A molecular function that modulates the activity of a gene product or complex. Examples include enzyme regulators and channel regulators.+++GO_GUANYL_NUCLEOTIDE_EXCHANGE_FACTOR_ACTIVITY///Stimulates the exchange of guanyl nucleotides associated with a GTPase. Under normal cellular physiological conditions, the concentration of GTP is higher than that of GDP, favo…	CAMP_UP.V1_UP///Genes up-regulated in primary thyrocyte cultures in response to cAMP signaling pathway activation by thyrotropin (TSH).+++TGFB_UP.V1_UP///Genes up-regulated in a panel of epithelial cell lines by TGFB1 [Gene ID=7040].	GSE22886_NAIVE_BCELL_VS_DC_DN///Genes down-regulated in comparison of naive B cells versus unstimulated dendritic cells (DC).+++GSE6269_FLU_VS_E_COLI_INF_PBMC_DN///Genes down-regulated in comparison of peripheral blood mononuclear cells (PBMC) from patients with acute influenza infection versus PBMC from patients with acute E. coli infection.+++GSE9988_LPS_VS_CTRL_TREATED_MONOCYTE_UP///Genes up-r…	NA	PF00618///RasGEF N-terminal motif+++PF00788///Ras association (RalGDS/AF-6) domain+++PF00617///RasGEF domain+++PF00595///PDZ domain	R-HSA-5673001///RAF/MAP kinase cascade+++R-HSA-5684996///MAPK1/MAPK3 signaling+++R-HSA-5683057///MAPK family signaling cascades+++R-HSA-162582///Signal Transduction	[RPGF2_HUMAN|Reviewed]RecName: Full=Rap guanine nucleotide exchange factor 2; AltName: Full=Cyclic nucleotide ras GEF; Short=CNrasGEF; AltName: Full=Neural RAP guanine nucleotide exchange protein; Short=nRap GEP; AltName: Full=PDZ domain-containing guanine nucleotide exchange factor 1; Short=PDZ-GEF1; AltName: Full=RA-GEF-1; AltName: Full=Ras/Rap1-associating GEF-1;+++[A0A2R8Y661_HUMAN|Unreviewed…
G9606_10105	9960	USP3	3.49	4.3	2.95	3.82	2.98	4.29	5.64	9.27	6.59	6.78	333	451	326	465	363	419	651	967	807	857	3.508	3.31	3.14	3.42	6.514	6.7325	6.78	6.71667	387.6	371.75	340.667	374.667	740.2	762.5	747.667	731
G9606_29970	150368	PHETA2	0.42	2.54	0.64	1.08	1.06	0.51	0.39	7.14	8.27	6.25	16	106	28	52	51	20	18	300	410	318	1.148	0.8	0.706667	0.713333	4.512	5.5425	4.63333	5.30667	50.6	36.75	31.6667	32	213.2	262	212.667	243.333
G9606_20091	30812	SOX8	0.06	0.25	0.05	0.03	0.06	0.06	0	0.04	0.43	0.04	3	14	3	2	4	3	0	2	28	3	0.09	0.05	0.0566667	0.0466667	0.114	0.1425	0.0466667	0.176667	5.2	3	3.33333	2.66667	7.2	9	2.66667	11
idney development is the process whose specific outcome is the progression of the kidney over time, from its formation to the mature structure. The kidney is an organ that filters the blood and excretes the end products of body metabolism in the form of urine.	GO_TRANSCRIPTION_FACTOR_COMPLEX///A protein complex that is capable of associating with DNA by direct binding, or via other DNA-binding proteins or complexes, and regulating transcription.+++GO_NUCLEAR_TRANSCRIPTION_FACTOR_COMPLEX///A protein complex, located in the nucleus, that is capable of associating with DNA by direct binding, or via other DNA-binding proteins or complexes, and regulating t…	GO_RNA_POLYMERASE_II_TRANSCRIPTION_FACTOR_ACTIVITY_SEQUENCE_SPECIFIC_DNA_BINDING///Interacting selectively and non-covalently with a specific DNA sequence in order to modulate transcription by RNA polymerase II. The transcription factor may or may not also interact selectively with a protein or macromolecular complex.+++GO_DOUBLE_STRANDED_DNA_BINDING///Interacting selectively and non-covalently w…	NA	GSE26495_NAIVE_VS_PD1LOW_CD8_TCELL_UP///Genes up-regulated in comparison of naive CD8 T cells versus PD-1 low CD8 T cells.+++GSE11057_NAIVE_CD4_VS_PBMC_CD4_TCELL_UP///Genes up-regulated in comparison of naive T cells versus peripheral blood mononuclear cells (PBMC).+++GSE4984_UNTREATED_VS_GALECTIN1_TREATED_DC_DN///Genes down-regulated in monocyte-derived dendritic cells: control versus treated wi…	NA	PF00505///HMG (high mobility group) box+++PF12444///Sox developmental protein N terminal	NA	[SOX8_HUMAN|Reviewed]RecName: Full=Transcription factor SOX-8;
G9606_6247	51109	RDH11	41.53	41.5	40.69	40.8	34.22	50.61	24.2	40.57	45.98	53.03	1746	1907	1968	2172	1822	2194	1244	1879	2513	2976	39.748	39.31	38.8133	41.0067	42.878	47.5475	48.07	45.72	1923	1927	1845.33	1962	2161.2	2390.5	2349.67	2195.33
G9606_22599	143	PARP4	6.13	8.85	4.45	9.19	8.09	17.62	9.48	12.1	16.33	10.86	562	888	469	1068	942	1662	1059	1222	1942	1330	7.342	6.965	6.22333	6.59	13.278	14.2275	13.5267	15.35	785.8	760.25	657.667	699.667	1443	1539	1404.67	1608.67
G9606_13760	89874	SLC25A21	0.05	0.18	0.07	0.1	0.15	0.05	0.11	0.31	0.05	0.03	3	7	5	6	7	4	7	23.9	3	1	0.11	0.0925	0.09	0.0733333	0.11	0.11	0.13	0.136667	5.6	5.25	5	4.66667	7.78	7.975	9.63333	10.3
G9606_20847	80781	COL18A1	155.18	169.49	129.39	211.68	237.19	230.2	281.96	24.48	141.75	255.33	15195.6	18057.1	14508.4	26495.3	29775.8	23468	33997.9	2465.29	17873	32214.3	180.586	183.36	173.92	165.417	186.744	162.94	170.003	132.143	20806.4	21493.8	19826.6	18733.1	22003.7	19005.1	19382.5	14602.1
G9606_31698	84552	PARD6G	1.02	1.55	0.53	0.97	0.82	0.92	2.54	1.89	1.84	4.64	65	108	39.03	78	66	60.03	197.23	132.51	152.38	395	0.978	0.835	0.79	0.84	2.366	2.3225	2.48333	1.55	71.206	62.0075	56.6767	60.6767	187.43	184.98	195.847	114.973
G9606_9851	11179	ZNF277	5.19	8.85	5.24	6.57	5.54	8.59	3.74	4.97	8.84	7.38	192	349	221	315	269	322	163	230	437	375	6.278	5.635	5.32333	5.66667	6.704	7.445	6.98	7.46667	269.2	249.25	227.333	242.667	305.4	341	309	329.667
G9606_6670	282890	ZNF311	0.38	0.54	0.5	0.44	0.38	0.92	2.58	2.05	0.79	0.1	20	30	28	30	25	52	163	107	59	6	0.448	0.425	0.42	0.44	1.288	0.965	1.02333	1.25333	26.6	25.75	24.3333	26	77.4	56	55	72.6667
G9606_24635	55771	PRR11	0.2	0.69	0.21	0.39	0.26	0.88	3.3	13.31	1.32	4.07	22.05	81.99	23.08	51.11	34	97.84	425.21	1579.5	174.84	585.8	0.35	0.265	0.223333	0.266667	4.576	4.895	6.08667	5.17	42.446	32.56	26.3767	32.08	572.638	609.495	754.38	617.393
G9606_22780	162461	TMEM92	1.47	4.95	4.95	0.81	3.78	10.95	19.59	0.11	1.3	0.12	37	133	142	26	125	296	683	4	37	3	3.192	2.7525	3.4	2.41	6.414	3.12	3.72667	4.12	92.6	82.5	101.333	68.3333	204.6	85	101	112.333
G9606_26396	1209	CLPTM1	49.64	50.55	45.2	53.9	58.55	129.25	184.12	62.76	65.39	108.47	2033	2285	2135	2812	3067	5535	9382	2868	3521	5996	51.568	51.8225	51.13	49.58	109.998	91.4675	100.16	85.8	2466.4	2511.75	2411.67	2326.67	5460.4	4480	4799.67	3974.67
G9606_14351	9317	PTER	3.68	4.68	3.02	3.86	3.76	4.38	1.99	7.66	4.79	3	213	288	203	287	270	271	138	475	360	233	3.8	3.58	3.48667	3.52	4.364	4.9575	5.01333	5.61	252.2	243.25	228.667	234.333	295.4	334.75	326.333	368.667
G9606_19413	6578	SLCO2A1	1.38	7.08	0.3	1.46	0.6	2.4	0.39	0.12	4.31	0.78	97	542	24	126	51	171	33	9	389	71	2.164	0.935	0.76	1.04667	1.6	1.9025	1.1	2.27667	168	74.5	57.3333	82.3333	134.6	160	83.6667	189.667
G9606_18975	10233	LRRC23	0.92	2.47	0.8	0.73	1.84	1.45	0.94	3.14	1.71	0.79	23	70	24	24	59	37	30	92	56	25	1.352	1.0725	1.18667	0.816667	1.606	1.7725	1.79333	2.1	40	32.5	35.3333	23.6667	48	52.5	51.3333	61.6667
G9606_15243	440087	SMCO3	0.65	0.83	0.56	1.41	0.39	0.63	0.1	0.27	1.06	0.15	24	37	23	74	22	26	4	10	51	7	0.768	0.7525	0.533333	0.873333	0.442	0.5275	0.35	0.653333	36	35.75	23	40.3333	19.6	23.5	14.3333	29
G9606_15960	120796	OR56A1	0	0	0	0	0	0	0	0	0.05	0	0	0	0	0	0	0	0	0	1	0	0	0	0	0	0.01	0.0125	0	0.0166667	0	0	0	0	0.2	0.25	0	0.333333
G9606_28720	50700	RDH8	0	0	0	0	0	0	0	0.13	0	0	0	0	0	0	0	0	0	4	0	0	0	0	0	0	0.026	0.0325	0.0433333	0.0433333	0	0	0	0	0.8	1	1.33333	1.33333
G9606_28519	415116	PIM3	12.15	21.08	11.39	9.87	10.28	21.25	21.44	51.8	20.34	21.96	472	898	509	485	506	851	1018	2221	1028	1139	12.954	10.9225	11.2733	11.1367	27.358	28.8375	31.67	31.13	574	493	495.667	488.667	1251.4	1309.75	1403.67	1366.67
G9606_24800	646754	TRIM64C	0	0	0	0	0	0	0.04	0.04	0	0	0	0	0	0	0	0	1	1	0	0	0	0	0	0	0.016	0.01	0.0133333	0.0133333	0	0	0	0	0.4	0.25	0.333333	0.333333
G9606_9898	158055	C9orf163	0	0.11	0.12	0.12	0.13	0.14	0.21	0.09	0.11	0.39	0	5.3	6	6.22	6.78	6.13	11	4.17	6	21.72	0.096	0.0925	0.0833333	0.08	0.188	0.1825	0.206667	0.113333	4.86	4.75	4.26	4.07333	9.804	9.505	10.6733	5.43333
G9606_32418	408029	C2orf27B	0	0	0.31	0.19	0.01	0	0.07	0.08	0	0	0	0	7.45	4.9	0.25	0	1.77	1.94	0	0	0.102	0.1275	0.106667	0.166667	0.03	0.02	0.0266667	0.0266667	2.52	3.15	2.56667	4.11667	0.742	0.485	0.646667	0.646667
G9606_272	64928	MRPL14	28.06	26.72	37.64	19.95	27.46	32.17	47.4	44.5	30.95	56.18	430	446	655	382	523	506	885	742	617	1125	27.966	28.2775	31.0533	28.55	42.24	40.95	44.2833	35.8733	487.2	497.5	536	489	775	747.5	791	621.667
G9606_2459	6490	PMEL	2.16	1.53	2.3	2.37	3.09	2.44	0.96	0.3	0.89	0.38	72	55	84	96	129	82	40	10	38	16	2.29	2.48	2.51667	2.27667	0.994	1.0025	1.04	1.21	87.2	95.25	95	84	37.2	36.5	36	43.3333
G9606_9778	92002	CCNQ	6.39	7.82	7.02	5.24	4.71	8.19	12.2	13.46	10.62	7.72	130	175	165	139	124	175	307	304	288	214	6.236	5.84	6.04	6.21667	10.438	9.9975	9.79	10.7567	146.6	139.5	139.667	144.667	257.6	245.25	231	255.667
G9606_937	220416	LRRC63	0.02	0.35	0.08	0.12	0.04	0.14	0.2	0.33	0.1	0.03	2	19	3	11	1	10	15	25	12	3	0.122	0.065	0.0466667	0.0733333	0.16	0.15	0.166667	0.19	7.2	4.25	2	5.33333	13	12.5	12.6667	15.6667
G9606_28154	1375	CPT1B	3.64	5.25	2.16	7.94	6.38	9.61	13.71	24.27	14.28	15.45	167	262	113	459	368	443	765	1218	840	941	5.074	5.03	4.06	4.58	15.464	15.9025	16.4433	16.0533	273.8	276.75	216	246.333	841.4	860.5	867.333	833.667
G9606_22959	10838	ZNF275	6.11	4.4	3.89	5.5	6.22	6.75	9.35	7.02	6.73	3.49	645	510	473	738	837	735	1208	820	925	494	5.224	5.43	5.40667	5.16667	6.668	5.9975	5.75333	6.83333	640.6	673.25	651.667	618.667	836.4	743.5	683	826.667
G9606_2209	80059	LRRTM4	0.73	0.2	0.22	0.34	0.06	0.33	0.02	0.17	0.03	0.01	37	11	13	22	4	17	1	10	2	1	0.31	0.3375	0.336667	0.43	0.112	0.135	0.17	0.176667	17.4	19	18	24	6.2	7.5	9.33333	9.66667
G9606_12723	9949	AMMECR1	1.09	1.7	1.01	1.07	0.92	2.02	2.02	4.49	3.09	1.57	96	166	103	120	108	186	221	443	361	187	1.158	1.0225	1.00667	1.05667	2.638	2.7925	2.69333	3.2	118.6	106.75	102.333	106.333	279.6	294.25	272	330
G9606_23375	161779	PGBD4	0.66	0.7	0.57	0.73	0.73	0.87	0.74	0.86	0.87	0.42	25	29	25	35	35	34	34	36	43	21	0.678	0.6725	0.653333	0.653333	0.752	0.755	0.716667	0.866667	29.8	30	28.3333	28.3333	33.6	33.5	30.3333	37.6667
G9606_35062	1174	AP1S1	20.74	28.09	27.02	16.74	19.94	36.35	23.82	30.46	26.8	31.03	428	635	640	435	518	774	601	692	720	850	22.506	21.11	22.5667	21.5	29.692	31.16	32.6133	31.2033	531.2	505.25	528.667	501	727.4	759	772	728.667
G9606_4577	84631	SLITRK2	0.08	0.03	0.03	0.01	0.01	0.04	0	0.03	0.02	0	6	3	2	1	1	3	0	2	2	0	0.032	0.0325	0.04	0.04	0.018	0.0225	0.0233333	0.03	2.6	2.5	3	3	1.4	1.75	1.66667	2.33333
G9606_18239	4622	MYH4	0	0.59	0	0.01	0.01	0.12	0	0	2.82	2.61	0	65	0	1	2	12	0	0	371	352	0.122	0.005	0.00333333	0.00333333	1.11	1.3875	0.91	0.98	13.6	0.75	0.666667	0.333333	147	183.75	121.333	127.667
G9606_8018	79002	TRIR	156.98	175.96	154.39	114.16	102.37	103.86	139.12	301.23	149.16	319.53	2348	2880	2646	2141	1916	1604	2544	4948	2906	6312	140.772	131.975	137.913	141.843	202.58	218.445	241.54	184.75	2386.2	2262.75	2303.33	2378.33	3662.8	3942.5	4288	3152.67
G9606_19773	80071	CCDC15	0.47	0.58	0.57	0.61	0.55	1.17	1.15	0.85	1.12	0.67	30	41	41	47	44	76	87	58	88	55	0.556	0.55	0.53	0.55	0.992	0.9525	0.896667	1.04667	40.6	40.5	38.3333	39.3333	72.8	69.25	63	74
G9606_31021	6700	SPRR2A	0	0	0	0.08	0.32	0	0	0	0	0	0	0	0	1	4	0	0	0	0	0	0.08	0.1	0.106667	0.0266667	0	0	0	0	1	1.25	1.33333	0.333333	0	0	0	0
G9606_25089	147372	CCBE1	0.88	2.38	0.69	2.35	2.88	0.69	0.07	0.33	1.58	0.33	89.07	275.26	81.1	313.06	386.22	77.2	8.79	40.25	213.14	46.02	1.836	1.7	1.48333	1.30667	0.6	0.7325	0.45	0.866667	228.942	217.363	185.463	161.077	77.08	94.1525	54.49	110.197
G9606_5037	80070	ADAMTS20	0	0	0	0	0	0.01	0.01	0.15	0	0	0	0	0	0	0	1	1	17	0	0	0	0	0	0	0.034	0.04	0.0533333	0.0533333	0	0	0	0	3.8	4.5	6	6
G9606_137	10808	HSPH1	5.42	6.87	3.5	5.6	5.1	10.54	7.7	14.78	11.17	14.19	319	447	260	455	402	631	538	954	848	1143	5.298	4.905	4.67333	4.84	11.676	12.67	13.17	12.1633	376.6	359	327	344.667	822.8	894	909.333	811
G9606_1692	6259	RYK	7.93	11.3	5.85	7.18	7.47	10.22	16.06	17.88	14.24	8.85	383	598	325	439	458	509	948	954	895	572	7.946	7.1075	7.08333	6.98667	13.45	12.7975	12.3167	14.1133	440.6	401.25	388.667	382.333	775.6	732.5	678.333	786
G9606_26317	388610	TRNP1	1.97	9.36	0.82	2.05	2.25	7.35	43.27	16.72	32.03	39.71	63	327	30	82	90	241	1677	587	1321	1679	3.29	1.7725	1.68	1.61333	27.816	23.9525	21.26	18.7	118.4	66.25	61	58.3333	1101	957	835.667	716.333
G9606_13213	105	ADARB2	0.01	0.05	0.01	0.06	0.01	0	0.01	0.01	0.97	3.34	2	7	2	10	1	0	1	1	179	633.01	0.028	0.0225	0.01	0.0266667	0.866	1.08	1.11667	0.326667	4.4	3.75	1.66667	4.66667	162.802	203.252	211.337	60
G9606_10040	3054	HCFC1	4.4	5.73	2	4.04	4.05	7.44	12.8	11.05	7.91	12.76	569	805	287	666	678	1005	2062	1550	1304	2197	4.044	3.6225	3.48333	3.48	10.392	9.79	10.4167	8.8	601	550	511.333	507.333	1623.6	1514	1584	1286.33
G9606_5284	5089	PBX2	13.61	20.15	9.33	12.78	13.21	23.22	24.42	27.15	28.26	50.23	721	1171	569	858	889	1268	1582	1589	1948	3560	13.816	12.2325	12.05	11.9067	30.656	32.215	33.5333	26.21	841.6	759.25	726.333	716	1989.4	2091.25	2139	1601.67
G9606_1901	889	KRIT1	5.36	8.02	4.19	6.53	5.15	8.36	6.6	6.79	9.37	4.1	355	562	308	534	412	543	506	481	758	333	5.85	5.3075	4.9	5.36	7.044	7.155	6.41667	8.17333	434.2	402.25	358.333	399	524.2	528.75	452.333	594
G9606_29770	100652901	LOC100652901	8.54	7.78	5.66	14.53	7.07	6.92	4.02	8.61	9.27	2.31	230.4	230.28	175.42	495.07	241.22	192.78	132.62	256.23	325.65	82.92	8.716	8.95	7.09	9.57667	6.226	6.7775	5.94667	8.26667	274.478	285.527	215.68	300.297	198.04	214.395	177.31	258.22
G9606_5101	4986	OPRK1	0.02	0	0	0.01	0.01	0.01	0	0.04	0.02	0	2	0	0	1	1	1	0	4	2	0	0.008	0.01	0.01	0.01	0.014	0.0175	0.0166667	0.0233333	0.8	1	1	1	1.4	1.75	1.66667	2.33333
G9606_24815	10001	MED6	2.72	4.37	2.28	3.39	3.06	5.45	4.98	8.13	6.86	5.27	106.04	186.92	102	167.3	151	219.22	237.25	349.97	347.64	273.86	3.164	2.8625	2.68667	2.79667	6.138	6.4275	6.28333	6.81333	142.652	131.585	119.68	125.113	285.588	297.673	281.017	305.61
G9606_5370	8997	KALRN	9.77	7.65	6.17	8.09	7.59	9.79	6.77	5.03	7.91	1.55	610	644	504	669	594	632	532.4	385	668	148	7.854	7.905	7.84333	8.01	6.21	6.07	5.45667	7.57667	604.2	594.25	569.333	594.333	473.08	458.25	388.333	561.667
G9606_17629	2624	GATA2	0.24	2.1	0.2	0.62	0.26	0.52	0.5	1.98	2.13	0.25	13	125	13	44	19	31	34	123	159	18	0.684	0.33	0.233333	0.353333	1.076	1.22	0.916667	1.54333	42.8	22.25	15	23.3333	73	82.75	57.3333	104.333
of a cell becomes restricted such that it will develop into a neuron that resides in the forebrain.+++GO_DIENCEPHALON_DEVELOPMENT///The process whose specific outcome is the progression of the diencephalon over time, from its formation to the mature structure. The diencephalon is the paired caudal parts of the prosencephalon from which the thalamus, hypothalamus, epithalamus and subthalamus are d…	GO_MAST_CELL_GRANULE///Coarse, bluish-black staining cytoplasmic granules, bounded by a plasma membrane and found in mast cells and basophils. Contents include histamine, heparin, chondroitin sulfates, chymase and tryptase.+++GO_VACUOLE///A closed structure, found only in eukaryotic cells, that is completely surrounded by unit membrane and contains liquid material. Cells contain one or several va…	GO_TRANSCRIPTIONAL_ACTIVATOR_ACTIVITY_RNA_POLYMERASE_II_CORE_PROMOTER_PROXIMAL_REGION_SEQUENCE_SPECIFIC_BINDING///Interacting selectively and non-covalently with a sequence of DNA that is in cis with and relatively close to a core promoter for RNA polymerase II (RNAP II) in order to activate or increase the frequency, rate or extent of transcription from the RNAP II promoter.+++GO_CORE_PROMOTER_S…	CSR_EARLY_UP.V1_UP///Genes up-regulated in early serum response of CRL 2091 cells (foreskin fibroblasts).+++RAF_UP.V1_UP///Genes up-regulated in MCF-7 cells (breast cancer) positive for ESR1 [Gene ID=2099] MCF-7 cells (breast cancer) stably over-expressing constitutively active RAF1 [Gene ID=5894] gene.	GSE21774_CD62L_POS_CD56_BRIGHT_VS_CD62L_NEG_CD56_DIM_NK_CELL_DN///Genes down-regulated in NCAM1+ SELL bright [GeneID=4684;6402] versus NCAM1- SELL dim [GeneID=4684;6402].+++GSE27670_CTRL_VS_LMP1_TRANSDUCED_GC_BCELL_DN///Genes down-regulated in germinal center B lymphocytes: control versus over-expressing Epstein-Barr virus protein LMP1.+++GSE19888_ADENOSINE_A3R_ACT_VS_A3R_ACT_WITH_A3R_INH_PRETREA…	NA	PF00320///GATA zinc finger	R-HSA-8878171///Transcriptional regulation by RUNX1+++R-HSA-74160///Gene expression (Transcription)+++R-HSA-73857///RNA Polymerase II Transcription+++R-HSA-983231///Factors involved in megakaryocyte development and platelet production+++R-HSA-8939236///RUNX1 regulates transcription of genes involved in differentiation of HSCs+++R-HSA-212436///Generic Transcription Pathway+++R-HSA-109582///Hemosta…	[GATA2_HUMAN|Reviewed]RecName: Full=Endothelial transcription factor GATA-2; AltName: Full=GATA-binding protein 2;+++[A0A1D5RMQ8_HUMAN|Unreviewed]SubName: Full=Endothelial transcription factor GATA-2 {ECO:0000313|Ensembl:ENSP00000419532}; Flags: Fragment;+++[C9J965_HUMAN|Unreviewed]SubName: Full=Endothelial transcription factor GATA-2 {ECO:0000313|Ensembl:ENSP00000418132}; Flags: Fragment;
G9606_14184	114932	MRFAP1L1	25.56	27.26	17.3	21.43	18.34	44.68	38	75.16	25.61	14.84	651	761	506	689	590	1174	1184	2111	849	503	21.978	20.6575	20.4	21.43	39.658	40.0725	44.8933	48.4833	639.4	609	582.333	615.333	1164.2	1159.25	1262.67	1378
G9606_31940	6001	RGS10	2.75	13.71	1.28	5.88	4.19	5.18	7.58	31.04	27.49	3.94	38	205	20	102	72	74	126	470	494	72	5.562	3.525	2.74	3.30333	15.046	16.9125	13.3867	21.2367	87.4	58	43.3333	53.3333	247.2	277.5	205.333	346
G9606_18222	146395	GSG1L	0	0.01	0	0.05	0.04	0.01	0	0	0.04	0	0	1	0	4	1	1	0	0	1	0	0.02	0.0225	0.0133333	0.0166667	0.01	0.0125	0.00333333	0.0166667	1.2	1.25	0.333333	1.33333	0.4	0.5	0.333333	0.666667
G9606_23071	8170	SLC14A2	0.31	0.58	0.44	0.41	0.23	0.22	0.36	1.52	0.37	0.38	21.18	43.09	34.59	36.32	19.02	14.65	28.17	113.4	33.53	33.09	0.394	0.3475	0.326667	0.386667	0.57	0.6225	0.706667	0.703333	30.84	27.7775	24.93	30.6967	44.568	48.6675	53.7133	53.86
G9606_10385	7559	ZNF12	2.26	2.8	1.26	2.87	1.97	5.15	3.11	4.5	4.03	1.89	190	259	120	307	211	444	317	416	439	214	2.232	2.09	1.83	2.13	3.736	3.8925	3.84667	4.56	217.4	207	173.667	205.667	366	378.25	358	433
G9606_10068	642819	ZNF487	0.5	1.09	0.5	0.78	0.47	1.54	0.44	2.64	1.19	0.51	19	43	23	39	22	59	21	100	58	23	0.668	0.5625	0.49	0.593333	1.264	1.47	1.56333	1.79	29.2	25.75	21.3333	27	52.2	60	60.6667	72.3333
G9606_21482	55450	CAMK2N1	41.99	42.78	34.33	29.1	41.88	47.34	80.54	32.09	64.34	48.61	1611	1800	1515	1413	2037	1873	3778	1359	3212	2490	38.016	36.825	39.4	35.14	54.584	48.095	42.68	47.9233	1675.2	1644	1721	1513	2542.4	2233.5	1907.33	2148
G9606_21701	399823	FOXI2	0	0.03	0	0	0.02	0	0	0	0.04	0	0	2	0	0	1	0	0	0	3	0	0.01	0.005	0.00666667	0	0.008	0.01	0	0.0133333	0.6	0.25	0.333333	0	0.6	0.75	0	1
G9606_5304	10938	EHD1	8.61	10.79	6.86	8.87	9.32	9.81	11.81	14.53	17.31	12.2	478	660	448	633	663	565	815	898	1252	922	8.89	8.415	8.26333	8.11333	13.132	13.4625	12.18	13.8833	576.4	555.5	529.667	519.667	890.4	909.25	795	905
G9606_9399	163882	CNST	7.54	5.93	6.42	10.03	8.26	4	10.35	7.97	13.37	6.39	611	523	583	1048	862	332	1061.75	706	1404	687	7.636	8.0625	7.40667	7.99667	8.416	7.9325	6.12	8.44667	725.4	776	685.333	747.333	838.15	782.25	575	814
G9606_15304	402096	LOC402096	0	0	0	0	0	0	0.09	0	0	0	0	0	0	0	0	0	1.01	0	0	0	0	0	0	0	0.018	0	0	0	0	0	0	0	0.202	0	0	0
G9606_599	357	SHROOM2	2.53	1.82	1.36	2.48	2.16	3.2	4.06	1.55	3.6	2.4	217	176	134	273	253	303	487	144	416	297	2.07	2.1325	2.01667	2.12333	2.962	2.6875	2.38333	2.78333	210.6	219.25	201.333	208	329.4	290	248	287.667
G9606_18605	102800317	TPTEP2-CSNK1E	1	1.05	0.29	0.63	0.65	0.96	1.62	0.9	0.38	0.74	49.08	57.05	16.28	39.6	40.64	49.02	97.87	48.96	24.58	48.67	0.724	0.6425	0.646667	0.64	0.92	0.745	0.866667	0.746667	40.53	36.4	35.3333	34.9867	53.82	42.8075	48.8833	40.8533
G9606_4884	83643	CCDC3	7.28	33.73	5.59	14.76	21.33	8.9	1.5	0.87	33.2	6.35	327	1667	290	840	1218	413	84	43	1945	381	16.538	12.24	11.4	9.21	10.164	12.33	5.37333	14.3233	868.4	668.75	611.667	485.667	573.2	695.5	279	800.333
G9606_30729	116511	MAS1L	0	0	0	0.12	0	0	0	0.05	0.04	0.04	0	0	0	3	0	0	0	1	1	1	0.024	0.03	0	0.04	0.026	0.0325	0.03	0.03	0.6	0.75	0	1	0.6	0.75	0.666667	0.666667
G9606_12960	554282	FAM72C	0.13	0.31	0.09	0.04	0.06	0.79	1.89	2.97	0.21	0.72	4.55	9.1	2.95	1.45	2.53	31.21	85.17	114.13	10.43	36.43	0.126	0.08	0.0933333	0.0866667	1.316	1.1725	1.49333	1.32333	4.116	2.87	3.34333	2.98333	55.474	48.05	60.59	51.9233
G9606_20917	54976	C20orf27	9.09	12.8	8.39	10.69	9.86	13.63	22.8	34.51	14.45	45.54	188	290	200	279	255	290	575	786	386	1248	10.166	9.5075	9.11333	9.39	26.186	27.0325	31.2267	20.8633	242.4	230.5	214.333	222.333	657	677.5	774.667	487.333
G9606_33463	7789	ZXDA	0.38	0.58	0.4	0.47	0.48	0.48	0.76	1.02	0.92	0.39	33.16	55.14	40.28	51.69	53.44	42.99	80.44	97.58	103.59	44.79	0.462	0.4325	0.42	0.416667	0.714	0.7025	0.63	0.806667	46.742	44.6425	42.2933	41.71	73.878	72.2375	61.7867	81.3867
G9606_33124	79680	RTL10	1.5	2.01	0.73	1.43	1.51	2.32	6.4	2.7	3.85	5.6	166	245	93	201	214	265	868	331	556.31	833.02	1.436	1.2925	1.24667	1.22	4.174	3.6175	3.54	2.95667	183.8	168.5	157.667	153.333	570.666	496.332	476.34	384.103
G9606_2561	10426	TUBGCP3	5.54	5.42	4.62	6.11	5.31	6.81	5.21	19.83	9.9	4.37	332	353	308	461	415	405	369	1342	796	357	5.4	5.395	5.15667	5.42333	9.224	10.2275	10.3367	12.18	373.8	379	351.667	367	653.8	725	701.333	847.667
G9606_5108	8445	DYRK2	0.78	2.13	0.49	0.86	0.8	2.24	2.64	3.65	3.51	2.5	116	309	74	148	138	319	425	560	662	462	1.012	0.7325	0.69	0.71	2.908	2.975	2.79667	3.13333	157	119	109.333	112.667	485.6	500.75	447	513.667
G9606_28741	5261	PHKG2	4.2	4.47	3.44	5.77	5.31	6.47	4.86	14.56	7.47	4.89	268.87	314.38	252.95	437.73	396	389.77	356.96	1089.58	573.61	449.93	4.638	4.68	4.31667	4.47	7.65	8.3475	8.64	9.5	333.986	338.887	305.94	319.85	571.97	625.722	643.093	684.32
G9606_32449	2862	MLNR	0	0	0	0	0	0	0	0	0	0.04	0	0	0	0	0	0	0	0	0	1	0	0	0	0	0.008	0.01	0.0133333	0	0	0	0	0	0.2	0.25	0.333333	0
G9606_5379	2100	ESR2	0.06	0.17	0.05	0.14	0.1	0.1	0.26	0.15	0.22	0.03	4.02	11	2	9	7	9	20	12	18	1	0.104	0.0875	0.07	0.0833333	0.152	0.125	0.0933333	0.156667	6.604	5.505	4.34	5.00667	12	10	7.33333	13
O_POSITIVE_REGULATION_OF_PROTEIN_MODIFICATION_PROCESS///Any process that activates or increases the frequency, rate or extent of the covalent alteration of one or more amino acid residues within a protein.+++GO_RESPONSE_TO_INORGANIC_SUBSTANCE///Any process that results in a change in state or activity of a cell or an organism (in terms of movement, secretion, enzyme production, gene expression, e…	GO_PROTEIN_DNA_COMPLEX///A macromolecular complex containing both protein and DNA molecules.+++GO_PERIKARYON///The portion of the cell soma (cell body) that excludes the nucleus.+++GO_SOMATODENDRITIC_COMPARTMENT///The region of a neuron that includes the cell body (cell soma) and the dendrite, but excludes the axon.+++GO_PERINUCLEAR_REGION_OF_CYTOPLASM///Cytoplasm situated near, or occurring arou…	GO_HORMONE_BINDING///Interacting selectively and non-covalently with any hormone, naturally occurring substances secreted by specialized cells that affect the metabolism or behavior of other cells possessing functional receptors for the hormone.+++GO_NUCLEIC_ACID_BINDING_TRANSCRIPTION_FACTOR_ACTIVITY///Interacting selectively and non-covalently with a DNA or RNA sequence in order to modulate tran…	SRC_UP.V1_UP///Genes up-regulated in primary epithelial breast cancer cell culture over-expressing SRC [Gene ID=6714] gene.	GSE6269_STAPH_AUREUS_VS_STREP_PNEUMO_INF_PBMC_DN///Genes down-regulated in comparison of peripheral blood mononuclear cells (PBMC) from patients with acute infection: S. aureus versus S. pneumoniae.+++GSE22886_NEUTROPHIL_VS_DC_UP///Genes up-regulated in comparison of neutrophils versus dendritic cells (DC).+++GSE6269_FLU_VS_E_COLI_INF_PBMC_DN///Genes down-regulated in comparison of peripheral blo…	HALLMARK_PEROXISOME///Genes encoding components of peroxisome.	PF00104///Ligand-binding domain of nuclear hormone receptor+++PF00105///Zinc finger, C4 type (two domains)+++PF12497///Estrogen receptor beta	R-HSA-74160///Gene expression (Transcription)+++R-HSA-1643685///Disease+++R-HSA-1257604///PIP3 activates AKT signaling+++R-HSA-9006925///Intracellular signaling by second messengers+++R-HSA-6811558///PI5P, PP2A and IER3 Regulate PI3K/AKT Signaling+++R-HSA-73857///RNA Polymerase II Transcription+++R-HSA-2219530///Constitutive Signaling by Aberrant PI3K in Cancer+++R-HSA-162582///Signal Transductio…	[ESR2_HUMAN|Reviewed]RecName: Full=Estrogen receptor beta; Short=ER-beta; AltName: Full=Nuclear receptor subfamily 3 group A member 2;+++[F1D8N3_HUMAN|Unreviewed]SubName: Full=Estrogen nuclear receptor beta variant b {ECO:0000313|EMBL:ADZ17332.1}; SubName: Full=Estrogen receptor 2 (ER beta), isoform CRA_d {ECO:0000313|EMBL:EAW80851.1};+++[G3V5S2_HUMAN|Unreviewed]SubName: Full=Estrogen receptor be…
G9606_32390	51666	ASB4	0.25	0.33	0.14	0.67	0.26	1.69	0.09	0.11	0.04	0	11	21	10	54	21	109	7	6	3	0	0.33	0.33	0.216667	0.353333	0.386	0.46	0.6	0.613333	23.4	24	14	25	25	29.5	38.3333	39.3333
G9606_15026	4215	MAP3K3	3.94	7.64	2.68	5.44	4.39	5.46	6.22	15.72	8.8	6.4	311.38	660.18	240.76	546.66	439.36	442.8	592.46	1374.46	902.51	671.61	4.818	4.1125	3.67	4.02	8.52	9.095	9.19333	9.99333	439.668	384.54	330.5	366.267	796.768	847.845	829.623	906.59
G9606_1996	85451	UNK	4.72	5.74	2.46	3.87	3.64	7.26	10.28	16.18	6.85	10.5	290.27	422.75	181	350.25	304.1	569.04	1010.16	1307.58	644.42	935	4.086	3.6725	3.60667	3.68333	10.214	10.1975	11.3133	10.0967	309.674	281.405	258.457	273.84	893.24	864.01	937.207	840.347
G9606_7282	64219	PJA1	1.74	3.14	1.03	1.93	1.97	4.56	6.55	11.13	5.14	3.55	72	144	48	102	104	201	335	517	278	198	1.962	1.6675	1.58	1.56667	6.186	6.095	6.41333	6.94333	94	81.5	74.6667	74	305.8	298.5	305.333	332
G9606_20900	8943	AP3D1	20.36	22.64	11.86	15.9	18.14	20.84	31.89	36.5	28.15	85.06	1566	1930	1048	1579	1828	1691	3125	3127	2868	9007	17.78	16.565	16.7867	16.04	40.488	42.6375	47.4667	28.4967	1590.2	1505.25	1480.67	1397.67	3963.6	4173.25	4608.33	2562
G9606_4092	6904	TBCD	10.74	15.55	8.16	11.25	12.67	18.34	21.27	23.72	18.05	18.54	579.54	914.06	513.7	823.88	923.13	1140.15	1552.66	1441.43	1310.99	1432.7	11.674	10.705	10.5233	10.05	19.984	19.6625	20.2	20.0367	750.862	710.062	672.123	639.04	1375.59	1331.32	1338.09	1297.52
G9606_22101	5743	PTGS2	0.28	0.85	0.41	1.11	0.42	0.38	0.09	1.34	1.32	0.04	21	70	35	105	40	29	8	111	128	4	0.614	0.555	0.37	0.6	0.634	0.77	0.586667	1.01333	54.2	50.25	32	53.6667	56	68	48	89.3333
activity of a cell or an organism (in terms of movement, secretion, enzyme production, gene expression, etc.) as a result of a purine-containing compound stimulus.+++GO_LIPID_METABOLIC_PROCESS///The chemical reactions and pathways involving lipids, compounds soluble in an organic solvent but not, or sparingly, in an aqueous solvent. Includes fatty acids; neutral fats, other fatty-acid esters, and…	GO_CELL_PROJECTION///A prolongation or process extending from a cell, e.g. a flagellum or axon.+++GO_ENDOPLASMIC_RETICULUM///The irregular network of unit membranes, visible only by electron microscopy, that occurs in the cytoplasm of many eukaryotic cells. The membranes form a complex meshwork of tubular channels, which are often expanded into slitlike cavities called cisternae. The ER takes two…	GO_DIOXYGENASE_ACTIVITY///Catalysis of an oxidation-reduction (redox) reaction in which both atoms of oxygen from one molecule of O2 are incorporated into the (reduced) product(s) of the reaction. The two atoms of oxygen may be distributed between two different products.+++GO_PROTEIN_DIMERIZATION_ACTIVITY///The formation of a protein dimer, a macromolecular structure consists of two noncovalently…	KRAS.600_UP.V1_UP///Genes up-regulated in four lineages of epithelial cell lines over-expressing an oncogenic form of KRAS [Gene ID=3845] gene.+++CSR_EARLY_UP.V1_UP///Genes up-regulated in early serum response of CRL 2091 cells (foreskin fibroblasts).+++RELA_DN.V1_UP///Genes up-regulated in HEK293 cells (kidney fibroblasts) upon knockdown of RELA [Gene ID=5970] gene by RNAi.+++EIF4E_DN///Genes do…	GSE9988_LPS_VS_VEHICLE_TREATED_MONOCYTE_UP///Genes up-regulated in comparison of monocytes treated with 1 ng/ml LPS (TLR4 agonist) versus untreated monocytes.+++GSE360_HIGH_DOSE_B_MALAYI_VS_M_TUBERCULOSIS_MAC_DN///Genes down-regulated in comparison of macrophages exposed to 50 worms/well B. malayi versus macrophages exposed to M. tuberculosis.+++GSE37416_CTRL_VS_3H_F_TULARENSIS_LVS_NEUTROPHIL_DN/…	HALLMARK_INTERFERON_GAMMA_RESPONSE///Genes up-regulated in response to IFNG [GeneID=3458].+++HALLMARK_TNFA_SIGNALING_VIA_NFKB///Genes regulated by NF-kB in response to TNF [GeneID=7124].+++HALLMARK_KRAS_SIGNALING_UP///Genes up-regulated by KRAS activation.	PF03098///Animal haem peroxidase+++PF00008///EGF-like domain	R-HSA-9027604///Biosynthesis of electrophilic 蠅-3 PUFA oxo-derivatives+++R-HSA-9018677///Biosynthesis of DHA-derived SPMs+++R-HSA-168256///Immune System+++R-HSA-8978868///Fatty acid metabolism+++R-HSA-556833///Metabolism of lipids+++R-HSA-197264///Nicotinamide salvaging+++R-HSA-1280215///Cytokine Signaling in Immune system+++R-HSA-2142753///Arachidonic acid metabolism+++R-HSA-9025094///Biosynthes…	[PGH2_HUMAN|Reviewed]RecName: Full=Prostaglandin G/H synthase 2; EC=1.14.99.1 {ECO:0000269|PubMed:16373578, ECO:0000269|PubMed:26859324, ECO:0000269|PubMed:27226593}; AltName: Full=Cyclooxygenase-2; Short=COX-2; AltName: Full=PHS II; AltName: Full=Prostaglandin H2 synthase 2; Short=PGH synthase 2; Short=PGHS-2; AltName: Full=Prostaglandin-endoperoxide synthase 2; Flags: Precursor;+++[D9MWI3_HUMAN…
G9606_20704	1557	CYP2C19	30.89	23.73	8.33	15.55	11.45	4.95	4.2	4.8	5.39	0.59	2119.43	1786.46	658.17	1353.76	999.91	350.11	352.29	364.34	481.23	54.06	17.99	16.555	16.89	18.2567	3.986	3.9325	3.44667	5.04667	1383.55	1282.82	1259.17	1377.12	320.406	312.435	256.17	398.56
G9606_3740	4595	MUTYH	3.53	6.54	4.72	3.6	3.87	4.71	9.58	18.32	5.81	4.29	106	203.24	156	133	146	146.71	344.07	590	227.04	166	4.452	3.93	4.04	3.95	8.542	8.2825	9.10667	9.61333	148.848	135.25	136	131.667	294.764	282.438	300.903	321.25
G9606_11000	200008	CDCP2	0.03	0.08	0	0.02	0.05	0	0.05	0.03	0.05	0.07	1	3	0	1	2	0	2	1	2	3	0.036	0.025	0.0266667	0.0166667	0.04	0.0375	0.0333333	0.0266667	1.4	1	1	0.666667	1.6	1.5	1.33333	1
G9606_15807	6882	TAF11	10.29	13.43	8.2	8.97	9.89	17.96	17.5	26.51	19.82	18.71	271	381	236	298	327	481	542	729	678	628	10.156	9.3375	9.46	9.15333	20.1	20.75	21.06	21.43	302.6	283	278	268.333	611.6	629	612.667	629.333
G9606_1382	1615	DARS	15.67	20.73	11.54	11.13	10.82	15.98	24.04	24.95	19.51	18.09	814	1183	691	734	715	857	1529	1434	1321	1258	13.978	12.29	12.6767	12.78	20.514	19.6325	19.6733	20.1467	827.4	738.5	740	746.333	1279.8	1217.5	1183	1204
G9606_7838	7009	TMBIM6	646.35	484.18	567.83	629.1	695.81	446.14	768.4	356.15	510.36	306.24	30027	24653	30426	36285	40314	21385	43655	18264	30360	18644	604.654	634.773	636.663	614.427	477.458	404.723	369.51	437.55	32341	34263	33589	32246	26461.6	22163.2	19431	23336.3
G9606_10223	84626	KRBA1	0.38	1.3	0.43	0.56	0.73	2.07	2.77	2.23	2.19	5.72	24	91	31	45	60	136	215	158	180	485	0.68	0.525	0.513333	0.456667	2.996	3.0525	3.34	2.16333	50.2	40	38.3333	33.3333	234.8	239.75	259.667	158
G9606_4840	100528021	ST20-MTHFS	0.16	0.21	0	0	0	0	0	0	0	0	5.86	8.61	0	0	0	0	0	0	0	0	0.074	0.04	0.0533333	0.0533333	0	0	0	0	2.894	1.465	1.95333	1.95333	0	0	0	0
G9606_18991	2012	EMP1	0.59	13.29	1.09	1.32	1.85	2.65	3.02	8.04	12.5	3.69	27	671	58	77	108	126	170	409	749	227	3.628	1.2125	1.17667	1	5.98	6.72	4.79333	7.73	188.2	67.5	64.3333	54	336.2	377.75	254	428
G9606_26228	126	ADH1C	1343.77	491.04	909.38	1147.42	831.71	425.84	182.59	5.85	679.82	5.19	38047.7	15240	29588.3	41028.8	29766.9	12436.4	6320.38	182.61	25052.9	195.55	944.664	1058.07	1028.29	1133.52	259.858	279.175	145.627	370.503	30734.3	34607.9	32467.6	36221.6	8837.57	9466.87	4271.52	12557.3
G9606_11742	131096	KCNH8	0.06	0.2	0.03	0.06	0.07	0.03	0	0.08	0.17	0.01	5	18	2	6	7	2	0	7	18	1	0.084	0.055	0.0533333	0.05	0.058	0.0725	0.04	0.0933333	7.6	5	4.66667	4.33333	5.6	7	3.33333	9
G9606_19563	55872	PBK	0.17	0.5	0.33	0.07	0.17	1.07	4.63	9.78	2.68	1.74	6	19	13	3	7	38	194	369	119	80	0.248	0.185	0.223333	0.19	3.98	3.8175	4.19667	4.51	9.6	7.25	8.66667	7.33333	160	151.5	162.333	175.333
G9606_8361	1825	DSC3	0.19	0.22	0.07	0.11	0.12	0.29	0.41	1.22	0.22	0.19	23.89	31.28	10.77	18.48	20.03	39.1	63.93	173.55	36.94	32.25	0.142	0.1225	0.126667	0.123333	0.466	0.48	0.566667	0.576667	20.89	18.2925	18.23	17.7133	69.154	70.46	81.6333	83.1967
G9606_30184	5698	PSMB9	18.12	43.66	22.02	10.27	16.71	37.31	82.25	112.51	23.77	8.22	295	778	411	210	341	627	1637	2013	504	177	22.156	16.78	18.95	16.8033	52.812	45.4525	52.68	57.8633	407	314.25	349	305.333	991.6	830.25	939	1048
G9606_19242	943	TNFRSF8	0.05	0.15	0.01	0.04	0.07	0.05	0.17	0.35	0.29	0.06	3	10	1	3	5	3	13	24	23	5	0.064	0.0425	0.0433333	0.0333333	0.184	0.1875	0.153333	0.23	4.4	3	3	2.33333	13.6	13.75	10.6667	16.6667
G9606_23881	57631	LRCH2	0.05	0.42	0.01	0.09	0.08	0.13	0.14	0.14	0.25	0.04	4	37	1	9	8	11	14	13	26	4	0.13	0.0575	0.0466667	0.05	0.14	0.14	0.103333	0.173333	11.8	5.5	4.33333	4.66667	13.6	13.5	9.33333	16.6667
G9606_21872	390595	UBAP1L	1.25	1.35	1.08	0.92	1.13	0.74	0.94	0.97	0.79	0.73	302.19	307.9	217.12	372.87	388.87	188.08	327.26	176.18	330.87	197.72	1.146	1.095	1.15333	1.08333	0.834	0.8075	0.813333	0.833333	317.79	320.262	302.727	297.393	244.022	223.213	187.327	231.71
G9606_34389	5167	ENPP1	21.08	11.89	16.5	19.3	18.19	11.85	7.91	2.8	7.35	7.99	2628	1627	2370	3056.87	2892	1521.98	1206	386	1192	1336	17.392	18.7675	18.59	18.96	7.58	7.4975	7.54667	7.33333	2514.77	2736.72	2630	2684.96	1128.4	1108.99	1081.33	1033.33
G9606_25223	1749	DLX5	0	0	0	0	0	0.48	0.59	0.13	0.03	0.48	0	0	0	0	0	9	17	3	1	15	0	0	0	0	0.342	0.28	0.363333	0.213333	0	0	0	0	9	7	9	4.33333
G9606_1041	3400	ID4	0.86	7.62	0.93	3.04	0.76	0.94	9.37	0.86	4.61	0.87	55	537	69	248	62	62	736	61	385	75	2.642	1.3975	0.85	1.61	3.33	1.82	0.89	2.13667	194.2	108.5	62	124	263.8	145.75	66	169.333
G9606_16554	51027	BOLA1	7.39	9.4	9.77	6.75	11.72	25.35	9.96	16.96	15.71	12.89	102	140	155	113	199	360	171	254	288	234	9.006	8.9075	9.62667	7.97	16.174	17.7275	18.4	19.34	141.8	142.25	152	123.333	261.4	284	282.667	300.667
G9606_14451	5580	PRKCD	3.07	6.62	2.56	4.54	3.78	5.71	12.21	12.87	14.92	6.75	134	328	129	255	214	258	670	625	861	411	4.114	3.4875	3.13667	3.39	10.492	10.0625	8.44333	11.1667	212	183	159	172.667	565	538.75	431.333	581.333
ssed on to downstream components within the cell, which become activated themselves to further propagate the signal and finally trigger a change in the function or state of the cell.+++GO_REGULATION_OF_CATABOLIC_PROCESS///Any process that modulates the frequency, rate, or extent of the chemical reactions and pathways resulting in the breakdown of substances.+++GO_REGULATION_OF_CELLULAR_AMINE_META…	GO_NUCLEAR_MATRIX///The dense fibrillar network lying on the inner side of the nuclear membrane.+++GO_NUCLEAR_PERIPHERY///The portion of the nuclear lumen proximal to the inner nuclear membrane.+++GO_PERINUCLEAR_REGION_OF_CYTOPLASM///Cytoplasm situated near, or occurring around, the nucleus.+++GO_CELL_CELL_JUNCTION///A cell junction that forms a connection between two or more cells in a multicell…	GO_TRANSFERASE_ACTIVITY_TRANSFERRING_PHOSPHORUS_CONTAINING_GROUPS///Catalysis of the transfer of a phosphorus-containing group from one compound (donor) to another (acceptor).+++GO_INSULIN_RECEPTOR_SUBSTRATE_BINDING///Interacting selectively and non-covalently with any of the insulin receptor substrate (IRS) proteins, adaptor proteins that bind to the transphosphorylated insulin and insulin-like …	ATF2_S_UP.V1_UP///Genes up-regulated in myometrial cells over-expressing a shortened splice form of ATF2 [Gene ID=1386] gene.+++ATF2_UP.V1_UP///Genes up-regulated in myometrial cells over-expressing ATF2 [Gene ID=1386] gene.+++IL2_UP.V1_UP///Genes up-regulated in Sez-4 cells (T lymphocyte) that were first starved of IL2 [Gene ID=3558] and then stimulated with IL2 [Gene ID=3558].	GSE11057_CD4_CENT_MEM_VS_PBMC_DN///Genes down-regulated in comparison of central memory T cells versus peripheral blood mononuclear cells (PBMC).+++GSE10325_LUPUS_CD4_TCELL_VS_LUPUS_MYELOID_DN///Genes down-regulated in comparison of systemic lupus erythematosus CD4 [GeneID=920] T cells versus systemic lupus erythematosus myeloid cells.+++GSE33425_CD8_ALPHAALPHA_VS_ALPHABETA_CD161_HIGH_TCELL_UP///…	HALLMARK_COMPLEMENT///Genes encoding components of the complement system, which is part of the innate immune system.+++HALLMARK_UV_RESPONSE_UP///Genes up-regulated in response to ultraviolet (UV) radiation.	PF00069///Protein kinase domain+++PF00433///Protein kinase C terminal domain+++PF00130///Phorbol esters/diacylglycerol binding domain (C1 domain)	R-HSA-372790///Signaling by GPCR+++R-HSA-168256///Immune System+++R-HSA-114508///Effects of PIP2 hydrolysis+++R-HSA-109581///Apoptosis+++R-HSA-5218921///VEGFR2 mediated cell proliferation+++R-HSA-4420097///VEGFA-VEGFR2 Pathway+++R-HSA-109582///Hemostasis+++R-HSA-112040///G-protein mediated events+++R-HSA-416476///G alpha (q) signalling events+++R-HSA-2029485///Role of phospholipids in phagocytosi…	[KPCD_HUMAN|Reviewed]RecName: Full=Protein kinase C delta type; EC=2.7.11.13 {ECO:0000269|PubMed:18285462}; AltName: Full=Tyrosine-protein kinase PRKCD; EC=2.7.10.2; AltName: Full=nPKC-delta; Contains: RecName: Full=Protein kinase C delta type regulatory subunit; Contains: RecName: Full=Protein kinase C delta type catalytic subunit; AltName: Full=Sphingosine-dependent protein kinase-1; Short=SDK1…
G9606_15596	317701	VN1R2	0.29	0.29	0.04	0.32	0.32	0.34	0.31	0.13	0.45	0.11	6.04	6.69	1	8.46	8.42	7.3	7.97	3	12.1	3.04	0.252	0.2425	0.216667	0.216667	0.268	0.2575	0.193333	0.306667	6.122	5.98	5.15333	5.16667	6.682	6.36	4.44667	7.46667
G9606_35923	284355	TPRX1	0	0.03	0	0.08	0.11	0.07	0	0	0	0	0	1	0	3	4	2	0	0	0	0	0.044	0.0475	0.0366667	0.0266667	0.014	0.0175	0.0233333	0.0233333	1.6	1.75	1.33333	1	0.4	0.5	0.666667	0.666667
G9606_7484	84314	TMEM107	0.51	2.31	0.61	0.8	0.89	0.91	2.3	8.87	2.22	1.24	19	93	26	37	42	35	104	362	107	60	1.024	0.7025	0.67	0.64	3.108	3.31	3.67333	4	43.4	31	29	27.3333	133.6	141	152.333	168
G9606_16263	54861	SNRK	5.95	10.96	5.6	5.76	4.77	6.33	8.15	10.17	8.51	2.81	466	947	496	578	475	520	838	894	872	295	6.608	5.52	5.44	5.77	7.194	6.955	6.43667	8.33667	592.4	503.75	479	513.333	683.8	645.25	569.667	762
G9606_16221	1489	CTF1	0.45	1.6	0.36	1.04	1.87	0.33	0.25	0.82	2.68	1.04	12	47	11	35	65	9	8	24	98	38	1.064	0.93	0.893333	0.616667	1.024	1.2175	0.73	1.27667	34	30.75	29.3333	19.3333	35.4	42.25	23.6667	43.6667
G9606_6176	6288	SAA1	53.43	258.83	136.71	244.91	323.02	502.82	128.96	19.79	112.8	1.13	435.99	2312.18	1282.68	2489.76	3261.17	4255.29	1303.62	176.94	1206.09	12	203.38	189.518	171.053	145.017	153.1	159.135	174.58	211.803	1956.36	1867.4	1659.95	1402.81	1390.79	1412.58	1481.41	1879.44
G9606_6116	94097	SFXN5	21.28	18.27	16.51	18.29	18.92	21.19	20.48	7.13	11.04	9.25	1481	1356	1322	1600	1675	1519	1751	532	987	837	18.654	18.75	18.9033	18.6933	13.818	12.1525	12.5233	13.12	1486.8	1519.5	1492.67	1467.67	1125.2	968.75	962.667	1012.67
G9606_23013	5438	POLR2I	29.9	28.35	33.79	18.08	17.19	40.34	63.27	48.24	19.56	43.75	397.54	412.38	514.45	300.96	285.32	554.03	1028.53	703.69	338.8	766.61	25.462	24.74	26.96	27.2567	43.032	37.9725	44.11	36.0467	382.13	374.567	399.103	404.317	678.332	590.783	674.777	532.173
G9606_6510	257415	FAM133B	11.76	14.58	10.31	9.33	7.27	11.97	9.59	24.79	17.25	13.43	505	681	490	504	386	542	504	1112	928	720	10.65	9.6675	9.78	10.4667	15.406	16.86	16.73	18.0033	513.2	471.25	460.333	499.667	761.2	825.5	791.333	860.667
G9606_28186	56033	BARX1	0.04	0.12	0.33	0.07	0	0.37	0.03	0.04	0	0.06	1	3	9	2	0	9	1	1	0	2	0.112	0.11	0.123333	0.146667	0.1	0.1175	0.156667	0.136667	3	3	3.33333	4	2.6	3	4	3.33333
G9606_246	23259	DDHD2	2.14	5.37	2.63	3.49	3.57	4.24	5.3	12.42	8.28	6.45	140.11	386.23	192.45	293.49	290.77	280.87	410.26	880	699.34	543.54	3.44	2.9575	2.78	2.75333	7.338	7.8475	7.70333	8.31333	260.61	229.205	207.777	208.683	562.802	600.938	568.137	620.07
G9606_13147	64598	MOSPD3	29.82	27.6	22.78	20.74	20.81	29.29	22.21	32.11	27.13	22.94	515	515	448	456	460	537	473	609	606	549	24.35	23.5375	24.47	24.4467	26.736	27.8675	28.1133	29.51	478.8	469.75	474.333	473	554.8	575.25	565	584
G9606_12442	6891	TAP2	4.04	11.72	3.81	4.85	5.02	17.29	25.46	24.86	10.76	6.09	305	913	351	561	480	1146	1930	2044	1304	666	5.888	4.43	4.29	4.23333	16.892	14.75	16.08	17.6367	522	424.25	378.667	405.667	1418	1290	1285.33	1498
G9606_22011	7485	WRB	12.79	11.94	9.69	9.68	9.62	17.74	18.97	18.57	16.3	21.42	313	324	269.52	312.55	315.83	465	584	509.87	538.01	729.44	10.744	10.445	10.7	10.72	18.6	18.5075	19.2433	17.5367	306.98	302.725	299.45	298.357	565.264	560.58	568.103	504.293
G9606_3355	622	BDH1	100.35	71.55	84	70.29	76.31	97.57	58.82	14.71	58.59	5.96	5515.01	4314.8	5294.15	4901.02	5344	5581	4124	890.61	4187.69	436.47	80.5	82.7375	86.8867	84.88	47.13	44.2075	39.4133	56.9567	5073.8	5263.55	5384.39	5236.73	3043.95	2773.94	2302.69	3553.1
G9606_26842	55658	RNF126	23.26	22.13	17.18	19.7	18.56	16.36	23.45	36.57	26.22	71.88	643	654	540	679	647	470	778	1092	941	2647	20.166	19.675	19.6667	20.0467	34.896	37.7575	41.6033	26.3833	632.6	627.25	610	620.667	1185.6	1287.5	1403	834.333
G9606_26714	286223	C9orf47	0	0.22	0.09	0	0.02	0.08	0.14	0.04	0.06	0.02	0	19.14	8.04	0	2	7.01	14	4	6	2	0.066	0.0275	0.0366667	0.03	0.068	0.05	0.0466667	0.06	5.836	2.51	3.34667	2.68	6.602	4.7525	4.33667	5.67
G9606_9168	92558	BICDL1	0.36	2.6	0.74	0.75	0.71	4.77	3.6	3.32	12.85	2.96	19	138	43	47	46	252	218	185	827	201	1.032	0.64	0.603333	0.616667	5.5	5.975	3.68333	6.98	58.6	38.75	36	36.3333	336.6	366.25	212.667	421.333
G9606_23544	1020	CDK5	6.78	7.85	6.96	4.46	7.18	13.52	12.51	13.26	9.24	12.52	127	160	148	105	169	260	285	272	225	310	6.646	6.345	6.97333	6.06667	12.21	12.135	13.1	12.0067	141.8	137.25	148	126.667	270.4	266.75	280.667	252.333
ad when any one of the following molecular or morphological criteria is met: (1) the cell has lost the integrity of its plasma membrane; (2) the cell, including its nucleus, has undergone complete fragmentation into discrete bodies (frequently referred to as apoptotic bodies). The cell corpse (or its fragments) may be engulfed by an adjacent cell in vivo, but engulfment of whole cells should not …	GO_PERIKARYON///The portion of the cell soma (cell body) that excludes the nucleus.+++GO_LAMELLIPODIUM///A thin sheetlike process extended by the leading edge of a migrating cell or extending cell process; contains a dense meshwork of actin filaments.+++GO_CELL_JUNCTION///A cellular component that forms a specialized region of connection between two or more cells or between a cell and the extrace…	GO_TAU_PROTEIN_KINASE_ACTIVITY///Catalysis of the reaction: ATP + tau-protein = ADP + O-phospho-tau-protein.+++GO_PROTEIN_SERINE_THREONINE_KINASE_ACTIVITY///Catalysis of the reactions: ATP + protein serine = ADP + protein serine phosphate, and ATP + protein threonine = ADP + protein threonine phosphate.+++GO_RECEPTOR_BINDING///Interacting selectively and non-covalently with one or more specific s…	CSR_LATE_UP.V1_UP///Genes up-regulated in late serum response of CRL 2091 cells (foreskin fibroblasts).	GSE14908_RESTING_VS_HDM_STIM_CD4_TCELL_NONATOPIC_PATIENT_DN///Genes down-regulated in CD4 [GeneID=920] T cells from non-atopic donors: resting versus stimulated with allergen (house dust mite).+++GSE13738_TCR_VS_BYSTANDER_ACTIVATED_CD4_TCELL_UP///Genes up-regulated in comparison of directly activated CD4 [GeneID=920] T cells versus bystander activated CD4 [GeneID=920] T cells.+++GSE13738_RESTING_…	NA	PF00069///Protein kinase domain	R-HSA-6804756///Regulation of TP53 Activity through Phosphorylation+++R-HSA-5633007///Regulation of TP53 Activity+++R-HSA-180024///DARPP-32 events+++R-HSA-9006115///Signaling by NTRK2 (TRKB)+++R-HSA-111885///Opioid Signalling+++R-HSA-1643685///Disease+++R-HSA-212436///Generic Transcription Pathway+++R-HSA-422475///Axon guidance+++R-HSA-9032845///Activated NTRK2 signals through CDK5+++R-HSA-418594…	[CDK5_HUMAN|Reviewed]RecName: Full=Cyclin-dependent-like kinase 5; EC=2.7.11.1; AltName: Full=Cell division protein kinase 5; AltName: Full=Serine/threonine-protein kinase PSSALRE; AltName: Full=Tau protein kinase II catalytic subunit; Short=TPKII catalytic subunit;+++[A0A090N7W4_HUMAN|Unreviewed]SubName: Full=Cyclin-dependent kinase 5 {ECO:0000313|EMBL:EAL24498.1}; SubName: Full=Cyclin-dependent…
G9606_34802	10786	SLC17A3	5.79	13.14	11.9	17.66	8.63	4.2	7.05	3.05	4.45	0.54	154	378	357	590	290	114	226	89	150	18	11.424	10.995	8.77333	11.7833	3.858	3.06	2.59667	3.9	353.8	347.75	267	367	119.4	92.75	73.6667	117.667
G9606_14425	10246	SLC17A2	22.49	16.34	29.04	25.02	33.66	5.5	34.62	0.59	6.92	3.42	805	642	1186	1145	1539	207	1602	25	341	163	25.31	27.5525	28.3967	25.5167	10.21	4.1075	3.17	4.33667	1063.4	1168.75	1176.67	1045.33	467.6	184	131.667	191
G9606_33648	157848	NKX6-3	0	0	0	0.03	0	0	0	0	0	0	0	0	0	1	0	0	0	0	0	0	0.006	0.0075	0	0.01	0	0	0	0	0.2	0.25	0	0.333333	0	0	0	0
G9606_13933	8611	PLPP1	28.6	56.93	28.87	22.28	30.69	43	78.33	27.92	59.81	31.74	763.01	1663.41	879.79	749.61	1029.8	1181.17	2550.69	820.43	2061.09	1118.9	33.474	27.61	29.3867	26.5833	48.16	40.6175	34.22	43.5767	1017.12	855.553	890.867	797.47	1546.46	1295.4	1040.17	1354.23
G9606_12113	27235	COQ2	9.22	9.84	9.05	5.58	6.88	6.96	4.9	17.12	7.72	4.59	228	265	256	177	214	179	154	473	252	156	8.114	7.6825	8.38333	7.95	8.258	9.0975	9.55667	10.6	228	218.75	232.667	220.333	242.8	265	269.333	301.333
G9606_15872	642446	TRIM64B	0	0	0	0.03	0.03	0	0	0	0	0.03	0	0	0	1	1	0	0	0	0	1	0.012	0.015	0.01	0.01	0.006	0.0075	0.01	0	0.4	0.5	0.333333	0.333333	0.2	0.25	0.333333	0
G9606_13900	8642	DCHS1	0.67	2.79	0.4	1.72	1.26	1.26	0.66	0.57	2.44	1.14	121	554	84	395	291	234	147	114	575	278	1.368	1.0125	0.776667	0.93	1.214	1.3525	0.99	1.42333	289	222.75	165.333	200	269.6	300.25	208.667	307.667
G9606_9484	140873	C20orf173	0	0	0	0	0	0	0.02	0.06	0	0	0	0	0	0	0	0	1	1	0	0	0	0	0	0	0.016	0.015	0.02	0.02	0	0	0	0	0.4	0.25	0.333333	0.333333
G9606_5150	314	AOC2	1.14	1	0.63	1.05	1.05	1.14	0.79	0.48	0.41	0.96	50	48	32	58	58	51	42	23	23	56	0.974	0.9675	0.94	0.94	0.756	0.7475	0.86	0.676667	49.2	49.5	46.6667	46.6667	39	38.25	43.3333	32.3333
G9606_4209	129684	CNTNAP5	0	0	0	0	0	0	0	0.01	0	0.02	0	1	0	0	0	0	0	2	0	4	0	0	0	0	0.006	0.0075	0.01	0.00333333	0.2	0	0	0	1.2	1.5	2	0.666667
G9606_15812	5834	PYGB	3.55	6.35	3	4.29	4.64	11.31	21.42	32.19	18.55	47.1	241	476	237	373	403	790	1778	2427	1646	4308	4.366	3.87	3.73	3.61333	26.114	27.2875	30.2	20.6833	346	313.5	293.667	283.667	2189.8	2292.75	2508.33	1621
G9606_6753	5409	PNMT	0.2	0.06	0	0.11	0	0.12	0	0	0.16	0.05	3	1	0	2	0	2	0	0	3	1	0.074	0.0775	0.0666667	0.103333	0.066	0.0825	0.0566667	0.0933333	1.2	1.25	1	1.66667	1.2	1.5	1	1.66667
G9606_13984	22821	RASA3	1.85	4.19	0.79	2.14	1.5	1.75	1.51	13.87	6.04	2.32	129	323	64	191	135	126	129	1074	553	218	2.094	1.57	1.38	1.59333	5.098	5.995	5.98	7.22	168.4	129.75	109.333	128	420	492.75	472.667	584.333
G9606_33587	440804	RIMBP3B	0.02	0.05	0.04	0	0.08	0.02	0.14	0.11	0.05	0	1.53	4.62	4	0	9	2.1	15.23	10.9	6.02	0.49	0.038	0.035	0.0466667	0.02	0.064	0.045	0.0433333	0.06	3.83	3.6325	4.84333	1.84333	6.948	4.8775	4.49667	6.34
G9606_23109	56891	LGALS14	0	0	0	0	0	0	0	0	0	0.2	0	0	0	0	0	0	0	0	0	3	0	0	0	0	0.04	0.05	0.0666667	0	0	0	0	0	0.6	0.75	1	0
G9606_7116	64981	MRPL34	102.71	71.11	95.45	61.03	68.21	77.51	33.1	50.02	39.18	79.31	1482	1117	1578	1109	1238	1153	583	791	737	1507	79.702	81.85	88.79	86.3967	55.824	61.505	68.9467	55.57	1304.8	1351.75	1432.67	1389.67	954.2	1047	1150.33	893.667
G9606_14106	90321	ZNF766	2.09	3.26	1.51	2.05	1.67	2.66	5.79	4.8	4.02	4.22	104.02	180	87.03	127	104.49	135.25	353.04	267.13	260.18	278	2.116	1.83	1.75667	1.88333	4.298	3.925	3.89333	3.82667	120.508	105.635	98.5133	106.017	258.72	235.14	226.793	220.853
G9606_30301	123606	NIPA1	2.4	2.73	1.63	1.95	1.87	3.44	4.44	6.48	4.41	2.34	260	320	202	267	254	378	582	767	613	336	2.116	1.9625	1.96667	1.99333	4.222	4.1675	4.08667	4.77667	260.6	245.75	238.667	243	535.2	523.5	493.667	586
G9606_23983	2568	GABRP	0.24	3.22	0.05	0.83	1.39	0.04	0.02	0.09	1.72	0.07	12	186	3	53	94	2	1	5	116	5	1.146	0.6275	0.56	0.373333	0.388	0.48	0.0666667	0.616667	69.6	40.5	36.3333	22.6667	25.8	32	4	41
G9606_2095	2581	GALC	2.7	4.29	1.57	3.28	2.65	5.7	3.08	6.22	3.44	5.79	174	303	116	268	217	378	242	442	288	499	2.898	2.55	2.30667	2.51667	4.846	5.2875	5.90333	5.12	215.6	193.75	169	186	369.8	401.75	439.667	369.333
G9606_10101	8476	CDC42BPA	3.55	5.84	3.49	3.27	4.24	10.68	5.58	4.47	10.48	0.34	627	1131	708	738	952	1933	1195	863	2399	80	4.078	3.6375	3.76	3.43667	6.31	6.4925	5.16333	8.54333	831.2	756.25	762.333	691	1294	1318.75	958.667	1731.67
G9606_10516	51257	2022-03-02	29.14	31.74	25.78	17.96	17.97	32.17	22.37	40.94	35.41	32.67	575	723	568	518	545	693	622	970	1075	979	24.518	22.7125	24.2967	24.2933	32.712	35.2975	35.26	36.1733	585.8	551.5	562.667	553.667	867.8	929.25	880.667	912.667
G9606_17805	9862	MED24	6.62	9.83	4.81	7.32	7.14	16.07	15.94	28.21	10.38	21.04	409	666	343	571	563	1024	1206	1921	832	1735	7.144	6.4725	6.19	6.25	18.328	18.925	21.7733	18.22	510.4	471.5	438.333	441	1343.6	1378	1560	1259
G9606_6712	5329	PLAUR	1.27	5.53	1.34	2	1.34	1.88	5.12	64.18	8.91	7.8	26	137	32	54	37	45	160	1596	266	235	2.296	1.4875	1.31667	1.53667	17.578	20.6925	24.62	24.99	57.2	37.25	31.6667	37.3333	460.4	535.5	625.333	635.667
G9606_33690	1200	TPP1	48.71	69.95	29.36	64.22	56.86	117.37	100.29	100.54	95.47	67.41	2845	4482	1974	4756	4222	7066	7161	6489	7254	5269	53.82	49.7875	44.9767	47.43	96.216	95.1975	95.1067	104.46	3655.8	3449.25	3013.67	3191.67	6647.8	6519.5	6274.67	6936.33
G9606_5815	55503	TRPV6	0.19	1.7	0.22	0.25	0.33	0.04	14.66	0.26	3.1	0	9	89	12	15	20	2	858	14	193	0	0.538	0.2475	0.246667	0.22	3.612	0.85	0.1	1.13333	29	14	13.6667	12	213.4	52.25	5.33333	69.6667
G9606_2672	3029	HAGH	130.03	94.91	146.15	98.32	111.15	59.75	55.45	21.67	56.88	36.85	2750	2336	3780	2827	3363	1319	1472	537	1645	1164	116.112	121.412	129.11	124.833	46.12	43.7875	39.4233	46.1	3011.2	3180	3297.67	3119	1227.4	1166.25	1006.67	1167
G9606_7850	27077	B9D1	2.95	9.36	7.57	3.02	3.24	11.05	9.2	5.53	4.71	4.92	69.54	205.7	156.37	79.49	79.06	230.92	231.98	151.41	122.28	180.18	5.228	4.195	4.58667	4.51333	7.082	6.5525	7.16667	7.09667	118.032	96.115	101.657	101.8	183.354	171.197	187.503	168.203
G9606_12089	10434	LYPLA1	29.17	21.53	18.89	20.91	24.91	61.25	27.21	43.66	36.83	22.25	1167	941	861	1085	1272	2554	1365	1953	1955	1219	23.082	23.47	24.3233	22.99	38.24	40.9975	42.3867	47.2467	1065.2	1096.25	1100	1037.67	1809.2	1920.25	1908.67	2154
G9606_10437	219855	SLC37A2	3.54	5.59	2.68	5.34	3.54	3.88	5.81	9.65	6.05	3.16	243.1	419.97	213.06	465.47	309.3	274	488.1	729.92	539.97	290.81	4.138	3.775	3.25333	3.85333	5.71	5.685	5.56333	6.52667	330.18	307.733	255.153	307.21	464.56	458.675	431.577	514.63
G9606_7373	145447	ABHD12B	0	0.12	0.04	0.14	0.24	0.08	0.31	0.05	0.18	0.19	0	3	1	3.51	7	2	9	2	4	6	0.108	0.105	0.0933333	0.06	0.162	0.125	0.106667	0.103333	2.902	2.8775	2.66667	1.50333	4.6	3.5	3.33333	2.66667
G9606_6224	283710	LOC283710	0.48	0.94	0.38	0.57	0.37	1.09	5.87	0.64	3.32	1	9	18	7	15	9	21	121	12	76	21	0.548	0.45	0.41	0.476667	2.384	1.5125	0.91	1.68333	11.6	10	8.33333	10.3333	50.2	32.5	18	36.3333
G9606_30098	8330	HIST1H2AK	0	0.15	0.28	0	0.13	0.31	0.52	0	0.48	0.74	0	1	2	0	1	2	4	0	4	6	0.112	0.1025	0.136667	0.0933333	0.41	0.3825	0.35	0.263333	0.8	0.75	1	0.666667	3.2	3	2.66667	2
G9606_10598	158038	LINGO2	0.01	0.02	0	0.01	0.01	0	0.01	0.05	0.01	0	3	6	1	3.99	2	1	3	12.7	1.83	1	0.01	0.0075	0.00666667	0.00666667	0.014	0.015	0.0166667	0.02	3.198	2.4975	2	2.66333	3.906	4.1325	4.9	5.17667
G9606_2172	4129	MAOB	131.18	101.57	116.68	109.25	139.3	104.1	77.73	44.1	88.26	49.26	5411	4626	5553	5766	7397	4497	4028	2047	4780	2747	119.596	124.103	129.053	119.037	72.69	71.43	65.82	78.82	5750.6	6031.75	6120.33	5576.67	3619.8	3517.75	3097	3774.67
G9606_367	2492	FSHR	0	0.05	0	0.02	0.03	0	0	0	0	0.08	0	3	0	3	7	0	0	0	0	4	0.02	0.0125	0.01	0.00666667	0.016	0.02	0.0266667	0	2.6	2.5	2.33333	1	0.8	1	1.33333	0
G9606_2800	22899	ARHGEF15	1.33	4.51	1.42	2.03	1.29	1.93	1.16	0.74	4.65	1.85	84	300	97	159	101	123	92	54	379	150	2.116	1.5175	1.34667	1.59333	2.066	2.2925	1.50667	2.44	148.2	110.25	94	113.333	159.6	176.5	109	185.333
G9606_21832	64854	USP46	0.77	1.09	0.46	0.6	0.47	1.08	0.85	5.36	0.97	0.6	104	161	71	102	80	149	139	793	169	108	0.678	0.575	0.566667	0.61	1.772	2.0025	2.34667	2.47	103.6	89.25	85	92.3333	271.6	304.75	350	370.333
G9606_6618	57678	GPAM	38.3	32.68	37.24	56.41	20.72	31.68	21.08	0.8	42.96	25.08	4116	3855	4604	7782	2865	3535	2813	94	6078	3625	37.07	38.1675	32.0867	43.9833	24.32	25.13	19.1867	25.1467	4644.4	4841.75	3861.67	5500.67	3229	3333	2418	3235.67
G9606_18410	79039	DDX54	9.94	10.95	7.31	7.14	8.58	13.38	24.12	13.12	11.76	20.94	722.96	874.31	612.11	659.28	794.81	1003.03	2146.07	1055.67	1113.42	2040.78	8.784	8.2425	8.61	8.13	16.664	14.8	15.8133	12.7533	732.694	697.29	709.96	664.783	1471.79	1303.22	1366.49	1057.37
G9606_20548	493861	EID3	0.17	0.66	0.26	0.3	0.27	0.37	0.7	0.31	0.69	0.19	4	17	7	9	8	9	20	8	21	6	0.332	0.25	0.233333	0.243333	0.452	0.39	0.29	0.456667	9	7	6.33333	6.66667	12.8	11	7.66667	12.6667
G9606_34062	124220	ZG16B	0.4	0.58	0.56	0.25	0.13	0.39	0.07	11.7	0.73	0.12	5	8	8	4	2	5	1	161	12	2	0.384	0.335	0.363333	0.403333	2.602	3.235	4.07	4.27333	5.4	4.75	5	5.66667	36.2	45	56	59.3333
G9606_10679	9274	BCL7C	18.85	30.73	19.32	15.03	14.83	21.55	21.37	93.78	31.83	30.57	331	594	379	339.01	333	388	454.08	1795.91	731.01	710	19.752	17.0075	17.6667	17.7333	39.82	44.4325	48.6333	49.0533	395.202	345.502	347.667	349.67	815.8	906.23	964.637	971.64
G9606_10396	55717	WDR11	7.72	8.6	5.24	7.01	5.92	12.04	7.69	11.45	10.58	8.22	543	668	420	629	555	903	706	875	942	757	6.898	6.4725	6.29333	6.65667	9.996	10.5725	10.57	11.3567	563	536.75	506	530.667	836.6	869.25	845	906.667
G9606_1639	441024	MTHFD2L	4.18	3.06	3.53	5.11	3.33	4.37	3.68	4.81	3.53	2.21	161	131	156	255	167	175	168	206	174	112	3.842	4.0375	3.68	4.27333	3.72	3.73	3.79667	4.23667	174	184.75	161.333	190.667	167	166.75	164.333	185
G9606_209	9730	DCAF1	3.23	3.72	2.19	3.21	3.21	5.05	8.58	4.48	5.4	5.12	300.95	398.01	239.96	407.95	398.59	521.75	999.26	599.99	734.34	671.93	3.112	2.96	2.87667	2.87667	5.726	5.0125	4.88333	4.97667	349.092	336.863	313.167	316.287	705.454	632.003	597.89	618.693
G9606_13497	55629	PNRC2	17.73	26.86	13.19	19.23	16.28	25.01	27.94	31.51	33.03	20.27	697	1158	599	961	815	1014	1349	1371	1688	1069	18.658	16.6075	15.7333	16.7167	27.552	27.455	25.5967	29.85	846	768	703.667	752.333	1298.2	1285.5	1151.33	1357.67
G9606_24988	6623	SNCG	2.48	10.1	1.43	2.65	1.75	3.47	1.93	3.29	15.45	2.1	32	139	21	44	28	46	30	46	253	36	3.682	2.0775	1.88667	2.18667	5.248	6.0775	2.95333	7.40333	52.8	31.25	27	32.3333	82.2	95.25	42.6667	115
G9606_2860	57614	RELCH	2.61	3.56	1.91	2.75	2.43	4.24	4.27	5.92	4.28	3.08	238	355	201	311	281	396	474	597	503	371	2.652	2.425	2.31667	2.42333	4.358	4.38	4.41333	4.81333	277.2	257.75	240	250	468.2	466.75	454.667	498.667
G9606_13905	51133	KCTD3	18.58	15.63	16.95	17.49	14.99	14.3	22.28	24.59	31.42	32.56	1219	1121	1274	1451	1244	963	1785	1778	2667	2851	16.728	17.0025	16.84	17.6733	25.03	25.7175	23.8167	23.4367	1261.8	1297	1245.67	1314.67	2008.8	2064.75	1864	1802.67
G9606_9246	1269	CNR2	0.16	0.59	0.16	0.4	0.37	0.23	0.26	0.92	0.97	0.33	8.16	32.47	9.37	25.7	22.8	11.4	16.19	51.17	65.94	22.5	0.336	0.2725	0.23	0.24	0.542	0.6125	0.493333	0.706667	19.7	16.5075	13.4433	14.41	33.44	37.7525	28.3567	42.8367
G9606_3761	60386	SLC25A19	2.95	3.82	2.48	2.29	2.86	3.8	5.73	20.05	4.51	6.62	80	118.01	78	75	106	113.32	197.2	590.28	166.08	242.99	2.88	2.645	2.76333	2.57333	8.142	8.745	10.1567	9.45333	91.402	84.75	88	77.6667	261.974	278.168	315.53	289.893
G9606_18860	8620	NPFF	2.16	4.83	1.61	3.52	2.19	2.2	4.13	6.82	4.36	10.76	27	66	23	55	34	25	63	89	71	167	2.862	2.37	1.98667	2.43	5.654	6.035	6.59333	4.46	41	34.75	28	35	83	88	93.6667	61.6667
G9606_9640	653075	GOLGA8T	0.33	0.43	0.11	0.32	0.37	0.73	0.36	0.22	0.46	0.1	27.58	39.66	11.16	34.18	37.24	64.12	37.11	20.07	50.76	11.24	0.312	0.2825	0.27	0.253333	0.374	0.3775	0.35	0.47	29.964	27.54	25.3267	24.3067	36.66	36.5475	31.81	44.9833
G9606_11106	3344	FOXN2	4.72	3.11	3.95	4.3	2.99	10.78	5.09	3.9	8.16	2.82	422	304	406	487	339	995	559	385	947	336	3.814	3.99	3.88667	4.32333	6.15	6.415	5.83333	7.61333	391.6	413.5	389	438.333	644.4	665.75	572	775.667
G9606_32974	553	AVPR1B	0	0.02	0	0.01	0	0.01	0.01	0.02	0	0.11	0	2	0	1	0	1	1	2	0	11	0.006	0.0025	0	0.00333333	0.03	0.035	0.0466667	0.01	0.6	0.25	0	0.333333	3	3.5	4.66667	1
G9606_31635	100130519	TMEM221	0.18	0.2	0.11	0.13	0.28	0.09	0.05	0.15	0.31	0.05	5	7	4	5	11	3	2	5	12	2	0.18	0.175	0.19	0.14	0.13	0.15	0.0966667	0.183333	6.4	6.25	6.66667	4.66667	4.8	5.5	3.33333	6.66667
G9606_9708	8576	STK16	11.73	10.91	9.32	9.16	10.73	11.58	11.61	11.23	9.39	13.95	420.28	407.87	367.49	412.54	471.69	420.64	520.92	414.08	436.05	644.8	10.37	10.235	10.5933	10.07	11.552	11.5375	12.2533	10.7333	415.974	418	419.82	400.103	487.298	478.892	493.173	423.59
G9606_23470	101927601	GOLGA6L19	0.47	0.44	0.4	0.29	0.32	0.83	0.72	0.54	0.38	0.55	34.63	36.25	34.63	27.1	30.55	63.67	65.13	44.54	37.12	54.3	0.384	0.37	0.396667	0.386667	0.604	0.575	0.64	0.583333	32.632	31.7275	33.27	32.12	52.952	49.9075	54.17	48.4433
G9606_15645	8621	CDK13	6.69	6.84	4.29	5.56	6.13	8.88	9.09	6.79	9.15	7.86	760.54	853.75	564.22	793.13	874.21	1031.89	1238	852.82	1343.86	1182.71	5.902	5.6675	5.70333	5.51333	8.354	8.17	7.84333	8.27333	769.17	748.025	732.99	705.963	1129.86	1102.82	1022.47	1076.19
G9606_16493	54414	SIAE	10.31	17.43	11.7	16.29	14.63	17.73	19.66	3.68	15.15	3.38	513.11	975.9	662.29	1032.18	937.67	919.8	1201.15	225.85	998.12	227.1	14.072	13.2325	12.2133	12.7667	11.92	9.985	8.26333	12.1867	824.23	786.312	704.357	735.86	714.404	592.717	457.583	714.59
G9606_3295	222256	CDHR3	0.84	0.43	0.27	1.31	0.49	0.86	0.78	0.89	1	0.63	92.04	55.7	36.09	193.99	73	102.11	112.06	105.29	142.04	93	0.668	0.7275	0.533333	0.806667	0.832	0.845	0.793333	0.916667	90.164	98.78	67.0433	107.373	110.9	110.61	100.133	116.48
G9606_1823	57117	INTS12	6.23	6.5	6.23	6.65	6.77	11.15	7.09	12.93	9.7	8.1	163	186	190	229	233	309	230	388	331	284	6.476	6.47	6.41	6.37	9.794	10.47	10.7267	11.26	200.2	203.75	195.333	194	308.4	328	327	342.667
G9606_34955	81542	TMX1	4.87	6.63	4.22	4.45	3.93	7	5.47	13.31	7.08	3.9	331.4	495.01	330.87	384.66	340.01	491	455	1001.5	626.74	356	4.82	4.3675	4.34	4.51333	7.352	7.8225	8.07	9.13	376.39	346.735	334.093	348.977	586.048	618.81	616.167	706.413
G9606_14023	8447	DOC2B	0.07	1.77	0.07	0.21	0.18	0.18	0.18	0.07	0.72	0.5	2	62	2	7	7	5	6	2	28	22	0.46	0.1325	0.106667	0.116667	0.33	0.3675	0.25	0.323333	16	4.5	3.66667	3.66667	12.6	14.25	9.66667	11.6667
G9606_3744	8028	MLLT10	7.66	7.73	4.38	6.3	6.62	9.35	11.67	11.41	13.34	9.71	552	629	364	587	604	697	982	856	1262	853	6.538	6.24	6.22	6.11333	11.096	10.9525	10.1567	11.3667	547.2	526.75	506.667	501	930	917	802	938.333
G9606_21604	6804	STX1A	0.39	0.86	0.46	0.4	0.51	1.36	0.83	2.6	2.23	1.77	13	29	17	18	23	45	34	100	100	79	0.524	0.44	0.453333	0.416667	1.758	1.99	1.91	2.06333	20	17.75	17.6667	16	71.6	81	74.6667	81.6667
G9606_25479	26003	GORASP2	18.36	22.01	16	19.49	23.3	33.43	55.54	28.04	56.41	105.54	756	977	749	1005	1210	1394	2771	1269	2987	5803	19.832	19.2875	19.22	17.95	55.792	55.855	55.67	39.2933	939.4	930	905	836.667	2844.8	2863.25	2822	1883.33
G9606_17618	10541	ANP32B	37.73	76.87	37.34	39.19	39.8	55.46	66.23	130.02	56.63	94.55	978	2184	1112	1282	1303	1483	2099	3715	1911	3262	46.186	38.515	38.29	38.0867	80.578	84.165	93.3433	80.7033	1371.8	1168.75	1131	1124	2494	2592.75	2820	2369.67
G9606_26660	554250	GDF5OS	0	0	0	0.03	0	0	0	0	0.05	0.03	0	0	0	1	0	0	0	0	2	1	0.006	0.0075	0	0.01	0.016	0.02	0.01	0.0166667	0.2	0.25	0	0.333333	0.6	0.75	0.333333	0.666667
G9606_21079	7274	TTPA	47.42	32.26	47.67	37.08	49.3	47.01	54.63	4.77	27.86	12.24	2043	1522	2356	2018	2687	2087	2865	225	1559	703	42.746	45.3675	48.13	44.0567	29.302	22.97	21.34	26.5467	2125.2	2276	2362	2139	1487.8	1143.5	1005	1290.33
G9606_2910	81616	ACSBG2	0	0	0	0.02	0	0	0	0.03	0.02	0.07	0	0	0	1	0	0	0	1	1	4	0.004	0.005	0	0.00666667	0.024	0.03	0.0333333	0.0166667	0.2	0.25	0	0.333333	1.2	1.5	1.66667	0.666667
G9606_31750	51015	ISOC1	45.11	30.38	38.11	27.61	31.7	34.64	31.98	16.76	21.58	19.95	1418	1047	1377	1097	1261	1123	1229	581	883	836	34.582	35.6325	38.3067	36.9433	24.982	23.2325	23.7833	24.3267	1240	1288.25	1352	1297.33	930.4	855.75	846.667	862.333
G9606_6281	23552	CDK20	1	2.64	0.96	0.77	1.28	2.13	1.26	4.1	1.02	1.82	35	105	41	37	60	86	58	162	48	87	1.33	1.0025	1.08	0.91	2.066	2.2675	2.68333	2.41667	55.6	43.25	45.3333	37.6667	88.2	95.75	111.667	98.6667
G9606_9670	147409	DSG4	0.06	0.08	0.01	0.03	0.1	0.01	0.1	0	0.02	0	5	7	1	3	11	1	10	0	2	0	0.056	0.05	0.0566667	0.0333333	0.026	0.0075	0.00333333	0.01	5.4	5	5.66667	3	2.6	0.75	0.333333	1
G9606_11675	5322	PLA2G5	2.03	9.9	1.3	2.22	1.85	2.82	1.12	0.18	3.84	0.64	54	265	39	72	56	72	34	4	124	22	3.46	1.85	1.72667	1.85	1.72	1.87	1.21333	2.28	97.2	55.25	49.6667	55	51.2	55.5	32.6667	66.6667
G9606_10469	339451	KLHL17	1.23	2.24	0.87	1.02	1.3	1.49	2.91	6.85	2.78	2.05	56	113	47	60	78	71	162	340	166	124	1.332	1.105	1.13333	1.04	3.216	3.2925	3.46333	3.70667	70.8	60.25	60.3333	54.3333	172.6	175.25	178.333	192.333
G9606_32624	4321	MMP12	0	0.12	0.03	0	0	0	1.61	154.7	1.21	5.6	0	4	1	0	0	0	60	5187	48	227	0.03	0.0075	0.01	0.01	32.624	40.3775	53.4333	51.97	1	0.25	0.333333	0.333333	1104.4	1365.5	1804.67	1745
G9606_3020	203074	PRSS55	0.1	0	0	0	0.05	0.05	0.08	0	0.05	0	2	0	0	0	1	1	2	0	1	0	0.03	0.0375	0.05	0.0333333	0.036	0.025	0.0166667	0.0333333	0.6	0.75	1	0.666667	0.8	0.5	0.333333	0.666667
G9606_2847	10695	CNPY3	27.11	25.39	22.99	26.05	32.28	34.24	27.1	65.72	36.86	48.43	765.65	786.92	753.35	931.1	1155.99	1002.49	938	2055.85	1354.83	1820	26.764	27.1075	27.46	25.3833	42.47	46.3125	49.4633	45.6067	878.602	901.523	891.663	816.7	1434.23	1558.29	1626.11	1471.06
G9606_13603	400954	EML6	0.65	1.28	0.85	1	0.85	1.48	0.85	0.7	0.82	0.84	84.53	183.62	127.05	165.18	141.26	191.86	138.04	99.84	138.73	145.93	0.926	0.8375	0.783333	0.833333	0.938	0.96	1.00667	1	140.328	129.505	117.613	125.587	142.88	144.09	145.877	143.477
G9606_27732	2960	GTF2E1	2.17	3.01	1.28	1.53	1.23	2.61	5.17	4.8	2.87	1.59	109.98	168.38	75.53	99.96	78.84	138.2	320.25	271.92	192.29	108.27	1.844	1.5525	1.56	1.66	3.408	2.9675	3	3.42667	106.538	91.0775	88.1167	95.1567	206.186	177.67	172.797	200.803
G9606_10674	339318	ZNF181	3.52	3.62	2.47	3.76	2.69	4.94	6.68	4.31	3.16	2.04	172	188	133	233	171	245	385.96	249	204	139	3.212	3.11	2.89333	3.25	4.226	3.6125	3.76333	4.13667	179.4	177.25	158.667	179.333	244.592	209.25	211	232.667
G9606_17651	32	ACACB	25.65	10.42	11.27	26.5	21.9	20.86	15.63	2.04	8.78	4.64	4042	1794	2038	5218	4298	3372	2953	357	1770	958	19.148	21.33	19.6067	21.14	10.39	9.08	9.18	10.56	3478	3899	3459.33	3766	1882	1614.25	1562.33	1833
G9606_19122	25884	CHRDL2	0.28	2.8	0.63	0.33	0.5	1.5	0.95	4.59	0.89	0.29	7	94	18	10	18	38	31	130	35	11	0.908	0.435	0.47	0.413333	1.644	1.8175	2.12667	2.32667	29.4	13.25	14.3333	11.6667	49	53.5	59.6667	67.6667
G9606_1045	50863	NTM	0.04	1.61	0.02	0.08	0.17	0.05	0.09	0.36	5	0.49	3	94	1	5	14	3	11	23	388.97	37	0.384	0.0775	0.0766667	0.0466667	1.198	1.475	0.3	1.80333	23.4	5.75	6	3	92.594	112.993	21	138.323
G9606_17907	83999	KREMEN1	1.02	1.4	0.73	1.64	1.46	1.77	2.65	2.49	2.57	1.07	106.37	151.99	83.08	213.15	175.35	185.98	326.01	275.04	338.6	141.64	1.25	1.2125	1.07	1.13	2.11	1.975	1.77667	2.27667	145.988	144.488	121.6	134.2	253.454	235.315	200.887	266.54
G9606_19359	84247	RTL6	0.57	2.1	0.26	0.58	0.58	0.58	2.5	0.64	2.72	4.41	51	205	27	65	66	53	271	63	314	525	0.818	0.4975	0.47	0.47	2.17	2.0875	1.87667	1.31333	82.8	52.25	48	47.6667	245.2	238.75	213.667	143.333
G9606_14169	338809	C12orf74	0	0.06	0	0.05	0	0.1	0.03	0	0.03	0	0	2	0	2	0	3	1	0	1	0	0.022	0.0125	0	0.0166667	0.032	0.0325	0.0333333	0.0433333	0.8	0.5	0	0.666667	1	1	1	1.33333
G9606_19249	9283	GPR37L1	0.02	0.07	0.03	0.02	0.02	0.1	0.12	0.12	0.53	0.13	2	8.02	4.01	2	2	10.02	15.14	14.05	70.97	17.76	0.032	0.0225	0.0233333	0.0233333	0.2	0.22	0.116667	0.25	3.606	2.5025	2.67	2.67	25.588	28.2	13.9433	31.68
G9606_9800	284273	ZADH2	7.27	4.73	4.43	5.59	5.66	5.65	4.71	3.24	4.3	3.89	813	584	561	825	803	657	664	406	655	616	5.536	5.7375	5.78667	5.76333	4.358	4.27	4.26	4.39667	717.2	750.5	725.667	733	599.6	583.5	559.667	572.667
G9606_33497	29927	SEC61A1	44.44	46.08	41.64	43.13	52.97	79.63	100.7	134.36	81.47	126.03	2672.87	3040.88	2882.87	3289.95	4050.97	4937.57	7405.57	8931.78	6374.8	10146.8	45.652	45.545	46.35	43.07	104.438	105.373	113.34	98.4867	3187.51	3224.16	3202.24	2948.56	7559.3	7597.73	8005.38	6748.05
G9606_18074	8239	USP9X	7.86	8.83	6.05	8.11	7.85	9.97	13.26	18.49	13.33	5.46	1420	1724	1255.95	1834	1807	1813.94	2831	3581.27	3098	1318	7.74	7.4675	7.25333	7.34	12.102	11.8125	11.3067	13.93	1608.19	1579.24	1494.32	1503.32	2528.44	2452.8	2237.74	2831.07
G9606_25057	139422	MAGEB10	0.06	0.19	0.07	0.02	0.02	0.05	0.03	0.12	0.02	0	2.02	6.58	2.7	0.95	1	1.56	1.01	4.19	0.98	0	0.072	0.0425	0.05	0.05	0.044	0.0475	0.0566667	0.0633333	2.65	1.6675	1.90667	1.89	1.548	1.6825	1.91667	2.24333
G9606_21639	164153	UBL4B	0	0	0	0	0	0.04	0	0.38	0	0	0	0	0	0	0	1	0	10	0	0	0	0	0	0	0.084	0.105	0.14	0.14	0	0	0	0	2.2	2.75	3.66667	3.66667
G9606_2306	148156	ZNF558	2.96	3.37	2.12	3.38	1.93	3.77	3.57	13.45	4.3	4.69	171	205	129	235	136	217	241	785	302	341	2.752	2.5975	2.33667	2.82	5.956	6.5525	7.30333	7.17333	175.2	167.75	145.333	178.333	377.2	411.25	447.667	434.667
G9606_20078	79833	GEMIN6	9.16	5.88	7.33	5.24	5.58	24.13	14.11	22.98	9.34	9.15	94	66	86	67	71	256	177	258	125	123	6.638	6.8275	7.35667	7.24333	15.942	16.4	18.7533	18.8167	76.8	79.5	83.6667	82.3333	187.8	190.5	212.333	213
G9606_25588	84233	TMEM126A	8.76	10.51	8.82	7.67	9.27	15.74	13.56	10.1	17.11	12.5	107	140	125	118	142	200	204	132	276	202	9.006	8.63	8.95	8.41667	13.802	13.8625	12.78	14.3167	126.4	123	124.667	116.667	202.8	202.5	178	202.667
G9606_9170	51201	ZDHHC2	0.67	3.36	0.85	1.9	3.28	3.22	5.47	2.63	7.07	0.56	36.66	217.27	51.66	125	175.15	148.94	310.19	138.24	422.14	40.76	2.012	1.675	1.6	1.14	3.79	3.37	2.13667	4.30667	121.148	97.1175	87.8233	71.1067	212.054	187.52	109.313	236.44
G9606_18698	84300	UQCC2	13.68	13.05	17.67	7.53	11.91	20.12	21.53	34.5	20.44	31.02	290	303	430	201	318	440	558	805	564	873	12.768	12.6975	14.42	12.96	25.522	26.52	28.5467	25.02	308.4	309.75	346	307	648	670.5	706	603
G9606_229	107985320	LOC107985320	0	0.06	0	0.06	0.02	0	0.02	0.05	0.09	0.27	0	2	0	3	1	0	1	2	4	12	0.028	0.02	0.00666667	0.02	0.086	0.1025	0.106667	0.0466667	1.2	1	0.333333	1	3.8	4.5	4.66667	2
G9606_24356	163175	LGI4	1.09	3.61	2.11	3.44	2.37	1.62	0.94	0.62	2.24	4.07	48	182	113	198	137	75	53	28	135	252	2.524	2.2525	1.85667	2.21333	1.898	2.1375	2.10333	1.49333	135.6	124	99.3333	119.667	108.6	122.5	118.333	79.3333
G9606_27618	10576	CCT2	15.66	21.08	13.61	13.86	16.82	24.62	56.44	55.66	30.41	50.86	497	731	495	555	674	804	2184	1945	1253	2146	16.206	14.9875	15.3633	14.3767	43.598	40.3875	43.7133	36.8967	590.4	555.25	555.333	515.667	1666.4	1537	1631.67	1334
G9606_31779	2527	FUT5	0.03	0.09	0	0.08	0	0.03	0.08	0	0	0.02	1.07	3.19	0	3.21	0	1.06	3.2	0	0	1	0.04	0.0275	0.01	0.0366667	0.026	0.0125	0.0166667	0.01	1.494	1.07	0.356667	1.42667	1.052	0.515	0.686667	0.353333
G9606_2189	2653	GCSH	74.63	52.45	66.8	46.23	43.6	35.88	31.65	17.41	40.95	38.38	1832	1409	1883	1432	1345	909	949	469	1307	1250	56.742	57.815	61.6767	62.5533	32.854	33.155	30.5567	31.4133	1580.2	1623	1686.67	1715.67	976.8	983.75	876	895
G9606_13236	23545	ATP6V0A2	1.43	1.69	1.06	1.34	1.48	2.63	3.28	2.99	2.94	1.67	144.23	201.85	133.31	186.03	206.91	276.87	364.27	361.91	392.17	218.29	1.4	1.3275	1.32333	1.27667	2.702	2.5575	2.43	2.85333	174.466	167.62	161.483	154.523	322.702	312.31	285.69	343.65
G9606_22952	79585	CORO7	2.77	4.75	1.5	4.14	2.77	3.1	3.27	11.41	9.78	5.06	170.87	322.36	107.39	323.63	217.35	203.09	251.47	770.13	772.95	421.52	3.186	2.795	2.34667	2.80333	6.524	7.3375	6.52333	8.09667	228.32	204.81	165.203	200.63	483.832	541.923	464.913	582.057
G9606_12665	57181	SLC39A10	0.55	1.44	0.44	0.56	0.42	2.13	1.85	2.55	4.56	3.02	49	143	46	63	47	198.16	200.96	249	526	356.28	0.682	0.4925	0.47	0.516667	2.822	3.065	2.56667	3.08	69.6	51.25	47.3333	52.6667	306.08	332.36	267.813	324.387
G9606_11690	84811	BUD13	2.9	4.8	2.52	3.92	3.6	7.37	10.53	5.25	7.64	7.85	105	189	104	178	164	273	463	208	357	376	3.548	3.235	3.00667	3.11333	7.728	7.0275	6.82333	6.75333	148	137.75	124.333	129	335.4	303.5	285.667	279.333
G9606_5482	3485	IGFBP2	372.5	143.93	98.03	643.69	243.79	1166.93	396.65	48.67	409.04	98.01	6422	2732	1946	15283	5784	21278	8978	962	9840	2451	300.388	339.502	238.107	371.407	423.86	430.663	437.87	541.547	6433.4	7358.75	4717.33	7883.67	8701.8	8632.75	8230.33	10693.3
G9606_1289	5940	RBMY1A1	0	0	0	0	0	0.32	0.04	0	0	0	0	0	0	0	0	7.78	1	0	0	0	0	0	0	0	0.072	0.08	0.106667	0.106667	0	0	0	0	1.756	1.945	2.59333	2.59333
G9606_18388	79789	CLMN	11.66	11.36	6.46	7.92	10.87	15.25	6.18	3.96	10.92	4.56	1905	1985	1148	1716	1824	1961	1250	843	2218	1280	9.654	9.2275	9.66333	8.68	8.174	8.6725	7.92333	10.0433	1715.6	1648.25	1625.67	1589.67	1510.4	1575.5	1361.33	1674
G9606_17153	10965	ACOT2	40.77	40.67	56.1	26.25	29.14	30.92	46.31	15.15	24.47	33.81	1111.8	1237.09	1766.23	900.61	997.8	856.54	1566.72	435.83	837.15	1205.91	38.586	38.065	42.0033	41.04	30.132	26.0875	26.6267	23.5133	1202.71	1194.11	1291.94	1259.55	980.43	833.857	832.76	709.84
G9606_19707	10328	EMC8	3.75	6.1	4.89	3.57	3.66	4.89	8.58	10.13	6.82	9.23	119	203	178	143	146	154	332	353	277	387	4.394	3.9675	4.1	4.07	7.93	7.7675	8.08333	7.28	157.8	146.5	147.667	146.667	300.6	292.75	298	261.333
G9606_23705	112268394	112268394	0.11	0.1	0.06	0.14	0.04	0.03	0	0	0.03	0	8	8	5	13	4	2	0	0	3	0	0.09	0.0875	0.07	0.103333	0.012	0.015	0.01	0.02	7.6	7.5	5.66667	8.66667	1	1.25	0.666667	1.66667
G9606_3257	9987	HNRNPDL	18.75	28.24	12.65	16.66	16.79	25.05	23.91	44.74	29.46	24.91	1288	2128	1000	1452	1467	1773	2008	3397	2631	2290	18.618	16.2125	16.0633	16.02	29.614	31.04	31.5667	33.0833	1467	1301.75	1251.67	1246.67	2419.8	2522.75	2486.67	2600.33
G9606_8883	4854	NOTCH3	0.47	5.18	0.31	1.15	0.82	1.91	2.68	2.25	13.44	8.34	63	765	47	196	141	262	441	334	2347	1501	1.586	0.6875	0.533333	0.643333	5.724	6.485	4.16667	5.86667	242.4	111.75	83.6667	102	977	1111	699	981
G9606_8912	79094	CHAC1	0.16	2.81	6.1	0.46	0.26	1.19	1.19	2.75	0.59	4.16	4	80	173	17	13	30	35	77	24	145	1.958	1.745	2.17333	2.24	1.976	2.1725	2.7	1.51	57.4	51.75	63.3333	64.6667	62.2	69	84	43.6667
G9606_12051	503834	DPRX	0.42	0.19	0.38	0.51	0.26	0.31	0.17	1.06	0.65	0.24	4	2	5	6	3	3	2	11	8	3	0.352	0.3925	0.353333	0.436667	0.486	0.565	0.536667	0.673333	4	4.5	4	5	5.4	6.25	5.66667	7.33333
G9606_5263	553158	PRR5-ARHGAP8	0	0	0	0.12	0	0	0	0	0	0.08	0	0	0	5.25	0	0	0	0	0	3.97	0.024	0.03	0	0.04	0.016	0.02	0.0266667	0	1.05	1.3125	0	1.75	0.794	0.9925	1.32333	0
G9606_15169	4773	NFATC2	2.04	3.44	1.5	2.13	1.95	2.04	5.46	3.09	5.73	5.58	233	434	197	308	287	242	805	384	850	856	2.212	1.905	1.83	1.89	4.38	4.11	3.57	3.62	291.8	256.25	239	246	627.4	583	494	492
G9606_29445	1112	FOXN3	9.98	9.13	6.32	7.6	6.56	9.28	11.42	7.55	12.1	7.6	1315	1322	961	1276	1104	1262	1841	1104	2077	1344	7.918	7.615	7.62	7.96667	9.59	9.1325	8.14333	9.64333	1195.6	1164	1126.67	1184	1525.6	1446.75	1236.67	1481
G9606_6476	57506	MAVS	7.05	7.15	3.02	6.48	7.56	11.93	21.33	13.68	10.02	12.42	1391.57	1550.98	681.73	1628.69	1910.34	2430.25	5159.56	2985.66	2572.42	3283.04	6.252	6.0275	5.87667	5.51667	13.876	12.0125	12.6767	11.8767	1432.66	1403.08	1327.88	1234	3286.19	2817.84	2899.65	2662.78
G9606_8680	8844	KSR1	1.14	3.71	1.06	1.7	1.71	2.05	3.75	2.05	5.24	6.02	116	381	117	200	212	189	421.49	206	639	772	1.864	1.4025	1.30333	1.3	3.822	3.84	3.37333	3.11333	205.2	161.25	148.333	144.333	445.498	451.5	389	344.667
G9606_10305	81551	STMN4	0	0	0.02	0.04	0	0	0	0	0	0	0	0	1	1	0	0	0	0	0	0	0.012	0.015	0.00666667	0.02	0	0	0	0	0.4	0.5	0.333333	0.666667	0	0	0	0
G9606_5959	55016	2022-03-01	1.57	2.62	0.54	2.2	1.26	1.55	1.2	6.46	4.21	0.49	137	248	54	247	142	139	126	618	463	56	1.638	1.3925	1.12333	1.43667	2.782	3.1775	2.83333	4.07333	165.6	145	111	146	280.4	319	271	406.667
G9606_745	26267	FBXO10	2.03	2.65	1.28	1.72	1.68	5.72	3.33	2.59	3.15	4.91	118	160	85	113	124	376	253	168	243	391	1.872	1.6775	1.66333	1.67667	3.94	4.0925	4.40667	3.82	120	110	109	105.333	286.2	294.5	311.667	262.333
G9606_19440	2193	FARSA	12.01	13.6	9.96	11.51	13.24	13.81	22.08	35.66	17.52	58.98	360	446	343	437	504	427	808	1178	687	2360	12.064	11.68	11.7367	11.16	29.61	31.4925	36.15	22.33	418	411	402.333	380	1092	1163	1321.67	764
G9606_7813	79844	ZDHHC11	5.16	5.58	4.16	2.58	2.93	3.56	5.97	2.83	4.16	7.71	217.27	263.19	187.49	139.63	159.97	162.66	313.42	153.81	225.84	453.92	4.082	3.7075	4.08333	3.96667	4.846	4.565	4.7	3.51667	193.51	176.09	188.243	181.463	261.93	249.058	256.797	180.77
G9606_26142	100529063	BCL2L2-PABPN1	0	0	0.34	0	0.22	0	0	0.45	0	0.19	0	0	13.52	0	9.67	0	0	17.29	0	8.98	0.112	0.14	0.186667	0.113333	0.128	0.16	0.213333	0.15	4.638	5.7975	7.73	4.50667	5.254	6.5675	8.75667	5.76333
G9606_2854	4312	MMP1	0.39	0	0	0.05	0.03	0.15	0.17	2.04	0.16	0.34	13	0	0	2	1	5	7	75	7	15	0.094	0.1175	0.14	0.146667	0.572	0.6725	0.843333	0.783333	3.2	4	4.66667	5	21.8	25.5	31.6667	29
G9606_2485	79600	TCTN1	6.86	8.89	7.2	6.83	9.19	8.32	10.4	20.68	10.32	11.72	204.87	313.53	251.54	272.32	356.8	269.25	396.99	741.84	420.74	467.17	7.794	7.52	7.75	6.96333	12.288	12.76	13.5733	13.1067	279.812	271.382	271.07	242.91	459.198	474.75	492.753	477.277
G9606_23514	112268114	LOC112268114	0	0	0	0	0	0	0	3.66	0	0	0	0	0	0	0	0	0	80.39	0	0	0	0	0	0	0.732	0.915	1.22	1.22	0	0	0	0	16.078	20.0975	26.7967	26.7967
G9606_5116	10388	SYCP2	0.06	0.34	0.04	0.15	0.03	0.16	0.09	0.14	0.22	0.04	5	34	4	18	3	14	11	15	26	5	0.124	0.07	0.0433333	0.0833333	0.13	0.14	0.113333	0.173333	12.8	7.5	4	9	14.2	15	11.3333	18.3333
G9606_22552	79004	CUEDC2	16.18	20.12	14.89	11	13.13	24.86	32.96	46.93	18.52	37.22	304	414	321	260	310	482	757	970	453	927	15.064	13.8	14.7333	14.0233	32.098	31.8825	36.3367	30.1033	321.8	298.75	311.667	295	717.8	708	793	635
G9606_32570	2980	GUCA2A	0.24	0.22	0.11	0	0.2	0	0.2	0.22	0.28	3.07	2	2	1	0	2	0	2	2	3	33	0.154	0.1375	0.183333	0.116667	0.754	0.8925	1.09667	0.166667	1.4	1.25	1.66667	1	8	9.5	11.6667	1.66667
G9606_9666	1176	AP3S1	23.94	29.04	23.17	18.07	17.67	42.21	40.47	41.59	31.73	32.44	644	853.75	716	626	609.73	1168.82	1322.53	1230.31	1130.42	1157.27	22.378	20.7125	21.5933	21.7267	37.688	36.9925	38.7467	38.51	689.896	648.933	656.577	662	1201.87	1171.7	1185.47	1176.52
G9606_20247	8269	TMEM187	2.88	3.33	3.31	3.19	4.1	3.58	2.78	2.88	2.74	1.57	77	98	102	108	139	99	91	85	96	56	3.362	3.37	3.43	3.12667	2.71	2.6925	2.67667	3.06667	104.8	106.5	106	95.6667	85.4	84	80	93.3333
G9606_12344	54974	THG1L	2.72	3.75	1.97	2.66	2.42	2.57	4.14	3.66	3.59	5.47	130	197	108	161	147	127	242	193	224	350	2.704	2.4425	2.37	2.45	3.886	3.8225	3.9	3.27333	148.6	136.5	128.333	133	227.2	223.5	223.333	181.333
G9606_29920	84948	TIGD5	0.66	1.09	0.71	1.14	0.96	2.31	3.67	3.2	1.64	2.24	26	47	32	57	48	94	177	139	84	118	0.912	0.8675	0.776667	0.836667	2.612	2.3475	2.58333	2.38333	42	40.75	35.3333	38.3333	122.4	108.75	117	105.667
G9606_11907	283446	MYO1H	0.01	0.03	0	0.07	0.02	0.1	0.07	0.16	0.09	0.05	1	3	0	7	2	9	7	16.32	10	6	0.026	0.025	0.01	0.0266667	0.094	0.1	0.103333	0.116667	2.6	2.5	1	2.66667	9.664	10.33	10.44	11.7733
G9606_30084	401137	PRR27	0.01	0.01	0.01	0	0	0.01	0	0	0	0	1	1	1	0	0	1	0	0	0	0	0.006	0.005	0.00666667	0.00666667	0.002	0.0025	0.00333333	0.00333333	0.6	0.5	0.666667	0.666667	0.2	0.25	0.333333	0.333333
G9606_21785	2734	GLG1	5.21	9.44	3.39	6.68	7.26	5.74	8.01	7.07	13.43	10.86	810.68	1618.73	608.88	1324.61	1447.05	919.78	1525.84	1217.34	2728.44	2281.03	6.396	5.635	5.28667	5.09333	9.022	9.275	7.89	8.74667	1161.99	1047.81	955.537	914.723	1734.49	1786.65	1472.72	1621.85
G9606_23019	51372	TMA7	107.31	128.39	134.52	57.89	57.64	131.3	120.39	319.89	85.49	99.72	896	1170	1281	599	592	1134	1229	2914	931	1084	97.15	89.34	99.8233	99.9067	151.358	159.1	183.637	178.893	907.6	842	923	925.333	1458.4	1515.75	1710.67	1659.67
G9606_23585	55847	CISD1	8.88	9.83	9.96	6.3	8.95	12.86	10.53	12.86	7	9.39	304	369	392	273	388	454	441	486	312	429	8.784	8.5225	9.26333	8.38	10.528	10.5275	11.7033	10.9067	345.2	339.25	361.333	323	424.4	420.25	456.333	417.333
G9606_713	79796	ALG9	5.25	8.21	5.32	5.07	6.85	12.18	10.37	4.48	13.34	11.48	266	445	288	314	399	634	604	258.14	832	675	6.14	5.6225	5.80667	5.21333	10.37	10.37	9.38	10	342.4	316.75	317.667	289.333	600.628	599.785	522.38	574.713
G9606_2252	55311	ZNF444	21.25	20.98	18.19	18.8	21.87	21.62	43.91	33.42	21.36	62.36	799.01	845	757	983	1094	851	1919	1320	1108	2964	20.218	20.0275	20.4367	19.4133	36.534	34.69	39.1333	25.4667	895.602	908.253	883.337	846.337	1632.4	1560.75	1711.67	1093
G9606_9111	79862	ZNF669	1.18	1.41	0.56	1.17	1.27	1.19	3.69	5.4	3.33	4.68	33.92	45.5	19.3	42.09	45.01	34.87	126.63	167.41	122.5	175.68	1.118	1.045	1.00333	0.97	3.658	3.65	3.75667	3.30667	37.164	35.08	32.7433	31.77	125.418	125.115	125.987	108.26
G9606_4159	440574	MINOS1	4.32	5.08	4.29	2.81	2.92	5.09	4.12	7.65	5.32	4.03	266.39	344.22	305	220.02	229	323.65	310.88	521.88	426.92	333.08	3.884	3.585	3.84333	3.80667	5.242	5.5225	5.59	6.02	272.926	255.102	266.797	263.803	383.282	401.382	392.87	424.15
G9606_13644	1591	CYP24A1	0	0	0	0	0	0	0.08	0.03	0.01	0	0	0	0	0	0	0	5	2	1	0	0	0	0	0	0.024	0.01	0.01	0.0133333	0	0	0	0	1.6	0.75	0.666667	1
G9606_13432	57224	NHSL1	10.41	7.31	6.87	8.65	9.07	9.19	9.28	2.71	8.25	18.9	1242	955	935	1303	1363	1123	1344	375	1270	3038	8.462	8.75	8.78333	8.64333	9.666	9.7625	10.2667	6.71667	1159.6	1210.75	1180	1160	1430	1451.5	1512	922.667
G9606_10913	5869	RAB5B	24.06	32.79	19.29	31.57	33.63	47.76	63.85	46.4	49.43	50.08	1370.42	2049.53	1260.83	2268.94	2420.45	2803.65	4463.7	2931.09	3637.55	3782.95	28.268	27.1375	25.66	24.9733	51.504	48.4175	48.08	47.8633	1874.03	1830.16	1683.9	1633.4	3523.79	3288.81	3172.56	3124.1
G9606_15668	59307	SIGIRR	58.32	37.12	65.84	23.61	29.97	15.01	7.38	23.59	34.11	15.58	1543	1106	1999	802	1010	410	247	692	1215	549	42.972	44.435	51.3767	49.2567	19.134	22.0725	18.06	24.2367	1292	1338.5	1517.33	1448	622.6	716.5	550.333	772.333
G9606_3471	165055	CCDC138	0.64	0.64	0.52	0.39	0.28	0.87	2.86	1.25	0.69	1.17	23	34	24	20.03	14	36	145	55	36	66	0.494	0.4575	0.48	0.516667	1.368	0.995	1.09667	0.936667	23.006	20.2575	20.3333	22.3433	67.6	48.25	52.3333	42.3333
G9606_24404	26157	GIMAP2	4.09	10.13	2.2	4.56	3.31	5.02	5.2	7.55	10.26	0.72	94	255	58	132	96	119	146	191	307	22	4.858	3.54	3.2	3.61667	5.75	5.8875	4.43	7.61	127	95	82.6667	94.6667	157	159.75	110.667	205.667
G9606_16120	126767	AADACL3	0	0	0	0	0	0	0.01	0	0	0.01	0	0	0	0	0	0	1	0	0	1	0	0	0	0	0.004	0.0025	0.00333333	0	0	0	0	0	0.4	0.25	0.333333	0
G9606_25971	90007	MIDN	5.11	10.75	4.87	7.76	6.45	8.12	7.74	23.26	17.59	45.43	322	751	356	628	520	531	599	1625	1453	3849	6.988	6.0475	5.47667	5.91333	20.428	23.6	25.6033	16.3233	515.4	456.5	399.333	435.333	1611.4	1864.5	2001.67	1203
G9606_24652	722	C4BPA	248.26	314.94	328.32	486.72	623.9	347.41	183.13	6.41	684.15	221.61	9063	12613	13784	22603	29074	13194	8244	259	32707	10803	400.428	421.8	400.16	354.433	288.542	314.895	191.81	345.99	17427.4	18631	17307	15150	13041.4	14240.8	8085.33	15386.7
G9606_16808	344167	FOXI3	0	0.02	0	0.02	0.02	0.02	0.04	0	0.03	0.02	0	1	0	1	1	1	2	0	2	1	0.012	0.01	0.00666667	0.00666667	0.022	0.0175	0.0133333	0.0166667	0.6	0.5	0.333333	0.333333	1.2	1	0.666667	1
G9606_1700	10083	USH1C	0.23	2.79	0.33	0.23	0.49	0.08	0.73	9.54	3.17	0	11	127	15	11	27	3	35	404	185	0	0.814	0.32	0.35	0.263333	2.704	3.1975	3.20667	4.26333	38.2	16	17.6667	12.3333	125.4	148	135.667	197.333
G9606_8910	782	CACNB1	0.15	1.54	0.1	0.67	0.41	0.77	0.75	2.83	2.24	1.13	8	82	6	44	28	43	47	164	146	80	0.574	0.3325	0.22	0.306667	1.544	1.7425	1.57667	1.94667	33.6	21.5	14	19.3333	96	108.25	95.6667	117.667
G9606_7556	54477	PLEKHA5	5.76	5.88	3.69	5.17	4.89	4.83	5.37	11.19	10.48	2.91	343.76	427	271	420	366	305.12	403.92	842.21	846.47	278.35	5.078	4.8775	4.78	4.87333	6.956	7.3525	6.31	8.83333	365.552	350.19	326.92	344.92	535.214	568.038	475.227	664.6
G9606_22095	80135	RPF1	9.91	10.92	8.65	8.36	8.54	14.58	15.7	26.32	9.22	7.31	317	383	318	338	346	481	614	929	384	312	9.276	8.865	9.03333	8.97333	14.626	14.3575	16.07	16.7067	340.4	329.75	327	324.333	544	526.5	574	598
G9606_14189	55072	RNF31	5.28	7.99	3.5	6.58	7.25	13.19	9.39	10.63	10.29	13.17	308	498	229	478	525	785	669	671	767	1025	6.12	5.6525	5.34333	5.12	11.334	11.82	12.33	11.37	407.6	385	354	338.333	783.4	812	827	741
G9606_14507	7483	WNT9A	0.06	0.19	0.01	0.13	0.01	0.07	0	0.04	0.81	0.1	4	14	1	11	1	5	0	3	70	9	0.08	0.0525	0.0266667	0.0666667	0.204	0.255	0.07	0.306667	6.2	4.25	2	5.33333	17.4	21.75	5.66667	26
G9606_9267	267002	PGBD2	1.09	1.4	0.91	1.62	1.9	1.09	2.47	2.65	2.75	2.78	44	69	47	91	106	50	135	122	156	159	1.384	1.38	1.3	1.20667	2.348	2.3175	2.17333	2.16333	71.4	72	65.6667	60.6667	124.4	121.75	110.333	109.333
G9606_3844	57862	ZNF410	6.49	8.53	4.99	5.51	5.65	9.87	8.18	16.91	11.86	10.18	277.82	397.74	243.71	300	309	437	417.83	788.59	654	579.92	6.234	5.66	5.71	5.66333	11.4	12.205	12.32	12.88	305.654	282.632	276.843	273.843	575.468	614.878	601.837	626.53
G9606_1018	22849	CPEB3	10.59	3.62	4.79	5.38	3.9	3.28	1.28	1.15	2.23	0.14	1046	399	536	676	493	345.51	154	125.29	291	19	5.656	6.165	6.42667	6.92	1.616	1.7	1.52333	2.22	630	687.75	691.667	752.667	186.96	195.2	163.267	253.933
G9606_16420	100528032	KLRC4-KLRK1	0	0	0.1	0	0.1	0	0	0.12	0.1	0	0	0	3.49	0	4.15	0	0	4.27	4.27	0	0.04	0.05	0.0666667	0.0333333	0.044	0.055	0.04	0.0733333	1.528	1.91	2.54667	1.16333	1.708	2.135	1.42333	2.84667
G9606_32555	84432	PROK1	0.09	0.17	0.08	0.26	0.07	0.09	0.08	0.08	0.04	0.1	2	4	2	7	2	2	2	2	1	3	0.134	0.125	0.08	0.143333	0.078	0.0775	0.09	0.07	3.4	3.25	2	3.66667	2	2	2.33333	1.66667
G9606_19929	55262	C7orf43	5.07	7.45	3.31	4.38	4.78	7.46	5.49	5.79	10.29	9.18	191	309	134	205	223	293	264	239	499	455	4.998	4.385	4.38667	4.25333	7.642	8.18	7.47667	7.84667	212.4	188.25	182.667	176.667	350	371.5	329	343.667
G9606_9791	23258	DENND5A	4	7.76	2.65	4.63	4.02	6.45	14.08	14.32	10.12	10.59	320	679	244	469	409	530	1376	1264	1053	1138	4.612	3.825	3.55667	3.76	11.112	10.37	10.4533	10.2967	424.2	360.5	324.333	344.333	1072.2	996.25	977.333	949
G9606_25156	57571	CARNS1	0.17	0.33	0.11	0.4	0.27	0.25	0.17	0.25	6.01	0.37	15	34	11	50	29	28	23	21.12	676	41	0.256	0.2375	0.183333	0.226667	1.41	1.72	0.29	2.17	27.8	26.25	18.3333	25.3333	157.824	191.53	30.04	241.707
G9606_5225	64779	MTHFSD	2.21	4.13	2.3	3.17	2.78	2.23	3.26	5.46	5.98	3.8	107	220	127	195	171	102	188	293	373	247	2.918	2.615	2.43	2.56	4.146	4.3675	3.83	4.55667	164	150	135	143	240.6	253.75	214	256
G9606_17296	10307	APBB3	6.15	15.72	6.86	8.55	9.57	16.58	11.31	8.68	14.65	12.99	215	600	274	377	421	594	481	334	663	602	9.37	7.7825	7.52667	7.18667	12.842	13.225	12.75	13.3033	377.4	321.75	303.333	288.667	534.8	548.25	510	530.333
G9606_4143	353149	TBC1D26	0	0.06	0	0	0	0	0	0	0.03	0	0	2	0	0	0	0	0	0	1	0	0.012	0	0	0	0.006	0.0075	0	0.01	0.4	0	0	0	0.2	0.25	0	0.333333
G9606_8909	79075	DSCC1	0.27	0.64	0.38	0.3	0.33	1.1	2.48	5	1.72	1.33	10	26	16	14	15	42	112	204	83	65	0.384	0.32	0.326667	0.316667	2.326	2.2875	2.47667	2.60667	16.2	13.75	13.6667	13.3333	101.2	98.5	103.667	109.667
G9606_33707	8831	SYNGAP1	0.9	2.83	0.59	1.58	1.32	2.55	2.86	1.88	4.18	2.5	90	310	68	200	168	263	350	208	543	335	1.444	1.0975	0.936667	1.02333	2.794	2.7775	2.31	2.87	167.2	131.5	108.667	119.333	339.8	337.25	268.667	338
G9606_8378	220388	CCDC89	0.05	0.02	0	0.02	0	0.05	0	0.07	0.17	0.02	2	1	0	1	0	2	0	3	9	1	0.018	0.0175	0.0166667	0.0233333	0.062	0.0775	0.0466667	0.0966667	0.8	0.75	0.666667	1	3	3.75	2	4.66667
G9606_2805	57091	CASS4	0.61	1.61	0.67	0.97	0.49	0.41	0.65	0.87	1.3	0.27	36	107	51	78	42	26.01	52	59	95	24	0.87	0.685	0.59	0.75	0.7	0.7125	0.516667	0.86	62.8	51.75	43	55	51.202	51.0025	36.3367	60.0033
G9606_24515	8637	EIF4EBP3	31.51	24.73	20.1	24.89	21.25	28.59	15.63	18.41	16.78	9.8	322.39	276.39	234.94	317.18	269.28	302.27	195.51	206.02	223.82	131.38	24.496	24.4375	24.2867	25.5	17.842	18.395	18.9333	21.26	284.036	285.947	275.537	291.503	211.8	215.873	213.223	244.037
G9606_11461	389197	C4orf50	0.03	0.02	0.01	0.01	0	0.01	0.01	0	0.01	0	2	5	2	3	1	3	3	1	3	1	0.014	0.0125	0.0133333	0.0166667	0.006	0.005	0.00333333	0.00666667	2.6	2	1.66667	2.33333	2.2	2	1.66667	2.33333
G9606_15267	136991	ASZ1	0	0	0	0	0	0	0	0.03	0	0	0	0	0	0	0	0	0	1	0	0	0	0	0	0	0.006	0.0075	0.01	0.01	0	0	0	0	0.2	0.25	0.333333	0.333333
G9606_2980	140883	ZNF280B	0.01	0.11	0	0.06	0.01	0.01	0.03	0.31	0.3	0.23	1	10	0	7	1	1	4	28	33	28	0.038	0.02	0.00666667	0.0233333	0.176	0.2125	0.183333	0.206667	3.8	2.25	0.666667	2.66667	18.8	22.5	19	20.6667
G9606_9817	64763	ZNF574	2.6	2.86	2.02	2.78	2.77	5.03	9.98	5.43	4.75	11.51	129	158	115	178	180	266	629	304	308	779	2.606	2.5425	2.46333	2.46667	7.34	6.68	7.32333	5.07	152	150.5	141.333	140.667	457.2	414.25	449.667	292.667
G9606_27946	159296	NKX2-3	0	0.08	0	0.05	0	0.03	0	0	0	0.04	0	3	0	2	0	1	0	0	0	2	0.026	0.0125	0	0.0166667	0.014	0.0175	0.0233333	0.01	1	0.5	0	0.666667	0.6	0.75	1	0.333333
G9606_8897	147686	ZNF418	0.76	0.94	0.41	0.99	0.81	0.38	0.9	1.64	1.33	1.29	48.15	64.01	32.44	80	63	24	69	109	106.96	106	0.782	0.7425	0.66	0.72	1.108	1.16	1.10333	1.11667	57.52	55.8975	47.8633	53.53	82.992	86.49	79.6667	79.9867
G9606_6428	26	AOC1	0.05	0.02	5.49	2.91	0.05	0.12	3.14	0	0.31	0.04	2	1	253	147	3	5	153	0	16	2	1.704	2.125	1.86333	2.81667	0.722	0.1175	0.0533333	0.143333	81.2	101.25	86	134	35.2	5.75	2.33333	7
G9606_17764	4108	MAGEA9	0	0	0	0	0	0	0	0	0.03	0	0	0	0	0	0	0	0	0	1	0	0	0	0	0	0.006	0.0075	0	0.01	0	0	0	0	0.2	0.25	0	0.333333
G9606_7304	100310812	SPDYE2B	1.87	2.09	0.8	2.57	1.42	2.71	2.08	2.38	6.3	2.85	161.05	197.59	78.49	275.81	152.22	245.98	214.32	220.39	693.43	318.53	1.75	1.665	1.36333	1.74667	3.264	3.56	2.64667	3.79667	173.032	166.893	130.587	171.783	338.53	369.582	261.633	386.6
G9606_24371	10577	NPC2	56.22	142.86	45.34	70.88	61.8	128.05	77.74	406.45	187.01	140.11	772	2145	713	1218	1059	1815	1304	6123	3344	2535	75.42	58.56	54.4533	57.48	187.872	215.405	224.87	240.503	1181.4	940.5	848	901	3024.2	3454.25	3491	3760.67
G9606_11491	107986838	LOC107986838	0.06	0	0.1	0.14	0.07	0.44	0.26	0.11	0.16	0.02	2	0	3	5	1	14.02	10.01	5	5	1	0.074	0.0925	0.0766667	0.1	0.198	0.1825	0.19	0.236667	2.2	2.75	2	3.33333	7.006	6.255	6.67333	8.00667
G9606_5528	55008	HERC6	1.2	2.78	1.02	1.68	1.82	1.63	1.5	3.19	2.63	0.34	76	185	70	128	137	100	113	210	202	27	1.7	1.43	1.34667	1.3	1.858	1.9475	1.72	2.48333	119.2	102.75	94.3333	91.3333	130.4	134.75	112.333	170.667
G9606_32140	645073	GAGE12G	0	0	0.15	0	0	0.48	6.1	0	0	0	0	0	1	0	0	3.87	60.68	0	0	0	0.03	0.0375	0.05	0.05	1.316	0.12	0.16	0.16	0.2	0.25	0.333333	0.333333	12.91	0.9675	1.29	1.29
G9606_3582	53630	BCO1	0.04	0.3	0.37	0.84	0.24	0.27	0.06	0.3	0.14	0	1	12	17	38	12	11	2	14	7	0	0.358	0.3725	0.216667	0.416667	0.154	0.1775	0.19	0.236667	16	17	10	18.6667	6.8	8	8.33333	10.6667
G9606_11858	2675	GFRA2	1.16	1.45	0.38	0.99	0.56	0.74	0.19	0.11	1.04	0.19	59	82	25	68	39	42	13	6	67	13	0.908	0.7725	0.7	0.843333	0.454	0.52	0.346667	0.63	54.6	47.75	41	50.6667	28.2	32	20.3333	38.3333
G9606_20048	7913	DEK	13.38	18.79	10.32	14.25	11.27	13.85	42.65	104.72	29.28	18.89	613	958	553	834	665	643	2403	5345	1748	1185	13.602	12.305	11.6567	12.65	41.878	41.685	45.82	49.2833	724.6	666.25	610.333	666.667	2264.8	2230.25	2391	2578.67
G9606_35915	728276	CLEC19A	0	0	0	0	0	0.02	0.02	0.07	0.06	0	0	0	0	0	0	1	1	3	3	0	0	0	0	0	0.034	0.0375	0.03	0.05	0	0	0	0	1.6	1.75	1.33333	2.33333
G9606_4174	57579	FAM135A	0.67	1.64	0.63	0.78	0.59	1.67	4.19	3.27	1.37	1.7	61	158	64	89	72	160	463	326	168	208	0.862	0.6675	0.63	0.693333	2.44	2.0025	2.21333	2.10333	88.8	71.5	65.6667	71.3333	265	215.5	231.333	218
G9606_9099	54575	UGT1A10	0	0	0	0	0.06	0	2.18	0.21	0.06	0.06	0	0	0	0	2.89	0	103.89	9.08	2.87	3.25	0.012	0.015	0.02	0	0.502	0.0825	0.09	0.09	0.578	0.7225	0.963333	0	23.818	3.8	4.11	3.98333
G9606_4263	199720	GGN	0.03	0.16	0.02	0.1	0.07	0.17	0.25	0.62	0.35	0.18	1	6	1	5	3	6	12	24	16	9	0.076	0.055	0.04	0.05	0.314	0.33	0.323333	0.38	3.2	2.5	1.66667	2.33333	13.4	13.75	13	15.3333
G9606_9027	8480	RAE1	4.91	8.15	4.92	6.32	7.53	10.59	14.33	25.42	13.89	22.78	135	240	150	226	270	299	488	771	495	843	6.366	5.92	5.78667	5.38333	17.402	18.17	19.5967	16.6333	204.2	195.25	185	170.333	579.2	602	637.667	521.667
G9606_2605	199221	DZIP1L	0.41	1.41	0.1	0.39	0.3	0.27	1.31	2.79	1.03	3.08	23	88	7	28	20	15	91	178	80	236	0.522	0.3	0.27	0.3	1.696	1.7925	2.04667	1.36333	33.2	19.5	16.6667	19.3333	120	127.25	143	91
G9606_3309	64105	CENPK	0.4	1.29	0.45	0.19	0.45	1.76	5.53	7.49	2.88	1.72	10	37	13	7	15	46	178	215	99	60	0.556	0.3725	0.433333	0.346667	3.876	3.4625	3.65667	4.04333	16.4	11.25	12.6667	10	119.6	105	107	120
G9606_22234	126375	ZNF792	0.57	0.58	0.23	0.61	0.52	1.19	1.97	0.97	2.06	3.71	37	41	17	50	43	79	155	69	173	320	0.502	0.4825	0.44	0.47	1.98	1.9825	1.95667	1.40667	37.6	36.75	32.3333	34.6667	159.2	160.25	156	107
G9606_31162	1585	CYP11B2	0	0	0	0	0.02	0	0	0	0	0	0	0	0	0	1	0	0	0	0	0	0.004	0.005	0.00666667	0	0	0	0	0	0.2	0.25	0.333333	0	0	0	0	0
G9606_10609	1859	DYRK1A	6.88	9.18	4.52	6.23	4.73	8.49	9.63	10.99	11.36	6.65	542	804	402	617	474	709	964	926	1134	708	6.308	5.59	5.37667	5.87667	9.424	9.3725	8.71	10.28	567.8	508.75	472.667	520.333	888.2	869.25	781	923
G9606_21708	51440	HPCAL4	0.01	0.05	0	0.02	0.03	0	0.01	0.01	0.15	0.02	1	4	0	2	3	0	1	1	15	2	0.022	0.015	0.0133333	0.01	0.038	0.045	0.01	0.0533333	2	1.5	1.33333	1	3.8	4.5	1	5.33333
G9606_6437	5425	POLD2	45.4	35.73	44.79	47.88	44.39	35.32	43.04	84.84	34.13	52.58	1212	1044	1363	1624	1503	979	1425	2491	1200	1871	43.638	45.615	44.86	46.0233	49.982	51.7175	57.58	51.43	1349.2	1425.5	1359.33	1399.67	1593.2	1635.25	1780.33	1556.67
G9606_1093	79295	OR5H6	0	0	0	0	0	0	0.05	0	0	0	0	0	0	0	0	0	1	0	0	0	0	0	0	0	0.01	0	0	0	0	0	0	0	0.2	0	0	0
G9606_26320	340578	DCAF12L2	0	0	0	0	0	0	0	0.38	0	0	0	0	0	0	0	0	0	18	0	0	0	0	0	0	0.076	0.095	0.126667	0.126667	0	0	0	0	3.6	4.5	6	6
G9606_13566	126119	JOSD2	7.57	13.42	7.67	4.61	4.93	13.86	19.93	33.92	11.94	19.41	109	214	128	83	92	212	352	529	225	378	7.64	6.195	6.72333	6.61667	19.812	19.7825	22.3967	19.9067	125.2	103	109.667	106.667	339.2	336	373	322
G9606_11062	55636	CHD7	1.91	2.71	1.39	1.49	1.38	4.53	3.91	9.38	3.79	6.02	284	460	202	298	287	756	757	1568	768	1254	1.776	1.5425	1.56	1.59667	5.526	5.93	6.64333	5.9	306.2	267.75	257.667	261.333	1020.6	1086.5	1192.67	1030.67
G9606_15561	57332	CBX8	1.09	2.92	1.94	1.67	1.47	6.71	4.57	5.62	5.03	5.02	27	79	55	52	46	171	138	153	162	165	1.818	1.5425	1.5	1.56667	5.39	5.595	5.78333	5.78667	51.8	45	42.6667	44.6667	157.8	162.75	163	162
G9606_18557	7561	ZNF14	0.12	1.18	0.18	0.29	0.27	0.2	1.43	1.11	0.84	1.98	6	63	10	18	17	10	85	60	53	129	0.408	0.215	0.19	0.196667	1.112	1.0325	1.09667	0.716667	22.8	12.75	11	11.3333	67.4	63	66.3333	41
G9606_18465	1122	CHML	0.27	0.68	0.1	0.42	0.19	0.92	2.05	4.03	1.47	1.12	32	88	14	63	29	112	297	528	226	177	0.332	0.245	0.186667	0.263333	1.918	1.885	2.02333	2.14	45.2	34.5	25	36.3333	268	260.75	272.333	288.667
G9606_7021	8893	EIF2B5	11.77	12.36	9.12	10.8	11.39	19.05	20.59	28.27	16.04	22.1	431	501	378	497	551	763	997	1149	787	1142	11.088	10.77	10.76	10.5633	21.21	21.365	23.14	21.12	471.6	464.25	453.333	435.333	967.6	960.25	1018	899.667
G9606_29290	50509	COL5A3	2.74	3.34	6.46	0.6	1.1	16.19	6.83	4.96	2.38	2.55	206	281	546	59	107	1315	666	443	233	255	2.848	2.725	3.43333	3.26667	6.582	6.52	7.9	7.84333	239.8	229.5	286.333	270.333	582.4	561.5	671	663.667
G9606_32795	27146	FAM184B	0.14	0.23	0.1	0.22	0.18	0.32	0.31	0.28	0.24	0.15	9	16	7	18	15	21	24.18	20	20	13	0.174	0.16	0.14	0.153333	0.26	0.2475	0.25	0.28	13	12.25	10.3333	11.3333	19.636	18.5	18	20.3333
G9606_14331	57050	UTP3	7.1	9.32	5.74	6.89	4.46	11.18	5.81	9.61	8.45	5.86	239	344	222	293	190	388	239	357	370	263	6.702	6.0475	5.76667	6.57667	8.182	8.775	8.88333	9.74667	257.6	236	217	251.333	323.4	344.5	336	371.667
G9606_17002	4240	MFGE8	2.7	21.91	1.42	4.75	4.39	5.72	11.47	36.24	31.03	45.58	87.96	785	53	199	182	198.01	462	1321	1335	1985	7.034	3.315	2.83667	2.95667	26.008	29.6425	29.18	24.33	261.392	130.49	107.653	113.32	1060.2	1209.75	1168	951.337
G9606_32317	388646	GBP7	21.32	20.28	21.72	21.72	34.01	15.06	10.85	0.34	6.55	0.09	855	892	1002	1103	1729.94	623	532	15	342	5	23.81	24.6925	25.6833	21.5867	6.578	5.51	5.16333	7.31667	1116.39	1172.48	1195.65	986.667	303.4	246.25	214.333	326.667
G9606_8370	79074	C2orf49	2.38	3.39	2.33	2.65	3.11	4.52	4.71	3.47	5.63	4.61	165.01	266.2	165.95	217.11	231	265.99	361.73	258.3	471.03	372	2.772	2.6175	2.60667	2.45333	4.588	4.5575	4.2	4.54	209.054	194.768	187.32	182.69	345.81	341.83	298.763	331.773
G9606_25034	107986244	LOC107986244	0	0	0	0	0	0	0.1	0.33	0.09	0	0	0	0	0	0	0	1	3	1	0	0	0	0	0	0.104	0.105	0.11	0.14	0	0	0	0	1	1	1	1.33333
G9606_10205	2824	GPM6B	0.02	0.24	0.03	0.13	0.1	0.06	0.1	0.03	0.13	0.04	1.84	20.38	2.69	12.98	9.44	4.64	9.92	2.58	12.97	4.41	0.104	0.07	0.05	0.06	0.072	0.065	0.0433333	0.0733333	9.466	6.7375	4.65667	5.83667	6.904	6.15	3.87667	6.73
G9606_5097	387	RHOA	102.81	190.25	83.77	97.53	102.24	167.62	289.06	496.4	236.6	173.22	3175	6496	2946	3860	4048	5391	11061	17008	9643	7231	115.32	96.5875	96.2733	94.7033	272.58	268.46	279.08	300.207	4105	3507.25	3389.67	3327	10066.8	9818.25	9876.67	10680.7
s life history.+++GO_INTERSPECIES_INTERACTION_BETWEEN_ORGANISMS///Any process in which an organism has an effect on an organism of a different species.+++GO_REGULATION_OF_CELL_DIFFERENTIATION///Any process that modulates the frequency, rate or extent of cell differentiation, the process in which relatively unspecialized cells acquire specialized structural and functional features.+++GO_POSITIVE_R…	GO_ENDOPLASMIC_RETICULUM///The irregular network of unit membranes, visible only by electron microscopy, that occurs in the cytoplasm of many eukaryotic cells. The membranes form a complex meshwork of tubular channels, which are often expanded into slitlike cavities called cisternae. The ER takes two forms, rough (or granular), with ribosomes adhering to the outer surface, and smooth (with no rib…	GO_CYTOSKELETAL_PROTEIN_BINDING///Interacting selectively and non-covalently with any protein component of any cytoskeleton (actin, microtubule, or intermediate filament cytoskeleton).+++GO_MYOSIN_BINDING///Interacting selectively and non-covalently with any part of a myosin complex; myosins are any of a superfamily of molecular motor proteins that bind to actin and use the energy of ATP hydrolys…	NA	GSE3982_DC_VS_NEUTROPHIL_LPS_STIM_DN///Genes down-regulated in comparison of dendritic cells (DC) stimulated with LPS (TLR4 agonist) at 48 h versus neutrophils stimulated with LPS (TLR4 agonist) at 1 h.+++GSE15215_CD2_POS_VS_NEG_PDC_DN///Genes down-regulated in comparison of CD2+ plasmacytoid dendritic cells (DC) versus CD2- cells.+++GSE360_L_MAJOR_VS_T_GONDII_MAC_UP///Genes up-regulated in compa…	HALLMARK_TGF_BETA_SIGNALING///Genes up-regulated in response to TGFB1 [GeneID=7040].	PF00071///Ras family	R-HSA-193634///Axonal growth inhibition (RHOA activation)+++R-HSA-195258///RHO GTPase Effectors+++R-HSA-194840///Rho GTPase cycle+++R-HSA-373755///Semaphorin interactions+++R-HSA-3928663///EPHA-mediated growth cone collapse+++R-HSA-392451///G beta:gamma signalling through PI3Kgamma+++R-HSA-3928662///EPHB-mediated forward signaling+++R-HSA-597592///Post-translational protein modification+++R-HSA-3…	[RHOA_HUMAN|Reviewed]RecName: Full=Transforming protein RhoA; AltName: Full=Rho cDNA clone 12; Short=h12; Flags: Precursor;+++[A0A024R324_HUMAN|Unreviewed]SubName: Full=Ras homolog gene family, member A, isoform CRA_a {ECO:0000313|EMBL:EAW64979.1};+++[A0A0B6XK12_HUMAN|Unreviewed]SubName: Full=Ras homolog family member A {ECO:0000313|EMBL:CEF49521.1}; Flags: Fragment;+++[B4DKN9_HUMAN|Unreviewed]Su…
G9606_27313	389376	SFTA2	0	0.44	0.14	0.13	0.27	0	0	0	0.12	0	0	3	1	1	2	0	0	0	1	0	0.196	0.135	0.136667	0.09	0.024	0.03	0	0.04	1.4	1	1	0.666667	0.2	0.25	0	0.333333
G9606_25727	100996741	100996741	2.04	5.56	0.88	1.83	1.72	3.28	3.41	2.08	3.67	5.85	114	341.66	57	129.63	122.66	189.27	233.6	128.9	267.01	438.35	2.406	1.6175	1.54667	1.58333	3.658	3.72	3.73667	3.01	152.99	105.823	97.8867	100.21	251.426	255.882	252.173	195.06
G9606_28127	107987290	LOC107987290	5.72	1.79	1.1	1.07	1.28	5.69	1.2	0.15	0.95	1.67	74.12	25.33	16.36	17.3	20.67	76.22	19.07	2.19	16.06	28.58	2.192	2.2925	2.7	2.63	1.932	2.115	2.50333	2.26333	30.756	32.1125	37.05	35.9267	28.424	30.7625	35.6633	31.49
G9606_12847	2961	GTF2E2	6.87	10.85	6.48	8.99	8.36	8.87	11.33	17.85	28.65	8.88	157.02	271.77	164.82	259.98	241.47	204.18	311.31	453.88	851	264.2	8.31	7.675	7.23667	7.44667	15.116	16.0625	11.8667	18.4567	219.012	205.822	187.77	193.94	416.914	443.315	307.42	503.02
G9606_24108	28960	DCPS	8.71	14.73	3.47	7.99	11.85	11.44	12.98	8.96	34	8.89	834.13	1548.07	382.99	971.14	1445.95	1128.44	1518.83	948.74	4234.81	1140.53	9.35	8.005	8.01	6.72333	15.254	15.8225	9.76333	18.1333	1036.46	908.553	887.69	729.42	1794.27	1863.13	1072.57	2104
G9606_20616	7384	UQCRC1	109.14	96.6	118.18	85.06	91.21	123.8	120.61	169.42	82.3	82.35	2832	2747	3523	2800	3012	3316	3828	4850	2796	2862	100.038	100.897	106.177	104.127	115.696	114.468	125.19	125.173	2982.8	3041.75	3122.33	3051.67	3530.4	3456	3676	3654
G9606_29451	64648	SPANXD	0	0	0	0	0	0	0	0	0.07	0	0	0	0	0	0	0	0	0	1	0	0	0	0	0	0.014	0.0175	0	0.0233333	0	0	0	0	0.2	0.25	0	0.333333
G9606_3983	6573	SLC19A1	5.09	5.35	7.46	6.33	5.63	2.95	12.65	4.25	3.7	13.36	290.41	332.86	471.62	441.73	383.21	185.04	781.13	295.71	261.04	978.71	5.972	6.1275	6.06	6.29333	7.382	6.065	6.85333	3.63333	383.966	396.743	381.747	401.253	500.326	430.125	486.487	247.263
G9606_12156	64778	FNDC3B	5.65	7.86	3.7	4.71	6.16	8.74	21.46	26.83	17.01	18.51	614	926	453	660	867	997	2995	3196	2423	2737	5.616	5.055	5.17	4.68667	18.51	17.7725	18.0267	17.5267	704	648.5	644.667	575.667	2469.6	2338.25	2310	2205.33
G9606_1795	94120	SYTL3	0.66	1.42	0.24	0.67	0.75	0.88	0.75	2.65	2.08	0.37	38.77	80.37	11.51	46.28	49.04	44.68	47.27	144.99	138.44	24.62	0.748	0.58	0.55	0.523333	1.346	1.495	1.3	1.87	45.194	36.4	33.1067	32.1867	80	88.1825	71.43	109.37
G9606_6529	151242	PPP1R1C	4.59	4.97	5.42	3.03	3.18	1.45	5.09	11.71	4.74	0.29	78	99	111	75	84	29	120	221	132	7	4.238	4.055	4.39667	4.34667	4.656	4.5475	4.48333	5.96667	89.4	87	91	88	101.8	97.25	85.6667	127.333
G9606_3636	22902	RUFY3	8.81	10.61	6.05	9.21	6.88	12.69	6.5	8.89	10.99	4.31	627	830	487	821.01	613	930	566	687.99	1023	400	8.312	7.7375	7.24667	8.02333	8.676	9.22	8.63	10.8567	675.602	637.003	575.667	645.003	721.398	760.247	672.663	880.33
G9606_2430	5243	ABCB1	9.26	15.43	7.29	9.98	6.85	15.02	32.59	28.19	7.62	0.36	671.21	1227.27	608.17	917.36	632	1123.27	2888	2258.93	721.73	35	9.762	8.345	7.8	8.84333	16.756	12.7975	14.5233	16.9433	811.202	707.185	637.127	732.247	1405.39	1034.73	1139.07	1367.98
G9606_27368	1291	COL6A1	27.6	57.47	17.03	48.57	52.72	42.68	21.18	26.19	91.31	41.39	1936	4423	1375	4322	4705	3085	1816	2031	8331	3888	40.678	36.48	32.45	31.0667	44.55	50.3925	36.7533	53.3933	3352.2	3084.5	2672	2544.33	3830.2	4333.75	3001.33	4482.33
G9606_5914	4482	MSRA	29.2	22.38	38.94	27.24	31.81	9.53	11.62	7.03	23.4	3.99	701	592	1094	815	932	239	346	187	716	129	29.914	31.7975	33.3167	31.7933	11.114	10.9875	6.85	13.32	826.8	885.5	909	870	323.4	317.75	185	380.667
G9606_2762	83595	SOX7	0.65	1.92	0.76	1.39	1.37	0.83	0.39	0.25	1.89	0.84	35	114	47	95	94	46	26	15	133	61	1.218	1.0425	0.926667	0.933333	0.84	0.9525	0.64	0.99	77	67.75	58.6667	59	56.2	63.75	40.6667	64.6667
G9606_15324	5211	PFKL	36.13	34.98	28.52	30.26	41.02	33.91	96.89	28.24	49.46	86.94	1731	1849	1577	1841	2498	1673	5712	1498	3082	5595	34.182	33.9825	35.2233	31.6367	59.088	49.6375	49.6967	37.2033	1899.2	1911.75	1935.33	1716.33	3512	2962	2922	2084.33
G9606_20236	7874	USP7	11.21	12.13	7.71	10.12	10.09	18.08	14.54	16.95	22.87	17.89	973	1154	771	1111	1115	1621	1543	1629	2567	2079	10.252	9.7825	9.67	9.68	18.066	18.9475	17.64	19.3	1024.8	992.5	953	951.667	1887.8	1974	1776.33	1939
G9606_10116	255252	LRRC57	2.29	2.84	1.25	2.12	2.34	4.27	2.68	7.66	5.37	3.66	90.36	118.67	52.91	106.01	104.9	167.45	129.07	330.33	275.42	193.01	2.168	2	1.96	1.88667	4.728	5.24	5.19667	5.76667	94.57	88.545	82.7233	83.0933	219.056	241.553	230.263	257.733
G9606_17083	27085	MTBP	0.12	0.47	0.1	0.22	0.22	0.55	1.32	4.05	0.92	0.73	6	26	6	14	14	29	82	227	61	49	0.226	0.165	0.146667	0.146667	1.514	1.5625	1.77667	1.84	13.2	10	8.66667	8.66667	89.6	91.5	101.667	105.667
G9606_27336	5009	OTC	98.72	102.06	105.34	81.75	75.47	79.33	96.01	1.72	89.72	1.6	2600	2941	3194	2706	2492	2144	3047	50	3070	53	92.668	90.32	93.1767	95.27	53.676	43.0925	27.55	56.9233	2786.6	2748	2762	2833.33	1672.8	1329.25	749	1754.67
G9606_12198	51496	CTDSPL2	1.92	2.87	1.15	2.25	3.13	2.93	5.21	7.15	4.2	4.59	167	273	115	248	344	265	552	671	473	517	2.264	2.1125	2.06667	1.77333	4.816	4.7175	4.89	4.76	229.4	218.5	208.667	176.667	495.6	481.5	484.333	469.667
G9606_5068	332	BIRC5	0.23	0.74	0.39	0.47	0.41	2.19	11.52	33.88	3.41	10.91	10	34	20	25	22	97	609	1607	190	624	0.448	0.375	0.343333	0.363333	12.382	12.5975	15.66	13.16	22.2	19.25	17.3333	18.3333	625.4	629.5	776	631.333
G9606_4132	6188	RPS3	187.14	325.05	160.91	146.54	135.14	199.1	305.95	410.12	317.55	746.7	4697	8731	4604	4510	4277	5024	9033	11226	9901	24364	190.956	157.433	161.063	164.863	395.884	418.368	451.973	308.923	5363.8	4522	4526	4603.67	11909.6	12628.8	13538	8717
esults in a change in state or activity of a cell (in terms of movement, secretion, enzyme production, gene expression, etc.) as a result of a hydrogen peroxide (H2O2) stimulus.+++GO_REGULATION_OF_NIK_NF_KAPPAB_SIGNALING///Any process that modulates the frequency, rate or extent of NIK/NF-kappaB signaling.+++GO_MITOTIC_NUCLEAR_DIVISION///A cell cycle process comprising the steps by which the nucl…	GO_CELL_PROJECTION///A prolongation or process extending from a cell, e.g. a flagellum or axon.+++GO_ENVELOPE///A multilayered structure surrounding all or part of a cell; encompasses one or more lipid bilayers, and may include a cell wall layer; also includes the space between layers.+++GO_NUCLEOLUS///A small, dense body one or more of which are present in the nucleus of eukaryotic cells. It is …	GO_NUCLEASE_ACTIVITY///Catalysis of the hydrolysis of ester linkages within nucleic acids.+++GO_KINASE_BINDING///Interacting selectively and non-covalently with a kinase, any enzyme that catalyzes the transfer of a phosphate group.+++GO_PROTEIN_COMPLEX_BINDING///Interacting selectively and non-covalently with any protein complex (a complex of two or more proteins that may include other nonprotein…	NA	GSE22886_IGG_IGA_MEMORY_BCELL_VS_BM_PLASMA_CELL_UP///Genes up-regulated in comparison of memory IgG IgA B cells versus plasma cells from bone marrow and blood.+++GSE34205_HEALTHY_VS_RSV_INF_INFANT_PBMC_UP///Genes up-regulated in comparison of peripheral blood mononuclear cells (PBMC) from healthy donors versus PBMCs from infanct with acute RSV infection.+++GSE10500_ARTHRITIC_SYNOVIAL_FLUID_VS_HEA…	HALLMARK_MYC_TARGETS_V1///A subgroup of genes regulated by MYC - version 1 (v1).	PF00189///Ribosomal protein S3, C-terminal domain+++PF07650///KH domain	R-HSA-71291///Metabolism of amino acids and derivatives+++R-HSA-168255///Influenza Life Cycle+++R-HSA-1430728///Metabolism+++R-HSA-6791226///Major pathway of rRNA processing in the nucleolus and cytosol+++R-HSA-975957///Nonsense Mediated Decay (NMD) enhanced by the Exon Junction Complex (EJC)+++R-HSA-927802///Nonsense-Mediated Decay (NMD)+++R-HSA-72702///Ribosomal scanning and start codon recogni…	[RS3_HUMAN|Reviewed]RecName: Full=40S ribosomal protein S3; EC=4.2.99.18 {ECO:0000269|PubMed:7775413}; AltName: Full=Small ribosomal subunit protein uS3 {ECO:0000303|PubMed:24524803};+++[A7E2S3_HUMAN|Unreviewed]SubName: Full=RPS3 protein {ECO:0000313|EMBL:AAI50502.1}; Flags: Fragment;+++[E9PJH4_HUMAN|Unreviewed]SubName: Full=40S ribosomal protein S3 {ECO:0000313|Ensembl:ENSP00000431834};+++[E9PJN…
G9606_802	2068	ERCC2	3.57	4.79	3.68	4.05	4.49	11.59	18.03	6	5.91	18.31	205.47	289.88	222.75	253	290.6	621.38	1161.32	381.39	368.48	1316.57	4.116	3.9475	3.91333	3.76667	11.968	10.4525	11.9667	7.83333	252.34	242.955	239.607	227.073	769.828	671.955	773.113	457.083
G9606_11433	9159	PCSK7	4.17	5.2	3.27	4.39	3.59	13.47	11.08	3.41	9.38	5.3	266.38	340.56	249.24	344.4	292.93	867.86	834.35	244.05	770.43	435.26	4.124	3.855	3.67667	3.94333	8.528	7.89	7.39333	8.75333	298.702	288.238	269.517	286.673	630.39	579.4	515.723	627.447
G9606_1178	9500	MAGED1	20.69	32.16	21.28	24.27	27.81	36.85	102.03	76.68	57.07	70.22	916	1559	1082	1361	1557	1679	5556	3742.18	3291	4141	25.242	23.5125	23.26	22.08	68.57	60.205	61.25	56.8667	1295	1229	1185	1119.67	3681.84	3213.3	3187.39	2904.06
G9606_20861	22841	RAB11FIP2	1.45	2.09	0.95	1.49	1.16	3.11	2.64	3.52	2.25	1.5	147	233	111	192	151	326	327	394	297	203	1.428	1.2625	1.18667	1.29667	2.604	2.595	2.71	2.96	166.8	150.25	136.333	150	309.4	305	307.667	339
G9606_27210	7809	BSND	0	0	0	0	0	0.04	0.08	0	0	0	0	0	0	0	0	1	2	0	0	0	0	0	0	0	0.024	0.01	0.0133333	0.0133333	0	0	0	0	0.6	0.25	0.333333	0.333333
G9606_4657	1006	CDH8	0	0.01	0	0	0	0	0.15	0	0.03	0.03	0	2	0	0	0	0	15	0	4	3	0.002	0	0	0	0.042	0.015	0.01	0.01	0.4	0	0	0	4.4	1.75	1	1.33333
G9606_3576	1577	CYP3A5	358.93	214.74	93.18	138.67	519.19	446.98	73.59	74.43	130.76	113.26	10213.6	6710.37	3158	5147.46	18485.3	13165.9	2585.03	2555.84	5152.6	4273.62	264.942	277.493	323.767	196.927	167.804	191.357	211.557	217.39	8742.94	9251.09	10619	6173.03	5546.59	6286.98	6665.11	6958.1
G9606_22134	58492	ZNF77	0.48	0.8	0.42	0.91	0.64	0.69	0.61	2.6	3.47	3.22	16	29	16	38	27	23	24	95	149	138	0.65	0.6125	0.513333	0.603333	2.118	2.495	2.17	2.25333	25.2	24.25	19.6667	23.3333	85.8	101.25	85.3333	89
G9606_10561	168451	THAP5	6.47	6.57	5.71	6.22	5.26	7.7	5.96	9.59	7.08	4.13	354.57	399.26	356	440	375.05	432	405	588.06	510.65	309.33	6.046	5.915	5.81333	6.13333	6.892	7.125	7.14	8.12333	384.976	381.405	361.873	383.523	449.008	460.01	443.13	510.237
G9606_8382	107984203	LOC107984203	1.97	2.1	1.2	3.53	2.45	6.22	2.97	3.68	4.71	1.27	97.46	114.11	68.2	221.3	154.16	317.19	179.96	201.43	303.67	84.16	2.25	2.2875	1.87333	2.23333	3.77	3.97	3.72333	4.87	131.046	135.28	106.607	128.987	217.282	226.613	200.927	274.097
G9606_20340	22949	PTGR1	179.55	154.86	245.78	177.23	189.88	108.37	103.79	61.87	68.68	17.92	3771	3571	5901	4825	5178	2385	2813	1441	1909	533	189.46	198.11	205.07	200.853	72.126	64.21	62.72	79.64	4649.2	4918.75	4950	4832.33	1816.2	1567	1453	1911.67
G9606_21477	1730	DIAPH2	1.95	2	1.69	2.1	2.09	1.7	3.4	3.08	4.71	1.69	154	167	150	208	199	142	306	260	431	155	1.966	1.9575	1.91	1.91333	2.916	2.795	2.15667	3.16333	175.6	177.75	167.667	170.667	258.8	247	185.667	277.667
G9606_6490	126549	ANKLE1	0.15	0.06	0.11	0.33	0.19	0.13	0.31	0.66	0.22	0.61	8	3	6	22.01	12	7	20.05	38.02	15	43	0.168	0.195	0.15	0.196667	0.386	0.405	0.466667	0.336667	10.202	12.0025	8.66667	12.0033	24.614	25.755	29.34	20.0067
G9606_5501	57504	MTA3	3.7	5.18	2.81	3.77	3.28	12.29	8.99	10.68	10.3	7.81	340.59	391.87	225.32	469.46	336.54	815.12	619.61	575.87	742.83	667.4	3.748	3.39	3.26333	3.42667	10.014	10.27	10.26	11.09	352.756	342.978	300.817	345.123	684.166	700.305	686.13	711.273
G9606_2041	55160	ARHGEF10L	37.63	26.88	20.27	30.87	27.76	37.62	23.24	11.5	21.85	38.5	2692	2178	1699	2813	2495	2810	2127	868	2057	3702	28.682	29.1325	28.5533	29.59	26.542	27.3675	29.2067	23.6567	2375.4	2424.75	2295.33	2401.33	2312.8	2359.25	2460	1911.67
G9606_5138	118813	ZFYVE27	7.7	10.29	4.98	6.89	6.73	14.73	13.2	9.34	12.53	17.77	370	531	278	432	431	732	773	500	800	1145	7.318	6.575	6.47	6.52333	13.514	13.5925	13.9467	12.2	408.4	377.75	359.667	360	790	794.25	792.333	677.333
G9606_7651	81562	LMAN2L	7.29	6.03	6.29	6.42	7.47	8.71	8.42	17.7	8.99	13.84	284	261	274	320	369	353	406	763	461	727	6.7	6.8675	7.01667	6.66667	11.532	12.31	13.4167	11.8	301.6	311.75	309	292.667	542	576	614.333	525.667
G9606_895	284948	SH2D6	0.08	0.1	0.1	0.19	0.17	0.16	0.58	0.44	0.33	0.15	5	6	5	13	13	9	50	35	33	15	0.128	0.135	0.116667	0.123333	0.332	0.27	0.25	0.31	8.4	9	7.66667	7.66667	28.4	23	19.6667	25.6667
G9606_15993	285489	DOK7	0.31	1	0.37	0.17	0.39	0.65	0.16	0.1	0.43	0.11	12	44	18	9	18	28	8	4	22	6	0.448	0.31	0.356667	0.283333	0.29	0.3225	0.286667	0.393333	20.2	14.25	16	13	13.6	15	12.6667	18
G9606_32767	28986	MAGEH1	7.12	10.02	4.83	5.34	6.89	12.03	13.52	16.96	9.18	13.29	168	259	131	159	205	293	390	441	282	417	6.84	6.045	6.28	5.76333	12.996	12.865	14.0933	12.7233	184.4	165.75	168	152.667	364.6	358.25	383.667	338.667
G9606_34665	746	TMEM258	60.29	81.86	78.21	35.78	42.63	93.31	109.03	170.65	89.94	118.41	331	489	487	240	282	531	732	1014	645	832	59.754	54.2275	60.3767	58.0933	116.268	118.078	127.457	117.967	365.8	335	366.667	352.667	750.8	755.5	792.333	730
G9606_7551	84447	SYVN1	48.86	40.24	35.97	43.24	53.29	69.23	101.72	36.98	64.82	65.1	2453	2216	2078	2751	3399	3583	6243	2051	4234	4371	44.32	45.34	46.04	42.69	67.57	59.0325	57.1033	57.01	2579.4	2670.25	2643.33	2427.33	4096.4	3559.75	3335	3289.33
G9606_28190	4907	NT5E	15.59	13.69	9.53	16.16	19.48	21.88	30.69	9.17	31.99	14.09	1045	1010	739	1383	1672	1518	2510	675	2788	1265	14.89	15.19	14.8667	13.76	21.564	19.2825	15.0467	21.0133	1169.8	1209.75	1152	1055.67	1751.2	1561.5	1152.67	1660.33
G9606_11124	51252	FAM178B	0	0.07	0	0	0	0	0	0	0.12	0	0	1	0	0	0	0	0	0	2	0	0.014	0	0	0	0.024	0.03	0	0.04	0.2	0	0	0	0.4	0.5	0	0.666667
G9606_34553	7567	ZNF19	0.58	0.83	0.66	0.93	0.74	0.73	0.75	2.05	1.5	0.35	26	41	34	53	42	34	41	102	88	21	0.748	0.7275	0.66	0.723333	1.076	1.1575	1.04333	1.42667	39.2	38.75	34	37.6667	57.2	61.25	52.3333	74.6667
G9606_18884	3185	HNRNPF	52.48	46.91	34.08	48.72	48.96	62.85	84.96	96.01	69.77	107.32	2297	2250	1713	2703	2713	2837	4538	4638	3966	6279	46.23	46.06	45.1733	45.0933	84.182	83.9875	88.7267	76.21	2335.2	2356.5	2241	2237.67	4451.6	4430	4584.67	3813.67
G9606_8241	54836	BSPRY	0.16	1.38	0.21	0.33	0.68	0.18	1.12	0.47	3.49	0.29	6	58	9	15	33	7	52	20	174	15	0.552	0.345	0.35	0.233333	1.11	1.1075	0.313333	1.38	24.2	15.75	16	10	53.6	54	14	67
G9606_10775	23424	TDRD7	1.74	3.23	2.85	2.59	2.59	3.25	3.9	5.96	4.96	3.03	92	196	172	186	181	191	290	358	352	225	2.6	2.4425	2.39333	2.39333	4.22	4.3	4.08	4.72333	165.4	157.75	148.333	150	283.2	281.5	258	300.333
G9606_2054	119391	GSTO2	1.8	1.96	0.7	1.04	1.13	14.92	15.25	5.77	1.22	24.13	73.62	69.3	41.29	65.84	57.94	369.35	543.44	293.06	84.36	752.78	1.326	1.1675	1.21	1.18	12.258	11.51	14.94	7.30333	61.598	59.6725	57.6167	60.25	408.598	374.887	471.73	248.923
G9606_3096	1063	CENPF	0.06	0.29	0.08	0.09	0.07	0.97	2	8.45	2.34	3.99	11	54	16	18	15	173	413	1602	511	911	0.118	0.075	0.07	0.0766667	3.55	3.9375	4.47	3.92	22.8	15	14	15	722	799.25	895.333	762
G9606_15362	9805	SCRN1	0.63	3.42	0.34	0.98	1.07	0.68	0.96	13.96	3.56	0.53	55	325	33	107	117	60	101	1336	402	62	1.288	0.755	0.68	0.65	3.938	4.6825	5.05667	6.06667	127.4	78	68.3333	65	392.2	465	486	599.333
G9606_3840	1159	CKMT1B	0	0	0	0.03	0	1.82	6.53	0.66	0.64	0	0	0	0	1	0	46.93	199.74	18.2	20.74	0	0.006	0.0075	0	0.01	1.93	0.78	0.826667	1.04	0.2	0.25	0	0.333333	57.122	21.4675	21.71	28.6233
G9606_32399	80765	STARD5	15.27	17.01	18.95	12.47	20.6	6.52	6.52	2.7	9.55	5.17	318	388	453	327	540	140	166	62	259	143	16.86	16.8225	18.2733	15.5633	6.092	5.985	4.79667	6.25667	405.2	409.5	437	366	154	151	115	153.667
G9606_1474	80305	TRABD	9.15	14.11	8.07	8.79	11.44	21.76	36.9	25.13	22.13	32.79	349	583	354	423	550	864	1695	1047	1105	1658	10.312	9.3625	9.55333	8.67	27.742	25.4525	26.56	23.0067	451.8	419	417.667	375.333	1273.8	1168.5	1189.67	1005.33
G9606_10895	6405	SEMA3F	0.82	4.41	1.11	1.6	0.85	2.54	6.47	2.64	4.79	3.41	46	271	70	116	58	143	433	162	348	255	1.758	1.095	0.926667	1.17667	3.97	3.345	2.86333	3.32333	112.2	72.5	58	77.3333	268.2	227	186.667	217.667
G9606_3326	2038	EPB42	0	0	0.03	0.04	0.04	0	0	0.03	0.03	0	0	0	1	2	2	0	0	1	1	0	0.022	0.0275	0.0233333	0.0233333	0.012	0.015	0.01	0.02	1	1.25	1	1	0.4	0.5	0.333333	0.666667
G9606_32116	51154	MRTO4	7.23	6.85	5.63	4.7	6.29	6.85	16.25	11.57	7.8	13.59	267.87	279.03	240.04	220.24	295.42	262.79	736.45	473.27	376.07	672.63	6.14	5.9625	6.38333	5.85333	11.212	9.9525	10.67	8.74	260.52	255.893	267.777	242.717	504.242	446.19	469.563	370.71
G9606_9748	2161	F12	143.7	221.87	152.09	266.99	168.02	219.95	139.79	15.95	122.75	59.94	4758	8068	5792	11203	7067	7509	5646	574	5302	2642	190.534	182.7	154.603	187.593	111.676	104.647	98.6133	119.55	7377.6	7205	5872.33	7251	4334.6	4006.75	3575	4461.67
G9606_18102	10720	UGT2B11	0.4	3.33	1.01	1.25	1.18	2.28	34.97	7.52	1.7	1.89	12.04	106.96	34.69	43.21	44.56	67.07	1217.71	243.53	64.81	75	1.434	0.96	0.863333	0.886667	9.672	3.3475	3.89667	3.83333	48.292	33.625	30.43	29.98	333.624	112.603	128.533	125.137
G9606_26406	390594	KBTBD13	0	0	0	0	0.02	0	0	0.02	0.01	0.03	0	0	0	0	1	0	0	1	1	2	0.004	0.005	0.00666667	0	0.012	0.015	0.0166667	0.01	0.2	0.25	0.333333	0	0.8	1	1	0.666667
G9606_35826	283742	FAM98B	1.85	2.88	1.48	1.49	1.81	3.33	5.51	8.97	4.36	3.84	135	230	124	138	168	250	491	723	413	375	1.902	1.6575	1.71333	1.60667	5.202	5.125	5.38	5.55333	159	141.25	142.333	132.333	450.4	440.25	449.333	462
G9606_1373	2186	BPTF	3.33	5.68	2.01	3.14	2.48	4.89	5.78	9.44	5.56	4.42	610	1121	426.01	722	559	900	1270	1827	1337	1087.01	3.328	2.74	2.60667	2.82667	6.018	6.0775	6.25	6.63	687.602	579.253	531.67	586.003	1284.2	1287.75	1271.34	1354.67
G9606_8968	92370	PXYLP1	0.86	2.24	1.48	1.03	2.02	1.39	8.56	3.8	2.16	2.95	46	126	88	67	130	77	537	213	147	213	1.526	1.3475	1.45333	1.12333	3.772	2.575	2.71333	2.45	91.4	82.75	88	67	237.4	162.5	167.667	145.667
G9606_11323	9665	MARF1	5.87	8.26	3.76	6.5	5.83	7.03	6.08	12.68	9.8	5.35	760.52	1173.61	560.8	1055.87	945	940.55	961.91	1818.76	1646	928.98	6.044	5.49	5.15333	5.37667	8.188	8.715	8.35333	9.83667	899.16	830.548	755.44	792.397	1259.24	1333.57	1229.43	1468.44
G9606_21226	51725	FBXO40	0	0.01	0	0.01	0.04	0	0	0.07	0.02	0.01	0	1	0	1	5	0	0	7	3	1	0.012	0.0125	0.0133333	0.00333333	0.02	0.025	0.0266667	0.03	1.4	1.5	1.66667	0.333333	2.2	2.75	2.66667	3.33333
G9606_9635	85459	CEP295	0.72	1.21	0.45	0.84	0.71	1.74	1.96	1.65	2.2	1.01	96	178	70	138	122	241	316	244	377	181	0.786	0.68	0.626667	0.67	1.712	1.65	1.46667	1.86333	120.8	106.5	96	101.333	271.8	260.75	222	287.333
G9606_29703	6555	SLC10A2	0	0	0	0.01	0	0	0	0	0	0	0	0	0	1	0	0	0	0	0	0	0.002	0.0025	0	0.00333333	0	0	0	0	0.2	0.25	0	0.333333	0	0	0	0
G9606_34485	130075	OR9A4	0	0	0	0.05	0	0	0.06	0	0	0	0	0	0	1	0	0	1	0	0	0	0.01	0.0125	0	0.0166667	0.012	0	0	0	0.2	0.25	0	0.333333	0.2	0	0	0
G9606_2989	143888	KDELC2	2.66	5.03	2.15	3.98	3.21	4.87	7.43	5.78	6.94	0.82	186.01	390.04	175.03	352.13	288.6	349.79	638.61	447.8	640.21	74.98	3.406	3	2.67333	2.93	5.168	4.6025	3.82333	5.86333	278.362	250.442	216.547	237.723	430.278	378.195	290.857	479.267
G9606_11828	51023	MRPS18C	17.08	16.25	17.81	11.64	14.23	20.25	11.14	20.09	18.9	13.2	280.21	302.7	343.24	247.89	301.33	355.25	232.08	371.3	417.48	294.31	15.402	15.19	16.3733	15.51	16.716	18.11	17.8467	19.7467	295.074	293.168	308.26	290.447	334.084	359.585	340.287	381.343
G9606_7902	149281	METTL11B	0	0	0	0	0	0	0	0.06	0	0.05	0	0	0	0	0	0	0	2	0	2	0	0	0	0	0.022	0.0275	0.0366667	0.02	0	0	0	0	0.8	1	1.33333	0.666667
G9606_30821	514	ATP5F1E	221.53	276.46	273.32	160.06	136.01	309.97	226.14	726.71	307.57	332.27	1321	1795	1851	1170	982	1915	1649	4699	2395	2546	213.476	197.73	210.287	218.303	380.532	419.13	456.317	448.083	1423.8	1331	1384.67	1447.33	2640.8	2888.75	3053.33	3003
G9606_6425	7314	UBB	1136.65	832.82	1214.6	1264.83	1457.46	1159.02	768.21	1118.25	983.81	991.37	17329	13920	21131	24508.9	28356	18881	14951	18842	20330	20552	1181.27	1268.38	1269.57	1205.36	1004.13	1063.11	1089.55	1087.03	21049	22831.2	22272	20989.6	18711.2	19651.2	19425	19351
flecting the presence, absence, or concentration of oxygen.+++GO_PATTERN_RECOGNITION_RECEPTOR_SIGNALING_PATHWAY///Any series of molecular signals generated as a consequence of a pattern recognition receptor (PRR) binding to one of its physiological ligands. PRRs bind pathogen-associated molecular pattern (PAMPs), structures conserved among microbial species, or damage-associated molecular pattern…	GO_INTRACELLULAR_VESICLE///Any vesicle that is part of the intracellular region.+++GO_ENDOSOME///A vacuole to which materials ingested by endocytosis are delivered.+++GO_EXTRACELLULAR_SPACE///That part of a multicellular organism outside the cells proper, usually taken to be outside the plasma membranes, and occupied by fluid.+++GO_VACUOLE///A closed structure, found only in eukaryotic cells, tha…	NA	NA	GSE6566_STRONG_VS_WEAK_DC_STIMULATED_CD4_TCELL_UP///Genes up-regulated in CD4 [GeneID=920] cells stimulated with strong dendritic cells (DC) versus CD4 [GeneID=920] T cells stimulated with weak DCs.+++GSE3982_CENT_MEMORY_CD4_TCELL_VS_NKCELL_UP///Genes up-regulated in comparison of central memory CD4 [GeneID=920] T cells versus NK cells.+++GSE22886_NAIVE_CD4_TCELL_VS_NKCELL_DN///Genes down-regulat…	NA	PF00240///Ubiquitin family	R-HSA-162587///HIV Life Cycle+++R-HSA-69615///G1/S DNA Damage Checkpoints+++R-HSA-6804757///Regulation of TP53 Degradation+++R-HSA-975871///MyD88 cascade initiated on plasma membrane+++R-HSA-68886///M Phase+++R-HSA-168188///Toll Like Receptor TLR6:TLR2 Cascade+++R-HSA-69242///S Phase+++R-HSA-69481///G2/M Checkpoints+++R-HSA-5683057///MAPK family signaling cascades+++R-HSA-5684264///MAP3K8 (TPL2)-…	[UBB_HUMAN|Reviewed]RecName: Full=Polyubiquitin-B; Contains: RecName: Full=Ubiquitin; Flags: Precursor;+++[B4DV12_HUMAN|Unreviewed]SubName: Full=Polyubiquitin-B {ECO:0000313|Ensembl:ENSP00000437475}; SubName: Full=cDNA FLJ51326, highly similar to Homo sapiens ubiquitin B (UBB), mRNA {ECO:0000313|EMBL:BAG62524.1};+++[J3QKN0_HUMAN|Unreviewed]SubName: Full=Polyubiquitin-B {ECO:0000313|Ensembl:ENSP00…
G9606_11917	6002	RGS12	8.29	8.46	5.74	5.04	4.14	18.69	16.25	10.45	6.5	8.63	508.98	580.11	396.12	394.25	332.73	1183.69	1441.01	858.43	552.08	773.11	6.334	5.8025	6.05667	6.35667	12.104	11.0675	12.59	11.88	442.438	408.02	412.61	433.117	961.664	841.827	938.41	864.733
G9606_3356	9098	USP6	0.9	0.86	0.2	0.59	0.61	1.93	1.13	0.3	0.9	0.12	118.23	124.71	31.12	95.95	98.23	258.61	180.42	45.79	147.83	23.69	0.632	0.575	0.57	0.563333	0.876	0.8125	0.783333	1.04333	93.648	85.8825	82.5267	81.7667	131.268	118.98	109.363	150.743
G9606_34698	54627	MAP10	0.46	0.48	0.29	0.68	0.46	0.82	1.08	2.44	2.35	0.74	42	48	30	79	53	77	120	246	278	90	0.474	0.4725	0.403333	0.476667	1.486	1.5875	1.33333	1.87	50.4	51	41.6667	50.3333	162.2	172.75	137.667	200.333
G9606_7632	10574	CCT7	43.8	47.74	41.67	36.24	47.58	53.15	107.25	94.26	62.2	117.13	1221	1474	1311	1414	1849	1694	4100	3105	2480	4798	43.406	42.3225	44.35	40.57	86.798	81.685	88.18	69.87	1453.8	1448.75	1460.33	1315.33	3235.4	3019.25	3199	2426.33
G9606_21141	56654	NPDC1	6.92	25.19	4.42	9.64	7.4	6.51	3.55	3.98	21.24	5.85	169	674	124	297	228	164	106	107	675	190	10.714	7.095	6.24667	6.99333	8.226	9.395	5.44667	10.5767	298.4	204.5	173.667	196.667	248.4	284	153.667	315.333
G9606_289	80063	ATF7IP2	5.53	6.97	5.97	7.53	7.59	5.64	7	5	11.22	12.8	239	335	302	442	456	275	402	235.95	647	747	6.718	6.655	6.36333	6.34333	8.332	8.665	7.81333	7.28667	354.8	359.75	332.333	327.667	461.39	476.238	419.317	385.983
G9606_12279	6095	RORA	5.86	5.53	3.57	5.75	3.17	4.93	3.29	3.54	5.14	0.8	1058.17	1096.8	745.19	1313.02	724.98	914.41	728.34	714.05	1200.38	191.93	4.776	4.5875	4.2	5.06	3.54	3.6025	3.09	4.53667	987.632	960.34	842.78	1038.79	749.822	755.192	606.797	942.947
or an mRNA (for protein-coding genes) and the translation of that mRNA into protein. Protein maturation is included when required to form an active form of a product from an inactive precursor form.+++GO_CD4_POSITIVE_ALPHA_BETA_T_CELL_ACTIVATION///The change in morphology and behavior of a CD4-positive, alpha-beta T cell resulting from exposure to a mitogen, cytokine, chemokine, cellular ligand, …	NA	GO_TRANSCRIPTION_COFACTOR_BINDING///Interacting selectively and non-covalently with a transcription cofactor, any protein involved in regulation of transcription via protein-protein interactions with transcription factors and other transcription regulatory proteins. Cofactors do not bind DNA directly, but rather mediate protein-protein interactions between regulatory transcription factors and the…	NA	GSE3982_MEMORY_CD4_TCELL_VS_TH2_UP///Genes up-regulated in comparison of memory CD4 [GeneID=920] T cells versus Th2 cells.+++GSE7509_UNSTIM_VS_FCGRIIB_STIM_MONOCYTE_DN///Genes down-regulated in monocytes: untreated versus anti- FcgRIIB.+++GSE3720_LPS_VS_PMA_STIM_VD2_GAMMADELTA_TCELL_UP///Genes up-regulated in Vd2 gamma delta T cells: LPS versus phorbol myristate acetate and ionomycin [PubChem=479…	HALLMARK_IL2_STAT5_SIGNALING///Genes up-regulated by STAT5 in response to IL2 stimulation.+++HALLMARK_HYPOXIA///Genes up-regulated in response to low oxygen levels (hypoxia).	PF00105///Zinc finger, C4 type (two domains)+++PF00104///Ligand-binding domain of nuclear hormone receptor	R-HSA-1430728///Metabolism+++R-HSA-2990846///SUMOylation+++R-HSA-449147///Signaling by Interleukins+++R-HSA-1280215///Cytokine Signaling in Immune system+++R-HSA-168256///Immune System+++R-HSA-597592///Post-translational protein modification+++R-HSA-392499///Metabolism of proteins+++R-HSA-1989781///PPARA activates gene expression+++R-HSA-6785807///Interleukin-4 and Interleukin-13 signaling+++R-HS…	[RORA_HUMAN|Reviewed]RecName: Full=Nuclear receptor ROR-alpha; AltName: Full=Nuclear receptor RZR-alpha; AltName: Full=Nuclear receptor subfamily 1 group F member 1; AltName: Full=RAR-related orphan receptor A; AltName: Full=Retinoid-related orphan receptor-alpha;+++[A0A024R2A0_HUMAN|Unreviewed]SubName: Full=Receptor tyrosine kinase-like orphan receptor 2, isoform CRA_a {ECO:0000313|EMBL:EAW62799…
G9606_1336	88455	ANKRD13A	5.25	9.21	4.59	7.23	7.71	12.74	14.49	18.58	17.72	5.19	327	632	332	576	619	833	1122	1288	1450	439	6.798	6.195	5.85	5.69	13.744	13.5575	12.17	16.3467	497.2	463.5	426	411.667	1026.4	1002.5	853.333	1190.33
G9606_20665	153733	CCDC112	0.61	2	0.26	0.64	0.64	1.59	3.62	6.5	3.45	2.98	25	89	12	33	33	67	179	291	183	162	0.83	0.5375	0.503333	0.503333	3.628	3.63	3.69	3.84667	38.4	25.75	23.3333	23.3333	176.4	175.75	173.333	180.333
G9606_8254	283149	BCL9L	3.7	7.01	2.74	4.62	5.28	8.3	15.6	3.47	11.84	13.09	454	939	387	712	815	1038	2333	471	1868.54	2127.01	4.67	4.085	3.90667	3.68667	10.46	9.175	8.28667	7.87	661.4	592	552	517.667	1567.51	1376.14	1212	1125.85
G9606_17932	27129	HSPB7	0.12	1	0.09	0.52	0.42	0.3	0.03	0	0.79	0.54	5	52	5	30	22	14	2	0	45	34	0.43	0.2875	0.21	0.243333	0.332	0.4075	0.28	0.363333	22.8	15.5	10.6667	13.3333	19	23.25	16	19.6667
G9606_12174	374887	YJEFN3	2.25	2.97	0.63	2.35	1.6	1.21	15.26	6.2	1.56	4.28	61	79	19	73	52	28	463	126	50	140	1.96	1.7075	1.49333	1.74333	5.702	3.3125	3.89667	2.99	56.8	51.25	44	51	161.4	86	98	68
G9606_28014	4074	M6PR	15.17	26.54	14.65	16.1	19.78	21.58	25.77	62.87	32.84	15.1	631.16	1198.72	684.05	845.32	1038.11	912.75	1310.19	2826.23	1747.34	844.03	18.448	16.425	16.5333	15.3067	31.632	33.0975	33.1833	39.0967	879.472	799.66	784.44	720.177	1528.11	1582.59	1527.67	1828.77
G9606_7163	5328	PLAU	0.76	3.21	0.34	1.54	1.87	1.41	2.93	20.05	8.15	3.93	29	137	15	76	92	56.85	140	862.49	413.48	204.13	1.544	1.1275	0.99	0.88	7.294	8.385	8.46333	9.87	69.8	53	45.3333	40	335.39	384.238	374.49	444.273
G9606_2734	4778	NFE2	0.2	0.2	0.07	0.26	0.06	0.07	0	0.11	0.2	0.09	5	6	2	9	2	2	0	3	7	3	0.158	0.1475	0.11	0.176667	0.094	0.1175	0.09	0.126667	4.8	4.5	3	5.33333	3	3.75	2.66667	4
G9606_6131	3224	HOXC8	0	0	0	0	0	0.34	0	0.05	0.02	2.29	0	0	0	0	0	13	0	2	1	114	0	0	0	0	0.54	0.675	0.893333	0.136667	0	0	0	0	26	32.5	43	5.33333
G9606_11227	9389	SLC22A14	0.06	0.1	0.1	0.05	0.07	0.08	0.09	0.06	0.02	0.06	2	4	4	2	3	3	5	2	1	3	0.076	0.07	0.0766667	0.07	0.062	0.055	0.0666667	0.0533333	3	2.75	3	2.66667	2.8	2.25	2.66667	2
G9606_13735	64131	XYLT1	0.09	0.31	0.02	0.17	0.16	0.19	0.16	0.27	0.76	0.12	14	53	3	34	31	30	29	47	155	25	0.15	0.11	0.09	0.0933333	0.3	0.335	0.193333	0.406667	27	20.5	16	17	57.2	64.25	34	77.3333
G9606_14116	10221	TRIB1	45.4	36.52	67.72	61	25.29	44.46	36.88	42.73	49.64	20.98	2205	1950	3807	3864	1602	2261	2290	2313	3158	1395	47.186	49.8525	46.1367	58.04	38.938	39.4525	36.0567	45.61	2685.6	2869.5	2538	3292	2283.4	2281.75	1989.67	2577.33
G9606_2276	1500	CTNND1	31.93	39.48	22.98	34.9	36.8	50.38	70.14	47	68.38	56.46	3105	4215	2559	4321	4558	5066	8429	5074	8643	7384	33.218	31.6525	30.57	29.9367	58.472	55.555	51.28	55.2533	3751.6	3635.75	3407.33	3328.33	6919.2	6541.75	5841.33	6261
G9606_8687	5979	RET	0.07	0.36	0.29	0.09	0.54	0.07	0	0.03	0.1	0.06	5	32	25	9	54	5	0	2	12	5	0.27	0.2475	0.3	0.15	0.052	0.065	0.0533333	0.0666667	25	23.25	28	13	4.8	6	4	6.33333
cture. A neuron projection is any process extending from a neural cell, such as axons or dendrites (collectively called neurites).+++GO_PEPTIDYL_TYROSINE_MODIFICATION///The modification of peptidyl-tyrosine.+++GO_MEMBRANE_PROTEIN_PROTEOLYSIS///The proteolytic cleavage of a transmembrane protein leading to the release of its intracellular or ecto-domains.+++GO_MORPHOGENESIS_OF_AN_EPITHELIUM///The …	GO_MEMBRANE_MICRODOMAIN///A membrane region with a lipid composition that is distinct from that of the membrane regions that surround it.+++GO_INTRINSIC_COMPONENT_OF_PLASMA_MEMBRANE///The component of the plasma membrane consisting of the gene products and protein complexes having either part of their peptide sequence embedded in the hydrophobic region of the membrane or some other covalently att…	GO_SIGNAL_TRANSDUCER_ACTIVITY///Conveys a signal across a cell to trigger a change in cell function or state. A signal is a physical entity or change in state that is used to transfer information in order to trigger a response.+++GO_TRANSFERASE_ACTIVITY_TRANSFERRING_PHOSPHORUS_CONTAINING_GROUPS///Catalysis of the transfer of a phosphorus-containing group from one compound (donor) to another (acce…	STK33_NOMO_DN///Genes down-regulated in NOMO-1 cells (AML) after knockdown of STK33 [Gene ID=65975] by RNAi.+++STK33_DN///Genes down-regulated in NOMO-1 and SKM-1 cells (AML) after knockdown of STK33 [Gene ID=65975] by RNAi.+++KRAS.DF.V1_DN///Genes down-regulated in epithelial lung cancer cell lines over-expressing an oncogenic form of KRAS [Gene ID=3845] gene.+++ATM_DN.V1_UP///Genes up-regulated…	GSE22611_MUTANT_NOD2_VS_CTRL_TRANSDUCED_HEK293T_CELL_DN///Genes down-regulated in HEK293 cells: expressing mutant NOD2 [GeneID=64127] versus control.+++GSE13411_SWITCHED_MEMORY_BCELL_VS_PLASMA_CELL_DN///Genes down-regulated in comparison of Ig isotype switched memory B cells versus plasma cells.+++GSE32164_RESTING_DIFFERENTIATED_VS_ALTERNATIVELY_ACT_M2_MACROPHAGE_UP///Genes up-regulated in macrop…	HALLMARK_ESTROGEN_RESPONSE_EARLY///Genes defining early response to estrogen.+++HALLMARK_UV_RESPONSE_UP///Genes up-regulated in response to ultraviolet (UV) radiation.+++HALLMARK_ESTROGEN_RESPONSE_LATE///Genes defining late response to estrogen.	PF00028///Cadherin domain+++PF07714///Protein tyrosine kinase	R-HSA-422475///Axon guidance+++R-HSA-8853659///RET signaling+++R-HSA-5684996///MAPK1/MAPK3 signaling+++R-HSA-1266738///Developmental Biology+++R-HSA-5673001///RAF/MAP kinase cascade+++R-HSA-5683057///MAPK family signaling cascades+++R-HSA-162582///Signal Transduction	[RET_HUMAN|Reviewed]RecName: Full=Proto-oncogene tyrosine-protein kinase receptor Ret {ECO:0000305}; EC=2.7.10.1; AltName: Full=Cadherin family member 12; AltName: Full=Proto-oncogene c-Ret; Contains: RecName: Full=Soluble RET kinase fragment; Contains: RecName: Full=Extracellular cell-membrane anchored RET cadherin 120 kDa fragment; Flags: Precursor;+++[A0A024R7S5_HUMAN|Unreviewed]SubName: Full=…
G9606_20857	7867	MAPKAPK3	7.85	8.12	5.64	8.29	9.74	15.8	10.71	18.47	14.42	13.19	341	386	290	443	517	683	559	852	780	733	7.928	7.88	7.74333	7.26	14.518	15.47	15.82	16.23	395.4	397.75	382.667	358	721.4	762	756	771.667
G9606_19699	83443	SF3B5	54.41	56.51	50.52	35.24	41.62	60.12	45.39	145.42	50.04	114.76	599	680	636	484	569	684	611	1753	718	1658	47.66	45.4475	48.85	46.7233	83.146	92.585	106.767	85.1933	593.6	572	601.333	573	1084.8	1203.25	1365	1051.67
G9606_116	151194	METTL21A	6.26	7	4.05	5.02	4.7	8.94	10.13	10.98	9.67	17.52	189.55	240.93	127.54	198.26	185.46	310.87	420.53	368.41	472.92	759.5	5.406	5.0075	5.00333	5.11	11.448	11.7775	12.48	9.86333	188.348	175.202	167.517	171.783	466.446	477.925	479.593	384.067
G9606_19114	55070	DET1	1.31	1.45	0.86	1.27	1.31	2.26	2.56	2.55	1.59	1.7	49	60	37	60	62	89	118	103	77	84	1.24	1.1875	1.16	1.14667	2.132	2.025	2.17	2.13333	53.6	52	49.3333	48.6667	94.2	88.25	92	89.6667
G9606_1870	2686	GGT7	6.21	7.32	3.9	7.83	6.8	11.21	12	15.73	13.2	10.54	231	311	169	368	338	461	585	597	647	545	6.412	6.185	5.63667	5.98	12.536	12.67	12.4933	13.38	283.4	276.5	246	256	567	562.5	534.333	568.333
G9606_23687	100462977	MTRNR2L1	481.76	465.58	468.66	207.36	194.65	436.3	363.32	86.96	152.75	234.26	11982.9	12690.5	13389.6	6506.5	6110.47	11195	11048.1	2383.56	4945.58	7750.9	363.602	338.108	381.69	385.927	254.718	227.567	252.507	225.337	10136	9497.37	10494.3	10626.3	7464.63	6568.77	7109.83	6174.72
G9606_6361	53834	FGFRL1	24.66	20.7	15.98	16.37	21.22	35.27	45.06	20.34	14.45	35.21	1267	1175	947	1069	1404	1891	2832	1151	988	2439	19.786	19.5575	20.62	19.0033	30.066	26.3175	30.2733	23.3533	1172.4	1171.75	1206	1094.33	1860.2	1617.25	1827	1343.33
G9606_6320	391104	VHLL	0	0.06	0	0	0.05	0	0	0	0	0.05	0	1	0	0	1	0	0	0	0	1	0.022	0.0125	0.0166667	0	0.01	0.0125	0.0166667	0	0.4	0.25	0.333333	0	0.2	0.25	0.333333	0
G9606_701	2766	GMPR	2.52	4.34	2.47	3.17	2.97	2.27	5.07	1.43	1.81	0.12	61	115	69	97	91	57	150	38	57	4	3.094	2.7825	2.65333	2.72	2.14	1.4075	1.27333	1.83667	86.6	79.5	73.6667	75.6667	61.2	39	33	50.6667
G9606_25516	11120	BTN2A1	2.86	5.41	2.35	4.29	4.08	5.16	7.21	14.96	10.57	9.72	137.79	294.58	132	271	252	259.74	434	810	663.99	643	3.798	3.395	3.09667	3.16667	9.524	10.1025	9.94667	10.23	217.474	198.197	173.93	180.263	562.146	594.183	570.913	577.91
G9606_15107	51339	DACT1	0.41	3.11	0.31	1.17	1.34	1.11	0.41	0.2	3.28	0.99	26	214	22	93	107	71	31	14	267	84	1.268	0.8075	0.686667	0.63	1.198	1.395	0.766667	1.53	92.4	62	51.6667	47	93.4	109	56.3333	117.333
G9606_8053	23528	ZNF281	8.57	6.94	6.6	7.37	6.27	9.4	9	11.2	14.12	7.9	688	610	612	758	641	787	891	1000	1473	851	7.15	7.2025	7.14667	7.51333	10.324	10.655	9.5	11.5733	661.8	674.75	647	686	1000.4	1027.75	879.333	1086.67
G9606_28859	10205	MPZL2	7.1	10.56	7.63	3.77	5.36	9.86	13.66	7.78	12.07	16.1	311	520	387	218	294	445	747	393	700	977	6.884	5.965	6.69667	6.16667	11.894	11.4525	11.2467	9.90333	346	302.5	330.667	305.333	652.4	628.75	605	512.667
G9606_15081	84872	ZC3H10	1.89	2.58	1.28	2.17	2.21	3.28	3.63	2.7	2.55	3.69	66	99	52	96	98	119	156	104	116	172	2.026	1.8875	1.79333	1.78	3.17	3.055	3.22333	2.84333	82.2	78	72	71.3333	133.4	127.75	131.667	113
G9606_13153	387911	C1QTNF9B	0	0	0	0.08	0.13	0.19	0	0	0.07	0.33	0	0	0	1.94	3	3.65	0	0	1.74	8.26	0.042	0.0525	0.0433333	0.0266667	0.118	0.1475	0.173333	0.0866667	0.988	1.235	1	0.646667	2.73	3.4125	3.97	1.79667
G9606_14336	23621	BACE1	11.91	11.93	10.05	14.39	14.02	21.76	15.26	5.86	13.83	9.5	1051	1183	1018	1639	1617	2035	1741	586	1605	1149	12.46	12.5925	11.9933	12.1167	13.242	12.7375	12.3733	13.8167	1301.6	1331.25	1228.67	1236	1423.2	1343.75	1256.67	1408.67
G9606_10874	26128	KIF1BP	3.26	6.29	3.03	3.77	4.35	5.92	8.86	9.66	8.47	6.98	138	292	146	201	234	257	455	446	470	389	4.14	3.6025	3.54667	3.35333	7.978	7.7575	7.52	8.01667	202.2	179.75	172.667	161.667	403.4	390.5	364	391
G9606_31863	100505989	SMIM31	0.03	0.21	0.05	0.04	0	0.17	0.02	0.16	0.23	0.46	1.45	11.99	3.16	2.51	0	9.1	1	9.33	15.26	31.97	0.066	0.03	0.0266667	0.04	0.208	0.255	0.263333	0.186667	3.822	1.78	1.53667	2.37333	13.332	16.415	16.8	11.23
G9606_2297	80790	CMIP	10.28	14.93	6.11	11.15	10.6	9.31	13.11	14.7	25.03	24	675	1075	461	931	895	638	1090	1078	2155	2170	10.614	9.535	8.99667	9.18	17.23	18.26	16.0033	16.3467	807.4	740.5	677	689	1426.2	1510.25	1295.33	1290.33
G9606_21761	8427	ZNF282	4.96	5.61	3.53	4.7	5.03	7.57	12.27	7.6	7.31	10.79	298	374	246	360	385	482	913	511	581	886	4.766	4.555	4.50667	4.39667	9.108	8.3175	8.65333	7.49333	332.6	322.25	309.667	301.333	674.6	615	626.333	524.667
G9606_16966	10367	MICU1	51.53	45.04	46.81	43.42	51.62	44.43	31.94	29.76	34.91	19.6	1617	1602	1707	1771	2104	1559	1417	1207	1586	1000	47.684	48.345	49.9867	47.2533	32.128	32.175	31.2633	36.3667	1760.2	1799.75	1809.33	1698.33	1353.8	1338	1255.33	1450.67
G9606_26781	22993	HMGXB3	3.77	5.4	2.91	3.68	4.82	9.97	9.33	8.28	8.8	12.41	308	487.95	272.96	395.86	522.85	867.72	993.29	758.91	941.75	1364.9	4.116	3.795	3.83333	3.45333	9.758	9.865	10.22	9.01667	397.524	374.918	367.937	325.607	985.314	983.32	997.177	856.127
G9606_30925	392133	OR10AC1	0	0	0	0	0	0	0	0	0.09	0	0	0	0	0	0	0	0	0	2	0	0	0	0	0	0.018	0.0225	0	0.03	0	0	0	0	0.4	0.5	0	0.666667
G9606_23716	4520	MTF1	0.98	1.47	0.63	0.87	0.94	0.97	1.79	2.11	1.43	1.12	127.03	216.12	96.96	148.96	161.02	133.9	286.79	307.81	249.14	201.83	0.978	0.855	0.85	0.826667	1.484	1.4075	1.4	1.50333	150.018	133.493	128.337	124.317	235.894	223.17	214.513	230.283
G9606_5682	6608	SMO	13.78	8.29	7.49	11.37	15.06	22.77	19.73	10.69	13.7	26	856	566	536	897	1190	1460	1497	731	1110	2161	11.198	11.925	12.11	10.88	18.578	18.29	19.82	15.72	809	869.75	860.667	763	1391.8	1365.5	1450.67	1100.33
y in higher vertebrates is the main control center for sensory and associative information processing, visceral functions, and voluntary motor functions).+++GO_POSITIVE_REGULATION_OF_PROTEIN_IMPORT///Any process that activates or increases the frequency, rate or extent of protein import.+++GO_PATTERN_SPECIFICATION_PROCESS///Any developmental process that results in the creation of defined areas o…
senchymal cell proliferation. A mesenchymal cell is a cell that normally gives rise to other cells that are organized as three-dimensional masses, rather than sheets.+++GO_POSITIVE_REGULATION_OF_ESTABLISHMENT_OF_PROTEIN_LOCALIZATION///Any process that activates or increases the frequency, rate or extent of establishment of protein localization.	GO_CILIARY_MEMBRANE///The portion of the plasma membrane surrounding a cilium.+++GO_PLASMA_MEMBRANE_REGION///A membrane that is a (regional) part of the plasma membrane.+++GO_CELL_PROJECTION_MEMBRANE///The portion of the plasma membrane surrounding a cell surface projection.+++GO_MEMBRANE_MICRODOMAIN///A membrane region with a lipid composition that is distinct from that of the membrane regions t…	GO_G_PROTEIN_COUPLED_RECEPTOR_ACTIVITY///Combining with an extracellular signal and transmitting the signal across the membrane by activating an associated G-protein; promotes the exchange of GDP for GTP on the alpha subunit of a heterotrimeric G-protein complex.+++GO_SIGNALING_RECEPTOR_ACTIVITY///Receiving a signal and transmitting the signal in the cell to initiate a change in cell activity. A …	SRC_UP.V1_UP///Genes up-regulated in primary epithelial breast cancer cell culture over-expressing SRC [Gene ID=6714] gene.+++BRCA1_DN.V1_DN///Genes down-regulated in MCF10A cells (breast cancer) upon knockdown of BRCA1 [Gene ID=672] gene by RNAi.+++KRAS.PROSTATE_UP.V1_DN///Genes down-regulated in epithelial prostate cancer cell lines over-expressing an oncogenic form of KRAS [Gene ID=3845] gene.	GSE16385_ROSIGLITAZONE_IL4_VS_ROSIGLITAZONE_ALONE_STIM_MACROPHAGE_DN///Genes down-regulated in macrophages (12h): rosiglitazone [PubChem=77999] and IL4 [GeneID=3565] versus rosiglitazone [PubChem=77999].+++GSE33425_CD161_HIGH_VS_INT_CD8_TCELL_DN///Genes down-regulated in CD8 T cells: KLRB1 high [GeneID=3820] versus KLRB1 int [GeneID=3820].+++GSE1925_CTRL_VS_24H_IFNG_STIM_IFNG_PRIMED_MACROPHAGE_DN…	NA	PF01534///Frizzled/Smoothened family membrane region+++PF01392///Fz domain	R-HSA-373080///Class B/2 (Secretin family receptors)+++R-HSA-1852241///Organelle biogenesis and maintenance+++R-HSA-5635838///Activation of SMO+++R-HSA-162582///Signal Transduction+++R-HSA-5620920///Cargo trafficking to the periciliary membrane+++R-HSA-5617833///Cilium Assembly+++R-HSA-5620922///BBSome-mediated cargo-targeting to cilium+++R-HSA-5358351///Signaling by Hedgehog+++R-HSA-5610787///He…	[SMO_HUMAN|Reviewed]RecName: Full=Smoothened homolog; Short=SMO; AltName: Full=Protein Gx; Flags: Precursor;
G9606_20406	9476	NAPSA	1.41	3.27	1.19	4.5	1.5	1.95	1.15	2.85	6.56	0.95	36	93	35	144	52	57	40	83	215	39	2.374	2.15	1.36667	2.36667	2.692	3.0775	1.91667	3.78667	72	66.75	41	71.6667	86.8	98.5	59.6667	118.333
G9606_33605	2516	NR5A1	0.02	0.02	0	0	0	0	0	0.05	0	0.01	1	1	0	0	0	0	0	3	0	1	0.008	0.005	0.00666667	0.00666667	0.012	0.015	0.02	0.0166667	0.4	0.25	0.333333	0.333333	0.8	1	1.33333	1
G9606_7760	1910	EDNRB	8.13	20.47	8.32	10.71	9.26	6.74	4.43	3.26	9.95	1.2	494	1449	513	977	815	486	354	235	929	111	11.378	9.105	8.57	9.05333	5.116	5.2875	3.73333	6.65	849.6	699.75	607.333	661.333	423	440.25	277.333	550
h force is generated within phasic smooth muscle tissue, resulting in a change in muscle geometry. Force generation involves a chemo-mechanical energy conversion step that is carried out by the actin/myosin complex activity, which generates force through ATP hydrolysis. In the phasic smooth muscle, the muscle contraction occurs without an ordered sarcomeric structure. Phasic smooth muscle contrac…	GO_ENVELOPE///A multilayered structure surrounding all or part of a cell; encompasses one or more lipid bilayers, and may include a cell wall layer; also includes the space between layers.+++GO_NUCLEAR_ENVELOPE///The double lipid bilayer enclosing the nucleus and separating its contents from the rest of the cytoplasm; includes the intermembrane space, a gap of width 20-40 nm (also called the peri…	GO_RECEPTOR_ACTIVITY///Combining with an extracellular or intracellular messenger to initiate a change in cell activity.+++GO_ANGIOTENSIN_RECEPTOR_BINDING///Interacting selectively and non-covalently with an angiotensin receptor.+++GO_SIGNAL_TRANSDUCER_ACTIVITY///Conveys a signal across a cell to trigger a change in cell function or state. A signal is a physical entity or change in state that is …	NA	GSE19888_ADENOSINE_A3R_INH_VS_ACT_WITH_INHIBITOR_PRETREATMENT_IN_MAST_CELL_DN///Genes down-regulated in HMC-1 (mast leukemia) cells incubated the peptide ALL1 versus those followed by treatment with Cl-IB-MECA [PubChem=3035850].+++GSE35685_CD34POS_CD10NEG_CD62LPOS_VS_CD34POS_CD10POS_BONE_MARROW_DN///Genes down-regulated in the bone marrow CD34+ [GeneID=947] cells: MME- SELL+[GeneID=4311;6402] ver…	NA	PF00001///7 transmembrane receptor (rhodopsin family)	R-HSA-500792///GPCR ligand binding+++R-HSA-373076///Class A/1 (Rhodopsin-like receptors)+++R-HSA-162582///Signal Transduction+++R-HSA-388396///GPCR downstream signalling+++R-HSA-375276///Peptide ligand-binding receptors+++R-HSA-416476///G alpha (q) signalling events+++R-HSA-372790///Signaling by GPCR	[EDNRB_HUMAN|Reviewed]RecName: Full=Endothelin receptor type B {ECO:0000305}; Short=ET-B; Short=ET-BR; AltName: Full=Endothelin receptor non-selective type; Flags: Precursor;+++[A0A024R638_HUMAN|Unreviewed]SubName: Full=Endothelin receptor type B, isoform CRA_a {ECO:0000313|EMBL:EAW80578.1};+++[A0A024R645_HUMAN|Unreviewed]SubName: Full=Endothelin receptor type B, isoform CRA_b {ECO:0000313|EMBL:E…
G9606_11791	127255	LRRIQ3	0.22	0.18	0.25	0.22	0.26	0.16	0.22	0.2	0	0.16	4	3	5	5	6	3	4	4	0	4	0.226	0.2375	0.243333	0.23	0.148	0.13	0.173333	0.12	4.6	5	5	4.66667	3	2.75	3.66667	2.33333
G9606_10767	10509	SEMA4B	5.27	6.56	6.44	7.86	8.01	7.02	13.82	21.96	8.74	11.06	307	429	428	596	612	435	1036	1469	687	895	6.828	6.895	6.57333	6.52333	12.52	12.195	13.3467	12.5733	474.4	485.75	449	443.667	904.4	871.5	933	863.667
G9606_10278	80318	GKAP1	5.7	5.53	2.66	2.82	4.08	5.78	5.62	10.53	6.04	3.11	128	149	83	94	130	151	180	287	200	102	4.158	3.815	4.14667	3.72667	6.216	6.365	6.47333	7.45	116.8	108.75	113.667	101.667	184	185	180	212.667
G9606_4020	22847	ZNF507	1.99	2.15	1.18	2.08	1.4	2.71	4.96	3.69	2.47	1.94	254	304	174	338	229	358	780	527	411	335	1.76	1.6625	1.52333	1.75	3.154	2.7025	2.78	2.95667	259.8	248.75	219	255.333	482.2	407.75	406.667	432
G9606_5017	4736	RPL10A	266.35	386.86	261.09	280.52	307.08	291.9	303.68	578.15	508.91	1542.65	2864	4556	3202	3755	4093	3253	4027	6842	7152	21918	300.38	278.76	278.173	269.32	645.058	730.403	804.233	459.653	3694	3478.5	3386.33	3273.67	8638.4	9791.25	10671	5749
G9606_7947	1677	DFFB	2.32	1.98	1.24	1.8	1.9	1.55	1.72	2.23	3.01	1.66	112.56	107.47	66.7	114.29	116.83	77.22	101.61	118.52	194.92	107.28	1.848	1.815	1.82	1.78667	2.034	2.1125	1.81333	2.26333	103.57	102.595	98.6967	97.85	119.91	124.485	101.007	130.22
G9606_21592	3329	HSPD1	108.06	97.84	93.98	80.33	89.92	156.87	211.18	121.06	142.76	360.12	4091	4062	4092	3846	4313	6122	9774	5059	7031	18200	94.026	93.0725	97.32	94.1233	198.398	195.202	212.683	140.23	4080.8	4085.5	4165.33	4009.67	9237.2	9103	9793.67	6070.67
G9606_29693	7104	TM4SF4	165.87	296.9	219.9	182.34	230.73	294.12	418.02	1269.98	666.99	374.63	4272	8380	6506	5926	7503	7814	13162	36049	22360	12839	219.148	199.71	205.5	189.37	604.748	651.43	646.243	743.697	6517.4	6051.75	6093.67	5568	18444.8	19765.5	18900.7	22074.3
G9606_32089	441490	FTH1P18	0.07	0	0.06	0.23	0	0	0.06	0.33	0.33	0.11	1	0	1	4	0	0	1	5	6	2	0.072	0.09	0.0433333	0.12	0.166	0.1925	0.146667	0.22	1.2	1.5	0.666667	2	2.8	3.25	2.33333	3.66667
G9606_3316	9720	CCDC144A	0.31	0.52	0.1	0.19	0.2	0.76	0.38	0.29	0.32	0.05	36.07	80.5	13	33.03	36	93.61	66.2	50.24	56.01	11	0.264	0.2	0.203333	0.2	0.36	0.355	0.366667	0.456667	39.72	29.525	28.3567	27.3667	55.412	52.715	51.6167	66.62
G9606_11389	441155	LOC441155	0.15	0.12	0.14	0.47	0.48	0.19	0.06	0.1	1.13	0.66	9.73	8.24	9.91	37.32	38.47	12.32	4.58	6.93	92.45	55.49	0.272	0.31	0.256667	0.253333	0.428	0.52	0.316667	0.473333	20.734	23.8575	19.37	18.9867	34.354	41.7975	24.9133	37.2333
G9606_7085	23087	TRIM35	3.61	5.71	3.3	7.38	3.47	9.27	5.83	4.64	9.3	3.65	253	440	267	658	310	670	500	360	849	341	4.694	4.44	3.46	4.76333	6.538	6.715	5.85333	7.73667	385.6	372	276.667	392.667	544	555	457	626.333
G9606_15568	9373	PLAA	3.64	4.22	3.5	3.34	3.3	4.06	5.49	6.07	5.59	5.07	292	375	326	349	346	339	546	547	594	557	3.6	3.445	3.48	3.49333	5.256	5.1975	5.06667	5.24	337.6	328.25	321.333	322.333	516.6	509.25	481	493.333
G9606_12049	91862	MARVELD3	3.36	4.4	4.85	3.72	4.48	3.81	11.46	7.17	21.86	1.1	127.02	192.01	220.99	180.97	219.6	160	562.97	306.62	1130.92	57	4.162	4.1025	4.23	3.97667	9.08	8.485	4.02667	10.9467	188.118	187.145	189.203	176.327	443.502	413.635	174.54	532.513
G9606_3856	7690	ZNF131	4.87	5.4	3.59	2.99	2.7	5.04	6.66	12.54	5.99	5.4	256	321	223	203	181	283	431	722	415	383	3.91	3.5375	3.72	3.81667	7.126	7.2425	7.66	7.85667	236.8	215.75	220	227.333	446.8	450.75	462.667	473.333
G9606_678	101929322	LOC101929322	0.99	1.51	0.29	0.12	0.87	0.88	9.38	0.45	0.18	0.51	118.1	206.27	42.99	18	75	95	1416	26	30	62	0.756	0.5675	0.716667	0.466667	2.28	0.505	0.613333	0.503333	92.072	63.5225	78.6967	59.6967	325.8	53.25	61	50.3333
G9606_7309	9205	ZMYM5	2.18	2.99	1.51	1.69	1.55	2.73	1.53	3.35	3.49	2.59	98.01	150.09	79.95	105.19	94.5	128.98	98.06	177.82	213.67	168	1.984	1.7325	1.74667	1.79333	2.738	3.04	2.89	3.19	105.548	94.4125	90.82	94.3833	157.306	172.118	158.267	173.49
G9606_6922	8537	BCAS1	0.21	0.28	0.02	0.06	0.14	1.29	2.77	0.98	1.57	17.99	11.37	16.09	1	4.02	8.74	69.07	177.22	56.11	110.09	1234	0.142	0.1075	0.123333	0.0966667	4.92	5.4575	6.75333	1.28	8.244	6.2825	7.03667	5.46333	329.298	367.317	453.06	78.4233
G9606_22848	401190	RGS7BP	0.02	0.41	0.03	0.26	0.03	0.15	2.59	0.04	0.26	0.03	1	29	2	22	3	11	211	2	25	3	0.15	0.085	0.0266667	0.103333	0.614	0.12	0.0733333	0.15	11.4	7	2	8.33333	50.4	10.25	5.33333	12.6667
G9606_29716	85453	TSPYL5	0.27	1.23	0.3	0.58	0.53	0.29	0.1	0.54	0.57	0.11	20	100	26	55	50	22	9	44	55	11	0.582	0.42	0.366667	0.383333	0.322	0.3775	0.313333	0.466667	50.2	37.75	32	33.6667	28.2	33	25.6667	40.3333
G9606_17592	8909	ENDOU	0.03	0.05	0.02	0.09	0.02	0	0	0	0.04	0.02	1	2	1	4	1	0	0	0	2	1	0.042	0.04	0.0233333	0.0466667	0.012	0.015	0.00666667	0.0133333	1.8	1.75	1	2	0.6	0.75	0.333333	0.666667
G9606_18650	5226	PGD	22.88	31.61	22.1	22.93	22.86	16.82	55.77	41.9	23.97	35.63	873	1323	970	1107	1106	662	2603	1766	1191	1815	24.476	22.6925	22.6133	22.6367	34.818	29.58	31.45	27.5633	1075.8	1014	983	983.333	1607.4	1358.5	1414.33	1206.33
G9606_35626	7033	TFF3	0.73	3.79	0.48	0.63	0.97	0.71	0	0.39	2.16	12.37	12	68	9	13	20	12	0	7	46	268	1.32	0.7025	0.726667	0.613333	3.126	3.9075	4.49	1.08667	24.4	13.5	13.6667	11.3333	66.6	83.25	95.6667	21.6667
G9606_7455	55906	ZC4H2	3.1	2.88	2	2.78	2.34	4.53	5.61	11.58	2.6	3.07	144	145	104	165	139	217	318	587	156	190	2.62	2.555	2.48	2.62667	5.478	5.445	6.39333	6.23667	139.4	138	129	137.667	293.6	287.5	331.333	320
G9606_27641	493753	COA5	11.31	10.13	8.93	9.51	8.56	11.07	8.82	9.62	10.53	8.83	322	316	292	342	308	325	307	302	390	335	9.688	9.5775	9.6	9.91667	9.774	10.0125	9.84	10.4067	316	316	307.333	318.667	331.8	338	320.667	339
G9606_1172	3516	RBPJ	3.7	7.12	3.66	4.51	4.59	5.04	5.57	13.09	7.8	4.13	339	685	364	516	478	465	611	1209	928	494	4.716	4.115	3.98333	3.95667	7.126	7.515	7.42	8.64333	476.4	424.25	393.667	406.333	741.4	774	722.667	867.333
organism-specific and may be somewhat arbitrary; for mammals it is usually considered to be birth, for insects the hatching of the first instar larva from the eggshell.+++GO_ENDOTHELIUM_DEVELOPMENT///The process whose specific outcome is the progression of an endothelium over time, from its formation to the mature structure. Endothelium refers to the layer of cells lining blood vessels, lymphatic…	GO_TRANSCRIPTION_FACTOR_COMPLEX///A protein complex that is capable of associating with DNA by direct binding, or via other DNA-binding proteins or complexes, and regulating transcription.+++GO_NUCLEOLUS///A small, dense body one or more of which are present in the nucleus of eukaryotic cells. It is rich in RNA and protein, is not bounded by a limiting membrane, and is not seen during mitosis. It…	GO_RNA_POLYMERASE_II_TRANSCRIPTION_FACTOR_ACTIVITY_SEQUENCE_SPECIFIC_DNA_BINDING///Interacting selectively and non-covalently with a specific DNA sequence in order to modulate transcription by RNA polymerase II. The transcription factor may or may not also interact selectively with a protein or macromolecular complex.+++GO_RNA_POLYMERASE_II_CORE_PROMOTER_SEQUENCE_SPECIFIC_DNA_BINDING///Interactin…	NA	GSE8835_HEALTHY_VS_CLL_CD8_TCELL_DN///Genes down-regulated in CD8 T cells: healthy versus CLL (chronic lymphocytic leukemia).+++GSE3982_MAC_VS_BCELL_UP///Genes up-regulated in comparison of macrophages versus B cells.+++GSE17301_CTRL_VS_48H_ACD3_ACD28_STIM_CD8_TCELL_DN///Genes down-regulated in CD8 T lymphocytes: control versus activated by anti-CD3 and anti-CD28.+++GSE3982_EOSINOPHIL_VS_NKCELL_U…	HALLMARK_HYPOXIA///Genes up-regulated in response to low oxygen levels (hypoxia).+++HALLMARK_WNT_BETA_CATENIN_SIGNALING///Genes up-regulated by activation of WNT signaling through accumulation of beta catenin CTNNB1 [GeneID=1499].	PF09271///LAG1, DNA binding+++PF09270///Beta-trefoil DNA-binding domain	R-HSA-2644602///Signaling by NOTCH1 PEST Domain Mutants in Cancer+++R-HSA-2894862///Constitutive Signaling by NOTCH1 HD+PEST Domain Mutants+++R-HSA-74160///Gene expression (Transcription)+++R-HSA-9013694///Signaling by NOTCH4+++R-HSA-157118///Signaling by NOTCH+++R-HSA-350054///Notch-HLH transcription pathway+++R-HSA-210744///Regulation of gene expression in late stage (branching morphogenesis) p…	[SUH_HUMAN|Reviewed]RecName: Full=Recombining binding protein suppressor of hairless; AltName: Full=CBF-1; AltName: Full=J kappa-recombination signal-binding protein; AltName: Full=RBP-J kappa; Short=RBP-J; Short=RBP-JK; AltName: Full=Renal carcinoma antigen NY-REN-30;+++[A0A024R9Q8_HUMAN|Unreviewed]SubName: Full=Recombining binding protein suppressor of hairless (Drosophila), isoform CRA_a {ECO:…
G9606_13716	373863	DND1	1.23	2.06	0.85	1.73	1.64	2.72	4.04	2.21	2.51	3.59	31.59	58.01	25.2	55.91	53.08	71.99	126.93	62.49	84.03	122.73	1.502	1.3625	1.24	1.27	3.014	2.7575	2.84	2.48	44.758	41.445	36.6233	37.5667	93.634	85.31	85.7367	72.8367
G9606_3974	27332	ZNF638	10.41	13.59	6.26	11.87	6.51	9.71	8.34	22.92	15.47	6.09	877	1263	608	1307	722	874	914.95	2162	1712	691	9.728	8.7625	7.72667	9.51333	12.506	13.5475	12.9067	16.0333	955.4	878.5	735.667	930.667	1270.79	1359.75	1242.33	1582.67
G9606_13366	285636	C5orf51	3.09	3.44	2.2	4.02	2.68	5.9	4.78	10.63	6.01	2.7	269	325.98	218.35	447.79	299.7	526.69	508.65	1019.31	678.2	315.71	3.086	2.9975	2.65667	3.10333	6.004	6.31	6.41	7.51333	312.164	308.71	262.35	311.713	609.712	634.977	620.57	741.4
G9606_2698	348174	CLEC18A	0.36	0.57	0.08	0.44	0.42	0.46	0.8	0.25	1.02	0.38	18.5	32.77	4.25	30.87	33.62	19.58	55.59	18	80.7	27.43	0.374	0.325	0.286667	0.293333	0.582	0.5275	0.363333	0.576667	24.002	21.81	18.79	17.8733	40.26	36.4275	21.67	39.4267
G9606_25958	5693	PSMB5	35.98	43.77	44.79	22.17	27.11	58.32	45.08	67.49	39.58	79.39	688	869	946	566	689	1153	1062	1473	1027	2053	34.764	32.5125	35.96	34.3133	57.972	61.195	68.4	55.13	751.6	722.25	774.333	733.333	1353.6	1426.5	1559.67	1217.67
G9606_21644	7461	CLIP2	0.78	3.16	0.47	1.01	1.19	0.87	0.68	5.14	5.57	3.86	71	316	50	118	139	82	77	519	660	472	1.322	0.8625	0.813333	0.753333	3.224	3.86	3.29	3.86	138.8	94.5	86.6667	79.6667	362	433.25	357.667	420.333
G9606_29347	388436	LOC388436	0.98	0.43	0.2	0.4	0.35	0.5	0.09	0.3	0.57	0.06	30.2	14.46	7	15.69	13.78	16.04	3.4	10.17	23.01	2.35	0.472	0.4825	0.51	0.526667	0.304	0.3575	0.286667	0.456667	16.226	16.6675	16.9933	17.63	10.994	12.8925	9.52	16.4067
G9606_22896	728361	OVOL3	0	0	0	0	0	0	0.09	0.1	0.16	0.08	0	0	0	0	0	0	1	1	2	1	0	0	0	0	0.086	0.085	0.06	0.0866667	0	0	0	0	1	1	0.666667	1
G9606_11274	28971	AAMDC	12.41	19.19	24.21	12.89	17.04	18.45	23.16	41.22	19.48	21.33	102	175	230	136	176	161	237	371	216	233	17.148	16.6375	17.8867	16.5033	24.728	25.12	27	26.3833	163.8	161	169.333	156	243.6	245.25	255	249.333
G9606_16472	340024	SLC6A19	0.38	1.64	0.18	0.53	0.15	0.11	0.02	0	0.1	0.88	33	155	18	58	16	10	2	0	11	102	0.576	0.31	0.236667	0.363333	0.222	0.2725	0.33	0.07	56	31.25	22.3333	36.3333	25	30.75	37.3333	7
G9606_6703	3416	IDE	5.5	5.31	3.73	5.72	4.9	7.9	10.51	7.66	8.92	8.83	437	472	338	593	500	677	1115	684	932	930	5.032	4.9625	4.71	4.98333	8.764	8.3275	8.13	8.16	468	467	425	456	867.6	805.75	763.667	764.333
G9606_14322	6165	RPL35A	285.95	484.9	265.99	302.55	318.36	325.64	422.39	1053.52	565.62	1479.33	1883	3477	1990	2448	2553	2219	3399	7541	4865	12612	331.55	293.212	290.1	284.83	769.3	856.028	952.83	648.26	2470.2	2218.5	2142	2107	6127.2	6809.25	7457.33	4875
G9606_8472	54108	CHRAC1	7.79	7.9	5.45	5.84	6.91	14.33	14.8	27.11	12.59	9.58	319	355	257	303	359	605	741	1226	671	524	6.778	6.4975	6.71667	6.36	15.682	15.9025	17.0067	18.01	318.6	309.5	311.667	293	753.4	756.5	785	834
G9606_12829	59343	SENP2	5.59	6.86	4.05	6.43	6.15	9.18	8.34	13.88	7.3	5.88	284	388	235	426	404	485	523	793	490	408	5.816	5.555	5.26333	5.35667	8.916	9.06	9.64667	10.12	347.4	337.25	307.667	315	539.8	544	562	589.333
G9606_11243	100996517	SEC22B3	1.97	3.25	3.16	2.43	1.95	1.8	2.38	2.5	4.08	0.39	237.85	425.31	426.66	369.83	293.18	218.61	343.85	325.65	626.53	62.97	2.552	2.3775	2.36	2.52	2.23	2.1925	1.56333	2.79333	350.566	331.88	319.23	344.78	315.522	308.44	202.41	390.263
G9606_339	344892	RTP2	0	0	0	0	0	0	0	0.04	0.06	0	0	0	0	0	0	0	0	1	2	0	0	0	0	0	0.02	0.025	0.0133333	0.0333333	0	0	0	0	0.6	0.75	0.333333	1
G9606_7665	157922	CAMSAP1	1.19	1.68	0.76	1.25	1.25	1.49	3.29	3.96	2.48	2.78	143	224	107	192	196	185	502	534	394	455	1.226	1.1125	1.06667	1.06667	2.8	2.6775	2.74333	2.64333	172.4	159.5	148.667	147.333	414	392	391.333	371
G9606_13242	64579	NDST4	0	0	0	0	0	0	0	0.02	0	0.03	0	0	0	0	0	0	0	2	0	3	0	0	0	0	0.01	0.0125	0.0166667	0.00666667	0	0	0	0	1	1.25	1.66667	0.666667
G9606_29633	8604	SLC25A12	0.22	1.44	0.19	0.61	0.7	2.68	0.52	1.93	1.7	0.35	12	85	11	41	51	154	36	115	121	27	0.632	0.43	0.37	0.34	1.436	1.665	1.65333	2.10333	40	28.75	24.6667	21.3333	90.6	104.25	98.6667	130
G9606_20345	100287387	LOC100287387	0.04	0.08	0.02	0.03	0.01	0.05	0	0	0.08	0	2	5	1.09	2	1	2.79	0	0	6	0	0.036	0.025	0.0233333	0.03	0.026	0.0325	0.0166667	0.0433333	2.218	1.5225	1.36333	1.69667	1.758	2.1975	0.93	2.93
G9606_19396	2784	GNB3	0.04	0.44	0.06	0.14	0.11	0.1	0.18	0.72	0.72	0.11	1	13.54	2	5	4	3	6	22.09	26	4.09	0.158	0.0875	0.07	0.08	0.366	0.4125	0.31	0.513333	5.108	3	2.33333	2.66667	12.236	13.795	9.72667	17.03
G9606_23285	100463285	MTRNR2L4	0	0.09	0.04	0.19	0.03	0.05	0.08	0.19	0.2	0	0	2	1	4.62	0.74	1	2	4	5	0	0.07	0.065	0.0233333	0.0766667	0.104	0.11	0.08	0.146667	1.672	1.59	0.58	1.87333	2.4	2.5	1.66667	3.33333
G9606_1232	153129	SLC38A9	5.6	5.5	4.79	4.2	3.77	10.45	9.98	6.32	6.68	11.71	216	237	214	212	185	429	496	281	346	637	4.772	4.59	4.72	4.86333	9.028	8.79	9.49333	7.81667	212.8	206.75	205	214	437.8	423.25	449	352
G9606_22937	795	S100G	0.07	0	0	0.06	0	0	0	0	0	0	1	0	0	1	0	0	0	0	0	0	0.026	0.0325	0.0233333	0.0433333	0	0	0	0	0.4	0.5	0.333333	0.666667	0	0	0	0
G9606_4623	140459	ASB6	2.3	3.49	1.76	2.36	2.43	3.42	4.43	6.08	4.12	4.98	172.85	294.07	156.06	229.84	236.97	269.86	416.62	514.52	412.1	511.38	2.468	2.2125	2.16333	2.14	4.606	4.65	4.82667	4.54	217.958	198.93	188.627	186.25	424.896	426.965	431.92	398.827
G9606_32473	4144	MAT2A	25.74	34.52	12.6	33.77	29.39	71.2	83.28	86.34	78.31	105.26	1273.19	1873.18	717.36	2116.63	1846.43	3631.16	5036.75	4718.74	5040.08	6963.1	27.204	25.375	22.5767	24.0367	84.878	85.2775	87.6	78.6167	1565.36	1488.4	1278.99	1369.06	5077.97	5088.27	5104.33	4463.33
G9606_2494	9166	EBAG9	12.34	11.37	9.74	11.31	9.03	17.71	12.14	19.76	13.59	5.12	400	401	373	490	409	604	480	702	571	224	10.758	10.605	10.37	11.13	13.664	14.045	14.1967	17.02	414.6	418	394	421	516.2	525.25	510	625.667
G9606_9622	90871	DMAC1	8.76	10.51	8.88	6.26	5.96	6.52	3.25	11.74	5.43	5.09	357	470	416	323	308	274	162	529	288	277	8.074	7.465	7.86667	7.96667	6.406	7.195	7.78333	7.89667	374.8	351	360.333	365.333	306	342	360	363.667
G9606_19265	4763	NF1	2.61	3.51	1.96	2.53	2.49	4.69	4.93	5.61	4.19	3.32	531	776	446	654	647	996	1234	1251	1097	916	2.62	2.3975	2.35333	2.36667	4.548	4.4525	4.54	4.83	610.8	569.5	541.333	543.667	1098.8	1065	1054.33	1114.67
hich the olfactory lobes, cerebral cortex, and subcortical nuclei are derived.+++GO_HEAD_DEVELOPMENT///The biological process whose specific outcome is the progression of a head from an initial condition to its mature state. The head is the anterior-most division of the body.+++GO_SKELETAL_MUSCLE_ORGAN_DEVELOPMENT///The progression of a skeletal muscle organ over time from its initial formation t…	GO_SYNAPSE_PART///Any constituent part of a synapse, the junction between a nerve fiber of one neuron and another neuron or muscle fiber or glial cell.+++GO_DENDRITE///A neuron projection that has a short, tapering, often branched, morphology, receives and integrates signals from other neurons or from sensory stimuli, and conducts a nerve impulse towards the axon or the cell body. In most neurons…	GO_NUCLEOSIDE_TRIPHOSPHATASE_REGULATOR_ACTIVITY///Modulates the rate of NTP hydrolysis by a NTPase.+++GO_MOLECULAR_FUNCTION_REGULATOR///A molecular function that modulates the activity of a gene product or complex. Examples include enzyme regulators and channel regulators.+++GO_ENZYME_ACTIVATOR_ACTIVITY///Binds to and increases the activity of an enzyme.+++GO_PHOSPHATIDYLCHOLINE_BINDING///Interac…	TBK1.DF_DN///Genes down-regulated in epithelial lung cancer cell lines upon over-expression of an oncogenic form of KRAS [Gene ID=3845] gene and knockdown of TBK1 [Gene ID=29110] gene by RNAi.+++P53_DN.V2_UP///Genes up-regulated in HEK293 cells (kidney fibroblasts) upon knockdown of TP53 [Gene ID=7157] gene by RNAi.	GSE36476_CTRL_VS_TSST_ACT_16H_MEMORY_CD4_TCELL_OLD_UP///Genes up-regulated in comparison of untreated CD4 [GeneID=920] memory T cells from old donors versus those treated with TSST at 16 h.+++GSE20198_UNTREATED_VS_IL12_IL18_TREATED_ACT_CD4_TCELL_DN///Genes down-regulated in the activated CD4 [GeneID=920] T cells (48h): control versus IL-12 and IL18 [GeneID=3606].+++GSE13484_UNSTIM_VS_12H_YF17D_VA…	HALLMARK_MITOTIC_SPINDLE///Genes important for mitotic spindle assembly.+++HALLMARK_APICAL_JUNCTION///Genes encoding components of apical junction complex.+++HALLMARK_HEDGEHOG_SIGNALING///Genes up-regulated by activation of hedgehog signaling.	PF13716///Divergent CRAL/TRIO domain+++PF00616///GTPase-activator protein for Ras-like GTPase	R-HSA-5673001///RAF/MAP kinase cascade+++R-HSA-5658442///Regulation of RAS by GAPs+++R-HSA-6802953///RAS signaling downstream of NF1 loss-of-function variants+++R-HSA-162582///Signal Transduction+++R-HSA-5683057///MAPK family signaling cascades+++R-HSA-6802949///Signaling by RAS mutants+++R-HSA-1643685///Disease+++R-HSA-6802957///Oncogenic MAPK signaling+++R-HSA-5663202///Diseases of signal trans…	[NF1_HUMAN|Reviewed]RecName: Full=Neurofibromin; AltName: Full=Neurofibromatosis-related protein NF-1; Contains: RecName: Full=Neurofibromin truncated;+++[A0A1J0F939_HUMAN|Unreviewed]SubName: Full=Truncated neurofibromin 1 {ECO:0000313|EMBL:APC25504.1}; Flags: Fragment;+++[A0A1J0F943_HUMAN|Unreviewed]SubName: Full=Truncated neurofibromin 1 {ECO:0000313|EMBL:APC25503.1}; Flags: Fragment;+++[A0A1J0…
G9606_33492	148213	ZNF681	0.08	0.25	0.08	0.16	0.15	0.38	1.8	0.46	0.38	1	9.2	30.29	9.71	21.42	21.11	42.89	239.27	54.88	54.37	146.39	0.144	0.1175	0.103333	0.106667	0.804	0.555	0.613333	0.406667	18.346	15.36	13.34	13.4433	107.56	74.6325	81.3867	50.7133
G9606_5018	387597	ILDR2	0.1	0.08	0.02	0.04	0.15	2.91	0.42	2.51	0.05	0	14	11	3	6	26	400	70	372	8	0	0.078	0.0775	0.09	0.0533333	1.178	1.3675	1.80667	1.82333	12	12.25	14.3333	7.66667	170	195	257.333	260
G9606_1766	11055	ZPBP	0	0.06	0	0	0.06	0	0.05	0	0.05	0.04	0	1	0	0	1	0	1	0	1	1	0.024	0.015	0.02	0	0.028	0.0225	0.0133333	0.0166667	0.4	0.25	0.333333	0	0.6	0.5	0.333333	0.333333
G9606_22501	643	CXCR5	0	0.37	0.06	0.18	0.08	0.1	0.07	0.21	1.44	0.03	0	19	3	11	5	5	4	11	89.46	1.99	0.138	0.08	0.0466667	0.08	0.37	0.445	0.113333	0.583333	7.6	4.75	2.66667	4.66667	22.29	26.8625	5.99667	35.1533
G9606_11709	23625	FAM89B	15.55	22.18	11.14	14.59	17.91	18.66	24.96	46.64	29.26	48.67	358	561	295	424	521	445	702	1184	878	1493	16.274	14.7975	14.8667	13.76	33.638	35.8075	37.99	31.52	431.8	399.5	391.333	359	940.4	1000	1040.67	835.667
G9606_31848	4522	MTHFD1	143.76	99.09	107.92	112.95	148.55	68.82	54.3	26.08	49.72	22.65	8188.95	6192.84	7075.91	8156.94	10755.9	4040.86	3781.9	1641.86	3684.73	1726.81	122.454	128.295	133.41	121.543	44.314	41.8175	39.1833	48.2067	8074.11	8544.43	8673.59	7807.27	2975.23	2773.57	2469.84	3122.48
G9606_7500	9117	SEC22C	4.5	8.84	5.13	5.04	6.36	9.44	9.76	25.27	9.81	7.02	186	417	199.93	264.06	297.59	430	632	1370.78	597.58	515.01	5.974	5.2575	5.33	4.89	12.26	12.885	13.91	14.84	272.916	236.895	227.84	216.663	709.074	728.342	771.93	799.453
G9606_24419	105369914	LOC105369914	0.23	0.5	0.07	0.07	0	0.63	0.92	0.37	0.03	0.41	5	12	2	2	0	15	25	9	1	12	0.174	0.0925	0.1	0.123333	0.472	0.36	0.47	0.343333	4.2	2.25	2.33333	3	12.4	9.25	12	8.33333
G9606_13653	54921	CHTF8	20.8	20.94	16.72	21.85	21.75	12.39	20.75	43.25	24.48	22.16	907	971.65	809	1260	1270	567.65	1129	1968	1435	1352	20.412	20.28	19.7567	19.79	24.606	25.57	25.9333	26.7067	1043.53	1061.5	995.333	992	1290.33	1330.66	1295.88	1323.55
G9606_31318	54145	H2BFS	0	0	0	0	0	0	0.13	0	0.12	0	0	0	0	0	0	0	1.04	0	1.03	0	0	0	0	0	0.05	0.03	0	0.04	0	0	0	0	0.414	0.2575	0	0.343333
G9606_4955	63926	ANKEF1	1.52	1.69	1.24	1.15	1.53	1.96	5.72	2.95	2.31	7.51	89	110	90	88	118	125	423	208	189	635	1.426	1.36	1.43	1.30333	4.09	3.6825	4.14	2.40667	99	96.25	99	89	316	289.25	322.667	174
G9606_22071	319101	KRT73	0	0.04	0	0	0	0.02	0.04	0.03	0.03	0	0	2	0	0	0	1	2	2	2	0	0.008	0	0	0	0.024	0.02	0.0166667	0.0266667	0.4	0	0	0	1.4	1.25	1	1.66667
G9606_266	83698	CALN1	0.03	0.14	0	0.03	0.03	0.01	0.01	0	0	0	4	24	0	6	6	1	1	0	0	0	0.046	0.0225	0.02	0.02	0.004	0.0025	0.00333333	0.00333333	8	4	3.33333	3.33333	0.4	0.25	0.333333	0.333333
G9606_10492	4092	SMAD7	3.8	7.57	5.89	6.69	4.97	5.02	23.3	4.8	10.97	6.38	156	337	264	345	252	207	1174	217	585	348	5.784	5.3375	4.88667	5.46	10.094	6.7925	5.4	6.93	270.8	254.25	224	255	506.2	339.25	257.333	336.333
tricle over time, from its formation to the mature structure. A cardiac ventricle receives blood from a cardiac atrium and pumps it out of the heart.+++GO_REGULATION_OF_HEART_CONTRACTION///Any process that modulates the frequency, rate or extent of heart contraction. Heart contraction is the process in which the heart decreases in volume in a characteristic way to propel blood through the body.++…	GO_TRANSCRIPTION_FACTOR_COMPLEX///A protein complex that is capable of associating with DNA by direct binding, or via other DNA-binding proteins or complexes, and regulating transcription.+++GO_PLASMA_MEMBRANE_PROTEIN_COMPLEX///Any protein complex that is part of the plasma membrane.+++GO_CENTROSOME///A structure comprised of a core structure (in most organisms, a pair of centrioles) and peripher…	GO_COLLAGEN_BINDING///Interacting selectively and non-covalently with collagen, a group of fibrous proteins of very high tensile strength that form the main component of connective tissue in animals. Collagen is highly enriched in glycine (some regions are 33% glycine) and proline, occurring predominantly as 3-hydroxyproline (about 20%).+++GO_NUCLEIC_ACID_BINDING_TRANSCRIPTION_FACTOR_ACTIVITY///I…	KRAS.DF.V1_DN///Genes down-regulated in epithelial lung cancer cell lines over-expressing an oncogenic form of KRAS [Gene ID=3845] gene.+++TGFB_UP.V1_DN///Genes down-regulated in a panel of epithelial cell lines by TGFB1 [Gene ID=7040].+++RAF_UP.V1_DN///Genes down-regulated in MCF-7 cells (breast cancer) positive for ESR1 [Gene ID=2099] MCF-7 cells (breast cancer) stably over-expressing constitut…	GSE1460_DP_VS_CD4_THYMOCYTE_DN///Genes down-regulated in comparison of CD4 [GeneID=920] CD8 thymocytes versus T cells from cord blood.+++GSE19888_ADENOSINE_A3R_ACT_VS_TCELL_MEMBRANES_ACT_AND_A3R_INH_PRETREAT_IN_MAST_CELL_DN///Genes down-regulated in HMC-1 (mast leukemia) cells: Cl-IB-MECA [PubChem=3035850] versus incubated with the peptide ALL1 followed by stimulation with T cell membranes.+++GSE…	HALLMARK_TGF_BETA_SIGNALING///Genes up-regulated in response to TGFB1 [GeneID=7040].+++HALLMARK_APOPTOSIS///Genes mediating programmed cell death (apoptosis) by activation of caspases.+++HALLMARK_UV_RESPONSE_DN///Genes down-regulated in response to ultraviolet (UV) radiation.	PF03165///MH1 domain+++PF03166///MH2 domain	R-HSA-2173788///Downregulation of TGF-beta receptor signaling+++R-HSA-5688426///Deubiquitination+++R-HSA-9006936///Signaling by TGF-beta family members+++R-HSA-170834///Signaling by TGF-beta Receptor Complex+++R-HSA-5689603///UCH proteinases+++R-HSA-2173796///SMAD2/SMAD3:SMAD4 heterotrimer regulates transcription+++R-HSA-212436///Generic Transcription Pathway+++R-HSA-2173793///Transcriptional act…	[SMAD7_HUMAN|Reviewed]RecName: Full=Mothers against decapentaplegic homolog 7; Short=MAD homolog 7; Short=Mothers against DPP homolog 7; AltName: Full=Mothers against decapentaplegic homolog 8; Short=MAD homolog 8; Short=Mothers against DPP homolog 8; AltName: Full=SMAD family member 7; Short=SMAD 7; Short=Smad7; Short=hSMAD7;+++[B3KYA8_HUMAN|Unreviewed]SubName: Full=cDNA FLJ16482 fis, clone BRTH…
G9606_22245	57534	MIB1	2.57	2.93	1.56	1.76	1.89	3.31	4.7	4.54	3.62	3.96	409	510	285	356	383	540	908	799	752	841	2.142	1.945	2.00667	1.96333	4.026	3.8575	3.93667	3.82333	388.6	358.25	359	350	768	733	726.667	697
G9606_19871	79710	MORC4	3.19	6.45	3.57	3.38	3.62	6.48	49.05	14.48	9.16	5.97	194	428	249	265	290	411	3625	979	731	497	4.042	3.44	3.46	3.38	17.028	9.0225	8.97667	10.04	285.2	249.5	244.333	236	1248.6	654.5	629	707
G9606_23347	148932	MOB3C	2.78	5.74	1.91	3.82	3.96	4.42	3.96	6.02	4.94	3.13	129	292	102	224	233	211	224	308	298	194	3.642	3.1175	2.88333	2.83667	4.494	4.6275	4.52333	5.12667	196	172	154.667	151.667	247	252.75	237.667	272.333
G9606_10867	79018	GID4	2.24	2.69	1.8	2.64	3	3.51	3.1	2.56	2.91	1.74	152	200	144	215	265	243	240	195	240	156	2.474	2.42	2.34667	2.22667	2.764	2.68	2.60333	2.99333	195.2	194	187	170.333	214.8	208.5	198	226
G9606_16819	1299	COL9A3	2.21	1.03	1.91	1.15	1.94	1.55	0.94	0.11	1.17	16.51	90	46	89.13	59	100	65	46	5	62	896	1.648	1.8025	2.02	1.75667	4.056	4.835	6.05667	0.943333	76.826	84.5325	93.0433	79.3767	214.8	257	322	44
G9606_26762	138151	NACC2	2.75	3.36	1.74	2.53	2.7	3.64	6.75	4.33	2.93	4.8	317	426	232	371	397	433	953	553	440	744	2.616	2.43	2.39667	2.34	4.49	3.925	4.25667	3.63333	348.6	329.25	315.333	306.667	624.6	542.5	576.667	475.333
G9606_29758	388533	KRTDAP	0	0	0	0	0	0	0.36	0.6	0	1.24	0	0	0	0	0	0	3	4	0	11	0	0	0	0	0.44	0.46	0.613333	0.2	0	0	0	0	3.6	3.75	5	1.33333
G9606_23181	9245	GCNT3	0.03	0.05	0.02	0.09	0.02	0.46	0.2	5.81	0.49	0.12	1	2	1	4	1	17	9	232	23	6	0.042	0.04	0.0233333	0.0466667	1.416	1.72	2.13	2.25333	1.8	1.75	1	2	57.4	69.5	85	90.6667
G9606_7561	9507	ADAMTS4	0.56	2.26	0.67	0.54	0.21	3.27	1.41	1.3	2.64	1.59	40.19	179.09	55.73	49.95	19.49	244.83	125	103.98	247.7	153.1	0.848	0.495	0.48	0.59	2.042	2.2	2.05333	2.40333	68.89	41.34	38.47	48.6233	174.922	187.403	167.303	198.837
G9606_27565	81559	TRIM11	2.57	3.82	1.44	2.32	2.23	2.7	5.87	6.96	9.52	22.56	105	182	73	123	125	123	310	328	532	1299	2.476	2.14	2.08	2.11	9.522	10.435	10.74	6.39333	121.6	106.5	101	100.333	518.4	570.5	583.333	327.667
G9606_15179	388611	CD164L2	0	0	0	0	0.03	0	0.3	0.06	0.1	0	0	0	0	0	1	0	4	1	3	0	0.006	0.0075	0.01	0	0.092	0.04	0.02	0.0533333	0.2	0.25	0.333333	0	1.6	1	0.333333	1.33333
G9606_25607	84277	DNAJC30	8.44	8.73	8.62	6.9	5.55	8.42	7.3	3.32	6.15	4.59	350	397	411	362	292	360	370	152	332	254	7.648	7.3775	7.53667	7.98667	5.956	5.62	5.44333	5.96333	362.4	353.75	351	374.333	293.6	274.5	255.333	281.333
G9606_9226	29888	STRN4	12.41	17.68	8.25	12.55	10.04	25.62	42.89	36.59	19.52	54.16	545	873	410	723	595	1235	2596	1895	1188	3422	12.186	10.8125	10.2333	11.07	35.756	33.9725	38.79	27.2433	629.2	568.25	516.667	559.333	2067.2	1935	2184	1439.33
G9606_23531	26496	OR10A3	0	0	0	0.05	0	0	0	0	0	0	0	0	0	1	0	0	0	0	0	0	0.01	0.0125	0	0.0166667	0	0	0	0	0.2	0.25	0	0.333333	0	0	0	0
G9606_22482	440957	SMIM4	14.68	18.39	24.69	9.57	10.54	34.63	43.42	15.32	13.46	14.13	90	125	172	84	95	220	333	103	122	120	15.574	14.87	16.6367	16.3133	24.192	19.385	21.36	21.1367	113.2	110.25	119	115.333	179.6	141.25	147.667	148.333
G9606_15819	995	CDC25C	0.09	0.29	0.09	0.03	0.11	0.82	5.48	9.13	2.62	4.17	3	10	3	1	5	27	226	302	117	182	0.122	0.08	0.0966667	0.07	4.444	4.185	4.70667	4.19	4.4	3	3.66667	2.33333	170.8	157	170.333	148.667
G9606_12956	9271	PIWIL1	0.03	0	0	0.04	0.11	0.02	0	0.02	0	0.06	1	0	0	2	8	1	0	1	0	3	0.036	0.045	0.0466667	0.0233333	0.02	0.025	0.0333333	0.0133333	2.2	2.75	3	1	1	1.25	1.66667	0.666667
G9606_20837	7275	TUB	0.07	0.51	0.06	0.58	0.19	0.43	4.68	0.19	1.2	0.39	7.39	57.64	6.85	76.33	24.85	45.67	588.9	21.68	159.79	54.42	0.282	0.225	0.106667	0.236667	1.378	0.5525	0.336667	0.606667	34.612	28.855	13.03	30.19	174.092	70.39	40.59	75.7133
G9606_3008	23135	KDM6B	5.43	8.17	4.43	5.73	5.02	5.28	7.21	5.91	7.6	14.02	617	1001	581	816	729	619	994	727	1104	2092	5.756	5.1525	4.96	5.19667	8.004	8.2025	8.40333	6.26333	748.8	685.75	642.333	671.333	1107.2	1135.5	1146	816.667
G9606_4789	2070	EYA4	0.06	0.02	0.05	0.06	0.01	1.07	0.01	0.02	0.02	0	5	3	6	3	1	134	1	2	2	0	0.04	0.045	0.04	0.0566667	0.224	0.2775	0.363333	0.37	3.6	3.75	4	4.66667	27.8	34.5	45.3333	46
G9606_12870	100129583	FAM47E	1.13	2.68	1.24	0.92	0.97	2.7	0.84	0.82	0.94	0.96	28.6	75.03	36.73	30.04	31.21	70	26.95	22.89	31.96	33.41	1.388	1.065	1.11333	1.09667	1.252	1.355	1.49333	1.48667	40.322	31.645	32.18	31.79	37.042	39.565	42.1	41.6167
G9606_32932	101929372	LOC101929372	1.96	1.85	1.08	1.79	0.97	2.01	1.82	0.15	0.84	0	58.16	60.23	36.72	67.06	36.45	61.55	66.02	4.98	32.41	0	1.53	1.45	1.33667	1.61	0.964	0.75	0.72	1	51.724	49.5975	43.7767	53.98	32.992	24.735	22.1767	32.98
G9606_539	84332	DYDC2	0.15	0.1	0.04	0.13	0.06	1.69	0.39	0	0.38	3.49	4	3	1	5	2	49	13	0	13	131	0.096	0.095	0.0833333	0.106667	1.19	1.39	1.72667	0.69	3	3	2.33333	3.33333	41.2	48.25	60	20.6667
G9606_31036	148545	NBPF4	0	0	0	0	0	0	0	0.04	0.12	0	0	0	0	0	0	0	0	2.4	8.58	0	0	0	0	0	0.032	0.04	0.0133333	0.0533333	0	0	0	0	2.196	2.745	0.8	3.66
G9606_1364	51057	WDPCP	5.31	6.15	4.14	5.33	3.65	3.44	2.66	6.2	6.13	2.31	251.96	333.94	225.2	319.77	224.23	185	154.03	354.26	397.45	156.07	4.916	4.6075	4.36667	4.92667	4.148	4.52	3.98333	5.25667	271.02	255.29	233.797	265.643	249.362	273.195	231.777	312.237
G9606_12892	50846	DHH	0.01	0.33	0.01	0.01	0.01	0.05	0.02	0.06	0.2	0.06	1	28	1	1	1	4	2	5	20	6	0.074	0.01	0.01	0.01	0.078	0.0925	0.0566667	0.103333	6.4	1	1	1	7.4	8.75	5	9.66667
G9606_1395	150280	HORMAD2	0.37	0.37	0.35	0.54	0.59	0.64	0.67	0.03	0.42	0	9	11	11	24	22	23	28	1	19	0	0.444	0.4625	0.436667	0.42	0.352	0.2725	0.223333	0.363333	15.4	16.5	14	14.6667	14.2	10.75	8	14.3333
G9606_25834	6792	CDKL5	0.46	0.7	0.34	0.49	0.51	0.67	1.55	0.89	1.15	0.73	76	128	66	104	109	115	316	165	250	164	0.5	0.45	0.436667	0.43	0.998	0.86	0.763333	0.903333	96.6	88.75	83.6667	82	202	173.5	148	176.667
G9606_9978	27185	DISC1	0.29	0.76	0.24	0.62	0.51	0.42	0.27	0.7	1.22	0.15	33	88	28	83	63	46	39	89	163	24	0.484	0.415	0.346667	0.383333	0.552	0.6225	0.423333	0.78	59	51.75	41.3333	48	72.2	80.5	53	99.3333
G9606_25886	55536	CDCA7L	1.45	2.16	1.52	1.38	1.75	2.8	8.74	6.15	3.52	6.97	68.52	111.89	83.53	82.36	105.64	135.77	502.23	320.06	217.74	440.22	1.652	1.525	1.57333	1.45	5.636	4.86	5.30667	4.15667	90.388	85.0125	85.8967	78.1367	323.204	278.447	298.683	224.523
G9606_8709	55848	PLGRKT	7.56	11.94	3.68	6.36	7.28	17.75	5.89	13.59	12.02	7.56	117	201	65	123	142	284	112	234	241	155	7.364	6.22	6.17333	5.86667	11.362	12.73	12.9667	14.4533	129.6	111.75	108	101.667	205.2	228.5	224.333	253
G9606_5924	3339	HSPG2	2.7	16.28	1.27	5.24	4	4.97	8.07	3.81	17.04	15.19	653.22	4320.2	354.21	1616.69	1239.04	1236.76	2383.39	1017.87	5373.53	4942.78	5.898	3.3025	2.65667	3.07	9.816	10.2525	7.99	8.60667	1636.67	965.79	748.823	874.707	2990.87	3142.74	2399.14	2542.72
G9606_23621	140606	SELENOM	6.18	68.06	10.23	16.06	14.63	68.09	72.71	123.52	134.17	73.35	66	795	125	214	194	752	950	1445	1869	1028	23.032	11.775	10.3467	10.8233	94.368	99.7825	88.32	108.593	278.8	149.75	128.333	135	1208.8	1273.5	1075	1355.33
G9606_12358	55240	STEAP3	49.13	43.87	37.38	41.34	69.27	19.24	23.85	3.04	25.71	10.93	3203	3137	2792	3467	5768	1300	1901	221	2204	949	48.198	49.28	51.9267	42.6167	16.554	14.73	11.07	15.9967	3673.4	3807.5	3921	3154	1315	1168.5	823.333	1241.67
G9606_18859	79632	FAM184A	1.72	1.16	0.92	1.66	1.17	0.97	1.3	0.71	0.34	0.98	114	84	71	141	94	66	104	53	28	88	1.326	1.3675	1.27	1.43333	0.86	0.75	0.886667	0.673333	100.8	105	93	108.667	67.8	58.75	69	49
G9606_18563	79155	TNIP2	7.15	10.2	5.52	6.13	6.52	12.65	15.35	20.11	12.06	10.7	204	336	189	243	264	393	600	677	470	428	7.104	6.33	6.39667	6.26667	14.174	13.88	14.4867	14.94	247.2	225	219	212	513.6	492	499.333	513.333
G9606_7659	284119	CAVIN1	6.7	35.49	2.95	10.77	12.26	10.72	18.19	10.29	30.38	13.56	401	2332	204	821	935	664	1331	682	2374	1088	13.634	8.17	7.30333	6.80667	16.628	16.2375	11.5233	17.13	938.6	590.25	513.333	475.333	1227.8	1202	811.333	1240
G9606_1242	11011	TLK2	3.55	3.88	2.44	3.07	3.56	5.35	7.43	9.25	4.93	4.22	297	379	251	343	370	420	690	920.97	584	515	3.3	3.155	3.18333	3.02	6.236	5.9375	6.27333	6.51	328	315.25	306	297	625.994	609.992	618.657	641.657
G9606_2744	4608	MYBPH	0.07	0.13	0.09	0.57	0.14	0	0	0.09	0.4	0	2	4	3	21	5	0	0	3	15	0	0.2	0.2175	0.1	0.243333	0.098	0.1225	0.03	0.163333	7	7.75	3.33333	8.66667	3.6	4.5	1	6
G9606_20830	5290	PIK3CA	1.38	2.05	1.14	1.63	1.25	2.17	2.82	4.86	2.68	0.89	211	343	200	306	243	334	488	802.38	487	183	1.49	1.35	1.25667	1.38333	2.684	2.65	2.64	3.23667	260.6	240	218	239	458.876	451.595	439.793	541.127
at results in a change in state or activity of a cell (in terms of movement, secretion, enzyme production, gene expression, etc.) as a result of a nitrogen compound stimulus.+++GO_BLOOD_VESSEL_MORPHOGENESIS///The process in which the anatomical structures of blood vessels are generated and organized. The blood vessel is the vasculature carrying blood.+++GO_GLAND_DEVELOPMENT///The process whose sp…	GO_CELL_LEADING_EDGE///The area of a motile cell closest to the direction of movement.+++GO_CATALYTIC_COMPLEX///A protein complex which is capable of catalytic activity.+++GO_PHOSPHATIDYLINOSITOL_3_KINASE_COMPLEX///A protein complex capable of phosphatidylinositol 3-kinase activity and containing subunits of any phosphatidylinositol 3-kinase (PI3K) enzyme. These complexes are divided in three cla…	GO_ADENYL_NUCLEOTIDE_BINDING///Interacting selectively and non-covalently with adenyl nucleotides, any compound consisting of adenosine esterified with (ortho)phosphate.+++GO_PROTEIN_KINASE_ACTIVITY///Catalysis of the phosphorylation of an amino acid residue in a protein, usually according to the reaction: a protein + ATP = a phosphoprotein + ADP.+++GO_ENZYME_REGULATOR_ACTIVITY///Binds to and mod…	NA	GSE15215_CD2_POS_VS_NEG_PDC_DN///Genes down-regulated in comparison of CD2+ plasmacytoid dendritic cells (DC) versus CD2- cells.+++GSE17974_2H_VS_72H_UNTREATED_IN_VITRO_CD4_TCELL_UP///Genes up-regulated in comparison of untreated CD4 [GeneID=920] T cells at 2 h versus the untreated cells at 72 h.+++GSE19888_ADENOSINE_A3R_INH_PRETREAT_AND_ACT_BY_A3R_VS_A3R_INH_AND_TCELL_MEMBRANES_ACT_MAST_CELL_UP/…	HALLMARK_COMPLEMENT///Genes encoding components of the complement system, which is part of the innate immune system.	PF00454///Phosphatidylinositol 3- and 4-kinase+++PF02192///PI3-kinase family, p85-binding domain+++PF00794///PI3-kinase family, ras-binding domain+++PF00613///Phosphoinositide 3-kinase family, accessory domain (PIK domain)+++PF00792///Phosphoinositide 3-kinase C2	R-HSA-1430728///Metabolism+++R-HSA-74752///Signaling by Insulin receptor+++R-HSA-416476///G alpha (q) signalling events+++R-HSA-422475///Axon guidance+++R-HSA-190236///Signaling by FGFR+++R-HSA-168249///Innate Immune System+++R-HSA-8853338///Signaling by FGFR3 point mutants in cancer+++R-HSA-2428928///IRS-related events triggered by IGF1R+++R-HSA-177929///Signaling by EGFR+++R-HSA-512988///Interl…	[PK3CA_HUMAN|Reviewed]RecName: Full=Phosphatidylinositol 4,5-bisphosphate 3-kinase catalytic subunit alpha isoform; Short=PI3-kinase subunit alpha; Short=PI3K-alpha; Short=PI3Kalpha; Short=PtdIns-3-kinase subunit alpha; EC=2.7.1.153 {ECO:0000250|UniProtKB:P32871}; AltName: Full=Phosphatidylinositol 4,5-bisphosphate 3-kinase 110 kDa catalytic subunit alpha; Short=PtdIns-3-kinase subunit p110-alpha…
G9606_12439	80028	FBXL18	0.87	1.57	0.63	0.91	0.9	4.05	4.32	5.38	2.96	4.14	92.06	198.73	69.11	126.4	132.03	526.85	679.75	673.99	445.4	728.33	0.976	0.8275	0.8	0.803333	4.17	4.1325	4.52333	4.13	123.666	104.9	97.7333	95.8567	610.864	593.643	643.057	548.747
G9606_28177	51550	CINP	14.72	12.46	13.2	10.87	12.13	15.51	8.96	20.94	15.55	15.67	222	206	228	206	229	242	165	345	306	312	12.676	12.73	13.35	12.93	15.326	16.9175	17.3733	17.3333	218.2	221.25	226.333	218.667	274	301.25	299.667	297.667
G9606_10998	23208	SYT11	0.3	1.55	0.04	0.73	0.5	0.7	0.65	2.59	2.57	0.97	26	150	4	81	56	63	70	252	293	114	0.624	0.3925	0.28	0.356667	1.496	1.7075	1.42	1.95333	63.4	41.75	28.6667	37	158.4	180.5	143	202.667
G9606_6919	164781	DAW1	0	0	0	0	0	0	0	0.07	0.03	0	0	0	0	0	0	0	0	2	1	0	0	0	0	0	0.02	0.025	0.0233333	0.0333333	0	0	0	0	0.6	0.75	0.666667	1
G9606_3545	6150	MRPL23	3.01	57.25	77.92	46.35	48.15	2.5	66.97	112.76	57.9	73.22	48.98	718.24	1015.09	694.5	694.04	32.41	907.79	1374.58	840.8	1071.37	46.536	43.8575	43.0267	42.4267	62.67	61.595	62.8267	57.72	634.17	613.153	586.037	586.19	845.39	829.79	826.12	749.263
G9606_14467	1466	CSRP2	9.58	14.75	11.41	8.62	12.45	37.61	34.11	34.83	11.71	21.37	135	227	184	152	219	550	589	537	216	398	11.362	10.515	11.1467	9.87	27.926	26.38	31.27	28.05	183.4	172.5	179.333	157	458	425.25	495	434.333
G9606_2080	284417	TMEM150B	0.87	2.62	0.52	1.79	0.78	11.81	8.17	4.32	5.78	1.35	18	64	14	42	20	272	220	103	176	44	1.316	0.99	0.723333	1.06	6.286	5.815	5.82667	7.30333	31.6	23.5	17.3333	24.6667	163	148.75	139.667	183.667
G9606_12504	112268360	112268360	0	0.07	0	0	0.01	0.02	0	0.02	0	0	0.02	2	0	0	0.33	0.67	0.02	0.45	0	0	0.016	0.0025	0.00333333	0	0.008	0.01	0.0133333	0.0133333	0.47	0.0875	0.116667	0.00666667	0.228	0.28	0.373333	0.373333
G9606_12935	6103	RPGR	0.77	1.89	0.42	0.73	0.61	1.21	2.62	7.62	1.61	0.87	41	109	25	46	41	66	168	417	107	58	0.884	0.6325	0.6	0.64	2.786	2.8275	3.23333	3.48	52.4	38.25	35.6667	37.3333	163.2	162	180.333	196.667
G9606_18144	22974	TPX2	0.83	1.7	1.23	0.83	1.83	3.85	20.4	63.45	13.75	29.03	46	100	76	56	124	214	1377	3802	972	2109	1.284	1.18	1.29667	0.963333	26.096	27.52	32.11	27.0167	80.4	75.5	82	59.3333	1694.8	1774.25	2041.67	1662.67
G9606_6524	55334	SLC39A9	14.21	13.91	12.68	11.95	13.65	19.15	12.13	14.29	17.41	17.25	1076	1175	1092	1238	1398	1615	1211	1181	1809	1818	13.28	13.1225	13.5133	12.9467	16.046	17.025	16.8967	16.95	1195.8	1201	1188.67	1135.33	1526.8	1605.75	1538	1535
G9606_11952	30011	SH3KBP1	8.05	14.08	7.25	5.43	6.57	8.28	32.67	20.35	16.7	8.09	412	744	415	332	418	434	2032	1102	1121	529	8.276	6.825	7.29	6.91	17.218	13.355	12.24	15.11	464.2	394.25	415	386.333	1043.6	796.5	688.333	885.667
G9606_31124	10097	ACTR2	17.14	27.32	13.27	14.81	14.16	25.98	20.53	50.34	38.82	22.16	1113	1947	992	1220	1170	1739	1630	3614	3280	1927	17.34	14.845	14.8567	15.0733	31.566	34.325	32.8267	38.38	1288.4	1123.75	1091.67	1108.33	2438	2640	2426.67	2877.67
G9606_28151	8692	HYAL2	7.93	29.94	7.88	9.37	7.87	11.68	16.94	17.92	21.02	23.23	270	1103	300	403	337	405	718	683	924	1073	12.598	8.2625	7.89333	8.39333	18.158	18.4625	17.61	16.8733	482.6	327.5	302.333	324.333	760.6	771.25	720.333	670.667
a group, e.g. a methyl group, glycosyl group, acyl group, phosphorus-containing, or other groups, from one compound (generally regarded as the donor) to another compound (generally regarded as the acceptor). Transferase is the systematic name for any enzyme of EC class 2.+++GO_REGULATION_OF_CYTOPLASMIC_TRANSPORT///Any process that modulates the frequency, rate or extent of cytoplasmic transport.+…	GO_PERINUCLEAR_REGION_OF_CYTOPLASM///Cytoplasm situated near, or occurring around, the nucleus.+++GO_ANCHORED_COMPONENT_OF_EXTERNAL_SIDE_OF_PLASMA_MEMBRANE///The component of the plasma membrane consisting of the gene products that are tethered to the external side of the membrane only by a covalently attached anchor, such as a lipid group embedded in the membrane. Gene products with peptide sequ…	GO_PROTEIN_TYROSINE_KINASE_BINDING///Interacting selectively and non-covalently with protein tyrosine kinase.+++GO_ENZYME_REGULATOR_ACTIVITY///Binds to and modulates the activity of an enzyme.+++GO_HYDROLASE_ACTIVITY_HYDROLYZING_O_GLYCOSYL_COMPOUNDS///Catalysis of the hydrolysis of any O-glycosyl bond.+++GO_VIRUS_RECEPTOR_ACTIVITY///Combining with a virus component and mediating entry of the viru…	NA	GSE5542_IFNG_VS_IFNA_TREATED_EPITHELIAL_CELLS_6H_DN///Genes down-regulated in epithelial cells (6h): IFNG [GeneID=3458] versus interferon alpha.+++GSE2405_0H_VS_3H_A_PHAGOCYTOPHILUM_STIM_NEUTROPHIL_DN///Genes down-regulated in polymorphonuclear leukocytes (3h): control versus infection by A. phagocytophilum.+++GSE360_CTRL_VS_B_MALAYI_LOW_DOSE_MAC_UP///Genes up-regulated in comparison of macrophag…	HALLMARK_UV_RESPONSE_UP///Genes up-regulated in response to ultraviolet (UV) radiation.	PF01630///Hyaluronidase	R-HSA-2142845///Hyaluronan metabolism+++R-HSA-2160916///Hyaluronan uptake and degradation+++R-HSA-1630316///Glycosaminoglycan metabolism+++R-HSA-71387///Metabolism of carbohydrates+++R-HSA-1430728///Metabolism	[HYAL2_HUMAN|Reviewed]RecName: Full=Hyaluronidase-2; Short=Hyal-2; EC=3.2.1.35; AltName: Full=Hyaluronoglucosaminidase-2; AltName: Full=Lung carcinoma protein 2; Short=LuCa-2; Flags: Precursor;+++[A0A024R300_HUMAN|Unreviewed]RecName: Full=Hyaluronidase {ECO:0000256|RuleBase:RU610713}; EC=3.2.1.35 {ECO:0000256|RuleBase:RU610713}; AltName: Full=Hyaluronoglucosaminidase {ECO:0000256|RuleBase:RU61071…
G9606_7568	55275	VPS53	3.18	3.37	2.14	2.95	2.3	2.83	3.71	6.2	4.32	3.18	444.99	545.85	324.94	471.98	457.11	396.05	599.99	1034.83	780.07	623.21	2.788	2.6425	2.54	2.75667	4.048	4.1325	4.07	4.45	448.974	424.755	409.013	413.97	686.83	708.54	684.697	736.983
G9606_21900	7780	SLC30A2	0	0.04	0	0.08	0.04	0.59	0.04	0	0.23	0	0	2	0	4	2	25	2	0	12	0	0.032	0.03	0.0133333	0.0266667	0.172	0.205	0.196667	0.273333	1.6	1.5	0.666667	1.33333	7.8	9.25	8.33333	12.3333
G9606_25292	107985692	LOC107985692	0.01	0.01	0.01	0.01	0.02	0.01	0.04	0.01	0.01	0	1	1	1	1	2	1	6	1	1	0	0.012	0.0125	0.0133333	0.01	0.014	0.0075	0.00666667	0.01	1.2	1.25	1.33333	1	1.8	0.75	0.666667	1
G9606_7199	79033	ERI3	25.1	24.67	20.11	16.86	19.67	33.89	40.17	75.86	19.57	28.52	465	506	449	448	533	711	1045	1612	540	805	21.282	20.435	21.6267	20.69	39.602	39.46	46.09	43.1067	480.2	473.75	482.333	454	942.6	917	1042.67	954.333
G9606_11521	10811	NOXA1	6.16	7.15	5.12	5.73	6.21	5.5	5.19	12.35	8.27	8.45	161	204	154.02	192	209	151	167	359	289	306.06	6.074	5.805	5.83	5.67	7.952	8.6425	8.76667	8.70667	184.004	179.005	174.673	169.007	254.412	276.265	272.02	266.333
G9606_4889	9940	DLEC1	0.03	0.15	0.07	0.09	0.11	0.07	0.03	0.18	0.18	0.11	3	15	7	11	13	7	3	18	22	13	0.09	0.075	0.07	0.0633333	0.114	0.135	0.12	0.143333	9.8	8.5	7.66667	7	12.6	15	12.6667	15.6667
G9606_11979	54499	TMCO1	21.56	25.35	20.06	14.75	15.01	79.85	28.24	65.66	48.57	47.45	1602	2067	1716	1390	1419	6117	2566	5396	4694	4724	19.346	17.845	18.8767	18.79	53.954	60.3825	64.32	64.6933	1638.8	1531.75	1579	1569.33	4699.4	5232.75	5412.33	5402.33
G9606_32220	7098	TLR3	1.86	2.69	1.53	2.36	2.52	1.26	0.88	1.55	1.5	0.01	93	148	88	150	160	65	54	86	98	1	2.192	2.0675	1.97	1.91667	1.04	1.08	0.94	1.43667	127.8	122.75	113.667	110.333	60.8	62.5	50.6667	83
rferon found so far.+++GO_POSITIVE_REGULATION_OF_TRANSPORT///Any process that activates or increases the frequency, rate or extent of the directed movement of substances (such as macromolecules, small molecules, ions) into, out of or within a cell, or between cells, by means of some agent such as a transporter or pore.+++GO_POSITIVE_REGULATION_OF_CELLULAR_PROTEIN_LOCALIZATION///Any process that a…	GO_VACUOLE///A closed structure, found only in eukaryotic cells, that is completely surrounded by unit membrane and contains liquid material. Cells contain one or several vacuoles, that may have different functions from each other. Vacuoles have a diverse array of functions. They can act as a storage organelle for nutrients or waste products, as a degradative compartment, as a cost-effective way …	GO_SIGNALING_RECEPTOR_ACTIVITY///Receiving a signal and transmitting the signal in the cell to initiate a change in cell activity. A signal is a physical entity or change in state that is used to transfer information in order to trigger a response.+++GO_RECEPTOR_ACTIVITY///Combining with an extracellular or intracellular messenger to initiate a change in cell activity.+++GO_RNA_BINDING///Interact…	IL15_UP.V1_UP///Genes up-regulated in Sez-4 cells (T lymphocyte) that were first starved of IL2 [Gene ID=3558] and then stimulated with IL15 [Gene ID=3600].+++LEF1_UP.V1_DN///Genes down-regulated in DLD1 cells (colon carcinoma) over-expressing LEF1 [Gene ID=51176].+++IL2_UP.V1_UP///Genes up-regulated in Sez-4 cells (T lymphocyte) that were first starved of IL2 [Gene ID=3558] and then stimulated w…	GSE10147_IL3_AND_HIVP17_VS_IL3_AND_CPG_STIM_PDC_DN///Genes down-regulated in plasmacytoid dendritic cells treated with IL3 [GeneID=3562]: HIV matrix protein p17 versus CpG.+++GSE19888_CTRL_VS_TCELL_MEMBRANES_ACT_MAST_CELL_PRETREAT_A3R_INH_DN///Genes down-regulated in HMC-1 (mast leukemia) cells: untreated versus incubated with the peptide ALL1 followed by stimulation with T cell membranes.+++GSE4…	HALLMARK_ALLOGRAFT_REJECTION///Genes up-regulated during transplant rejection.+++HALLMARK_INFLAMMATORY_RESPONSE///Genes defining inflammatory response.	PF13306///BspA type Leucine rich repeat region (6 copies)+++PF13855///Leucine rich repeat+++PF01582///TIR domain+++PF13516///Leucine Rich repeat	R-HSA-1810476///RIP-mediated NFkB activation via ZBP1+++R-HSA-5602415///UNC93B1 deficiency - HSE+++R-HSA-975138///TRAF6 mediated induction of NFkB and MAP kinases upon TLR7/8 or 9 activation+++R-HSA-937072///TRAF6-mediated induction of TAK1 complex within TLR4 complex+++R-HSA-168898///Toll-like Receptor Cascades+++R-HSA-168256///Immune System+++R-HSA-975155///MyD88 dependent cascade initiated on …	[TLR3_HUMAN|Reviewed]RecName: Full=Toll-like receptor 3; AltName: CD_antigen=CD283; Flags: Precursor;+++[D6RA51_HUMAN|Unreviewed]SubName: Full=Toll-like receptor 3, isoform CRA_b {ECO:0000313|EMBL:EAX04629.1}; Flags: Fragment;+++[Q6PCD4_HUMAN|Unreviewed]SubName: Full=TLR3 protein {ECO:0000313|EMBL:AAH59372.1}; Flags: Fragment;
G9606_21756	143684	FAM76B	4.69	6.03	2.58	5.11	3.51	6.51	5.77	2.68	7.63	2.56	305	436	189	434	295	433	458	188	633	220	4.384	3.9725	3.59333	4.12667	5.03	4.845	3.91667	5.60667	331.8	305.75	263	309.333	386.4	368.5	280.333	418
G9606_24235	7447	VSNL1	11.14	11.76	12.02	10.59	12.08	15.87	16.21	0.7	6.71	22.2	362	419	449	435	497	532	644	25	284	962	11.518	11.4575	11.7467	11.25	12.338	11.37	12.9233	7.76	432.4	435.75	436	415.333	489.4	450.75	506.333	280.333
G9606_25029	7264	TSTA3	22.95	35.44	28.11	14.5	23.38	53.83	61.1	72.49	66.93	52.54	475	818	673	389	630	1186	1595	1676	1846	1496	24.876	22.235	24.8133	21.8533	61.378	61.4475	59.62	64.4167	597	541.75	592.667	512.333	1559.8	1551	1452.67	1569.33
G9606_996	81628	TSC22D4	8.22	13.66	6.4	9.29	8.51	17.28	11.56	18.38	19.28	3.04	318	580	284	457	420	692	548	782	973	157	9.216	8.105	7.71	7.97	13.908	14.495	12.9	18.3133	411.8	369.75	340.667	353	630.4	651	543.667	815.667
G9606_29495	55693	KDM4D	0.1	0.22	0.02	0.15	0.23	0.18	0.3	0.2	0.25	0.28	5	12	1	9	14	9	18	11	16	18	0.144	0.125	0.116667	0.09	0.242	0.2275	0.22	0.21	8.2	7.25	6.66667	5	14.4	13.5	12.6667	12
G9606_21196	113612	CYP2U1	2.01	2.23	0.95	2.45	2.38	2.33	1.25	1.62	2.09	0.72	148	184	81	241	229	190	119	133	203	73	2.004	1.9475	1.78	1.80333	1.602	1.69	1.55667	2.01333	176.6	174.75	152.667	156.667	143.6	149.75	132	175.333
G9606_14096	3758	KCNJ1	0.05	0.07	0	0.02	0.02	0.02	0.08	0.07	0.06	0.04	2	3	0	1	1	1	4	3	3	2	0.032	0.0225	0.0233333	0.0233333	0.054	0.0475	0.0433333	0.05	1.4	1	1	1	2.6	2.25	2	2.33333
G9606_14572	6382	SDC1	184.11	169.28	151.08	136.07	185.08	375.01	208.15	67.99	167.97	108.18	8904	9118	8494	8651	11710	19075	13060	3776	10902	7352	165.124	164.085	173.423	157.087	185.46	179.787	183.727	203.657	9375.4	9439.75	9702.67	8683	10833	10276.2	10067.7	11251
G9606_5082	1356	CP	241.13	283.32	217.99	426.36	396.46	265.33	222.43	273.95	262.68	56.97	18644.4	23983.5	19391.7	41727.8	38893.6	21017.4	20578.9	23158.5	26278.2	5801.15	313.052	320.485	285.193	295.16	216.272	214.732	198.75	267.32	28528.2	29664.4	25643.2	26588	19366.8	19063.8	16659	23484.7
G9606_983	2729	GCLC	24.47	19.77	26.66	23.39	26.33	26.55	48.6	17.52	18.43	8.08	1446	1289	1820	1748	1962	1621	3516	1185	1401	643	24.124	25.2125	25.82	24.84	23.836	17.645	17.3833	20.8333	1653	1744	1742.67	1671.33	1673.2	1212.5	1149.67	1402.33
G9606_31092	57643	ZSWIM5	0.61	0.31	0.31	0.48	0.33	1.52	3.34	3.51	1.02	1.87	49	27	28	46	38	135	375	328	115	212	0.408	0.4325	0.416667	0.466667	2.252	1.98	2.3	2.01667	37.6	40.25	38.3333	41	233	197.5	225	192.667
G9606_1578	79598	CEP97	0.33	0.72	0.29	0.33	0.48	0.88	1.01	2.49	0.94	0.53	42.16	100.92	43.56	53.37	77.73	115	156.7	350.21	154.47	92.26	0.43	0.3575	0.366667	0.316667	1.17	1.21	1.3	1.43667	63.548	54.205	54.4833	46.3633	173.728	177.985	185.823	206.56
G9606_30878	338785	KRT79	0	0	0	0	0	0	0	0.03	0	0.02	0	0	0	0	0	0	0	1	0	1	0	0	0	0	0.01	0.0125	0.0166667	0.01	0	0	0	0	0.4	0.5	0.666667	0.333333
G9606_34585	10581	IFITM2	322.6	455.27	326.13	237.2	327.2	237.68	412.66	856.85	341.26	312.74	3513.44	5419.24	4060.86	3221.65	4423.55	2674.92	5494.51	10216.9	4844.15	4468.45	333.68	303.283	325.31	295.31	432.238	437.132	469.09	478.597	4127.75	3804.88	3999.28	3598.65	5539.78	5551.1	5786.75	5911.99
G9606_31766	51650	MRPS33	24.65	31.07	31.69	26.35	22.13	37.73	33.28	32.97	34.51	22.53	255	354	375	342	290	404	419	374	465	307	27.178	26.205	26.1567	27.5633	32.204	31.935	31.0767	35.07	323.2	315.5	306.667	324	393.8	387.5	361.667	414.333
G9606_2900	3340	NDST1	8.27	12.28	5.16	10.11	11.55	26.88	29.57	9.64	13.78	25	1036	1677	707	1630	1881	3516	4617	1322	2252	4199	9.474	8.7725	8.32667	7.84667	20.974	18.825	20.5067	16.7667	1386.2	1313.5	1208	1124.33	3181.2	2822.25	3012.33	2363.33
G9606_7788	83882	TSPAN10	0.66	1.39	0.5	0.36	0.78	0.45	1.22	3.12	0.61	1.29	20	44	17	13	30	14	45	104	24	52	0.738	0.575	0.646667	0.506667	1.338	1.3675	1.62	1.39333	24.8	20	22.3333	16.6667	47.8	48.5	56.6667	47.3333
G9606_34793	26330	GAPDHS	0.08	0	0.04	0	0	0.04	0.07	0	0	0.16	2	0	1	0	0	1	2	0	0	5	0.024	0.03	0.04	0.04	0.054	0.05	0.0666667	0.0133333	0.6	0.75	1	1	1.6	1.5	2	0.333333
G9606_27143	5936	RBM4	19.38	31.99	18.07	18.07	19.38	29.22	50.56	78.25	40.41	61.88	551.49	960.84	610.7	692.92	720.28	895.64	1793.67	2064.8	1534.69	2048.69	21.378	18.725	18.9433	18.5067	52.064	52.44	56.45	49.2933	707.246	643.847	627.49	618.37	1667.5	1635.95	1669.71	1498.38
G9606_28507	2843	GPR20	0	0.49	0	0.06	0.03	0.04	0.1	0.07	0.31	0.18	0	13	0	2	1	1	3	2	10	6	0.116	0.0225	0.01	0.02	0.14	0.15	0.0966667	0.14	3.2	0.75	0.333333	0.666667	4.4	4.75	3	4.33333
G9606_7660	340152	ZC3H12D	0.3	0.58	0.09	0.49	0.22	0.35	0.57	0.77	1.17	0.17	24.87	51.7	8.01	50.79	22.93	29.82	56.78	69.52	124.1	18.23	0.336	0.275	0.203333	0.293333	0.606	0.615	0.43	0.763333	31.66	26.65	18.6033	27.89	59.69	60.4175	39.19	74.48
G9606_25795	84197	POMK	0.08	0.11	0	0.06	0.06	0.16	0.13	0.38	0.28	0.14	2	3	0	2	2	4	4	11	9	5	0.062	0.05	0.0466667	0.0466667	0.218	0.24	0.226667	0.273333	1.8	1.5	1.33333	1.33333	6.6	7.25	6.66667	8
G9606_18109	27250	PDCD4	9.84	17.87	7.55	12.03	8.02	9.97	8.56	13.78	21.29	15.97	587.29	1172.13	520.24	911.66	608.48	611.92	625.51	909.16	1651.79	1276.43	11.062	9.36	8.47	9.80667	13.914	15.2525	13.24	15.0133	759.96	656.918	572.003	673.063	1014.96	1112.33	932.503	1057.62
G9606_20393	23596	OPN3	3.5	5.05	1.79	6.67	5.52	7.55	13.59	19.47	15.36	20.94	150.81	238.9	88.67	364.08	302.02	335.52	716.65	927.52	861.77	1206.81	4.506	4.37	3.60333	3.98667	15.382	15.83	15.9867	14.1267	228.896	226.395	180.5	201.187	809.654	832.905	823.283	708.27
G9606_14625	1230	CCR1	3.1	3.8	1.7	3.51	2.71	3.32	2.4	16.41	4.87	1.74	136	183	86	195	151	150	129	795	278	102	2.964	2.755	2.50333	2.77	5.748	6.585	7.15667	8.2	150.2	142	124.333	139	290.8	331.25	349	407.667
G9606_15158	344805	TMPRSS7	0	0.02	0	0.02	0	0	0.04	0.05	0	0	0	1	0	1.02	0	0	2	2	0	0	0.008	0.005	0	0.00666667	0.018	0.0125	0.0166667	0.0166667	0.404	0.255	0	0.34	0.8	0.5	0.666667	0.666667
G9606_34882	25973	PARS2	1.98	1.5	1.41	1.93	1.82	3.58	3.49	3.51	1.85	2.67	77	64	63	95	90	144	166	151	94	139	1.728	1.785	1.73667	1.77333	3.02	2.9025	3.25333	2.98	77.8	81.25	76.6667	78.3333	138.8	132	144.667	129.667
G9606_30536	151176	ERFE	0.04	0.21	0.02	0.03	0.07	0.26	0.7	0.55	0.76	0.28	2	11	1	2	4	13	41	29	47	18	0.074	0.04	0.0433333	0.03	0.51	0.4625	0.363333	0.523333	4	2.25	2.33333	1.66667	29.6	26.75	20	29.6667
G9606_16013	53373	TPCN1	11.47	15.04	7.85	14.02	12.02	15.42	10.78	18.69	16.33	15.53	932	1348	716	1448	1269	1271	1044	1718	1719	1705	12.08	11.34	10.4467	11.1133	15.35	16.4925	16.5467	16.8133	1142.6	1091.25	972.333	1032	1491.4	1603.25	1564.67	1569.33
G9606_8582	9322	TRIP10	4.35	12.16	3.12	5.2	5.04	6.76	10.01	35.52	14.04	22.57	147	447	117	222	215	230	405	1306	618	999	5.974	4.4275	4.17	4.22333	17.78	19.7225	21.6167	18.7733	229.6	175.25	159.667	162	711.6	788.25	845	718
G9606_15418	9963	SLC23A1	4.43	7.13	12.62	9.91	8.72	17.89	20.48	4.75	2.71	4.29	170	299	557	482	424	709	962	202	136	220	8.562	8.92	8.59	8.98667	10.024	7.41	8.97667	8.45	386.4	408.25	383.667	403	445.8	316.75	377	349
G9606_2263	5802	PTPRS	1.27	4.86	3.35	2.13	2.97	0.63	0.15	1.4	3.69	7.76	117	488	353	260	382	61	21	153	448	1002	2.916	2.43	2.53	2.25	2.726	3.37	3.26333	1.90667	320	278	284	243.333	337	416	405.333	220.667
G9606_16368	4676	NAP1L4	19.03	22.77	13.97	14.84	17.7	21.14	38	35.31	28.56	27.64	784	1029	662	774	925	898	1914	1606	1531	1521	17.662	16.385	16.9	15.9467	30.13	28.1625	28.03	28.3367	834.8	786.25	790.333	740	1494	1389	1341.67	1345
G9606_17575	3052	HCCS	4.74	6.11	4.33	5.88	4.4	9.02	11.31	10.69	8.07	4.25	185	259	191	284	215	358	532	454	407	219	5.092	4.8375	4.49	4.98333	8.668	8.0075	7.98667	9.26	226.8	218.75	197	220	394	359.5	343.667	406.333
G9606_14444	4256	MGP	2.73	42.04	1.68	8.62	10.62	5.49	4.74	4.5	91.33	20.73	82	1383	58	327	403	170	174	149	3567	829	13.138	5.9125	5.01	4.34333	25.358	30.5125	10.24	33.7733	450.6	217.5	181	155.667	977.8	1178.75	382.667	1295.33
G9606_12324	253260	RICTOR	2.4	2.88	1.6	2.09	1.54	2.74	3.55	5.86	3.4	1.45	381	505	292	422	313	447	688	1029	702	308	2.102	1.9075	1.84667	2.03	3.4	3.3625	3.35	4	382.6	352	328.667	365	634.8	621.5	594.667	726
G9606_30415	93587	TRMT10A	2.06	2.02	1.61	1.6	1.82	3.11	0.93	1.34	1.04	1.09	122	132	109	120	138	189	67	87	80	86	1.822	1.7725	1.83	1.75667	1.502	1.645	1.84667	1.83	124.2	122.25	123	117	101.8	110.5	120.667	118.667
G9606_13407	367	AR	18.94	11.14	16.15	13.1	18.78	13.42	7.76	3.63	4.18	0.04	3152	2045	3084	2806	4045	2332	1580	665	915	10	15.622	16.7425	17.9567	16.0633	5.806	5.3175	5.69667	7.07667	3026.4	3271.75	3427	3014	1100.4	980.5	1002.33	1304
G9606_34197	6194	RPS6	656.17	1124.38	534.36	653.17	561.81	932.1	314.08	1353.47	1022.95	2693.51	8247	15455	7687	10266	8800	12101	4826	18653	16752	44560	705.978	601.378	584.113	614.567	1263.22	1500.51	1659.69	1102.84	10091	8750	8244.67	8733.33	19378.4	23016.5	25104.7	15835.3
G9606_22054	10896	OCLM	0.15	0.47	0.06	0.18	0.18	0.22	0	0	0.17	0	2	7	1	3	3	3	0	0	3	0	0.208	0.1425	0.13	0.13	0.078	0.0975	0.0733333	0.13	3.2	2.25	2	2	1.2	1.5	1	2
G9606_4149	54780	NSMCE4A	16.74	17.24	13.55	15.57	19.25	19.66	25.7	31.62	20.89	20.38	397	436	362	459	567	483	735	799	646	634	16.47	16.2775	16.5133	15.2867	23.65	23.1375	23.8867	24.0567	444.2	446.25	442	406	659.4	640.5	638.667	642.667
G9606_34365	342574	KRT27	0	0.04	0.03	0.03	0	0	0	0	0.06	0	0	1	1	1	0	0	0	0	2	0	0.02	0.015	0.01	0.02	0.012	0.015	0	0.02	0.6	0.5	0.333333	0.666667	0.4	0.5	0	0.666667
G9606_15200	64130	LIN7B	2.97	6.03	5.44	2.76	2.49	3.79	14.89	7.32	4.55	5.15	38	77	67	42	37	47	219	96	72	89	3.938	3.415	3.63333	3.72333	7.14	5.2025	5.42	5.22	52.2	46	47.3333	49	104.6	76	77.3333	71.6667
G9606_16061	10462	CLEC10A	2.85	11.36	1.61	6.14	1.77	2.39	3.49	6.1	18.74	2.27	81	352	53	219	63	70	121	190	690	85	4.746	3.0925	2.07667	3.53333	6.598	7.375	3.58667	9.07667	153.6	104	65.6667	117.667	231.2	258.75	115	316.667
G9606_30579	6531	SLC6A3	0	0	0	0	0	0	0	0.03	0.01	0.05	0	0	0	0	0	0	0	2	1	4	0	0	0	0	0.018	0.0225	0.0266667	0.0133333	0	0	0	0	1.4	1.75	2	1
G9606_16374	8547	FCN3	132.39	78.44	109.95	62.81	63.35	70.9	1	3.09	14.29	0.28	2172	1408	2071	1296	1302	1200	20	56	304	6	89.388	92.125	101.897	101.717	17.912	22.14	24.7567	29.4267	1649.8	1710.25	1848.33	1846.33	317.2	391.5	420.667	520
G9606_26476	145501	ISM2	0	0	0	0	0	0	0	0	0.02	0	0	0	0	0	0	0	0	0	1	0	0	0	0	0	0.004	0.005	0	0.00666667	0	0	0	0	0.2	0.25	0	0.333333
G9606_22259	5604	MAP2K1	15.45	12.85	22.78	15.34	17.98	11.45	13.46	23.77	15.45	8.7	568.78	539.35	936	738.38	904.09	449.37	673.01	1054.76	799.18	479.49	16.88	17.8875	18.7367	17.8567	14.566	14.8425	14.64	16.89	737.32	786.812	802.957	747.72	691.162	695.7	661.207	767.77
ACTIVITY///Any process that activates or increases the frequency, rate or extent of kinase activity, the catalysis of the transfer of a phosphate group, usually from ATP, to a substrate molecule.+++GO_HINDBRAIN_DEVELOPMENT///The process whose specific outcome is the progression of the hindbrain over time, from its formation to the mature structure. The hindbrain is the posterior of the three prim…	GO_ANCHORING_JUNCTION///A cell junction that mechanically attaches a cell (and its cytoskeleton) to neighboring cells or to the extracellular matrix.+++GO_CELL_JUNCTION///A cellular component that forms a specialized region of connection between two or more cells or between a cell and the extracellular matrix. At a cell junction, anchoring proteins extend through the plasma membrane to link cytos…	GO_PROTEIN_SERINE_THREONINE_KINASE_ACTIVATOR_ACTIVITY///Binds to and increases the activity of a protein serine/threonine kinase.+++GO_TRANSFERASE_ACTIVITY_TRANSFERRING_PHOSPHORUS_CONTAINING_GROUPS///Catalysis of the transfer of a phosphorus-containing group from one compound (donor) to another (acceptor).+++GO_KINASE_ACTIVITY///Catalysis of the transfer of a phosphate group, usually from ATP, to…	NA	GSE360_L_MAJOR_VS_B_MALAYI_HIGH_DOSE_DC_UP///Genes up-regulated in comparison of dendritic cells (DC) exposed to L. major versus DCs exposed to 50 worms/well B. malayi.+++GSE3982_CTRL_VS_IGE_STIM_MAST_CELL_UP///Genes up-regulated in comparison of untreated mast cells versus mast cells treated with IgE at 2 h.+++GSE1460_INTRATHYMIC_T_PROGENITOR_VS_CD4_THYMOCYTE_DN///Genes down-regulated in compari…	NA	PF00069///Protein kinase domain	R-HSA-168898///Toll-like Receptor Cascades+++R-HSA-168179///Toll Like Receptor TLR1:TLR2 Cascade+++R-HSA-181438///Toll Like Receptor 2 (TLR2) Cascade+++R-HSA-168181///Toll Like Receptor 7/8 (TLR7/8) Cascade+++R-HSA-975155///MyD88 dependent cascade initiated on endosome+++R-HSA-448424///Interleukin-17 signaling+++R-HSA-5675221///Negative regulation of MAPK pathway+++R-HSA-975871///MyD88 cascade in…	[MP2K1_HUMAN|Reviewed]RecName: Full=Dual specificity mitogen-activated protein kinase kinase 1; Short=MAP kinase kinase 1; Short=MAPKK 1; Short=MKK1; EC=2.7.12.2; AltName: Full=ERK activator kinase 1; AltName: Full=MAPK/ERK kinase 1; Short=MEK 1;+++[A4QPA9_HUMAN|Unreviewed]SubName: Full=Mitogen-activated protein kinase kinase 1 {ECO:0000313|EMBL:AAI39730.1}; SubName: Full=Mitogen-activated protei…
G9606_3089	636	BICD1	0.1	0.66	0.12	0.28	0.08	0.36	1.93	2.18	1.61	1.12	12	97	13	37	14	50	261	261	233	196	0.248	0.145	0.1	0.166667	1.44	1.3175	1.22	1.38333	34.6	19	13	20.6667	200.2	185	169	181.333
G9606_3428	6875	TAF4B	0.04	0.47	0.05	0.27	0.08	0.09	0.01	0.23	0.61	0.19	3	34	4	22	7	6	1	17	53	18	0.182	0.11	0.0566667	0.12	0.226	0.28	0.17	0.31	14	9	4.66667	9.66667	19	23.5	13.6667	25.3333
G9606_3596	6611	SMS	14.31	25.15	14.97	14.83	17.23	16.64	49.59	71.72	42.34	27.26	390	754	466	520	625	490	1699	2181	1511	1024	17.298	15.335	15.5033	14.7033	41.51	39.49	38.54	43.5667	551	500.25	493.667	458.667	1381	1301.5	1231.67	1394
G9606_22802	2199	FBLN2	1.09	9.86	0.68	1.68	2.25	2.03	0.43	0.96	9.5	2.11	76	750	54	148	199	145	37	73	857	196	3.112	1.425	1.34	1.15	3.006	3.65	1.7	4.16333	245.4	119.25	109.667	92.6667	261.6	317.75	138	358.333
G9606_15320	1628	DBP	10.73	10.66	10.71	10.26	8.41	16.54	11.4	11.28	13.01	5.62	286	329	343	371	309	470	400	339	478	215	10.154	10.0275	9.95	10.5667	11.57	11.6125	11.1467	13.61	327.6	327.25	312.667	333.333	380.4	375.5	341.333	429
G9606_15797	83692	CD99L2	13.13	12.18	7.24	13.37	15.53	18.53	30.41	24.03	16.15	13.7	800	795	495	1016	1200	1168	2275	1613	1257	1107	12.29	12.3175	11.9667	11.2467	20.564	18.1025	18.7533	19.57	861.2	877.75	831.667	770.333	1484	1286.25	1296	1346
G9606_8444	389762	SPATA31D3	0	0	0	0	0	0	0	0	0.01	0	0	0	0	0.01	0	0	0	0	1	0	0	0	0	0	0.002	0.0025	0	0.00333333	0.002	0.0025	0	0.00333333	0.2	0.25	0	0.333333
G9606_2476	9788	MTSS1	33.4	30.69	29.35	33.74	35.07	60.95	50.29	17.93	48.49	8.57	2663.98	2654.14	2682.09	3436.96	3574.5	5023.45	4985.03	1638.94	5038.98	915.72	32.45	32.89	32.6067	32.1633	37.246	33.985	29.15	42.4567	3002.33	3089.38	2973.52	2927.68	3520.42	3154.27	2526.04	3900.46
G9606_2457	9212	AURKB	0.21	1.26	0.55	0.57	0.61	1.37	11.87	48.85	5.66	18.98	4	24	13	14	14	29	290	1029	139	498	0.64	0.485	0.456667	0.443333	17.346	18.715	23.0667	18.6267	13.8	11.25	10.3333	10.3333	397	423.75	518.667	399
G9606_12478	4241	MELTF	0.2	0.93	0.35	0.63	0.78	0.56	1.27	18.7	3.36	6.2	13	64	22	45	63	36	89	1275	231	540	0.578	0.49	0.443333	0.393333	6.018	7.205	8.48667	7.54	41.4	35.75	32.6667	26.6667	434.2	520.5	617	514
G9606_1828	51428	DDX41	14.27	15.84	11.21	10.89	12.63	31.08	30.29	32.4	20.13	28.3	577	697	517	556	646	1287	1491	1435	1054	1526	12.968	12.25	12.7033	12.1233	28.44	27.9775	30.5933	27.87	598.6	574	580	550	1358.6	1325.5	1416	1258.67
G9606_35068	105371063	LOC105371063	1.5	0.84	1.06	2.31	1.29	0.75	1.59	1.88	1.83	0.46	3.82	2.31	3	6.89	3.71	2	4.96	5.03	6.12	1.42	1.4	1.54	1.28333	1.62333	1.302	1.23	1.03	1.48667	3.946	4.355	3.51	4.57	3.906	3.6425	2.81667	4.38333
G9606_13341	51321	AMZ2	11.29	16.75	9.44	14.46	14.74	17.66	19.97	35.01	18.06	10.43	290	478	265	476	469	454	631	975	587	356	13.336	12.4825	11.8233	11.73	20.226	20.29	21.0333	23.5767	395.6	375	341.333	343.667	600.6	593	595	672
G9606_10943	220988	HNRNPA3	28.66	33.98	17.03	23.05	19.12	46.86	84.23	53.08	51.71	65.56	2495	3137	1751	2414	2016	3758	7675	5246	5372	7034	24.368	21.965	21.6033	22.9133	60.288	54.3025	55.1667	50.55	2362.6	2169	2087.33	2220	5817	5352.5	5346	4792
G9606_14590	1594	CYP27B1	0.07	0.27	0.04	0.16	0.12	0.69	0.97	0.69	1.47	1.14	3	12	2	8	6	29	48	31	78	62	0.132	0.0975	0.0766667	0.09	0.992	0.9975	0.84	0.95	6.2	4.75	3.66667	4.33333	49.6	50	40.6667	46
G9606_207	729877	TBC1D3H	1.13	0.78	0.57	0.89	0.34	0.37	0.73	2.81	0.91	0.72	66.91	49.66	38.28	65.96	16.7	22.04	48.75	168.89	68.55	52.69	0.742	0.7325	0.68	0.863333	1.108	1.2025	1.3	1.36333	47.502	46.9625	40.63	57.05	72.184	78.0425	81.2067	86.4933
G9606_2003	2330	FMO5	106.45	96.46	76.32	244.86	150.36	177.88	87.57	41.59	154.96	30.21	7500	7452.16	6220.69	21761	13092.8	12613.8	7038.06	3196.18	13941	2707.77	134.89	144.498	111.043	142.543	98.442	101.16	83.2267	124.81	11205.3	12143.6	8937.83	11827.2	7899.36	8114.68	6172.57	9916.99
G9606_25247	7057	THBS1	6.87	54.01	15.1	10.99	8.01	19.77	25.93	17.98	30.8	32.59	691	5851.17	1688.69	1427.33	1063.79	1985	3129.6	1951.44	3969.92	4247.23	18.996	10.2425	9.99333	10.9867	25.414	25.285	23.4467	22.85	2144.4	1217.7	1147.83	1269.01	3056.64	3038.4	2727.89	2635.45
ein kinase B.+++GO_REGULATION_OF_LEUKOCYTE_MIGRATION///Any process that modulates the frequency, rate, or extent of leukocyte migration.+++GO_NEGATIVE_REGULATION_OF_RESPONSE_TO_EXTERNAL_STIMULUS///Any process that stops, prevents, or reduces the frequency, rate or extent of a response to an external stimulus.+++GO_POSITIVE_REGULATION_OF_CHEMOTAXIS///Any process that activates or increases the fre…	GO_SARCOPLASM///The cytoplasm of a muscle cell; includes the sarcoplasmic reticulum.+++GO_EXTRACELLULAR_MATRIX///A structure lying external to one or more cells, which provides structural support for cells or tissues; may be completely external to the cell (as in animals and bacteria) or be part of the cell (as in plants).+++GO_VESICLE_LUMEN///The volume enclosed by the membrane or protein that f…	GO_INTEGRIN_BINDING///Interacting selectively and non-covalently with an integrin.+++GO_PHOSPHATIDYLSERINE_BINDING///Interacting selectively and non-covalently with phosphatidylserine, a class of glycophospholipids in which a phosphatidyl group is esterified to the hydroxyl group of L-serine.+++GO_EXTRACELLULAR_MATRIX_BINDING///Interacting selectively and non-covalently with a component of the ex…	TBK1.DF_DN///Genes down-regulated in epithelial lung cancer cell lines upon over-expression of an oncogenic form of KRAS [Gene ID=3845] gene and knockdown of TBK1 [Gene ID=29110] gene by RNAi.+++CORDENONSI_YAP_CONSERVED_SIGNATURE///YAP conserved signature.	GSE9946_IMMATURE_VS_LISTERIA_INF_MATURE_DC_UP///Genes up-regulated in dendritic cells: immature versus mature inhibitory infected with L. monocytogenes.+++GSE2706_2H_VS_8H_R848_STIM_DC_DN///Genes down-regulated in comparison of dendritic cells (DC) stimulated with R848 at 2 h versus DCs stimulatd with R848 for 8 h.+++GSE1460_CD4_THYMOCYTE_VS_NAIVE_CD4_TCELL_CORD_BLOOD_DN///Genes down-regulated in…	HALLMARK_COAGULATION///Genes encoding components of blood coagulation system; also up-regulated in platelets.+++HALLMARK_EPITHELIAL_MESENCHYMAL_TRANSITION///Genes defining epithelial-mesenchymal transition, as in wound healing, fibrosis and metastasis.+++HALLMARK_TGF_BETA_SIGNALING///Genes up-regulated in response to TGFB1 [GeneID=7040].	PF02412///Thrombospondin type 3 repeat+++PF00093///von Willebrand factor type C domain+++PF05735///Thrombospondin C-terminal region+++PF00090///Thrombospondin type 1 domain	R-HSA-1474244///Extracellular matrix organization+++R-HSA-74160///Gene expression (Transcription)+++R-HSA-9006934///Signaling by Receptor Tyrosine Kinases+++R-HSA-76002///Platelet activation, signaling and aggregation+++R-HSA-186797///Signaling by PDGF+++R-HSA-162582///Signal Transduction+++R-HSA-8878171///Transcriptional regulation by RUNX1+++R-HSA-3000170///Syndecan interactions+++R-HSA-8936459…	[TSP1_HUMAN|Reviewed]RecName: Full=Thrombospondin-1; AltName: Full=Glycoprotein G {ECO:0000303|PubMed:6777381}; Flags: Precursor;+++[A0A024R9Q1_HUMAN|Unreviewed]SubName: Full=Thrombospondin 1, isoform CRA_a {ECO:0000313|EMBL:EAW92380.1};+++[A0A0B6XK25_HUMAN|Unreviewed]SubName: Full=Thrombospondin 1 {ECO:0000313|EMBL:CEF49520.1}; Flags: Fragment;+++[A0PJG0_HUMAN|Unreviewed]SubName: Full=THBS1 prot…
G9606_9782	105370733	LOC105370733	0.11	0.22	0.13	0.21	0.36	0.19	0	0.11	0.19	0.06	5	9	4	8	12	6	0	4	6	2	0.206	0.2025	0.2	0.15	0.11	0.1375	0.12	0.163333	7.6	7.25	7	5.66667	3.6	4.5	4	5.33333
G9606_10075	8550	MAPKAPK5	4.66	6.2	3.52	5.61	6.28	8.55	14.64	13.55	12.76	13.66	255.67	338.65	220.65	369.23	433.24	520.32	837.07	709.2	734.54	1013.21	5.254	5.0175	4.82	4.59667	12.632	12.13	11.92	11.62	323.488	319.697	303.187	281.85	762.868	744.317	747.577	654.687
G9606_13391	6899	TBX1	0.24	2	0.08	0.14	0.14	0.06	0.16	0.2	3.36	0.35	8	74	3	6	6	2	8	8	148	17	0.52	0.15	0.153333	0.153333	0.826	0.9925	0.203333	1.20667	19.4	5.75	5.66667	5.66667	36.6	43.75	9	52.6667
reases the rate or extent of epithelial cell proliferation.+++GO_PALATE_DEVELOPMENT///The biological process whose specific outcome is the progression of the palate from an initial condition to its mature state. This process begins with the formation of the structure and ends with the mature structure. The palate is the partition that separates the nasal and oral cavities.+++GO_CELLULAR_RESPONSE_…	NA	GO_IDENTICAL_PROTEIN_BINDING///Interacting selectively and non-covalently with an identical protein or proteins.+++GO_PROTEIN_DIMERIZATION_ACTIVITY///The formation of a protein dimer, a macromolecular structure consists of two noncovalently associated identical or nonidentical subunits.+++GO_NUCLEIC_ACID_BINDING_TRANSCRIPTION_FACTOR_ACTIVITY///Interacting selectively and non-covalently with a DNA…	PTEN_DN.V1_DN///Genes down-regulated upon knockdown of PTEN [Gene ID=5728] by RNAi.	GSE22886_CD8_VS_CD4_NAIVE_TCELL_DN///Genes down-regulated in comparison of naive CD8 T cells versus naive CD4 [GeneID=920] T cells.+++GSE22025_TGFB1_VS_TGFB1_AND_PROGESTERONE_TREATED_CD4_TCELL_DN///Genes down-regulated in CD4 [GeneID=920] T cells: TGFB1 [GeneID=7040] versus TGFB1 [GeneID=7040] and progesterone [PubChem=5994].+++GSE22611_UNSTIM_VS_2H_MDP_STIM_NOD2_TRANSDUCED_HEK293T_CELL_UP///Gene…	NA	PF00907///T-box	NA	[TBX1_HUMAN|Reviewed]RecName: Full=T-box transcription factor TBX1; Short=T-box protein 1; AltName: Full=Testis-specific T-box protein;+++[D9ZGG0_HUMAN|Unreviewed]SubName: Full=T-box 1 {ECO:0000313|EMBL:ADL14519.1};+++[Q152R5_HUMAN|Unreviewed]SubName: Full=T-box 1, isoform CRA_c {ECO:0000313|EMBL:EAX03026.1}; SubName: Full=T-box transcription factor TBX1 2 {ECO:0000313|EMBL:ACS13740.1};
G9606_26423	392275	SMPD5	0.06	0.03	0.03	0.19	0	0.17	0.12	0.16	0.07	0.11	2	1	1	8	0	6	5	6	3	5	0.062	0.07	0.03	0.0933333	0.126	0.1275	0.146667	0.133333	2.4	2.75	1	3.66667	5	5	5.66667	5
G9606_4233	161253	REM2	0.1	0.11	0.08	0.14	0.13	0.19	0.08	0.33	0.15	0.14	5	6	3	7	6	7	4	13	7	7	0.112	0.1125	0.103333	0.106667	0.178	0.2025	0.22	0.223333	5.4	5.25	4.66667	5	7.6	8.5	9	9
G9606_321	409	ARRB2	15.99	31.07	13.7	21.98	17.96	21.16	38.23	91.02	41.3	39.74	467	998	459	807	667	643	1374	2917	1565	1560	20.14	17.4075	15.8833	17.2233	46.29	48.305	50.64	51.16	679.6	600	531	577.667	1611.8	1671.25	1706.67	1708.33
cal reactions and pathways involving nitrogen or nitrogenous compounds.+++GO_REGULATION_OF_GTPASE_ACTIVITY///Any process that modulates the rate of GTP hydrolysis by a GTPase.+++GO_REGULATION_OF_RESPONSE_TO_STRESS///Any process that modulates the frequency, rate or extent of a response to stress. Response to stress is a change in state or activity of a cell or an organism (in terms of movement, s…	GO_BASOLATERAL_PLASMA_MEMBRANE///The region of the plasma membrane that includes the basal end and sides of the cell. Often used in reference to animal polarized epithelial membranes, where the basal membrane is the part attached to the extracellular matrix, or in plant cells, where the basal membrane is defined with respect to the zygotic axis.+++GO_NEURON_PART///Any constituent part of a neuron…	GO_DOPAMINE_RECEPTOR_BINDING///Interacting selectively and non-covalently with a dopamine receptor.+++GO_PROTEIN_COMPLEX_BINDING///Interacting selectively and non-covalently with any protein complex (a complex of two or more proteins that may include other nonprotein molecules).+++GO_PROTEIN_COMPLEX_SCAFFOLD///Functions to provide a physical support for the assembly of a multiprotein complex.+++G…	PRC2_SUZ12_UP.V1_DN///Genes down-regulated in TIG3 cells (fibroblasts) upon knockdown of SUZ12 [Gene ID=23512] gene.+++PRC2_EED_UP.V1_DN///Genes down-regulated in TIG3 cells (fibroblasts) upon knockdown of EED [Gene ID=8726] gene.	GSE14000_TRANSLATED_RNA_VS_MRNA_16H_LPS_DC_DN///Genes down-regulated in comparison of polysome bound (translated) mRNA versus total mRNA 16 h after LPS (TLR4 agonist) stimulation.+++GSE17974_CTRL_VS_ACT_IL4_AND_ANTI_IL12_1H_CD4_TCELL_UP///Genes up-regulated in comparison of untreated CD4 [GeneID=920] T cells at 0 h versus the cells treated with IL4 [GeneID=3565] and anti-IL12 at 1 h.+++GSE22886_N…	HALLMARK_UV_RESPONSE_UP///Genes up-regulated in response to ultraviolet (UV) radiation.	PF02752///Arrestin (or S-antigen), C-terminal domain+++PF00339///Arrestin (or S-antigen), N-terminal domain	R-HSA-157118///Signaling by NOTCH+++R-HSA-3858494///Beta-catenin independent WNT signaling+++R-HSA-388396///GPCR downstream signalling+++R-HSA-1980143///Signaling by NOTCH1+++R-HSA-597592///Post-translational protein modification+++R-HSA-5632684///Hedgehog 'on' state+++R-HSA-109582///Hemostasis+++R-HSA-5358351///Signaling by Hedgehog+++R-HSA-4086400///PCP/CE pathway+++R-HSA-5688426///Deubiquitina…	[ARRB2_HUMAN|Reviewed]RecName: Full=Beta-arrestin-2; AltName: Full=Arrestin beta-2; AltName: Full=Non-visual arrestin-3 {ECO:0000303|PubMed:23886940};+++[I3L0V6_HUMAN|Unreviewed]SubName: Full=Beta-arrestin-2 {ECO:0000313|Ensembl:ENSP00000458371};+++[I3L1M6_HUMAN|Unreviewed]SubName: Full=Beta-arrestin-2 {ECO:0000313|Ensembl:ENSP00000458946};+++[I3L412_HUMAN|Unreviewed]SubName: Full=Beta-arrestin-2…
G9606_1146	348487	FAM131C	0	0.33	0	0.03	0	0.14	0.21	0.43	0	0.19	0	10	0	1	0	4	7	13	0	7	0.072	0.0075	0	0.01	0.194	0.19	0.253333	0.19	2.2	0.25	0	0.333333	6.2	6	8	5.66667
G9606_5563	57159	TRIM54	0	0.04	0	0	0	0.03	0.05	1.65	0.07	0.02	0	1	0	0	0	1	2	57	3	1	0.008	0	0	0	0.364	0.4425	0.566667	0.583333	0.2	0	0	0	12.8	15.5	19.6667	20.3333
G9606_18105	51338	MS4A4A	8.5	8.81	2.39	3.99	2.81	4.62	4.06	14.15	7.22	1.61	222	255	74	134	84	128	133	394	239	56	5.3	4.4225	4.56667	4.96	6.332	6.9	6.79333	8.66333	153.8	128.5	126.667	143.333	190	204.25	192.667	253.667
G9606_31080	2925	GRPR	0	0.06	0	0.04	0.02	0.22	0.22	0.08	0.66	0	0	3	0	2	1	10	12	4	38	0	0.024	0.015	0.00666667	0.0133333	0.236	0.24	0.1	0.32	1.2	0.75	0.333333	0.666667	12.8	13	4.66667	17.3333
G9606_8005	128209	KLF17	0	0	0	0.06	0.03	0	0	0.06	0.02	0.02	0	0	0	1	1	0	0	2	1	1	0.018	0.0225	0.01	0.02	0.02	0.025	0.0266667	0.0266667	0.4	0.5	0.333333	0.333333	0.8	1	1	1
G9606_776	4212	MEIS2	3.4	3.59	1.66	3.56	3.48	4.4	4.02	13.69	5.59	4.66	174	193	99	210	219	225	249	746	338	296	3.138	3.025	2.84667	2.87333	6.472	7.085	7.58333	7.89333	179	175.5	164	161	370.8	401.25	422.333	436.333
G9606_33641	1460	CSNK2B	81.62	91.42	69.05	67.32	80.4	103.71	171.51	188.92	131.13	186.33	1444.99	1771.99	1401.99	1498	1787	1894.99	3711.98	3677.99	3023	4369	77.962	74.5975	77.0233	72.6633	156.32	152.523	159.653	141.253	1580.79	1532.99	1544.66	1448.33	3335.39	3241.24	3313.99	2865.33
G9606_17100	85013	TMEM128	6.26	8.62	4.35	5.37	6.73	11.03	8.64	20.01	9.9	7.85	151	238	116	167	191	284	252	575	320	240	6.266	5.6775	5.78	5.32667	11.486	12.1975	12.9633	13.6467	172.6	156.25	152.667	144.667	334.2	354.75	366.333	393
G9606_22490	105369214	LOC105369214	0	0.03	0	0.02	0.02	0	0	0	0.14	0.02	0	1	0	1	1	0	0	0	6	1	0.014	0.01	0.00666667	0.00666667	0.032	0.04	0.00666667	0.0466667	0.6	0.5	0.333333	0.333333	1.4	1.75	0.333333	2
G9606_29964	139285	AMER1	1.59	1.8	1.58	1.52	1.69	0.84	3.99	1.12	1.62	1.09	225	280	258	273	306	123	691	175	299	207	1.636	1.595	1.62	1.56333	1.732	1.1675	1.01667	1.19333	268.4	265.5	263	252	299	201	168.333	199
G9606_5823	55739	NAXD	29.31	27.46	24.3	19.76	20.37	19.92	8.78	41.42	28.96	18.07	1209	1230	1144	1040	1091	865	459	1864	1564	983	24.24	23.435	24.66	24.4567	23.43	27.0925	26.47	30.1	1142.8	1121	1148	1131	1147	1319	1237.33	1431
G9606_14928	2028	ENPEP	15.69	16.88	17.13	19.14	15.22	15.05	17.67	2.4	11.59	2.82	816	959	1014	1369	1137	864	1382	135	806	198	16.812	16.795	16.0133	17.32	9.906	7.965	6.75667	9.68	1059	1084	989	1066.33	677	500.75	399	601.667
G9606_22159	4636	MYL5	6.06	6.05	6.62	7.8	7.66	6.62	4.39	9.87	7.3	4.82	116.47	147.53	129.42	189.54	184	154.92	103.84	204	208	151	6.838	7.035	6.78	6.82667	6.6	7.1525	7.10333	7.93	153.392	154.857	143.297	145.143	164.352	179.48	169.973	188.973
G9606_5479	401124	DTHD1	0.14	0.39	0.03	0.19	0.17	0.17	0.11	0.2	0.22	0	14	46	3	25	23	19	14	21	30	0	0.184	0.1325	0.113333	0.12	0.14	0.1475	0.123333	0.196667	22.2	16.25	13.3333	14	16.8	17.5	13.3333	23.3333
G9606_32342	79946	C10orf95	0.38	0.23	0.11	0.2	0.2	0.37	0.84	0.31	0.46	0.58	9	6	3	6	6	9	24	8	14	18	0.224	0.2225	0.23	0.23	0.512	0.43	0.42	0.38	6	6	6	6	14.6	12.25	11.6667	10.3333
G9606_13280	94104	PAXBP1	5.85	6.8	3.92	5.12	3.86	5.52	8.41	9.66	7.67	6.42	373	476	289	418	317	362	642	681	637	552	5.11	4.6875	4.54333	4.96333	7.536	7.3175	7.2	7.61667	374.6	349.25	326.333	360	574.8	558	531.667	560
G9606_23241	10486	CAP2	1.28	3.98	0.54	1.6	1.41	14.55	35.7	10.32	13.33	9.55	64	217	31	101	89	747	2176	568	862	636	1.762	1.2075	1.07667	1.14	16.69	11.9375	11.4733	12.7333	100.4	71.25	61.3333	65.3333	997.8	703.25	650.333	725.667
G9606_31504	3305	HSPA1L	0.55	0.68	0.44	0.93	0.93	0.3	0.55	0.59	1.17	0.76	23	31	21	49	49	13	28	27	63	42	0.706	0.7125	0.64	0.64	0.674	0.705	0.55	0.686667	34.6	35.5	31	31	34.6	36.25	27.3333	34.3333
G9606_1459	55793	MINDY1	6.88	7.92	6.88	8.11	9.29	34.7	11.96	8.42	12.9	6	280.99	371	322	448.03	527.71	1501.46	633.26	416.75	739.44	395.41	7.816	7.79	7.68333	7.29	14.796	15.505	16.3733	18.6733	389.946	394.683	376.9	350.34	737.264	763.265	771.207	885.883
G9606_7952	54876	DCAF16	2.37	3.86	1.03	2.32	1.84	6.23	5.18	11.15	4.16	3.72	178.92	322.46	90.36	232.08	178.55	491.34	485.52	945.8	413.18	374.55	2.284	1.89	1.74667	1.90667	6.088	6.315	7.03333	7.18	200.474	169.977	149.277	167.12	542.078	556.217	603.897	616.773
G9606_28763	1601	DAB2	6.94	19.28	3.28	8.62	6.35	13.21	18.1	59.84	15.34	6.3	531	1616	289	836	618	1041	1692	5060	1525	646	8.894	6.2975	5.52333	6.28	22.558	23.6725	26.45	29.4633	778	568.5	479.333	552	1992.8	2068	2249	2542
G9606_28993	54584	GNB1L	0.78	1.2	0.47	0.72	0.75	1.88	2.97	2.06	2.37	2.85	19	32	13	22	23	47	88	55	75	92	0.784	0.68	0.666667	0.656667	2.426	2.29	2.26333	2.10333	21.8	19.25	18.3333	18	71.4	67.25	64.6667	59
G9606_2295	9048	ARTN	0.03	0.13	0.06	0.14	0.08	0.03	0.21	0.44	0.45	0.1	1	4	2	5	3	1	8	14	18	4	0.088	0.0775	0.0566667	0.0766667	0.246	0.255	0.19	0.306667	3	2.75	2	2.66667	9	9.25	6.33333	11
G9606_21749	126205	NLRP8	0	0	0	0	0	0	0.01	0	0	0	0	0	0	0	0	0	1	0	0	0	0	0	0	0	0.002	0	0	0	0	0	0	0	0.2	0	0	0
G9606_26830	1359	CPA3	0.11	1.91	0.35	0.7	0.99	0.11	0.15	0	1.27	0.53	3	57	11	24	34	3	5	0	45	19	0.812	0.5375	0.483333	0.386667	0.412	0.4775	0.213333	0.46	25.8	18	16	12.6667	14.4	16.75	7.33333	16
G9606_30975	1849	DUSP7	1.84	3.06	1.17	3.27	2.4	3.82	7.99	3.87	6.99	4.9	98	179	72	221	163	210	521	228	485	350	2.348	2.17	1.80333	2.09333	5.514	4.895	4.19667	4.89333	146.6	138.5	111	130.333	358.8	318.25	262.667	307.667
G9606_8360	64772	ENGASE	7.43	6.54	3.85	6.37	5.85	7.22	5.35	7.72	10.36	6.63	592	563	361	631	600	603	515	599	1066	688	6.008	5.875	5.71	5.88333	7.456	7.9825	7.19	8.43333	549.4	546	517.667	528	694.2	739	630	756
G9606_11429	3146	HMGB1	104.48	97.95	80.85	72.06	77.59	109.07	79.13	202.38	103.95	85.67	4268.26	4495.91	3831.02	3766.87	4019.96	4695.95	3985.92	9282.56	5514.44	4620.66	86.586	83.745	87.64	85.7967	116.04	125.267	132.373	138.467	4076.4	3971.53	4039.75	3955.38	5619.91	6028.4	6199.72	6497.65
_T_CELL_PROLIFERATION///Any process that modulates the frequency, rate or extent of activated T cell proliferation.+++GO_DNA_REPAIR///The process of restoring DNA after damage. Genomes are subject to damage by chemical and physical agents in the environment (e.g. UV and ionizing radiations, chemical mutagens, fungal and bacterial toxins, etc.) and by free radicals or alkylating agents endogenousl…
dulates the frequency, rate, or extent of interleukin-6 production.+++GO_VESICLE_MEDIATED_TRANSPORT///A cellular transport process in which transported substances are moved in membrane-bounded vesicles; transported substances are enclosed in the vesicle lumen or located in the vesicle membrane. The process begins with a step that directs a substance to the forming vesicle, and includes vesicle bu…	GO_TRANSCRIPTIONAL_REPRESSOR_COMPLEX///A protein complex that possesses activity that prevents or downregulates transcription.+++GO_NEURON_PART///Any constituent part of a neuron, the basic cellular unit of nervous tissue. A typical neuron consists of a cell body (often called the soma), an axon, and dendrites. Their purpose is to receive, conduct, and transmit impulses in the nervous system.+++G…	GO_DOUBLE_STRANDED_DNA_BINDING///Interacting selectively and non-covalently with double-stranded DNA.+++GO_SINGLE_STRANDED_RNA_BINDING///Interacting selectively and non-covalently with single-stranded RNA.+++GO_TRANSCRIPTION_FACTOR_BINDING///Interacting selectively and non-covalently with a transcription factor, any protein required to initiate or regulate transcription.+++GO_ENZYME_ACTIVATOR_ACT…	BCAT_BILD_ET_AL_UP///Genes up-regulated in primary epithelial breast cancer cell culture over-expressing activated CTNNB1 [Gene ID=1499] gene.+++CSR_LATE_UP.V1_UP///Genes up-regulated in late serum response of CRL 2091 cells (foreskin fibroblasts).	GSE37416_CTRL_VS_3H_F_TULARENSIS_LVS_NEUTROPHIL_UP///Genes up-regulated in comparison of control polymorphonuclear leukocytes (PMN) at 3 h versus PMN treated with F. tularensis vaccine at 3 h.+++GSE9960_HEALTHY_VS_SEPSIS_PBMC_DN///Genes down-regulated in peripheral blood monocytes (PMBC): healthy versus sepsis.+++GSE1740_MCSF_VS_MCSF_AND_IFNG_DAY2_DERIVED_MACROPHAGE_WITH_IFNA_STIM_UP///Genes up-r…	NA	PF09011///HMG-box domain+++PF00505///HMG (high mobility group) box	R-HSA-166058///MyD88:MAL(TIRAP) cascade initiated on plasma membrane+++R-HSA-5357801///Programmed Cell Death+++R-HSA-166016///Toll Like Receptor 4 (TLR4) Cascade+++R-HSA-109581///Apoptosis+++R-HSA-937061///TRIF(TICAM1)-mediated TLR4 signaling +++R-HSA-1280215///Cytokine Signaling in Immune system+++R-HSA-975155///MyD88 dependent cascade initiated on endosome+++R-HSA-5686938///Regulation of TLR by…	[HMGB1_HUMAN|Reviewed]RecName: Full=High mobility group protein B1; AltName: Full=High mobility group protein 1; Short=HMG-1;+++[A0A024RDR0_HUMAN|Unreviewed]SubName: Full=High-mobility group box 1, isoform CRA_a {ECO:0000313|EMBL:EAX08459.1};+++[A0A286R9D9_HUMAN|Unreviewed]SubName: Full=High mobility group box 1 {ECO:0000313|EMBL:ASV72502.1}; Flags: Fragment;+++[A0A286R9F1_HUMAN|Unreviewed]SubNam…
G9606_10643	79876	UBA5	7.57	8.33	5.95	6.86	6.71	11.28	9.88	18.35	10.59	4.45	423.83	503.61	371.23	489.73	470.27	660.89	722.52	1099.88	753.56	340.37	7.084	6.7725	6.74333	6.79333	10.91	11.1675	11.36	13.4067	451.734	438.765	421.777	428.263	715.444	713.675	700.38	838.11
G9606_15465	10295	BCKDK	32.69	30.65	34.82	41.04	48.3	31.99	16.24	35.15	28.62	24.68	1136	1171	1391	1809	2132	1143	694	1355	1297	1143	37.5	39.2125	38.6033	36.1833	27.336	30.11	30.6067	31.92	1527.8	1617	1553	1445.33	1126.4	1234.5	1213.67	1265
G9606_16794	84766	CRACR2A	0.18	0.37	0.15	0.19	0.15	0.11	0.38	0.24	0.79	0.17	13	29	11	17	13	8	30	17	71	15	0.208	0.1675	0.16	0.173333	0.338	0.3275	0.173333	0.38	16.6	13.5	12.3333	13.6667	28.2	27.75	13.3333	32
G9606_10143	10987	COPS5	13.42	14.55	12.82	12.21	14.04	35.03	22.13	38.87	21.59	18.29	319	379	350	366	421	859	643	1018	668	578	13.408	13.1225	13.4267	12.8167	27.182	28.445	30.73	31.83	367	364	363.333	345	753.2	780.75	818.333	848.333
G9606_34994	246777	SPESP1	0.09	0.32	0.19	0.13	0	0.04	0	0.08	0.2	0.07	2	8	5	3.87	0	1	0	2	6	2	0.146	0.1025	0.0933333	0.136667	0.078	0.0975	0.0633333	0.106667	3.774	2.7175	2.33333	3.62333	2.2	2.75	1.66667	3
G9606_16507	56102	PCDHGB3	0.08	0.18	0.11	0.04	0.02	0	0.06	0.17	0.18	0.26	6.55	15.95	10.23	4.41	2.28	0	5.53	14.36	18.75	27.78	0.086	0.0625	0.07	0.0766667	0.134	0.1525	0.143333	0.116667	7.884	5.8675	6.35333	7.06333	13.284	15.2225	14.0467	11.0367
G9606_29416	899	CCNF	0.32	0.54	0.31	0.28	0.63	0.52	2.3	7.02	2.44	6	22	41	25	25	56	37	200	548	221.89	567	0.416	0.385	0.42	0.303333	3.656	3.995	4.51333	3.32667	33.8	32	34.3333	24	314.778	343.473	384	268.963
G9606_13948	80228	ORAI2	0.39	1.64	0.34	0.58	0.64	0.56	0.85	2.8	1.69	1.36	70.57	326.27	71.63	134.11	147.45	104.44	188.17	559.67	397.62	329.59	0.718	0.4875	0.456667	0.436667	1.452	1.6025	1.57333	1.68333	150.006	105.94	96.55	92.1033	315.898	347.83	331.233	353.91
G9606_9009	28982	FLVCR1	0.41	1.27	0.36	0.55	0.4	2.13	5.16	3.44	3.28	6.82	41	135.01	37	69.26	50	200	569	362.02	379.88	865.68	0.598	0.43	0.39	0.44	4.166	3.9175	4.13	2.95	66.454	49.315	42.6667	49.0867	475.316	451.895	475.9	313.967
G9606_35203	165140	OXER1	30.67	19.05	17.37	24.01	31.9	40.28	13.31	12.52	7.58	11.31	871	593	567	861	1145	1180	462	392	280	428	24.6	25.9875	26.6467	24.0167	17	17.9225	21.37	20.1267	807.4	861	861	766.333	548.4	570	666.667	617.333
G9606_3397	10180	RBM6	18.55	32.87	15.41	26.22	22.56	35.74	39.48	36.43	43.23	25.4	905	1712	831	1548	1354	1793	2566	1726	2585	1431	23.122	20.685	18.84	20.06	36.056	35.2	32.5233	38.4667	1270	1159.5	1030	1094.67	2020.2	1883.75	1650	2034.67
G9606_25035	3615	IMPDH2	20.53	32.48	13.79	20.61	24.06	32.8	59.44	110.21	42.41	148.51	561	972	433	709	831	924	1985	3320	1511	5396	22.294	19.7475	19.46	18.31	78.674	83.4825	97.1733	61.8067	701.2	633.5	608.333	567.667	2627.2	2787.75	3213.33	1918.33
G9606_20775	642515	PRRT1B	0.6	0.29	0.97	1.44	1.41	0.34	1.57	0.25	0.94	1.65	34	18	63	104	103	20	110	16	70	126	0.942	1.105	0.993333	1.00333	0.95	0.795	0.746667	0.51	64.4	76	66.6667	67	68.4	58	54	35.3333
G9606_27775	5462	POU5F1B	0.12	0.25	0.07	0.31	0.19	0.12	0.07	0.14	0.48	0	3	7.01	2.02	10	6	3.06	2.06	3.82	15.97	0	0.188	0.1725	0.126667	0.166667	0.162	0.185	0.0866667	0.246667	5.606	5.255	3.67333	5.00667	4.982	5.7125	2.29333	7.61667
G9606_16929	148523	CIART	4.85	6	3.61	6.12	2.87	39.88	7.46	10.92	11.65	18.1	103	145	90	174	89	918	185	238	316	473	4.69	4.3625	3.77667	4.86	17.602	20.1375	22.9667	20.8167	120.2	114	94	122.333	426	486.25	543	490.667
G9606_17626	51603	METTL13	4.14	5.7	3.9	4.09	4.06	20.16	8.41	16.31	10.84	16.41	223	316	218	269	276	1082	551	939	711	1144	4.378	4.0475	4.03333	4.04333	14.426	15.93	17.6267	15.77	260.4	246.5	239	236.667	885.4	969	1055	910.667
G9606_29591	3814	KISS1	0.28	0.6	0.41	0.6	0.08	0.55	1.69	1.63	0.72	3.52	3	7	5	8	1	6	22	19	10	49	0.394	0.3425	0.256667	0.43	1.622	1.605	1.9	0.966667	4.8	4.25	3	5.33333	21.2	21	24.6667	11.6667
G9606_24093	129880	BBS5	16.43	15.86	10.97	17.24	18.68	15.92	15.15	19.34	16.33	24.27	855.09	905.44	656.74	1136.98	1234.54	854	963.9	1111.73	1105.39	1688.73	15.836	15.83	15.36	14.88	18.202	18.965	19.8433	17.1967	957.758	970.837	915.457	882.937	1144.75	1189.96	1218.15	1023.71
G9606_3986	286183	NKAIN3	0.07	0.02	0	0.03	0	0	0	0.06	0	0	3	1	0	2	0	0	0	5	0	0	0.024	0.025	0.0233333	0.0333333	0.012	0.015	0.02	0.02	1.2	1.25	1	1.66667	1	1.25	1.66667	1.66667
G9606_14612	7043	TGFB3	1.04	5.62	1.22	1.84	2.14	1.86	2.55	2.84	6.64	2.69	60	356	81	135	157	109	180	181	498	208	2.372	1.56	1.46667	1.36667	3.316	3.5075	2.46333	3.78	157.8	108.25	99.3333	92	235.2	249	166	262.667
ATION_OF_CELLULAR_RESPONSE_TO_GROWTH_FACTOR_STIMULUS///Any process that decreases the rate, frequency, or extent of a change in state or activity of a cell (in terms of movement, secretion, enzyme production, gene expression, etc.) as a result of a growth factor stimulus.+++GO_REGULATION_OF_CELLULAR_RESPONSE_TO_GROWTH_FACTOR_STIMULUS///Any process that modulates the rate, frequency, or extent of …	GO_T_TUBULE///Invagination of the plasma membrane of a muscle cell that extends inward from the cell surface around each myofibril. The ends of T-tubules make contact with the sarcoplasmic reticulum membrane.+++GO_VESICLE_LUMEN///The volume enclosed by the membrane or protein that forms a vesicle.+++GO_CELL_BODY///The portion of a cell bearing surface projections such as axons, dendrites, cilia, …	GO_CYTOKINE_ACTIVITY///Functions to control the survival, growth, differentiation and effector function of tissues and cells.+++GO_PROTEIN_HETERODIMERIZATION_ACTIVITY///Interacting selectively and non-covalently with a nonidentical protein to form a heterodimer.+++GO_GROWTH_FACTOR_ACTIVITY///The function that stimulates a cell to grow or proliferate. Most growth factors have other actions besides…	KRAS.DF.V1_DN///Genes down-regulated in epithelial lung cancer cell lines over-expressing an oncogenic form of KRAS [Gene ID=3845] gene.	GSE3720_VD1_VS_VD2_GAMMADELTA_TCELL_WITH_LPS_STIM_UP///Genes up-regulated in gamma delta T cells stimulated by LPS: Vd1 versus Vd2.+++GSE360_L_MAJOR_VS_M_TUBERCULOSIS_DC_DN///Genes down-regulated in comparison of dendritic cells (DC) exposed to L. major versus DCs exposed to M. tuberculosis.+++GSE22886_NAIVE_CD8_TCELL_VS_NEUTROPHIL_DN///Genes down-regulated in comparison of naive CD8 T cells vers…	HALLMARK_HYPOXIA///Genes up-regulated in response to low oxygen levels (hypoxia).	PF00019///Transforming growth factor beta like domain+++PF00688///TGF-beta propeptide	R-HSA-109582///Hemostasis+++R-HSA-114608///Platelet degranulation +++R-HSA-3000178///ECM proteoglycans+++R-HSA-1474244///Extracellular matrix organization+++R-HSA-2129379///Molecules associated with elastic fibres+++R-HSA-76005///Response to elevated platelet cytosolic Ca2++++R-HSA-76002///Platelet activation, signaling and aggregation+++R-HSA-1566948///Elastic fibre formation	[TGFB3_HUMAN|Reviewed]RecName: Full=Transforming growth factor beta-3 proprotein; Contains: RecName: Full=Latency-associated peptide; Short=LAP; Contains: RecName: Full=Transforming growth factor beta-3; Short=TGF-beta-3; Flags: Precursor;+++[A5YM40_HUMAN|Unreviewed]SubName: Full=TGFB3 protein {ECO:0000313|EMBL:ABQ59024.1}; SubName: Full=Transforming growth factor, beta 3 {ECO:0000313|EMBL:EAW812…
G9606_24300	9582	APOBEC3B	0.13	0.04	0.04	0.48	0.56	1.42	0.12	0.12	13.8	0.9	3	1.11	1	14.92	17.31	35.3	3.43	3.12	441.56	29.4	0.25	0.3025	0.243333	0.216667	3.272	4.06	0.813333	5.11333	7.468	9.0575	7.10333	6.30667	102.562	127.345	22.6067	159.993
G9606_32097	256144	OR4C3	0	0	0	0.05	0	0	0	0	0	0	0	0	0	1	0	0	0	0	0	0	0.01	0.0125	0	0.0166667	0	0	0	0	0.2	0.25	0	0.333333	0	0	0	0
G9606_18474	84502	JPH4	0.07	0.37	0.09	0.09	0.09	0.1	0.09	0.03	0.34	0.05	5	29	7	8	8	7	8	2	31	5	0.142	0.085	0.0833333	0.0833333	0.122	0.13	0.06	0.156667	11.4	7	6.66667	6.66667	10.6	11.25	4.66667	13.3333
G9606_32523	343172	OR2T8	0.02	0	0	0	0	0.03	0	0	0	0	1	0	0	0	0	2	0	0	0	0	0.004	0.005	0.00666667	0.00666667	0.006	0.0075	0.01	0.01	0.2	0.25	0.333333	0.333333	0.4	0.5	0.666667	0.666667
G9606_19127	1455	CSNK1G2	9.76	13.68	7.23	9.61	9.61	11.03	15.03	31.83	16.49	50.01	463	715	397	580	582	539	879	1672.01	1022	3217	9.978	9.0525	8.86667	8.86667	24.878	27.34	30.9567	19.7833	547.4	505.5	480.667	480	1465.8	1612.5	1809.34	1077.67
G9606_29032	94059	LENG9	0.68	1.37	0.56	1.23	0.87	0.77	1.79	1.55	2.91	4.3	21.05	46.68	19.94	48.37	34.33	24.79	67.96	53.11	117.6	177.64	0.942	0.835	0.703333	0.823333	2.264	2.3825	2.20667	1.74333	34.074	30.9225	25.1067	29.7867	88.22	93.285	85.18	65.1667
G9606_8670	105371095	LOC105371095	0	0	0.05	0.05	0	0.07	0.06	0	0.13	0	0	0	1	1	0	1	1	0	3	0	0.02	0.025	0.0166667	0.0333333	0.052	0.05	0.0233333	0.0666667	0.4	0.5	0.333333	0.666667	1	1	0.333333	1.33333
G9606_16672	80349	WDR61	8.48	12.91	10.02	9.66	11.13	16.64	20.21	23.24	18.42	16.13	190	309	248	269	304	380	538	570	515	450	10.44	9.8225	9.87667	9.38667	18.928	18.6075	18.67	19.4333	264	252.75	247.333	235.667	490.6	478.75	466.667	488.333
G9606_7335	114991	ZNF618	1.89	2.46	1.09	1.65	2.01	2.51	6.36	4.91	3.11	6.63	289	413	192	323	395	394	1197	822	609	1345	1.82	1.66	1.66333	1.54333	4.704	4.29	4.68333	3.51	322.4	299.75	292	268	873.4	792.5	853.667	608.333
G9606_7050	401541	CENPP	0.52	0.9	0.53	0.49	0.38	1.07	1.36	2.77	1.24	1.68	22.34	54.39	28.34	26.76	25.81	46.25	90.73	120.43	72.87	114.08	0.564	0.48	0.476667	0.513333	1.624	1.69	1.84	1.69333	31.528	25.8125	25.4967	25.8133	88.872	88.4075	93.5867	79.85
G9606_24570	55004	LAMTOR1	30.16	41.81	22.95	22.87	25.64	43.68	53.1	68.45	44.13	53.23	558	847	487	532	596	834	1201	1393	1063	1305	28.686	25.405	26.25	25.3267	52.518	52.3725	55.12	52.0867	604	543.25	547	525.667	1159.2	1148.75	1177.33	1096.67
G9606_24277	828	CAPS	6.23	5.76	4.82	5.2	4.85	4.86	4.69	38.97	8.63	16.07	216	219	193	228	213	174	200	1492	390	747	5.372	5.275	5.3	5.41667	14.644	17.1325	19.9667	17.4867	213.8	212.5	207.333	212.333	600.6	700.75	804.333	685.333
G9606_3470	152756	FAM218A	0	0.15	0	0.04	0.09	0.03	0.05	0.05	0.11	0	0	6	0	2	4	1	2	2	5	0	0.056	0.0325	0.03	0.0133333	0.048	0.0475	0.0266667	0.0633333	2.4	1.5	1.33333	0.666667	2	2	1	2.66667
G9606_13453	79101	TAF1D	7.85	11.57	5.25	6.47	4.02	13.07	16.51	7.13	15.58	19.31	163	263	125	169	105	280	419	163	421	532	7.032	5.8975	5.70667	6.52333	14.32	13.7725	13.17	11.9267	165	140.5	131	152.333	363	349	325	288
G9606_15697	3897	L1CAM	0.01	0.36	0.19	0.13	0.06	0.01	0.11	0.17	0.68	2.07	1	33	19	14	6	1	11	16	74	232	0.15	0.0975	0.0866667	0.11	0.608	0.7325	0.75	0.286667	14.6	10	8.66667	11.3333	66.8	80.75	83	30.3333
G9606_1895	5066	PAM	1.6	7.72	1.35	3.7	3.09	6.27	5.61	4	10.25	2.29	102	530	100	301	249	402	429	271	840	198	3.492	2.435	2.01333	2.21667	5.684	5.7025	4.18667	6.84	256.4	188	150.333	167.667	428	427.75	290.333	504.333
G9606_20514	64708	COPS7B	6.8	9.68	5.56	6.85	7.21	11.36	12.41	11.54	15.25	30.74	314.98	525.11	322.87	392.76	433.69	531.68	696.35	660.32	891.61	1690.05	7.22	6.605	6.52333	6.40333	16.26	17.2225	17.88	12.7167	397.882	366.075	357.18	343.537	894.002	943.415	960.683	694.537
G9606_33349	5557	PRIM1	1.55	2.23	2.02	1.77	3.03	2.79	16.29	13.01	6.53	6.94	36	57	54	52	89	67	464	334	198	215	2.12	2.0925	2.2	1.78	9.112	7.3175	7.58	7.44333	57.6	57.75	59.6667	47.3333	255.6	203.5	205.333	199.667
G9606_7797	92291	CAPN13	0.02	0.13	0	0.02	0.01	0.02	0.03	0	2	0.21	1	8	0	1	1	1	2	0	149	15	0.036	0.0125	0.01	0.0133333	0.452	0.5575	0.0766667	0.673333	2.2	0.75	0.666667	0.666667	33.4	41.25	5.33333	50
G9606_13318	4340	MOG	0.05	0.07	0.06	0.09	0	0.07	0.07	0.22	0.16	0.06	1.55	2.97	1.99	3.16	0	2.02	2.99	7.99	6	2.14	0.054	0.05	0.0366667	0.0666667	0.116	0.1275	0.116667	0.15	1.934	1.675	1.18	2.23333	4.228	4.5375	4.05	5.33667
G9606_23421	9536	PTGES	0.14	0.76	0.06	0.16	0.11	0.03	0.2	0.5	5.44	0.09	4	24	2	6	5	1	7	16	205	4	0.246	0.1175	0.103333	0.12	1.252	1.515	0.206667	1.99	8.2	4.25	3.66667	4	46.6	56.5	7	74
G9606_29281	101929738	LOC101929738	0.03	0.51	0.04	0.1	0.18	0.03	0.02	0	0.3	0.09	1.27	21.92	2	4.73	9.07	1.27	1.03	0	15.29	4.5	0.172	0.0875	0.0833333	0.0566667	0.088	0.105	0.04	0.11	7.798	4.2675	4.11333	2.66667	4.418	5.265	1.92333	5.52
G9606_20955	3872	KRT17	0	2.25	2.35	0.13	0.09	0.08	2.21	26.4	1.19	1.61	0	62	68	4	3	2	68	733	39	54	0.964	0.6425	0.813333	0.826667	6.298	7.32	9.36333	9.22333	27.4	18.75	23.6667	24	179.2	207	263	258
G9606_6904	27034	ACAD8	11.88	12.92	10.49	10.15	10.6	20.65	14.04	4.58	11.94	9.45	533	635	496	554	599	896	717	202	675	544	11.208	10.78	10.99	10.84	12.132	11.655	11.56	12.39	563.4	545.5	542.667	527.667	606.8	579.25	547.333	591
G9606_13973	10525	HYOU1	14.75	17.95	11.87	14.2	25.82	79.31	88.32	24.87	45.49	55.04	1104	1469	1018	1343	2452	6122	8105	2048	4420	5509	16.918	16.66	17.48	13.6067	58.606	51.1775	53.0733	49.89	1477.2	1479.25	1524.67	1155	5240.8	4524.75	4559.67	4196.67
G9606_24146	10165	SLC25A13	32.98	39.9	40.64	37.67	41.04	25.11	28.67	8.16	35.15	21.53	1682	2205	2357	2487	2687	1315	1823	457	2331	1472	38.446	38.0825	38.22	37.0967	23.724	22.4875	18.2667	22.8067	2283.6	2303.25	2242	2175.33	1479.6	1393.75	1081.33	1367.67
G9606_1416	79582	SPAG16	6.51	9.77	5.94	4.95	5.19	9.27	13.23	20.4	7.43	4.84	166.06	287.98	172	174.59	191.26	233.85	376.07	664.19	248.03	211	6.472	5.6475	5.88	5.8	11.034	10.485	11.5033	12.3667	198.378	175.977	176.44	170.883	346.628	339.267	369.68	382.023
G9606_13749	121340	SP7	0	0	0	0	0.02	0	0	0	0.02	0	0	0	0	0	1	0	0	0	1	0	0.004	0.005	0.00666667	0	0.004	0.005	0	0.00666667	0.2	0.25	0.333333	0	0.2	0.25	0	0.333333
G9606_6097	92170	MTG1	11.43	9.04	8.19	6.81	6.76	12.34	17.76	15.05	9.35	31.62	656.11	568.96	541.21	495.69	492.83	730.23	1246.26	954.57	698.22	2428.69	8.446	8.2975	8.79333	8.81	17.224	17.09	19.67	12.2467	550.96	546.46	563.383	564.337	1211.59	1202.93	1371.16	794.34
G9606_2941	55002	TMCO3	2.57	6.68	1.74	3.34	4.2	9.15	8.4	79.22	23.58	27.21	121.68	363.7	98.27	196.25	262.01	456.16	489.96	4169.95	1469.58	1785.17	3.706	2.9625	2.83667	2.55	29.512	34.79	38.5267	37.3167	208.382	169.553	160.653	138.733	1674.16	1970.21	2137.09	2031.9
G9606_27426	246	ALOX15	0.02	0.04	0.06	0.18	0.25	0.13	0.11	1.95	0.73	0.14	1	2	3	10	14	6	6	95	42	8	0.11	0.1275	0.11	0.0866667	0.612	0.7375	0.74	0.936667	6	7	6	4.66667	31.4	37.75	36.3333	47.6667
G9606_16238	2678	GGT1	22.01	37.02	44.45	16.7	17.31	15.32	44.38	28.22	22.86	4.56	877.77	1605.34	2027.57	838.76	871.91	643.85	2196.73	1238.2	1190.6	246.12	27.498	25.1175	27.9233	27.72	23.068	17.74	16.0333	22.1333	1244.27	1154	1259.08	1248.03	1103.1	829.692	709.39	1024.22
G9606_15777	64332	NFKBIZ	12.53	6.67	7.65	16.26	14.54	14.25	8.87	46.4	11.57	3.62	815	474	573	1339	1203	948	706	3328	964	315	11.53	12.745	11.5733	12.1467	16.942	18.96	21.4233	24.0733	880.8	982.5	863.667	909	1252.2	1388.75	1530.33	1746.67
G9606_22181	80209	PROSER1	2.96	4.04	1.8	4.09	3.09	4.65	4.2	6.69	7.13	7.36	226	354	160	418	308	379	424	568	716	779	3.196	2.985	2.61667	2.95	6.006	6.4575	6.23333	6.15667	293.2	278	231.333	268	573.2	610.5	575.333	554.333
G9606_781	998	CDC42	50.67	74.08	42.04	43.41	46.77	56	95.83	128.98	96.18	74.39	1786	2860	1704	1928	2091	2033	4135	5002	4400	3499	51.394	45.7225	46.4933	45.3733	90.276	88.8875	86.4567	93.72	2073.8	1877.25	1860.33	1806	3813.8	3733.5	3511.33	3811.67
ROWTH///Any process that modulates the frequency, rate or extent of the growth of all or part of an organism so that it occurs at its proper speed, either globally or in a specific part of the organism's development.+++GO_REGULATION_OF_IMMUNE_SYSTEM_PROCESS///Any process that modulates the frequency, rate, or extent of an immune system process.+++GO_POSITIVE_REGULATION_OF_CELL_GROWTH///Any proces…	GO_CELL_PROJECTION///A prolongation or process extending from a cell, e.g. a flagellum or axon.+++GO_LEADING_EDGE_MEMBRANE///The portion of the plasma membrane surrounding the leading edge of a motile cell.+++GO_NEURON_PROJECTION///A prolongation or process extending from a nerve cell, e.g. an axon or dendrite.+++GO_CELL_SUBSTRATE_JUNCTION///A cell junction that forms a connection between a cell …	GO_GTPASE_ACTIVITY///Catalysis of the reaction: GTP + H2O = GDP + phosphate.+++GO_UBIQUITIN_LIKE_PROTEIN_LIGASE_ACTIVITY///Catalysis of the transfer of a ubiquitin-like protein (ULP) to a substrate protein via the reaction X-ULP + S --&gt; X + S-ULP, where X is either an E2 or E3 enzyme, the X-ULP linkage is a thioester bond, and the S-ULP linkage is an isopeptide bond between the C-terminal glyc…	NA	GSE360_LOW_DOSE_B_MALAYI_VS_M_TUBERCULOSIS_MAC_DN///Genes down-regulated in comparison of macrophages exposed to 5 worms/well B. malayi versus macrophages exposed to M. tuberculosis.+++GSE360_HIGH_DOSE_B_MALAYI_VS_M_TUBERCULOSIS_DC_DN///Genes down-regulated in comparison of dendritic cells (DC) exposed to 50 worms/well B. malayi versus DC exposed to M. tuberculosis+++GSE360_CTRL_VS_B_MALAYI_HIGH_…	HALLMARK_MITOTIC_SPINDLE///Genes important for mitotic spindle assembly.	PF00071///Ras family	R-HSA-194315///Signaling by Rho GTPases+++R-HSA-5625970///RHO GTPases activate KTN1+++R-HSA-194840///Rho GTPase cycle+++R-HSA-1280218///Adaptive Immune System+++R-HSA-983231///Factors involved in megakaryocyte development and platelet production+++R-HSA-1280215///Cytokine Signaling in Immune system+++R-HSA-9020591///Interleukin-12 signaling+++R-HSA-76002///Platelet activation, signaling and aggre…	[CDC42_HUMAN|Reviewed]RecName: Full=Cell division control protein 42 homolog; AltName: Full=G25K GTP-binding protein; Flags: Precursor;+++[A0A024RAE4_HUMAN|Unreviewed]SubName: Full=Cell division cycle 42 (GTP binding protein, 25kDa), isoform CRA_a {ECO:0000313|EMBL:EAW95004.1};+++[A0A024RAE6_HUMAN|Unreviewed]SubName: Full=Cell division cycle 42 (GTP binding protein, 25kDa), isoform CRA_c {ECO:000…
G9606_23321	388419	BTBD17	0	0	0	0.06	0	0.03	0	0.03	0	0	0	0	0	2	0	1	0	1	0	0	0.012	0.015	0	0.02	0.012	0.015	0.02	0.02	0.4	0.5	0	0.666667	0.4	0.5	0.666667	0.666667
G9606_23903	389125	MUSTN1	5.67	10.28	3.72	6.25	3.3	11.56	27.27	11.81	6.56	18.24	61.69	122.12	46.25	84.79	44.51	129.85	362.55	140.59	92.98	260.25	5.844	4.735	4.23	5.21333	15.088	12.0425	13.87	9.97667	71.872	59.31	50.8167	64.2433	197.244	155.917	176.897	121.14
G9606_26021	85366	MYLK2	0	0.08	0	0.02	0.09	0	0.07	0.06	0.03	0.03	0	4	0	1	5	0	4	3	2	2	0.038	0.0275	0.03	0.00666667	0.038	0.03	0.03	0.03	2	1.5	1.66667	0.333333	2.2	1.75	1.66667	1.66667
G9606_13778	51412	ACTL6B	0	0	0	0	0	0	0	0	0	0.03	0	0	0	0	0	0	0	0	0	1	0	0	0	0	0.006	0.0075	0.01	0	0	0	0	0	0.2	0.25	0.333333	0
G9606_18331	7570	ZNF22	12.24	10.45	7.01	10.95	11.2	13.89	18.92	17.02	15.57	14.39	439	411	289	497	509	514	830	674	727	689	10.37	10.35	10.15	10.0667	15.958	15.2175	15.1	15.4933	429	433.5	412.333	408.333	686.8	651	625.667	638.333
G9606_13097	56623	INPP5E	3.1	5.59	2.66	4.73	3.57	4.46	6	7.2	5.19	5.57	172	339	166	325	247	250	400	433	374	410	3.93	3.515	3.11	3.49667	5.684	5.605	5.74333	5.61667	249.8	227.5	195	221	373.4	366.75	364.333	352.333
G9606_19273	4677	NARS	26.87	30.14	20.87	19.92	18.88	45.65	60.44	55.39	40.21	37.75	1225	1521	1096	1144	1094	2161	3418	2758	2384	2298	23.336	21.635	22.2067	22.5533	47.888	44.75	46.2633	47.0833	1216	1139.75	1138.33	1155	2603.8	2400.25	2405.67	2434.33
G9606_15194	1457	CSNK2A1	8.94	15.33	7.99	12.3	12.13	19.21	43.92	48.19	25.39	48.16	388	751	394.55	684.96	687	869.43	2390.97	2395.93	1464.96	2841	11.338	10.34	9.68667	9.74333	36.974	35.2375	38.52	30.93	581.102	538.628	489.85	489.17	1992.46	1892.83	2035.45	1576.77
G9606_18358	23460	ABCA6	25.98	18.31	17.83	31.99	16.97	29.19	16.74	6.78	14.65	0.15	2199	1690.95	1735.96	3471.01	1850.51	2581.97	1774	638.38	1633.68	17.2	22.216	23.1925	20.26	25.2667	13.502	12.6925	12.04	16.8733	2189.49	2314.12	1928.49	2468.66	1329.05	1217.81	1079.18	1618.01
G9606_4970	161823	ADAL	2.89	2.34	1.99	2.91	2.29	3.99	2.72	3.79	1.87	1.02	139	137.53	109	177.21	156.07	227.34	178.42	243.2	128	81.05	2.484	2.52	2.39	2.59667	2.678	2.6675	2.93333	3.21667	143.762	145.32	134.69	141.737	171.602	169.898	183.863	199.513
G9606_15627	79609	VCPKMT	2.28	3.76	2.51	2.97	2.38	3.81	2.19	6.72	4.18	2.89	93.57	147.77	98.68	134.04	105.51	138.13	100.29	284.51	208.68	136.08	2.78	2.535	2.39	2.58667	3.958	4.4	4.47333	4.90333	115.914	107.95	99.2533	108.763	173.538	191.85	186.24	210.44
G9606_7153	84807	NFKBID	1.23	3.98	1.9	1.95	1.31	2.26	2.95	8.45	4.29	2.6	45.27	159.68	80.4	90	59	85	124.94	348.86	197	124	2.074	1.5975	1.48	1.69333	4.11	4.4	4.43667	5	86.87	68.6675	61.5567	71.89	175.96	188.715	185.953	210.287
G9606_9400	54020	SLC37A1	0.87	4.33	0.83	0.97	1.42	2.42	6.53	4.61	7.19	8.16	43	234	49	61	89	128	401	269	472	546	1.684	1.0225	1.04	0.89	5.782	5.595	5.06333	4.74	95.2	60.5	60.3333	51	363.2	353.75	314.333	289.667
G9606_15822	89853	MVB12B	2.03	3.56	1.46	2.85	1.79	3.46	6.09	2.75	2.77	5.87	161	296	123	270	182	252	573	231	279	626	2.338	2.0325	1.76	2.11333	4.188	3.7125	4.02667	2.99333	206.4	184	155.333	184.667	392.2	347	369.667	254
G9606_23649	91408	BTF3L4	4.93	6.78	5.35	4.74	5.17	7.03	7.05	13.62	7.22	8.49	379	572	475	463	507	556	663	1159	723	876	5.394	5.0475	5.15	5.00667	8.682	9.09	9.71333	9.29	479.2	456	453.667	439	795.4	828.5	863.667	812.667
G9606_20159	728489	DNLZ	7.97	15.41	5.25	7.54	3.82	7.11	28.29	9.82	11.2	7.92	89	188	67	105	53	82	386	120	163	116	7.998	6.145	5.68	6.92	12.868	9.0125	8.28333	9.37667	100.4	78.5	69.6667	87	173.4	120.25	106	121.667
G9606_24391	401562	LCNL1	0.03	0.34	0	0.16	0.05	0.1	0	0	1.01	0.51	1	11	0	6	2	3	0	0	39	20	0.116	0.06	0.0266667	0.0633333	0.324	0.405	0.203333	0.37	4	2.25	1	2.33333	12.4	15.5	7.66667	14
G9606_22032	729447	GAGE2A	0	0	0	0	0	0.25	4.77	0.12	0	0	0	0	0	0	0	2	44.93	1	0	0	0	0	0	0	1.028	0.0925	0.123333	0.123333	0	0	0	0	9.586	0.75	1	1
G9606_33956	65987	KCTD14	0.41	0.54	0	0.35	0.16	0.49	2.02	2.63	1.48	0	11.04	15.81	0	11.91	5.45	13.61	66.15	77.82	51.58	0	0.292	0.23	0.19	0.253333	1.324	1.15	1.04	1.53333	8.842	7.1	5.49667	7.65	41.832	35.7525	30.4767	47.67
G9606_35130	8370	HIST2H4A	1.05	0.79	0.51	0.39	0.48	8.75	2.65	2.38	1.53	2.02	5.5	4.5	3	2.5	3	47.5	17	13.5	10.5	13.5	0.644	0.6075	0.68	0.65	3.466	3.67	4.38333	4.22	3.7	3.5	3.83333	3.66667	20.4	21.25	24.8333	23.8333
G9606_10423	8314	BAP1	12.88	14.64	7.91	10.62	13.84	23.57	27	28.64	16.6	19.02	783	984	545	817	1068	1474	2007	1901	1311	1552	11.978	11.3125	11.5433	10.47	22.966	21.9575	23.7433	22.9367	839.4	803.25	798.667	715	1649	1559.5	1642.33	1562
G9606_25771	79689	STEAP4	3.76	9.44	2.84	7.32	5.88	2.83	0.49	0.25	5.39	0.2	256	710.17	220	643	525	198	41	18	475	20	5.848	4.95	4.16	4.64	1.832	2.1675	1.09333	2.82333	470.834	411	333.667	373	150.4	177.75	78.6667	230.333
G9606_16680	575	ADGRB1	0.04	0.24	0.02	0.08	0.03	0.06	0.05	0.06	0.33	0.49	4	24	2	10	3	6	6	6	42	61	0.082	0.0425	0.03	0.0466667	0.198	0.235	0.203333	0.15	8.6	4.75	3	5.33333	24.2	28.75	24.3333	18
G9606_29106	2798	GNRHR	0.02	0.01	0.04	0.02	0.01	0.03	0	0.05	0.01	0	2	1	4	3	1	3	0	5	1	0	0.02	0.0225	0.0233333	0.0266667	0.018	0.0225	0.0266667	0.03	2.2	2.5	2.33333	3	1.8	2.25	2.66667	3
G9606_9760	1365	CLDN3	15.12	30.51	20.15	15.44	18.14	16.72	47.43	7.09	43.16	14.13	304	672	465	391	459	347	1166	157	1130	377	19.872	17.2125	17.8033	16.9033	25.706	20.275	12.6467	22.3233	458.2	404.75	409.333	386.667	635.4	502.75	293.667	544.667
G9606_76	57505	AARS2	2.21	3.19	1.64	1.99	2.38	6.54	6.67	6.31	3.06	6.98	174.21	273.94	146.29	196.01	240.63	530.1	637.3	537.18	299.25	729.2	2.282	2.055	2.07667	1.94667	5.912	5.7225	6.61	5.30333	206.216	189.285	187.043	172.17	546.606	523.933	598.827	455.51
G9606_19445	56140	PCDHA8	0	0	0	0	0	0.08	0	0.09	0	0.08	0	0	0	0	0	7.59	0	8.76	0	8.9	0	0	0	0	0.05	0.0625	0.0833333	0.0566667	0	0	0	0	5.05	6.3125	8.41667	5.45
G9606_12562	149951	COMMD7	16.72	22.84	18.46	16.06	18.34	20.55	31.25	43.18	38.41	34.05	368	556	477	462	536	526	918	1069	1178	1089	18.484	17.395	17.84	17.08	33.488	34.0475	32.5933	34.0467	479.8	460.75	460.333	435.667	956	965.5	894.667	924.333
G9606_28321	107986908	LOC107986908	0	0	0	0	0	0.02	0.03	0	0	0	0	0	0	0	0	1	2	0	0	0	0	0	0	0	0.01	0.005	0.00666667	0.00666667	0	0	0	0	0.6	0.25	0.333333	0.333333
G9606_1560	3067	HDC	0.03	0.58	0.38	0.3	0.43	0.17	0.36	0.05	0.23	0.07	1	22	16	14	19	6	15	2	12	3	0.344	0.285	0.28	0.236667	0.176	0.13	0.0966667	0.15	14.4	12.5	12	10.3333	7.6	5.75	3.66667	6.66667
G9606_13833	55	ACPP	0.02	0.19	0.03	0.16	0.11	0.15	0.02	0.23	0.21	0.04	1	5	1	5	4	4	1	8	11	2	0.102	0.08	0.0533333	0.07	0.13	0.1575	0.14	0.196667	3.2	2.75	2	2.33333	5.2	6.25	4.66667	7.66667
G9606_12252	5428	POLG	5.95	6.5	3.28	5.51	6.39	6.55	8.26	10.91	10.14	8.6	438.41	525.97	278.49	515.2	599.41	498.25	744.83	889.95	974.01	849.87	5.526	5.2825	5.20667	4.91333	8.892	9.05	8.68667	9.2	471.496	457.877	438.77	410.7	791.382	803.02	746.023	787.403
G9606_14921	440712	RHEX	0.15	1.46	0.52	0.47	0.83	0.89	3.61	14.17	0.42	11.87	4.06	43.47	16.08	16	29.88	25	119.99	421.39	14.98	433.43	0.686	0.4925	0.5	0.38	6.192	6.8375	8.97667	5.16	21.898	16.505	16.6733	12.0467	202.958	223.7	293.273	153.79
G9606_22152	152992	TRMT44	1.88	2.4	1.6	2.38	2.06	3.56	3.37	4.18	2.37	2.47	96.8	141.9	95.05	170.14	137.06	189.09	200.25	224.39	163.77	166.05	2.064	1.98	1.84667	1.95333	3.19	3.145	3.40333	3.37	128.19	124.763	109.637	120.663	188.71	185.825	193.177	192.417
G9606_26858	442361	OR2A2	0	0.06	0	0.16	0.05	0.07	0.06	0	0.05	0	0	1	0	3	1	1	1	0	1	0	0.054	0.0525	0.0166667	0.0533333	0.036	0.03	0.0233333	0.04	1	1	0.333333	1	0.6	0.5	0.333333	0.666667
G9606_24132	6819	SULT1C2	0.16	1.63	0.11	0.33	0.24	2.01	13.04	10.09	2.01	9.16	6	80	6	18	14	95	723	499	113	551	0.494	0.21	0.17	0.2	7.262	5.8175	7.08667	4.70333	24.8	11	8.66667	10	396.2	314.5	381.667	235.667
G9606_9031	125336	LOXHD1	0.07	0.09	0	0	0.03	0.03	0.08	0	0.01	0.03	2	6	0	0	2	2	5	0	2	4	0.038	0.025	0.0333333	0.0233333	0.03	0.0175	0.02	0.0133333	2	1	1.33333	0.666667	2.6	2	2	1.33333
G9606_164	905	CCNT2	7.2	8.15	4.41	6.18	4.62	8.55	6.5	8.46	10.75	3.2	654	819	452	712	525	808	727	835.9	1274	371	6.112	5.6025	5.41	5.93	7.492	7.74	6.73667	9.25333	632.4	585.75	543.667	606	803.18	822.225	671.633	972.633
G9606_18506	253639	ZNF620	0.4	0.55	0.37	0.54	0.51	0.75	1.64	2.73	1.09	1.36	22	28	21	36	34	39	90.92	139	73	84	0.474	0.455	0.426667	0.436667	1.514	1.4825	1.61333	1.52333	28.2	28.25	25.6667	26.3333	85.184	83.75	87.3333	83.6667
G9606_8692	102724985	LOC102724985	19.42	24.39	9.45	13.21	20.51	20.99	27.92	8.49	11.73	29.19	1151.77	1580.26	708.28	1084.39	1438.72	1212.91	1829.68	608.99	994.41	2094.52	17.396	15.6475	16.46	14.0267	19.664	17.6	19.5567	13.7367	1192.68	1095.79	1099.59	981.48	1348.1	1227.71	1305.47	938.77
G9606_20219	342865	VSTM2B	0	0	0	0	0	0	0	0.08	0	0	0	0	0	0	0	0	0	2	0	0	0	0	0	0	0.016	0.02	0.0266667	0.0266667	0	0	0	0	0.4	0.5	0.666667	0.666667
G9606_13056	84249	PSD2	0.01	0.05	0.01	0.05	0.07	0.02	0.04	0.05	0.02	0.06	1	4	1	5	7	2	5	4	3	7	0.038	0.035	0.03	0.0233333	0.038	0.0375	0.0433333	0.03	3.6	3.5	3	2.33333	4.2	4	4.33333	3
G9606_94	100127983	C8orf88	0.1	0.49	0.28	0	0.1	0.84	2.5	3.13	0.46	0.05	1.64	8.75	5	0	2	14.27	50.11	56.34	9.81	1	0.194	0.12	0.16	0.126667	1.396	1.12	1.34	1.47667	3.478	2.16	2.88	2.21333	26.306	20.355	23.87	26.8067
G9606_25139	166785	MMAA	4.62	4.17	3.95	3.82	4.08	3.73	2.1	4.37	3	1	459	452	451	474	514	381	254	478	387	132	4.128	4.1175	4.21667	4.13	2.84	3.025	3.03333	3.7	470	474.5	474.667	461.333	326.4	344.5	330.333	415.333
G9606_13290	10342	TFG	52.17	50.96	50.38	39.44	50.51	78.23	106.78	111.58	81.53	52.03	1494	1595	1663	1473	1884	2350	3822	3559	3079	2034	48.692	48.125	51.02	47.33	86.03	80.8425	80.6133	90.4467	1621.8	1628.5	1680.33	1543.33	2968.8	2755.5	2647.67	2996
G9606_2383	64927	TTC23	3.45	3.71	3.26	3.34	2.84	6.55	4.66	6.5	6.09	3.69	190	228	206	235	207	377	340.07	407.23	451	282	3.32	3.2225	3.18333	3.35	5.498	5.7075	5.58	6.38	213.2	209.5	201	210.333	371.46	379.308	355.41	411.743
G9606_17900	54676	GTPBP2	4.29	7.81	3.43	5.12	5.5	12.18	15.85	29.25	16.34	19.59	204	414	187	306	326	600	937	1523	1000	1239	5.23	4.585	4.40667	4.28	18.642	19.34	20.34	19.2567	287.4	255.75	239	232.333	1059.8	1090.5	1120.67	1041
G9606_30634	3005	H1F0	68.19	80.46	60.09	84.58	72.97	183.8	300.53	93.64	198.42	144.4	2592	3354	2627	4068	3516	7204	13966	3929	9814	7328	73.258	71.4575	67.0833	70.9533	184.158	155.065	140.613	158.62	3231.4	3200.75	2911.67	3095.67	8448.2	7068.75	6153.67	6982.33
G9606_3192	55257	MRGBP	3.36	3.86	2.92	2.92	3	4.86	7.39	11.67	5.52	11.57	156	197	156	172	177	233	420	599	334	719	3.212	3.05	3.09333	3.06667	8.202	8.405	9.36667	7.35	171.6	165.25	163	161.333	461	471.25	517	388.667
G9606_1100	123016	TTC8	5.95	8.03	4.44	5.93	4.77	7.5	4.15	5.53	10.48	2.67	221	316	182	277	235	289	187	229	509	133	5.824	5.2725	5.05333	5.44	6.066	6.545	5.23333	7.83667	246.2	228.75	212.667	226.667	269.4	290	217	342.333
G9606_760	11309	SLCO2B1	76.85	65.11	66.91	108.69	98.57	74.89	77.3	22.33	51.72	4.08	5153	4787	5106	9148	8361	5249	6591	1665	4519	366	83.226	87.755	80.7767	84.15	46.064	38.255	33.7667	49.6467	6511	6942	6206.67	6469	3678	2949.75	2426.67	3811
G9606_18771	5316	PKNOX1	1.7	2.22	0.87	1.68	1.45	2.96	3.56	4.8	3.79	5.66	146.99	206.92	85	184	159	259.93	374.07	454.12	414.61	665	1.584	1.425	1.34	1.41667	4.154	4.3025	4.47333	3.85	156.382	143.748	130.33	138.663	433.546	448.415	459.683	376.22
G9606_1976	27033	ZBTB32	0.12	0.16	0.06	0.07	0.02	0.24	0.39	0.59	0.49	0.05	4	6	2	3	1	7	14	23	19	2	0.086	0.0675	0.0666667	0.0833333	0.352	0.3425	0.293333	0.44	3.2	2.5	2.33333	3	13	12.75	10.6667	16.3333
G9606_16914	84259	DCUN1D5	1.25	2.84	1.51	1.49	1.6	4.77	5.99	3.49	3.03	5.09	93	195	114	125	165	286	347	248	348	372	1.738	1.4625	1.45333	1.41667	4.474	4.095	4.45	3.76333	138.4	124.25	124	110.667	320.2	313.5	302	294
G9606_3621	83478	ARHGAP24	1.3	5.86	1.28	2.69	2.23	2.76	2.85	1.43	5.31	0.92	75	333.02	97.48	189.03	165	153.04	198	108.76	400	66	2.672	1.875	1.60333	1.75667	2.654	2.605	1.70333	3.16667	171.906	131.627	112.493	120.503	185.16	181.95	109.267	220.6
G9606_30056	9363	RAB33A	0.17	0.9	0	0.41	0.32	0.48	0.57	1.92	1.7	0.26	3	17	0	9	7	7	12	32	36	6	0.36	0.225	0.163333	0.193333	0.986	1.09	0.886667	1.36667	7.2	4.75	3.33333	4	18.6	20.25	15	25
G9606_11241	254272	TBC1D28	0	0.01	0	0	0	0	0	0	0	0	0	1	0	0	0	0	0	0	0	0	0.002	0	0	0	0	0	0	0	0.2	0	0	0	0	0	0	0
G9606_809	5662	PSD	0.56	0.82	0.32	0.68	0.72	0.61	0.23	0.1	0.89	0.48	33	50	23	55	58	39	17	7	69	41	0.62	0.57	0.533333	0.52	0.462	0.52	0.396667	0.533333	43.8	42.25	38	37	34.6	39	29	38.3333
G9606_1962	29088	MRPL15	15.44	14.9	14.37	13.58	14.16	34.17	10.34	41	19.67	23.49	433	458	465	477	504	990	356	1273	712	881	14.49	14.3875	14.6567	14.4633	25.734	29.5825	32.8867	31.6133	467.4	469.75	467.333	458.333	842.4	964	1048	991.667
G9606_3827	56647	BCCIP	20.94	20.69	15.07	15.55	12.19	20.24	31.51	33.63	20.69	30.33	464.13	528.28	383.19	458.41	372.65	501.8	914.29	917.34	667.18	1125.33	16.888	15.9375	16.0667	17.1867	27.28	26.2225	28.0667	24.8533	441.332	419.595	406.657	435.243	825.188	802.913	848.157	695.44
G9606_8679	65125	WNK1	7.72	10.68	5.28	8.43	8.39	14.25	17.29	11.18	18.67	9.15	1304.88	1967.92	1025.16	1801.01	1800.27	2477.17	3575.34	2085.43	4102.34	2063.9	8.1	7.455	7.13	7.14333	14.108	13.3125	11.5267	14.7	1579.85	1482.83	1376.77	1377.02	2860.84	2682.21	2208.83	2888.31
G9606_8522	84988	PPP1R16A	30.34	19.78	21.23	12.98	18.31	74.25	39.86	57.56	18.14	17.35	1010	784	848	620	908	2598	1873	2335	893	859	20.528	20.715	23.2933	21.5167	41.432	41.825	49.72	49.9833	834	846.5	922	826	1711.6	1671.25	1930.67	1942
G9606_1525	124602	KIF19	0.24	0.47	0.25	0.24	0.16	0.18	0.1	0.06	0.08	0.04	14	30	17	17	11	11	7	4	5	3	0.272	0.2225	0.216667	0.243333	0.092	0.09	0.0933333	0.106667	17.8	14.75	14	16	6	5.75	6	6.66667
G9606_590	56853	CELF4	0.03	0.29	0.07	0.04	0.12	0.13	0.17	0.07	0.17	0.14	2	21	5	3	9	9	12	5	14	12	0.11	0.065	0.0733333	0.0466667	0.136	0.1275	0.113333	0.123333	8	4.75	5.33333	3.33333	10.4	10	8.66667	9.33333
G9606_20153	931	MS4A1	0.33	2.79	0.1	1.09	0.4	0.55	2.14	0.63	10.97	0.11	19	173	7	82	28	34	150	41	838	8	0.942	0.48	0.276667	0.506667	2.88	3.065	0.43	4.05	61.8	34	18	36	214.2	230.25	27.6667	304.333
G9606_16279	84916	UTP4	7.89	9.03	7.93	7.86	8.87	6.73	13.51	22.1	16.91	16.86	257	328	295	326	373	241	593	797	742	770	8.316	8.1375	8.23	7.89333	15.222	15.65	15.23	15.2467	315.8	312.75	308.333	292.667	628.6	637.5	602.667	593.333
G9606_3885	23017	FAIM2	0.01	0.09	0	0.02	0	0.01	0.02	0.05	0.06	0.01	1	8	0	2	0	1	2	4	6	1	0.024	0.0075	0.00333333	0.01	0.03	0.0325	0.0233333	0.04	2.2	0.75	0.333333	1	2.8	3	2	3.66667
G9606_8335	165631	PARP15	21.63	24.73	13.65	27.13	15.83	20.68	19.7	36.79	34.27	11.63	1560.57	1949.74	1135.59	2485.22	1447.46	1540.56	1738.15	2930.72	3233.96	1126.59	20.594	19.56	17.0367	20.8033	24.614	25.8425	23.0333	30.58	1715.72	1657.21	1381.21	1727.13	2114	2207.96	1865.96	2568.41
G9606_22120	11198	SUPT16H	6.4	10.72	4.18	7.71	8.14	14.18	14.08	20.6	15.44	15.95	499	917	375	762	807	1139	1341	1775	1565	1665	7.43	6.6075	6.24	6.09667	16.05	16.5425	16.91	16.74	672	610.75	560.333	545.333	1497	1536	1526.33	1493
G9606_8206	1153	CIRBP	53.11	108.9	47.3	68.2	68.4	50.15	46.89	84.54	110.03	140.83	1124	2567	1165	1904	1917	1122	1244	1861	3076	3978	69.182	59.2525	56.27	56.2033	86.488	96.3875	91.84	81.5733	1735.4	1527.5	1402	1397.67	2256.2	2509.25	2320.33	2019.67
G9606_2813	2619	GAS1	0.52	4.59	0.34	1.36	1.61	0.71	0.11	0.39	2.96	0.48	24	234	18	80	95	34	6	20	179	30	1.684	0.9575	0.823333	0.74	0.93	1.135	0.526667	1.35333	90.2	54.25	45.6667	40.6667	53.8	65.75	28	77.6667
G9606_9607	64518	TEKT3	0.07	0.22	0.07	0.16	0.06	0.08	0.02	0.59	0.27	0.34	2	6	2	5	2	2	1	19	10	12	0.116	0.09	0.0666667	0.1	0.26	0.32	0.336667	0.313333	3.4	2.75	2	3	8.8	10.75	11	10.3333
G9606_4342	1666	DECR1	169.73	140.55	200.42	120.69	193.24	198.83	73.53	85.91	140.91	46.03	3241	2953	4357	2992	4742	4047	1775	1786	3591	1193	164.926	171.02	187.797	163.613	109.042	117.92	110.257	141.883	3657	3833	4113.33	3530	2478.4	2654.25	2342	3141.33
G9606_3048	8437	RASAL1	0.1	0.27	0.08	0.15	0.12	0.08	0.1	0.41	1.04	0.21	8.47	26.58	10.26	17.23	12.87	7.72	12.13	44.23	129.61	28.56	0.144	0.1125	0.1	0.11	0.368	0.435	0.233333	0.51	15.082	12.2075	10.5333	11.9867	44.45	52.53	26.8367	60.52
G9606_2287	65084	TMEM135	3.17	5.24	4.7	5.66	4.15	6.63	4.48	4.32	8.54	5.34	244	399	377	544	397	497	439	342	813	473	4.584	4.42	4.00667	4.51	5.862	6.2075	5.43	6.49667	392.2	390.5	339.333	388.333	512.8	531.25	437.333	550.667
G9606_12224	10445	MCRS1	9.73	14.62	7.42	9.73	11.04	18.82	25.59	37.36	19.53	40	295	467	265	387	431	603	957	1193	824	1644	10.508	9.48	9.39667	8.96	28.26	28.9275	32.06	25.2367	369	344.5	330.333	315.667	1044.2	1066	1146.67	873.333
G9606_14381	54438	GFOD1	3.93	3.23	1.74	3.13	1.7	3.42	2.22	3.11	2.73	1.07	491	419.75	232.87	481	267.01	413.98	297.03	392.01	431	183	2.746	2.625	2.45667	2.93333	2.51	2.5825	2.53333	3.08667	378.326	367.97	330.293	401.623	343.404	354.998	329.663	412.33
G9606_23996	23235	SIK2	11.59	14.23	8.81	13.12	15.71	17.98	35	5.51	20.17	11.22	1042	1381	882	1435	1733	1597	3759	521	2322	1312	12.692	12.3075	12.0367	11.1733	17.976	13.72	11.57	14.5533	1294.6	1273	1219	1119.67	1902.2	1438	1143.33	1480
G9606_26245	790955	UQCC3	5	5.09	5.37	2.93	3.03	6.17	10.66	10.34	5.23	6.65	158	176	195	117	121	201	411.37	360	215	280	4.284	4.0825	4.46667	4.43333	7.81	7.0975	7.72	7.24667	153.4	147.75	158	156.667	293.474	264	280.333	258.667
G9606_7241	729665	CCDC175	0	0	0	0	0	0.03	0.02	0	0.02	0	0	0	0	0	0	1	1	0	1	0	0	0	0	0	0.014	0.0125	0.01	0.0166667	0	0	0	0	0.6	0.5	0.333333	0.666667
G9606_4892	2591	GALNT3	1.19	1.39	0.57	1.72	1.16	0.72	1.66	0.86	1.44	0.28	65	84	37	120	75	41	110	51	104	21	1.206	1.16	0.973333	1.16	0.992	0.825	0.62	1.00667	76.2	74.25	59	74	65.4	54.25	37.6667	65.3333
G9606_31387	124599	CD300LB	0.24	0.39	0.14	0.15	0.17	0.1	0.07	2.49	0.76	0.32	5	15	6	7	4	4	3	80	37	16	0.218	0.175	0.183333	0.176667	0.748	0.9175	0.97	1.11667	7.4	5.5	5	6	28	34.25	33.3333	40.3333
G9606_30449	125965	COX6B2	0.15	0.15	0.07	0.17	0.17	0.22	0.12	0.7	0.36	0.19	3.88	4.39	2.02	5.68	5.65	6.16	3.98	20.65	12.39	6.85	0.142	0.14	0.13	0.13	0.318	0.3675	0.37	0.426667	4.324	4.3075	3.85	3.86	10.006	11.5125	11.22	13.0667
G9606_12183	153769	SH3RF2	2.97	2.81	2.5	4.02	2.91	3.33	5.3	3.17	2.58	0.38	229	248.26	222	411	286	225.69	603	306.39	255.24	38	3.042	3.1	2.79333	3.16333	2.952	2.365	2.29333	3.02667	279.252	287	245.667	287.333	285.664	206.33	190.027	262.44
G9606_6164	1775	DNASE1L2	0.1	0.34	0.08	0.3	0.39	0.12	0.12	0.03	0.99	0.55	3	12	3	11	16	4	4	1	27	19	0.242	0.2175	0.19	0.16	0.362	0.4225	0.233333	0.38	9	8.25	7.33333	5.66667	11	12.75	8	10.6667
G9606_2073	113246	C12orf57	51.46	70.32	48.95	45.85	54.48	50.3	73.55	169.38	98.98	83.59	584	873	637	650	774	587	1028	2107	1455	1251	54.212	50.185	51.63	48.7533	95.16	100.562	101.09	106.22	703.6	661.25	665	623.667	1285.6	1350	1315	1383
G9606_10137	54586	EQTN	0	0	0	0	0.03	0.07	0.03	0.1	0.03	0	0	0	0	0	1	2	1	3	1	0	0.006	0.0075	0.01	0	0.046	0.05	0.0566667	0.0666667	0.2	0.25	0.333333	0	1.4	1.5	1.66667	2
G9606_20651	4081	MAB21L1	0.02	0.04	0.02	0.02	0.05	0	0	0	0.06	0	1	2	1	1	3	0	0	0	4	0	0.03	0.0275	0.03	0.02	0.012	0.015	0	0.02	1.6	1.5	1.66667	1	0.8	1	0	1.33333
G9606_33725	5689	PSMB1	84	83.92	90.66	73.91	79.97	71.08	69.52	164	106.63	124.32	1181	1291	1460	1302	1405	1032	1195	2531	1953	2306	82.492	82.135	84.8767	82.8567	107.11	116.507	119.8	113.903	1327.8	1337	1348.67	1314.33	1803.4	1955.5	1956.33	1838.67
G9606_6818	55193	PBRM1	4.96	4.96	2.87	3.3	3.48	6.37	8.58	11.44	5.92	5.43	664	728	439	556	587	872	1384	1684	1027	971	3.914	3.6525	3.77	3.71	7.548	7.29	7.74667	7.91	594.8	561.5	563.333	553	1187.6	1138.5	1175.67	1194.33
G9606_5866	2130	EWSR1	38	48.71	30.73	39.88	36.69	55.25	102.2	108.9	65.28	74.3	1452	2028	1360	1922	1768	2108	4657	4519	3209	3830	38.802	36.325	35.14	36.2033	81.186	75.9325	79.4833	76.4767	1706	1625.5	1526.67	1578	3664.6	3416.5	3485.67	3278.67
G9606_15827	10158	PDZK1IP1	1.61	18.39	1.15	1.64	1.52	116.52	12.63	84.79	36.39	0	22	275	18	28	26	1645	211	1272	648	0	4.862	1.48	1.42667	1.46667	50.066	59.425	67.1033	79.2333	73.8	23.5	22	22.6667	755.2	891.25	972.333	1188.33
G9606_3221	9942	XYLB	16.42	12.63	10.15	15.63	13.56	18.39	16.65	6.98	14.32	4.93	1168.11	1001.9	814.97	1379.58	1257.14	1338.06	1492.3	650.4	1399.38	545.91	13.678	13.94	13.3767	14.0667	12.254	11.155	10.1	13.23	1124.34	1154.95	1080.07	1120.89	1085.21	983.438	844.79	1129.28
G9606_4537	11146	GLMN	0.47	1.1	0.68	0.58	0.81	1.29	1.34	3.61	1.5	1.56	19	47	28	27	34	46	58	147	68	71	0.728	0.635	0.653333	0.576667	1.86	1.99	2.15333	2.13333	31	27	27	24.6667	78	83	88	87
G9606_584	55238	SLC38A7	6.09	8.69	5.84	6.93	6.51	9.66	7.69	9.7	13.35	8.6	393.34	614.01	425.02	567.01	539.06	652.01	613	700	1145.61	756	6.812	6.3425	6.14667	6.28667	9.8	10.3275	9.32	10.9033	507.688	481.108	452.473	461.79	773.324	813.405	702.67	832.54
G9606_8479	155184	SLC2A7	0	0	0	0	0	0	0	0.03	0	0	0	0	0	0	0	0	0	1	0	0	0	0	0	0	0.006	0.0075	0.01	0.01	0	0	0	0	0.2	0.25	0.333333	0.333333
G9606_9823	9577	BABAM2	8.58	14.71	7.7	8.8	9.78	22.87	14.2	31.77	21.67	13.4	231	439	241	303	344	654	483	951	774	494	9.914	8.715	8.68667	8.36	20.782	22.4275	22.68	25.4367	311.6	279.75	272	258.333	671.2	718.25	699.667	793
G9606_20120	107984648	LOC107984648	0.19	0.46	0.2	0.27	0.28	0.22	0.27	0.17	0.85	0.35	5	13	6	9	9.25	6	8.61	5	28.85	12.22	0.28	0.235	0.223333	0.22	0.372	0.3975	0.246667	0.413333	8.45	7.3125	6.75	6.66667	12.136	13.0175	7.74	13.2833
G9606_22469	55813	UTP6	6.71	9.29	5.79	7.27	7.93	9.77	17.38	22.75	11.5	13.03	219	340	218	305	332	338	713	839	500	575	7.398	6.925	6.81	6.59	14.886	14.2625	15.1833	14.6733	282.8	268.5	256.333	247.333	593	563	584	559
G9606_3419	5629	PROX1	20.41	27.48	17.12	20.94	21.29	16.53	13.36	7.4	15.6	24.7	2692	4007	2627	3531	3608	2268	2188	1093	2667	4364	21.448	19.94	19.6067	19.49	15.518	16.0575	16.21	13.1767	3293	3114.5	2975.67	2950	2516	2598	2575	2009.33
/Any process that modulates the frequency, rate or extent of nervous system development, the origin and formation of nervous tissue.+++GO_REGULATION_OF_VIRAL_GENOME_REPLICATION///Any process that modulates the frequency, rate or extent of viral genome replication.+++GO_CIRCULATORY_SYSTEM_DEVELOPMENT///The process whose specific outcome is the progression of the circulatory system over time, from …	NA	GO_TRANSCRIPTIONAL_REPRESSOR_ACTIVITY_RNA_POLYMERASE_II_CORE_PROMOTER_PROXIMAL_REGION_SEQUENCE_SPECIFIC_BINDING///Interacting selectively and non-covalently with a sequence of DNA that is in cis with and relatively close to a core promoter for RNA polymerase II (RNAP II) in order to stop, prevent, or reduce the frequency, rate or extent of transcription from an RNA polymerase II promoter.+++GO_TR…	BRCA1_DN.V1_DN///Genes down-regulated in MCF10A cells (breast cancer) upon knockdown of BRCA1 [Gene ID=672] gene by RNAi.+++IL21_UP.V1_DN///Genes down-regulated in Sez-4 cells (T lymphocyte) that were first starved of IL2 [Gene ID=3558] and then stimulated with IL21 [Gene ID=59067].+++PTEN_DN.V1_DN///Genes down-regulated upon knockdown of PTEN [Gene ID=5728] by RNAi.	GSE4590_SMALL_VS_VPREB_POS_LARGE_PRE_BCELL_DN///Genes down-regulated during B lymphocyte differentiation: small pre-B II versus VPREB1+ [GeneID=7441] large pre-B II.+++GSE29618_PRE_VS_DAY7_FLU_VACCINE_BCELL_UP///Genes up-regulated in comparison of B cells from influenza vaccinee pre-vaccination versus those at day 7 post-vaccination.+++GSE9006_HEALTHY_VS_TYPE_2_DIABETES_PBMC_AT_DX_DN///Genes down…	NA	PF05044///Homeo-prospero domain	NA	[PROX1_HUMAN|Reviewed]RecName: Full=Prospero homeobox protein 1; AltName: Full=Homeobox prospero-like protein PROX1; Short=PROX-1;+++[C9JU29_HUMAN|Unreviewed]SubName: Full=Prospero homeobox protein 1 {ECO:0000313|Ensembl:ENSP00000419517}; Flags: Fragment;+++[U3KPY6_HUMAN|Unreviewed]SubName: Full=Prospero homeobox protein 1 {ECO:0000313|Ensembl:ENSP00000475357}; Flags: Fragment;
G9606_4058	220064	LTO1	2.44	3.13	1.54	2.46	2.34	2.98	4.92	4.51	4.57	5.58	101	137	70	129	123	127	241	206	246	294	2.382	2.195	2.10667	2.14667	4.512	4.41	4.35667	4.02	112	105.75	98	100	222.8	218.25	209	193
G9606_5769	7741	ZSCAN26	2.24	3.84	1.94	2.74	2.61	4.91	7.13	9.11	6.3	3.91	94	188	95	153	140	226	377	421	340	221	2.674	2.3825	2.26333	2.30667	6.272	6.0575	5.97667	6.77333	134	120.5	109.667	114	317	302	289.333	329
G9606_425	1665	DHX15	10.19	11.64	6.16	10.27	9.26	14.44	21.95	26.34	15.89	15.15	506	634	352	645	583	739	1332	1444	1024	1005	9.504	8.97	8.53667	8.87333	18.754	17.955	18.6433	18.89	544	521.5	480.333	501	1108.8	1053	1062.67	1069
G9606_22702	100532726	NDUFC2-KCTD14	2.19	2.49	2.76	3.16	5.35	4.48	10.77	9.3	6.32	0.25	84.5	104.17	121.92	152.69	258.94	176.37	502.88	392.23	313.96	12.53	3.19	3.365	3.43333	2.70333	6.224	5.0875	4.67667	6.7	144.444	154.512	155.12	119.703	279.594	223.773	193.71	294.187
G9606_22328	729991	BORCS8	5.72	7.02	5.52	5.54	5.1	10.31	25.45	12.14	8.82	11.26	130.74	176.16	144.69	159.4	146.61	243.83	710.69	306.33	262.54	343.27	5.78	5.47	5.44667	5.59333	13.596	10.6325	11.2367	10.4233	151.52	145.36	140.68	144.943	373.332	288.993	297.81	270.9
G9606_8578	331	XIAP	5.9	5.85	4.15	4.69	4.85	7.2	8.41	12.17	10.52	5.37	837.32	910.44	677.5	846	880.59	1051.63	1459	1913.2	1943.4	1024.75	5.088	4.8975	4.96667	4.91333	8.734	8.815	8.24667	9.96333	830.37	810.352	798.47	786.94	1478.4	1483.24	1329.86	1636.08
G9606_23332	7919	DDX39B	57.06	79.87	48.66	56.4	58.22	73.49	105.26	298.03	125.43	126.5	1892	2929	1859	2390	2458	2527	4300	10910	5449	5692	60.042	55.085	54.6467	54.04	145.742	155.863	166.007	165.65	2305.6	2149.75	2069.67	2047	5775.6	6144.5	6376.33	6295.33
G9606_27907	107987211	LOC107987211	0	0.04	0	0.08	0.03	0.02	0.03	0.09	0.08	0.01	0	2	0	5	2.03	1	2	5	5	1	0.03	0.0275	0.01	0.0266667	0.046	0.05	0.04	0.0633333	1.806	1.7575	0.676667	1.66667	2.8	3	2.33333	3.66667
G9606_30924	3851	KRT4	0.03	0.1	0	0.02	0.05	0	0	0	0.11	0.06	1	4	0	1	2	0	0	0	5	3	0.04	0.025	0.0266667	0.0166667	0.034	0.0425	0.02	0.0366667	1.6	1	1	0.666667	1.6	2	1	1.66667
G9606_9470	79969	ATAT1	3.1	4.33	2.24	3.69	4.66	5.64	12.95	15.59	9.65	21.56	110	178	90	173	207	214	578	620	464	1051	3.604	3.4225	3.33333	3.01	13.078	13.11	14.2633	10.2933	151.6	145	135.667	124.333	585.4	587.25	628.333	432.667
G9606_2621	51115	RMDN1	14.41	20.53	17.91	15.8	16.55	26.98	27.89	26.19	23.25	16.16	656.15	939.1	847.63	848.1	858.16	1211.3	1415.2	1195.04	1203.93	755.1	17.04	16.1675	16.29	16.04	24.094	23.145	23.11	25.4733	829.828	802.51	787.313	783.96	1156.11	1091.34	1053.81	1203.42
G9606_7530	284904	SEC14L4	8.58	7.97	9.44	8.44	13.79	10.23	14.67	4.55	8.04	19.51	424.24	426.91	548.47	530.81	889.13	511.35	850.09	236.94	514.86	1279.04	9.644	10.0625	10.6033	8.82	11.4	10.5825	11.43	7.60667	563.912	598.163	620.613	501.173	678.456	635.548	675.777	421.05
G9606_6086	5707	PSMD1	15.4	18.53	14.72	10.87	13.74	26.34	29.93	37.58	39.28	33.48	845	1116	930	756	958	1490	2009	2279	2805	2459	14.652	13.6825	14.62	13.6633	33.322	34.17	32.4667	34.4	921	872.25	911	843.667	2208.4	2258.25	2076	2191.33
G9606_16579	147495	APCDD1	0.63	4.26	0.33	0.84	0.81	0.18	0.57	2.56	0.89	1.6	27	203	16	46	46	8	32	126	50	93	1.374	0.6525	0.59	0.6	1.16	1.3075	1.44667	1.21	67.6	33.75	29.6667	29.6667	61.8	69.25	75.6667	61.3333
G9606_13107	643418	LIPN	0.01	0.05	0	0.02	0.01	0.01	0.01	0.05	0.01	0	1	4	0	1	1	1	1	4	1	0	0.018	0.01	0.00666667	0.01	0.016	0.0175	0.02	0.0233333	1.4	0.75	0.666667	0.666667	1.4	1.5	1.66667	2
G9606_1052	23567	ZNF346	1.94	2.59	1.35	2.03	2.08	3.99	3.78	4.88	3.01	3.67	104	164	87	130	132	218	250	281	207	265	1.998	1.85	1.79	1.77333	3.866	3.8875	4.18	3.96	123.4	113.25	107.667	107	244.2	242.75	254.667	235.333
G9606_19537	54788	DNAJB12	9.11	12.14	8.39	10.86	11.27	13.95	15.89	15.69	13.58	16.44	511	766	557	769	804	807	1065	977	1024	1299	10.354	9.9075	9.59	9.45333	15.11	14.915	15.36	14.4067	681.4	660.25	624	612.333	1034.4	1026.75	1027.67	936
G9606_17828	58189	WFDC1	2.17	5.44	1.89	2.53	1.96	1.4	0.31	0.62	3.6	0.8	51	140	51	75	58	34	9	17	111	26	2.798	2.1375	2.00667	2.19667	1.346	1.605	0.94	1.87333	75	58.75	53.3333	59	39.4	47	25.6667	54
G9606_27552	51081	MRPS7	20.96	18.69	16.39	16.15	14	28.97	26.58	35.89	20.93	17.26	471.56	460.62	423.42	458	397	672.45	731.26	889.29	613.13	516	17.238	16.875	17.1167	17.8333	25.926	25.7625	27.3733	28.5967	442.12	437.495	430.66	450.993	684.426	672.717	692.58	724.957
G9606_7215	201255	LRRC45	6.57	5.86	5.02	4.38	6.33	8.42	10.46	21.79	5.17	9.95	292	287	256	247	358	388	569	1075	300	594	5.632	5.575	5.97333	5.32333	11.158	11.3325	13.3867	11.7933	288	288.25	302	265	585.2	589.25	685.667	587.667
G9606_9893	147929	ZNF565	0.63	0.77	0.73	0.69	1.21	1.41	2.21	1.72	1.4	2.6	23	26	27.16	32	45	46	82.99	59.06	57.09	105.04	0.806	0.815	0.856667	0.683333	1.868	1.7825	1.91	1.51	30.632	31.79	31.72	27.3867	70.036	66.7975	70.0333	54.05
G9606_12033	8277	TKTL1	0.02	0.02	0.02	0	0	0.16	0	0.11	0.11	0.85	1	1	1	0	0	7	0	5	6	49	0.012	0.01	0.0133333	0.0133333	0.246	0.3075	0.373333	0.126667	0.6	0.5	0.666667	0.666667	13.4	16.75	20.3333	6
G9606_28077	107987098	LOC107987098	0.11	0.1	0.06	0.18	0.1	0.21	0.1	0.07	0.09	0.15	11	11	7	24	13	23	13	8	12	21	0.11	0.1125	0.09	0.116667	0.124	0.13	0.143333	0.123333	13.2	13.75	10.3333	14	15.4	16	17.3333	14.3333
G9606_7411	148281	SYT6	0.01	0	0.01	0	0.03	0.01	0.15	0.19	0.04	0.03	1	0	1	0	3	1	14	15	4	3	0.01	0.0125	0.0166667	0.00666667	0.084	0.0675	0.0766667	0.08	1	1.25	1.66667	0.666667	7.4	5.75	6.33333	6.66667
G9606_28269	27240	SIT1	0.56	3.7	0.54	0.61	0.86	1.39	2.73	2.19	7.29	0.39	11	79	12	15	21	28	65	47	185	10	1.254	0.6425	0.653333	0.57	2.798	2.815	1.32333	3.62333	27.6	14.75	14.6667	12.6667	67	67.5	28.3333	86.6667
G9606_33948	112812	FDX2	8.79	9.1	9.24	4.23	5.99	8.74	6.04	23.26	8.36	15.83	113	128	136	68	96	116	95	328	140	268	7.47	7.0625	8.00667	7.42	12.446	14.0475	15.9433	13.4533	108.2	103.25	115	105.667	189.4	213	237.333	194.667
G9606_11327	5871	MAP4K2	1.83	4.45	1.82	1.66	2.43	4.39	6.1	4.5	8.28	4.1	101.53	271.14	115.51	125.11	182.45	249.97	402.29	296.39	587.63	307.67	2.438	1.935	2.02667	1.77	5.474	5.3175	4.33	5.72333	159.148	131.15	133.163	114.05	368.79	360.415	284.677	377.997
G9606_31926	5105	PCK1	491.96	642.99	950.18	258.51	611.1	119.16	312.3	136.54	88.08	3.03	20813	29651	46360	14154	33627	5297	16732	6520	4944	178	590.948	577.938	684.413	566.883	131.822	86.7025	86.2433	114.593	28921	28738.5	33600	27109	6734.2	4234.75	3998.33	5587
G9606_18898	130827	TMEM182	0.07	0.23	0.3	0.13	0.55	0.15	0.59	1.77	0.85	0.82	3	11	11	9	25	5	36	55	40	61	0.256	0.2625	0.306667	0.166667	0.836	0.8975	0.913333	0.923333	11.8	12	13	7.66667	39.4	40.25	40.3333	33.3333
G9606_3464	1411	CRYBA1	0	0.08	0	0	0.07	0.08	0	0.08	0	0	0	1	0	0	1	1	0	1	0	0	0.03	0.0175	0.0233333	0	0.032	0.04	0.0533333	0.0533333	0.4	0.25	0.333333	0	0.4	0.5	0.666667	0.666667
G9606_14652	7105	TSPAN6	42.06	40.6	39.7	34.03	35.32	35.44	55.15	80.95	44.72	29.33	1514	1633.84	1596.59	1508	1583	1334	2501.1	3087.92	1986	1412	38.342	37.7775	39.0267	38.5967	49.118	47.61	48.5733	53.7033	1567.09	1550.4	1564.53	1539.53	2064.2	1954.98	1944.64	2135.97
G9606_6083	10483	SEC23B	5.85	8.7	5.95	7.65	9.76	12.63	38.63	28.39	19.92	65.25	312	508	371	515	654	703	2581	1693	1380	4705	7.582	7.3025	7.18667	6.48333	32.964	31.5475	35.4233	20.3133	472	463	445.667	399.333	2212.4	2120.25	2367	1258.67
G9606_10592	6383	SDC2	107.4	74.8	90.19	88.36	102.27	180.51	169.99	53.04	85.35	101.33	5955	4519	5785	6340	7402	10703	11941	3253	6157	7765	92.604	97.055	99.9533	95.3167	118.044	105.058	111.627	106.3	6000.2	6370.5	6380.67	6026.67	7963.8	6969.5	7240.33	6704.33
G9606_9569	55589	BMP2K	3.57	3.99	2.26	3.12	2.41	3.32	2.3	7.23	4.98	1.77	375.96	486	264.97	441.48	348	385	337	853.73	707.63	258.18	3.07	2.84	2.74667	2.98333	3.92	4.325	4.10667	5.17667	383.282	357.603	329.643	360.803	508.308	551.135	498.97	648.787
G9606_31827	1519	CTSO	16.3	35.57	21.82	28.64	32.07	19.51	14.63	56.08	21.26	4.22	786	1882	1211	1750	1964	970	863	2988	1334	272	26.88	24.7075	23.3967	22.2533	23.14	25.2675	26.6033	32.2833	1518.6	1427.75	1320.33	1249	1285.4	1391	1410	1764
G9606_23304	221908	PPP1R35	10.72	12.82	7.52	6.14	6.97	21.92	15.39	18.47	17.15	16.49	141	203	110	99	114	287	265	286	293	309	8.834	7.8375	8.40333	8.12667	17.884	18.5075	18.96	19.18	133.4	116	121.667	116.667	288	293.75	294	288.667
G9606_16732	10296	MAEA	10.12	13.35	8.42	9.79	11.04	23.14	22.41	28.88	14.49	17.42	357	520	349	444	505	846	981	1145	664	831	10.544	9.8425	9.86	9.44333	21.268	20.9825	23.1467	22.17	435	413.75	403.667	383.333	893.4	871.5	940.667	885
G9606_14938	92609	TIMM50	17.95	15.7	16.12	12.33	14.11	35.59	55.68	34.51	17	45.52	602.96	561.65	555.56	538.44	615.54	1025.85	2034.99	1212.05	738.3	1948.99	15.242	15.1275	16.06	15.4667	37.66	33.155	38.54	29.0333	574.83	578.125	591.353	565.653	1392.04	1231.3	1395.63	992.067
G9606_26570	9310	ZNF235	0.65	0.83	0.53	0.59	0.34	1.14	1.21	1.64	0.81	0.63	34	48	33	39	23	64	80	100	56	46	0.588	0.5275	0.506667	0.59	1.086	1.055	1.13667	1.19667	35.4	32.25	30	35.3333	69.2	66.5	70	73.3333
G9606_16314	94234	FOXQ1	0.34	1.3	0.53	0.27	0.31	1.31	2.44	1.75	1.85	16.99	13	54	23	13	15	51	113	73	91	858	0.55	0.3625	0.393333	0.38	4.868	5.475	6.68333	1.63667	23.6	16	17	16.3333	237.2	268.25	327.333	71.6667
G9606_9339	11095	ADAMTS8	0.03	0.17	0.09	0.11	0.07	0.08	0.03	0.03	0.27	0.08	2	11	6	8	5	5	2	2	21	6	0.094	0.075	0.0633333	0.0766667	0.098	0.115	0.0633333	0.126667	6.4	5.25	4.33333	5.33333	7.2	8.5	4.33333	9.33333
G9606_29406	654231	OCM	0	0.39	0	0.17	0	0.21	0.09	0.29	0.33	0.16	0	4	0	2	0	2	1	3	4	2	0.112	0.0425	0	0.0566667	0.216	0.2475	0.22	0.276667	1.2	0.5	0	0.666667	2.4	2.75	2.33333	3
G9606_8534	256643	BCLAF3	0.98	1.83	0.81	1.09	1.15	1.96	2.37	2.95	3.34	1.12	108	220	102	151	161	223	306.16	360.08	474	163	1.172	1.0075	0.98	0.96	2.348	2.3425	2.01	2.75	148.4	130.5	123.667	120.333	305.248	305.02	248.693	352.36
G9606_14566	400745	SH2D5	0.02	0.02	0.02	0	0.01	0.03	0	0.11	0.08	0.03	1	1	1	0	1	2	0	7	7	2	0.014	0.0125	0.0166667	0.0133333	0.05	0.0625	0.0566667	0.0733333	0.8	0.75	1	0.666667	3.6	4.5	3.66667	5.33333
G9606_2361	8835	SOCS2	17.29	17.45	11.33	22.82	9.81	7.57	2.08	6.89	6.35	0.82	707	782	544	1161	517	314	106	322	340	45	15.74	15.3125	12.81	17.1467	4.742	5.4075	5.09333	6.93667	742.2	732.25	589.333	804	225.4	255.25	227	325.333
G9606_11560	401265	KLHL31	0.23	0.55	0.22	0.29	0.17	0.6	0.55	0.74	0.46	0.32	22	58	24	34	21	59	64	66	56	40	0.292	0.2275	0.206667	0.246667	0.534	0.53	0.553333	0.6	31.8	25.25	22.3333	26.6667	57	55.25	55	60.3333
G9606_28264	8660	IRS2	16.59	16.01	11.52	9.34	9.58	17.59	6.43	40.39	17.7	4.12	1943	2059	1555	1390	1431	2124	921	5234	2697	647	12.608	11.7575	12.5633	12.4833	17.246	19.95	20.7	25.2267	1675.6	1579.75	1643	1629.33	2324.6	2675.5	2668.33	3351.67
G9606_8795	27127	SMC1B	0.02	0.05	0.04	0.01	0.01	0.12	0.49	0.39	0.06	0.04	1	4	3	1	1	8	42	29	5	3	0.026	0.02	0.0233333	0.0233333	0.22	0.1525	0.183333	0.19	2	1.5	1.66667	1.66667	17.4	11.25	13.3333	14
G9606_2750	283417	DPY19L2	0.26	0.34	0.11	0.27	0.17	0.91	0.38	1.28	0.34	0.13	29	35.78	10.95	25.48	21.01	101.1	40.18	106.37	38.25	24.89	0.23	0.2025	0.18	0.213333	0.608	0.665	0.773333	0.843333	24.444	21.61	20.32	21.81	62.158	67.6525	77.4533	81.9067
G9606_26677	1047	CLGN	1.74	0.16	0.19	0	0.25	5.61	0.02	25.98	0.15	9.64	78	8	10	0	14	260	1	1289	9	579	0.468	0.545	0.726667	0.643333	8.28	10.345	13.7433	10.58	22	25.5	34	29.3333	427.6	534.25	709.333	519.333
G9606_23914	25921	ZDHHC5	13.38	12.35	8.62	13.09	15.01	22.05	24.43	19.49	24.13	22.7	978	991	726	1217	1406	1668	2207	1581	2302	2235	12.49	12.525	12.3367	11.6967	22.56	22.0925	21.4133	21.89	1063.6	1081.75	1036.67	973.667	1998.6	1946.5	1828	1850.33
G9606_35942	283212	KLHL35	0	0.12	0.03	0.03	0.05	0.03	0.05	0.17	0.81	0.12	0	4	1	1	2	1	2	6	33	5	0.046	0.0275	0.0266667	0.02	0.236	0.2825	0.106667	0.336667	1.6	1	1	0.666667	9.4	11.25	4	13.3333
G9606_10057	160418	TMTC3	1.92	2.31	1.97	1.36	1.33	1.63	1.83	2.71	2.1	1.33	231	306	273	208	198	202	261	361	316	206	1.778	1.645	1.74	1.75	1.92	1.9425	1.89	2.14667	243.2	227.5	234	237.333	269.2	271.25	256.333	293
G9606_4545	8031	NCOA4	94.11	89.97	91.82	81.98	76.76	92.9	101.69	51.63	84.68	87.34	5453	5715	6119	6049	5688	5581	7220	3318	6399	6823	86.928	86.1675	87.5633	89.3033	83.648	79.1375	77.29	76.4033	5804.8	5827.25	5753.33	5873.67	5868.2	5530.25	5240.67	5099.33
G9606_20452	1477	CSTF1	8.46	10.09	8.5	8.75	8.36	11.81	14.31	15.11	11.9	13.53	298	384	337	378	365	417	629	580	532	631	8.832	8.5175	8.44	8.57	13.332	13.0875	13.4833	12.94	352.4	344.5	333.333	337.667	557.8	540	542.667	509.667
G9606_32396	10365	KLF2	3.24	25.87	4.54	9.15	3.82	4.58	4.74	6.21	19.35	5.13	149	1303	240	532	223	217	266	315	1156	315	9.324	5.1875	3.86667	5.64333	8.002	8.8175	5.30667	10.0467	489.4	286	204	307	453.8	500.75	282.333	562.667
G9606_14715	205564	SENP5	2.31	2.69	1.8	2.73	2.61	4.14	4.71	4.64	4.89	2.83	242.44	305.29	215.11	360.62	341.82	449.99	596.66	535.66	664.69	397.72	2.428	2.3625	2.24	2.28	4.242	4.125	3.87	4.55667	293.056	289.998	266.457	272.723	528.944	512.015	461.123	550.113
G9606_15283	646817	SETSIP	0	0	0.05	0.1	0	0	0	0.23	0.05	0	0	0	1	2	0	0	0	3.98	1	0	0.03	0.0375	0.0166667	0.05	0.056	0.07	0.0766667	0.0933333	0.6	0.75	0.333333	1	0.996	1.245	1.32667	1.66
G9606_19437	733	C8G	273.36	237.82	197.18	160.01	148.85	234.67	157.95	101.46	132	99.92	3738	3564	3101	2720	2519	3303	2659	1528	2351	1822	203.444	194.85	206.463	210.183	145.2	142.012	145.35	156.043	3128.4	3019.5	3119.33	3186.33	2332.6	2251	2217.67	2394
G9606_9323	3692	EIF6	81.41	83.55	68.64	50.88	57.9	82.32	163.76	179.11	92.65	191.66	1437	1619	1394	1137	1305	1507	3549	3486	2152	4557	68.476	64.7075	69.3167	66.9767	141.9	136.435	151.03	118.027	1378.4	1318.25	1378.67	1322.67	3050.2	2925.5	3183.33	2381.67
G9606_23049	140710	SOGA1	0.32	1.39	0.21	0.76	0.45	1.03	4.11	4.83	3.99	6.34	76.86	370.15	57.34	234.89	137.97	257	1212.01	1295.5	1257	2056	0.626	0.435	0.326667	0.43	4.06	4.0475	4.06667	3.28333	175.442	126.765	90.7233	123.03	1215.5	1216.38	1202.83	936.5
G9606_6063	55703	POLR3B	2.32	2.81	1.8	2.84	2.84	3.88	4.4	2.72	3.16	3.31	161	215	147	256	252	282	383	208	293	308	2.522	2.45	2.32	2.32	3.494	3.2675	3.30333	3.25333	206.2	204	186.667	188	294.8	272.75	266	261
G9606_7360	117154	DACH2	0.02	0	0	0	0	0.03	0	0	0.05	0.06	2	0	0	0	0	3	0	0	2	4	0.004	0.005	0.00666667	0.00666667	0.028	0.035	0.03	0.0266667	0.4	0.5	0.666667	0.666667	1.8	2.25	2.33333	1.66667
G9606_12483	8467	SMARCA5	4.94	8.94	3.33	4.51	3.95	5.66	5.6	31.54	11.94	4.69	431	846	342	527	475	514.55	585	3120	1379	581	5.134	4.1825	4.07333	4.26	11.886	13.4575	13.9633	16.38	524.2	443.75	416	433.333	1235.91	1398.64	1405.18	1671.18
G9606_28885	8929	PHOX2B	0	0	0	0	0	0	0	0.02	0	0	0	0	0	0	0	0	0	1	0	0	0	0	0	0	0.004	0.005	0.00666667	0.00666667	0	0	0	0	0.2	0.25	0.333333	0.333333
G9606_3536	100996709	LOC100996709	2.52	4.05	1.57	3.7	3.72	5.71	3.76	7.46	4.12	6.59	81.15	139.78	58.89	143.85	148.92	187.9	136.03	241.66	153	278	3.112	2.8775	2.60333	2.59667	5.528	5.97	6.58667	5.76333	114.518	108.203	96.32	94.63	199.318	215.14	235.853	194.187
G9606_4628	169792	GLIS3	1	2.79	0.5	0.74	0.96	1.49	0.73	6.59	1.09	3.64	107	312	60	103	131	173	101	790	153	552	1.198	0.8	0.82	0.746667	2.708	3.2025	3.90667	3.05667	142.6	100.25	99.3333	90	353.8	417	505	372
G9606_1009	4832	NME3	9.93	15.75	11.6	10.79	10.38	8.12	7.61	18.34	15.51	24.74	157	272	210	214	205	133	147	318	318	515	11.69	10.675	10.6367	10.7733	14.864	16.6775	17.0667	13.99	211.6	196.5	190.667	193.667	286.2	321	322	256.333
G9606_12659	35	ACADS	55.24	29.95	72.12	38.76	42.02	17.87	20.4	13.75	19.21	13.35	1741	1035	2613	1544	1676	581	786	478	788	561	47.618	52.035	56.46	55.3733	16.916	16.045	14.99	16.9433	1721.8	1893.5	2010	1966	638.8	602	540	615.667
G9606_3446	79815	NIPAL2	3.4	5.88	2.91	4.97	3.19	13.13	15.54	7.62	18.02	6.8	298	552	271	519	336	1165	1575	657	1968	789.99	4.07	3.6175	3.16667	3.76	12.222	11.3925	9.18333	12.9233	395.2	356	301.667	362.667	1231	1145	870.663	1263.33
G9606_5315	140738	TMEM37	32.83	24.6	34.06	28.54	22.45	27.43	26.4	9.27	15.92	11.19	890	731	1061	977	770	767	875	277	562	406	28.496	29.47	29.78	31.81	18.042	15.9525	15.9633	17.54	885.8	924.5	907	976	577.4	503	483.333	535.333
G9606_2582	84937	ZNRF1	5.62	4.91	3.48	3.78	4.14	4.48	7	2.48	6.62	7.15	433	415	303	370	403	326	512	197	659	697	4.386	4.255	4.41333	4.29333	5.546	5.1825	4.70333	4.52667	384.8	377.25	379.667	368.667	478.2	469.75	406.667	394
G9606_16181	3000	GUCY2D	0.19	0.13	0.13	0.13	0.18	0.34	0.15	0.05	1.24	0.89	21	16	17	18	26	39	21	6	179	133	0.152	0.1575	0.166667	0.15	0.534	0.63	0.426667	0.543333	19.6	20.5	21.3333	18.6667	75.6	89.25	59.3333	74.6667
G9606_500	27148	STK36	2.85	4.36	2.02	3.21	3.52	6.78	6.12	6.19	4.85	11.44	197	357	178	303	337	531	557	454	473	1116	3.192	2.9	2.79667	2.69333	7.076	7.315	8.13667	5.94	274.4	253.75	237.333	226	626.2	643.5	700.333	486
G9606_3265	129025	ZNF280A	0	0	0	0	0	0	0.02	0.03	0	0.41	0	0	0	0	0	0	1	1	0	19	0	0	0	0	0.092	0.11	0.146667	0.01	0	0	0	0	4.2	5	6.66667	0.333333
G9606_9319	4783	NFIL3	11.74	26.17	36.94	13.17	12.73	13.57	12.52	27.07	7.36	30.32	385	938	1403	559	543	468	519	987	322	1366	20.15	18.645	20.47	20.6167	18.168	19.58	23.6533	16	765.6	722.5	777	782.333	732.4	785.75	940.333	592.333
G9606_23481	4014	LOR	0	0	0	0	0	0	0	0	0.05	0	0	0	0	0	0	0	0	0	1	0	0	0	0	0	0.01	0.0125	0	0.0166667	0	0	0	0	0.2	0.25	0	0.333333
G9606_28288	5361	PLXNA1	0.8	2.68	0.52	1.29	1.07	1.93	4.77	4.88	4.49	1.74	122	448	91	250	211	303	890	822	892	356	1.272	0.92	0.796667	0.87	3.562	3.26	2.85	3.76667	224.4	168.5	141.333	154.333	652.6	593.25	493.667	672.333
G9606_29072	116064	LRRC58	4.43	3.78	2.38	3.35	3.24	7.07	6.72	10.88	5.2	2.8	570.97	534.13	352.59	547.39	531.99	937.94	1058.47	1550.11	870.85	483.35	3.436	3.35	3.35	3.38667	6.534	6.4875	6.91667	7.71667	507.414	500.735	485.183	490.317	980.144	960.562	990.467	1119.63
G9606_5858	64965	MRPS9	10.76	14.39	8.57	11.41	11.45	15.77	13.91	14.48	16.18	15.86	256	388	233	341	343	397	405	399	501	500	11.316	10.5475	10.26	10.2467	15.24	15.5725	15.37	15.4767	312.2	293.25	277.333	276.667	440.4	449.25	432	432.333
G9606_29555	168448	CDC14C	0.48	0.4	0.16	0.83	0.64	1.47	0.18	0.24	0.36	0.06	22.6	21.02	8.59	50.25	38.7	71.94	10.67	12.81	22.27	3.83	0.502	0.5275	0.426667	0.49	0.462	0.5325	0.59	0.69	28.232	30.035	23.2967	27.1467	24.304	27.7125	29.5267	35.6733
G9606_10798	23598	PATZ1	6.65	8.78	5.69	7.97	9.74	10.17	18.02	13.56	13.51	44.96	370	538	366	559	678	591	1262	837	976	3362	7.766	7.5125	7.36	6.77	20.044	20.55	22.8967	12.4133	502.2	493.25	471.333	431.667	1405.6	1441.5	1596.67	801.333
G9606_4900	22807	IKZF2	0.26	0.53	0.3	0.27	0.4	0.47	0.45	1.11	1.15	0.02	49	101	62	60	90	93	98	221.43	264	4	0.352	0.3075	0.32	0.276667	0.64	0.6875	0.533333	0.91	72.4	65.25	67	57	136.086	145.607	106.143	192.81
G9606_19767	54455	FBXO42	2.45	2.68	2.06	2.9	2.16	2.49	3.46	3.52	3.5	3.16	255	303	243	377	283	267	441	400	467	430	2.45	2.3925	2.22333	2.47	3.226	3.1675	3.05667	3.17	292.2	289.5	260.333	291.667	401	391	365.667	378
G9606_18361	54664	TMEM106B	6.1	7.31	6.23	6.39	6.16	20.34	6.88	8.68	8.88	5.71	647	848	759	861	831	2221	892	1017	1223	810	6.438	6.22	6.16333	6.24	10.098	10.9025	11.5767	12.6333	789.2	774.5	745.667	755.667	1232.6	1317.75	1349.33	1487
G9606_10033	5017	OVOL1	0	0.16	0	0.05	0.02	0.11	0.38	0.06	3.77	0.05	0	9	0	3	1	6	23	3	247	3	0.046	0.0175	0.00666667	0.0166667	0.874	0.9975	0.0733333	1.31333	2.6	1	0.333333	1	56.4	64.75	4	85.3333
G9606_7447	146754	DNAH2	0.03	0.27	0.02	0.08	0.22	0.03	0.02	0.03	0.24	0.08	6	67	6	22	58	6	5	3	70	22	0.124	0.0875	0.09	0.0433333	0.08	0.095	0.0466667	0.1	31.8	23	23.3333	11.3333	21.2	25.25	10.3333	26.3333
G9606_20459	4043	LRPAP1	11.32	12.48	9.79	8.86	8.46	23.25	15.83	26.28	9.39	9.14	1394	1753.27	1410.01	1482.38	1474	2999	2482.03	3662.21	1589.92	1786.12	10.182	9.6075	9.85667	9.99	16.778	17.015	19.5567	19.64	1502.73	1440.1	1426	1428.8	2503.86	2509.31	2815.78	2750.38
G9606_16861	9522	SCAMP1	3.25	5.14	2.45	2.66	2.45	5.01	6.27	4.91	4.58	2.78	336.92	584.2	289.44	350.6	325.92	538	798.54	565.64	622.29	387.92	3.19	2.7025	2.71667	2.78667	4.71	4.32	4.23333	4.83333	377.416	325.72	317.427	325.653	582.478	528.462	497.187	575.31
G9606_20567	134829	CLVS2	0	0	0.01	0	0.01	0.12	0.14	0	0	0	0	0	2	0	3	23	32	0	0	0	0.004	0.005	0.00666667	0.00333333	0.052	0.03	0.04	0.04	1	1.25	1.66667	0.666667	11	5.75	7.66667	7.66667
G9606_19579	100528062	ARMCX5-GPRASP2	0.64	0.42	0.74	0.44	0.81	0.15	1.1	0.66	0.55	0.69	49.86	37.11	63.22	45.69	76.62	15.11	93.57	69.95	56.86	70.49	0.61	0.6575	0.73	0.606667	0.63	0.5125	0.5	0.453333	54.5	58.8475	63.2333	52.9233	61.196	53.1025	51.85	47.3067
G9606_974	728568	C12orf73	2.12	2.01	0.94	1.47	2.12	3.97	5.75	3.68	3.14	4.7	61	62	31	54	79	119	205	125	119	181	1.732	1.6625	1.72667	1.51	4.248	3.8725	4.11667	3.59667	57.4	56.25	57	48.6667	149.8	136	141.667	121
G9606_15456	2745	GLRX	47.82	42.65	61.87	39.8	47.06	36.8	37.51	43.59	29.52	10.46	822	818	1247	890	1035	656	803	834	700	246	47.84	49.1375	52.25	49.83	31.576	30.0925	30.2833	36.6367	962.4	998.5	1034.67	986.333	647.8	609	578.667	730
G9606_485	102724993	LOC102724993	24.84	28.67	11.44	38.96	29.52	39.68	26.66	24.9	78.8	57.02	814.47	1098.7	470.64	1451.16	1195.42	1346.32	1164.22	943.94	3076.8	2665.11	26.686	26.19	21.9333	25.08	45.412	50.1	40.5333	47.7933	1006.08	982.923	826.843	912.09	1839.28	2008.04	1651.79	1789.02
G9606_35576	8665	EIF3F	62.21	90.49	52.36	61.7	57.92	70.9	105.6	119.61	111.72	158.6	1232	1963	1190	1538	1443	1449	2557	2607	2881	4167	64.936	58.5475	57.4967	58.7567	113.286	115.207	116.37	100.743	1473.2	1350.75	1288.33	1320	2732.2	2776	2741	2312.33
G9606_35632	166012	CHST13	30.92	24.78	26.39	21.53	20.8	29.27	31.63	3.28	18.6	47.12	889	781	872	782	756	868	1112	104	696	1805	24.884	24.91	26.0367	26.28	25.98	24.5675	26.5567	17.05	816	824.75	839	847.667	917	868.25	925.667	556
G9606_28370	2981	GUCA2B	1.27	1.17	4.67	1.03	0.94	1.34	0.85	2.44	0.71	0.44	11	11	46	11	10	12	9	23	8	5	1.816	1.9775	2.29333	2.32333	1.156	1.2325	1.40667	1.49667	17.8	19.5	22.3333	22.6667	11.4	12	13.3333	14.3333
G9606_30553	84636	GPR174	0.2	0.83	0	0.24	0.04	0.24	0.49	0.87	1.01	0.04	4	18	0	6	1	5	12	19	26	1	0.262	0.12	0.08	0.146667	0.53	0.54	0.383333	0.706667	5.8	2.75	1.66667	3.33333	12.6	12.75	8.33333	16.6667
G9606_7454	7220	TRPC1	0.14	0.9	0.08	0.43	0.22	0.94	1.22	4.21	0.7	0.23	14.98	79.37	12.73	43.18	21.04	77.87	116.06	432.41	81.51	33.6	0.354	0.2175	0.146667	0.216667	1.46	1.52	1.79333	1.95	34.26	22.9825	16.25	23.63	148.29	156.347	181.293	197.263
G9606_23958	1906	EDN1	1.5	8.37	0.55	1.21	1.85	0.78	4.68	2.9	4.03	1.28	48	285	20	47	73	25	179	101	168	52	2.696	1.2775	1.3	1.08667	2.734	2.2475	1.65333	2.57	94.6	47	47	38.3333	105	86.5	59.3333	98
ession, etc.) as a result of an alcohol stimulus.+++GO_POSITIVE_REGULATION_OF_PHOSPHORUS_METABOLIC_PROCESS///Any process that increases the frequency, rate or extent of the chemical reactions and pathways involving phosphorus or compounds containing phosphorus.+++GO_REGULATION_OF_REACTIVE_OXYGEN_SPECIES_METABOLIC_PROCESS///Any process that modulates the frequency, rate or extent of reactive oxyge…
a tooth or teeth.+++GO_REGULATION_OF_G_PROTEIN_COUPLED_RECEPTOR_PROTEIN_SIGNALING_PATHWAY///Any process that modulates the frequency, rate or extent of G-protein coupled receptor protein signaling pathway activity.+++GO_POSITIVE_REGULATION_OF_STRESS_ACTIVATED_PROTEIN_KINASE_SIGNALING_CASCADE///Any process that activates or increases the frequency, rate or extent of signaling via the stress-activa…	GO_ROUGH_ENDOPLASMIC_RETICULUM///The rough (or granular) endoplasmic reticulum (ER) has ribosomes adhering to the outer surface; the ribosomes are the site of translation of the mRNA for those proteins which are either to be retained within the cisternae (ER-resident proteins), the proteins of the lysosomes, or the proteins destined for export from the cell. Glycoproteins undergo their initial gl…	GO_NEUROPEPTIDE_RECEPTOR_BINDING///Interacting selectively and non-covalently with a neuropeptide receptor.+++GO_G_PROTEIN_COUPLED_RECEPTOR_BINDING///Interacting selectively and non-covalently with a G-protein coupled receptor.+++GO_RECEPTOR_BINDING///Interacting selectively and non-covalently with one or more specific sites on a receptor molecule, a macromolecule that undergoes combination with …	KRAS.PROSTATE_UP.V1_DN///Genes down-regulated in epithelial prostate cancer cell lines over-expressing an oncogenic form of KRAS [Gene ID=3845] gene.+++BMI1_DN_MEL18_DN.V1_UP///Genes up-regulated in DAOY cells (medulloblastoma) upon knockdown of BMI1 and PCGF2 [Gene ID=648, 7703] genes by RNAi.+++LTE2_UP.V1_UP///Genes up-regulated in MCF-7 cells (breast cancer) positive for ESR1 [Gene ID=2099] MC…	GSE9988_LPS_VS_LPS_AND_ANTI_TREM1_MONOCYTE_DN///Genes down-regulated in comparison of monocytes treated with 5000 ng/ml LPS (TLR4 agonist) versus monocytes treated with anti-TREM1 [GeneID=54210].+++GSE9988_ANTI_TREM1_VS_CTRL_TREATED_MONOCYTES_UP///Genes up-regulated in comparison of monocytes treated with anti-TREM1 [GeneID=54210] versus monocytes treated with control IgG.+++GSE12366_NAIVE_VS_MEM…	HALLMARK_TNFA_SIGNALING_VIA_NFKB///Genes regulated by NF-kB in response to TNF [GeneID=7124].+++HALLMARK_INFLAMMATORY_RESPONSE///Genes defining inflammatory response.+++HALLMARK_KRAS_SIGNALING_DN///Genes down-regulated by KRAS activation.	PF00322///Endothelin family	R-HSA-373076///Class A/1 (Rhodopsin-like receptors)+++R-HSA-500792///GPCR ligand binding+++R-HSA-388396///GPCR downstream signalling+++R-HSA-375276///Peptide ligand-binding receptors+++R-HSA-162582///Signal Transduction+++R-HSA-372790///Signaling by GPCR+++R-HSA-416476///G alpha (q) signalling events	[EDN1_HUMAN|Reviewed]RecName: Full=Endothelin-1; AltName: Full=Preproendothelin-1; Short=PPET1; Contains: RecName: Full=Endothelin-1; Short=ET-1; Contains: RecName: Full=Big endothelin-1; Flags: Precursor;+++[Q6FH53_HUMAN|Unreviewed]SubName: Full=EDN1 protein {ECO:0000313|EMBL:CAG46701.1}; SubName: Full=Endothelin 1, isoform CRA_b {ECO:0000313|EMBL:EAW55314.1}; SubName: Full=cDNA FLJ75736, highly…
G9606_19347	1361	CPB2	425.84	233.17	433.43	582.81	466.45	367.35	100.62	41.02	291.08	240.42	12156	7322	14288	20987	16810	10789	3506	1292	10793	9123	428.34	477.132	441.907	480.693	208.098	234.968	216.263	233.15	14312.6	16060.2	14418	15810.3	7100.6	7999.25	7068	7624.67
G9606_1969	116135	LRRC3B	0.01	0.08	0	0.01	0	0.04	0	0.03	0.01	0	1	4	0	2	0	3	0	4	1	0	0.02	0.005	0.00333333	0.00666667	0.016	0.02	0.0233333	0.0266667	1.4	0.75	0.333333	1	1.6	2	2.33333	2.66667
G9606_8920	54811	ZNF562	3.04	3.82	2.09	2.63	2.08	3.32	3.9	5.58	4.55	7.41	297.1	406.36	231.69	317.61	259.04	330.56	456.41	604.12	565.97	961.24	2.732	2.46	2.40333	2.58667	4.952	5.215	5.43667	4.48333	302.36	276.36	262.61	282.133	583.66	615.472	631.973	500.217
G9606_2146	6164	RPL34	500.05	676.52	449.07	392.84	342.11	453.84	190.28	611.68	588.31	1014.49	4166	6097	4269	4234	3754	3895	1984	5490	6600	11210	472.118	421.017	430.41	447.32	571.72	667.08	693.337	551.277	4504	4105.75	4063	4223	5835.8	6798.75	6865	5328.33
G9606_14724	339366	ADAMTSL5	0.55	2	1.04	1.24	1.05	0.95	2.41	4.73	4.92	1.24	23	92	50	66	56	41	126	221	271	70	1.176	0.97	0.88	0.943333	2.85	2.96	2.30667	3.53333	57.4	48.75	43	46.3333	145.8	150.75	110.667	177.667
G9606_10988	23492	CBX7	6.73	9.84	2.35	7.97	8.56	10.9	8.06	10.02	9.75	3.89	429	689	172	659	690	724	635	709	815	337	7.09	6.4025	5.88	5.68333	8.524	8.64	8.27	10.2233	527.8	487.5	430.333	420	644	646.25	590	749.333
[truncated: 18,180 more rows]

## Sheet: gene_diff
st_gene_id	gene_id	gene_symbol	diffexp_log2fc_Adjacent_Q-vs-Tumor_Q	diffexp_deseq2_qvalue_Adjacent_Q-vs-Tumor_Q	diffexp_deseq2_pvalue_Adjacent_Q-vs-Tumor_Q
[truncated: 18,901 more rows]
