# Supplementary material for: SMYD3 associates with the NuRD (MTA1/2) complex to regulate transcription and promote proliferation and invasiveness in hepatocellular carcinoma cells
Source: BMC Biol. 2022 Dec 27;20:294. doi: 10.1186/s12915-022-01499-6 (PMC9795622; doi:10.1186/s12915-022-01499-6)
Supplement: Supplementary file 3 — Additional file 3. Mass spectrometry identification data for the interactomics of SMYD3 (the protein score equal to or higher than two). [file 12915_2022_1499_MOESM3_ESM.xlsx]

## Sheet: interactomics of SMYD3
Group_ID	Protein_ID	Protein_Qscore	Protein_FDR	Protein_Mass	PeptideSeqs	PepIsUnique	Unique_Peptide_Num	Unique_Spectra_Num	Coverage	Peptide_Query	Sameset	Description	Abundance	iBAQ
327_1	sp|P34897|GLYM_HUMAN	32.9126	NA	55957.7	AALEALGSCLNNK;AMADALLER;GYSLVSGGTDNHLVLVDLRPK;HADIVTTTTHK;ISATSIFFESMPYK;LGAPALTSR;LIIAGTSAYAR;SGLIFYR;TGLIDYNQLALTAR;VLELVSITANK;YSEGYPGK	1;1;1;1;1;1;1;1;1;1;1	11	12	0.254	22795;11826;34769;18697;18696;28495;9312;15833;8598;27383;17423;9688	-	Serine hydroxymethyltransferase, mitochondrial OS=Homo sapiens OX=9606 GN=SHMT2 PE=1 SV=3	9.08675e+06	275356
625_1	sp|Q96EB6|SIR1_HUMAN	26.2456	NA	81630	DINTIEDAVK;EIYPGQFQPSLCHK;FIALSDKEGK;GCMEEKPQEVQTSR;GCPGAAAAALWR;GDIFNQVVPR;LSEITEKPPR;SPGEPGGAAPER;VRPVALIPSSIPHEVPQILINR	1;1;1;1;1;1;1;1;1	9	10	0.1526	15297;29501;14945;29194;17911;16094;16872;16871;15496;36092	-	NAD-dependent protein deacetylase sirtuin-1 OS=Homo sapiens OX=9606 GN=SIRT1 PE=1 SV=2	4.98239e+06	127754
332_1	sp|O75694|NU155_HUMAN	6.18074	NA	155100	ISLQAIQQLVR;LLEVYDQLFK	1;1	2	2	0.0151	20083;20054	-	Nuclear pore complex protein Nup155 OS=Homo sapiens OX=9606 GN=NUP155 PE=1 SV=1	342245	5520.08
683_1	sp|Q96S55|WRIP1_HUMAN	28.7411	NA	72087.8	AGEEHYNCISALHK;AGLNGLQLAVLAR;ALAAEEIR;AVGQDTLLR;ESYDAPPTPSGAR;FVTLSATNAK;NHQGPLPPVPLHLR;RPAAAAAAGSASPR;TILFIDEIHR;VLITENDVK	1;1;1;1;1;1;1;1;1;1	10	11	0.1714	28574;20894;8997;11420;22362;13251;27832;19637;19726;19723;12710	-	ATPase WRNIP1 OS=Homo sapiens OX=9606 GN=WRNIP1 PE=1 SV=2	6.6062e+06	213103
381_1	sp|O43175|SERA_HUMAN	15.8671	NA	56614.4	ALVDHENVISCPHLGASTK;GGIVDEGALLR;GTIQVITQGTSLK;ILQDGGLQVVEK;TLGILGLGR	1;1;1;1;1	5	5	0.1201	33247;14676;22319;20975;9682	-	D-3-phosphoglycerate dehydrogenase OS=Homo sapiens OX=9606 GN=PHGDH PE=1 SV=4	1.70092e+06	70871.5
329_1	sp|P53041|PPP5_HUMAN	20.3183	NA	56842.2	AEGYEVAHGGR;DYETVVK;FYSQAIELNPSNAIYYGNR;LLYPDHFHLLR;LSTLVETTLK;TECYGYALGDATR;VTISFMK	1;1;1;1;1;1;1	7	9	0.1563	16112;16113;8548;34589;24521;24520;14881;25741;7819	-	Serine/threonine-protein phosphatase 5 OS=Homo sapiens OX=9606 GN=PPP5C PE=1 SV=1	2.9826e+07	1.02848e+06
681_1	sp|O60469|DSCAM_HUMAN	2.2835	NA	222121	ISEIIEAKTLGK	1	1	1	0.006	21066	-	Down syndrome cell adhesion molecule OS=Homo sapiens OX=9606 GN=DSCAM PE=1 SV=2	244033	2068.08
229_1	sp|Q9H2U1|DHX36_HUMAN	106.327	NA	114688	AVICAGLYPK;AVVHMDER;DPESNINSDNEK;DPFVIPLGK;DSEYLLQENEPDGTLDQK;EEQIVQLLNSVQAK;EIGMWYAK;EKLPSYGMQK;ELDILLQEK;ELVNLIDNHQVTVISGETGCGK;FLIIPLHSLMPTVNQTQVFK;GQFAEHLLGAGFVSSR;HLMELNALDKQEELTPLGVHLAR;IESPHPVDWNDTK;ISAISVAER;IVCTQPR;LGGIAYFLSR;LPVEPHIGK;NDKESEAQISWFAPEDHGYGTEVSTK;NLQSDVLMTVVK;NPKDPESNINSDNEK;NTPCSENKLDIQEK;QEELTPLGVHLAR;REEQIVQLLNSVQAK;SDHLTVVNAFEGWEEAR;SVNVEQTDFHYNWLIYHLK;SYIDRDSEYLLQENE…	1;1;1;1;1;1;1;1;1;1;1;1;1;1;1;1;1;1;1;1;1;1;1;1;1;1;1;1;1;1;1;1;1	33	47	0.3859	14416;11045;22820;11719;33614;28209;12008;17205;14707;35692;35691;35415;29173;29172;36941;36940;27116;10790;9024;14573;11852;37816;37817;37818;22338;29474;29475;29171;29170;25449;25453;30044;30043;32344;35816;35815;37352;12859;31071;31069;20692;29616;29615;29603;8101;15467;15466	-	ATP-dependent DNA/RNA helicase DHX36 OS=Homo sapiens OX=9606 GN=DHX36 PE=1 SV=2	3.53252e+07	630807
347_1	sp|Q13243|SRSF5_HUMAN	3.00208	NA	31245.3	DADDAVYELDGK;LIVENLSSR	1;0	1	1	0.0772	21314;12714	-	Serine/arginine-rich splicing factor 5 OS=Homo sapiens OX=9606 GN=SRSF5 PE=1 SV=1	537116	38365.4
347_2	sp|Q08170|SRSF4_HUMAN	26.7655	NA	56645.3	CSWQDLK;DADDAVYELNGK;LDGTEVNGR;LDGTEVNGRK;LIVENLSSR;LVEDKPGSR;NGYGFVEFDDLR;QAGEVTYADAHK;SKPNLPSESR;VIVEHAR	1;1;1;1;0;1;1;1;1;1	9	12	0.1781	10573;21286;11156;11179;14341;12714;12063;24725;20679;20678;20175;15193;7778	-	Serine/arginine-rich splicing factor 4 OS=Homo sapiens OX=9606 GN=SRSF4 PE=1 SV=2	4.85672e+06	231272
387_1	sp|Q13200|PSMD2_HUMAN	9.60982	NA	100136	AVPLALALISVSNPR;FGGSGSQVDSAR;LNILDTLSK	1;1;1	3	3	0.0396	26760;16772;12440	-	26S proteasome non-ATPase regulatory subunit 2 OS=Homo sapiens OX=9606 GN=PSMD2 PE=1 SV=3	403796	7210.65
136_1	sp|P04843|RPN1_HUMAN	3.24456	NA	68526.8	NLVEQHIQDIVVHYTFNK	1	1	1	0.0297	34421	-	Dolichyl-diphosphooligosaccharide--protein glycosyltransferase subunit 1 OS=Homo sapiens OX=9606 GN=RPN1 PE=1 SV=1	113752	2843.8
497_1	sp|Q9Y2H2|SAC2_HUMAN	5.52567	NA	128326	FLVALISR;GSVPVFWSQVGYR	1;1	2	2	0.0186	10165;25854	-	Phosphatidylinositide phosphatase SAC2 OS=Homo sapiens OX=9606 GN=INPP5F PE=1 SV=3	428370	6208.25
627_1	sp|Q8IWA0|WDR75_HUMAN	3.00208	NA	94438.4	VQWGVFVPR	1	1	1	0.0108	14261	-	WD repeat-containing protein 75 OS=Homo sapiens OX=9606 GN=WDR75 PE=1 SV=1	749516	15947.1
330_1	sp|P57678|GEMI4_HUMAN	2.06655	NA	119960	ALIIIWAK	1	1	1	0.0076	10359	-	Gem-associated protein 4 OS=Homo sapiens OX=9606 GN=GEMIN4 PE=1 SV=2	17304.4	298.353
345_1	sp|Q7Z4V5|HDGR2_HUMAN	59.6186	NA	74272.2	AAEVYTR;AEDKPSTDLSAPVNGEATSQK;ARGDSEALDEES;CGSSEDLHDSVR;CLNALEELGTLQVTSQILQK;DLFPYDK;EGPDLDRPGSDR;EPSVEEK;EQEEELRR;GVMAVTAVTATAASDR;IDDIADGAVKPPPNK;IDDIADGAVKPPPNKYPIFFFGTHETAFLGPK;LAGEELAGEEAPQEK;NTDVVATLK;NTDVVATLKK;PHAFKPGDLVFAK;QQAKPVKVER;SEGFSMDR;VDSPDVKR	1;1;1;1;1;1;1;1;1;1;1;1;1;1;1;1;1;1;1	19	35	0.3249	7408;34011;34022;34023;34019;34020;34010;34024;34021;20357;22819;22818;34941;34940;9614;21399;7619;14283;26753;27401;27400;27402;38910;38909;38911;27772;11166;11188;14307;24594;24593;24591;16739;10369;10092	-	Hepatoma-derived growth factor-related protein 2 OS=Homo sapiens OX=9606 GN=HDGFL2 PE=1 SV=1	1.06983e+08	2.67457e+06
117_1	sp|Q9NNW5|WDR6_HUMAN	9.89282	NA	121647	ATSELILLPVTGLECVGDR;DGQLQPVLR;GMNWLAGLR;LHIVNCGGGHR	1;1;1;1	4	4	0.0428	33198;12617;12450;18558	-	WD repeat-containing protein 6 OS=Homo sapiens OX=9606 GN=WDR6 PE=1 SV=1	498065	9578.18
138_1	sp|Q9HCE5|MET14_HUMAN	2.96718	NA	52118	ASYDTSAPNAK	1	1	1	0.0241	15491	-	N6-adenosine-methyltransferase non-catalytic subunit OS=Homo sapiens OX=9606 GN=METTL14 PE=1 SV=2	321190	14599.5
59_1	sp|Q6KC79|NIPBL_HUMAN	2.12147	NA	315854	IQVLKNLQTYLQEEDTR	1	1	1	0.0061	33621	-	Nipped-B-like protein OS=Homo sapiens OX=9606 GN=NIPBL PE=1 SV=2	0	0
494_1	sp|O95251|KAT7_HUMAN	33.772	NA	70598.1	CPTPGCNSLGHLTGK;HFSISGCPLYHNLSADECK;HPPGDEIYR;LQGQITEGSNMIK;NLQSFGTEEPAYSTR;QDLIDEWIAK;RQDLIDEWIAK;SQQQPTPVTPK;VGSPERPLSDLGLISYR;YELDTWYHSPYPEEYAR;YLHNFQGK	1;1;1;1;1;1;1;1;1;1;1	11	12	0.2209	28198;34715;14110;24379;29464;18912;23537;18238;31284;34574;34573;12217	-	Histone acetyltransferase KAT7 OS=Homo sapiens OX=9606 GN=KAT7 PE=1 SV=1	1.83229e+07	555240
568_1	sp|O14980|XPO1_HUMAN	13.8155	NA	123306	FLVTVIK;LNMILVQILK;QLLDFSQK;QLYLPMLFK;YYGLQILENVIK	1;1;1;1;1	5	5	0.043	7706;17356;11580;16343;25228	-	Exportin-1 OS=Homo sapiens OX=9606 GN=XPO1 PE=1 SV=1	835327	14402.2
452_1	sp|Q05519|SRS11_HUMAN	18.7635	NA	53510.2	ALIVVPYAEGVIPDEAK;EIEEAMK;FHDPDSAVVAQHLTNTVFVDR;LFPPDDSPLPVSSR;LNHVAAGLVSPSLK;TLFGFLGK	1;1;1;1;1;1	6	9	0.1674	30382;30383;8473;35622;35630;26873;24096;24095;9230	-	Serine/arginine-rich splicing factor 11 OS=Homo sapiens OX=9606 GN=SRSF11 PE=1 SV=1	4.96558e+06	310349
248_1	sp|Q15291|RBBP5_HUMAN	2.746	NA	59115.7	TDSQDLVASFR	1	1	1	0.0204	19185	-	Retinoblastoma-binding protein 5 OS=Homo sapiens OX=9606 GN=RBBP5 PE=1 SV=2	763066	26312.6
343_1	sp|Q8N1G2|CMTR1_HUMAN	5.05701	NA	95260	IRPVFDYR;LWGIPDQAR	1;1	2	2	0.0204	13664;13348	-	Cap-specific mRNA (nucleoside-2'-O-)-methyltransferase 1 OS=Homo sapiens OX=9606 GN=CMTR1 PE=1 SV=1	372450	7027.35
286_1	sp|Q12768|WASC5_HUMAN	5.93164	NA	134201	HLAAALENLNK;VHAQVQQFLK	1;1	2	2	0.0181	17623;17780	-	WASH complex subunit 5 OS=Homo sapiens OX=9606 GN=WASHC5 PE=1 SV=1	2.59283e+06	35038.3
50_1	sp|P38432|COIL_HUMAN	20.29	NA	62569.9	AFQLEEGEETEPDCK;AVTDQTVSK;DYSLLPLLAAAPQVGEK;EENLFSWK;ITVFWK;NSSTIIQNPVETPK;VVTDLISLIR	1;1;1;1;1;1;1	7	7	0.1372	30335;10871;30398;13269;7022;26913;15643	-	Coilin OS=Homo sapiens OX=9606 GN=COIL PE=1 SV=1	677735	19933.4
207_1	sp|Q9BQ67|GRWD1_HUMAN	2.61344	NA	49388.2	GQVEVFALR	1	1	1	0.0202	12484	-	Glutamate-rich WD repeat-containing protein 1 OS=Homo sapiens OX=9606 GN=GRWD1 PE=1 SV=1	1.08516e+06	60286.5
26_1	sp|Q9HBJ7|UBP29_HUMAN	2.43496	NA	104090	VLIIHLKR	1	1	1	0.0087	11907	-	Ubiquitin carboxyl-terminal hydrolase 29 OS=Homo sapiens OX=9606 GN=USP29 PE=2 SV=1	0	0
560_1	sp|Q6P2S7|TTC41_HUMAN	4.23078	NA	151587	VENLYVAAK;YIEGVLMFVAGNTSLAK	1;1	2	2	0.0197	12223;30745	-	Putative tetratricopeptide repeat protein 41 OS=Homo sapiens OX=9606 GN=TTC41P PE=5 SV=3	2.01942e+06	26925.7
535_1	sp|O00566|MPP10_HUMAN	6.42321	NA	78815.7	KPWQLQGEVTAQK;RPENSLLEETLHFDHAVR	1;1	2	2	0.0455	26534;34152	-	U3 small nucleolar ribonucleoprotein protein MPP10 OS=Homo sapiens OX=9606 GN=MPHOSPH10 PE=1 SV=2	533128	14408.9
179_1	sp|Q13310|PABP4_HUMAN	6.18074	NA	70738.1	AKEFTNVYIK;ALDTMNFDVIK;EFSPFGSITSAK;FSPAGPVLSIR;GFGFVCFSSPEEATK;SLGYAYVNFQQPADAER	0;0;1;1;0;0	2	2	0.118	18316;20021;20131;16070;29030;32032	-	Polyadenylate-binding protein 4 OS=Homo sapiens OX=9606 GN=PABPC4 PE=1 SV=1	633224	17114.2
179_2	sp|P11940|PABP1_HUMAN	24.1442	NA	70625.9	AKEFTNVYIK;ALDTMNFDVIK;FSPAGPILSIR;GFGFVCFSSPEEATK;GFGFVSFER;GYGFVHFETQEAAER;KEFSPFGTITSAK;NLDDGIDDER;QAHLTNQYMQR;SKVDEAVAVLQAHQAK;SLGYAYVNFQQPADAER;VDEAVAVLQAHQAK	0;0;1;0;1;1;1;1;1;1;0;1	8	9	0.217	18316;20021;16480;29030;13046;29881;29880;24251;16594;23604;29393;32032;25801	-	Polyadenylate-binding protein 1 OS=Homo sapiens OX=9606 GN=PABPC1 PE=1 SV=2	1.00536e+07	264567
417_1	sp|O43172|PRP4_HUMAN	3.00208	NA	58412.4	ALGEPITLFGEGPAER	1	1	1	0.0307	28962	-	U4/U6 small nuclear ribonucleoprotein Prp4 OS=Homo sapiens OX=9606 GN=PRPF4 PE=1 SV=2	191659	6608.91
349_1	sp|Q8IZ21|PHAR4_HUMAN	2.83603	NA	78163.1	ETSEVLER	1	1	1	0.0114	11203	-	Phosphatase and actin regulator 4 OS=Homo sapiens OX=9606 GN=PHACTR4 PE=1 SV=1	1.02624e+07	244343
566_1	sp|Q9Y2L1|RRP44_HUMAN	14.7849	NA	108934	ASLTYAEAQLR;AVHEDIVAVELLPK;IHEEFSEHALLR;IIVAIDGWPR;NVIVLQTVLQEVR	1;1;1;1;1	5	6	0.0626	18663;27033;27034;25833;15923;26501	-	Exosome complex exonuclease RRP44 OS=Homo sapiens OX=9606 GN=DIS3 PE=1 SV=2	1.14303e+06	20782.3
24_1	sp|O95376|ARI2_HUMAN	32.5285	NA	57781.1	CADDSETANYISAHTK;DGVGVGVSCMAQDCPLR;ESEGALNEHMTSLASVLK;GDLENQMHIAEQR;SCWEQHCSVLVK;SLQLEAQTYQR;SNSAQLLVEAR;THGSEYYECSR;YKENPDIVNQSQQAQAR;YLFYFER	1;1;1;1;1;1;1;1;1;1	10	14	0.2698	30354;30855;31924;31923;27189;27006;22065;22064;17447;23576;23575;32667;32668;12878	-	E3 ubiquitin-protein ligase ARIH2 OS=Homo sapiens OX=9606 GN=ARIH2 PE=1 SV=1	1.03189e+07	382180
621_1	sp|Q92973|TNPO1_HUMAN	19.9772	NA	102289	FLQFFK;FSDQFPLPLK;LLPHMHNIVEYMLQR;SHAVACVNQFIISR;SITCWTLSR;TLLENTAITIGR;YSDIDIILLK	1;1;1;1;1;1;1	7	7	0.0846	7917;17566;31652;28252;15474;21064;17602	-	Transportin-1 OS=Homo sapiens OX=9606 GN=TNPO1 PE=1 SV=2	3.23565e+06	85148.7
564_1	sp|P09874|PARP1_HUMAN	93.1694	NA	113012	AEPVEVVAPR;AQNDLIWNIKDELK;ASLCISTK;DSEEAEIIR;EELGFRPEYSASQLK;ELLIFNK;FYPLEIDYGQDEEAVK;FYTLIPHDFGMK;GFSLLATEDKEALK;GGAAVDPDSGLEHSAHVLEK;GGSDDSSKDPIDVNYEK;GIYFADMVSK;HPDVEVDGFSELR;IAPPEAPVTGYMFGK;KFYPLEIDYGQDEEAVK;KGDEVDGVDEVAK;KPPLLNNADSVQAK;LEQMPSKEDAIEHFMK;LQLLEDDKENR;LTVNPGTK;MIFDVESMK;NREELGFRPEYSASQLK;NTHATTHNAYDLEVIDIFK;QQVPSGESAILDR;TLGDFAAEYAK;VCSTNDLK;VFSATLGLVDIVK;VVDRDSEEAEIIR;VVSEDFLQD…	1;1;1;1;1;1;1;1;1;1;1;1;1;1;1;1;1;1;1;1;1;1;1;1;1;1;1;1;1	29	42	0.3323	13698;29472;29470;9169;13541;30027;9115;31915;25572;25574;25573;26775;26776;32669;32666;32664;30891;30890;15685;26274;27866;27869;33210;33209;22785;26156;32054;23153;23154;7922;14660;33045;34459;34457;34458;23915;17368;10576;22847;26974;26975;28531	-	Poly [ADP-ribose] polymerase 1 OS=Homo sapiens OX=9606 GN=PARP1 PE=1 SV=4	4.46284e+07	743806
240_1	sp|P04040|CATA_HUMAN	3.24456	NA	59718.8	GAGAFGYFEVTHDITK	1	1	1	0.0304	29591	-	Catalase OS=Homo sapiens OX=9606 GN=CAT PE=1 SV=3	0	0
537_1	sp|Q92748|THRSP_HUMAN	2.34095	NA	16550.1	NCLLTVMDRYAAEVHNMEQVVMIPSLLR	1	1	1	0.1918	38546	-	Thyroid hormone-inducible hepatic protein OS=Homo sapiens OX=9606 GN=THRSP PE=1 SV=1	264287	33035.9
205_1	sp|O43264|ZW10_HUMAN	5.70498	NA	88772.9	DSVVLSLLK;YQEEVPVYVPK	1;1	2	2	0.0257	11468;22512	-	Centromere/kinetochore protein zw10 homolog OS=Homo sapiens OX=9606 GN=ZW10 PE=1 SV=3	1.55629e+06	31761.1
22_1	sp|P14314|GLU2B_HUMAN	5.75574	NA	59387.8	ILIEDWK;YEQGTGCWQGPNR	1;1	2	2	0.0379	10115;27464	-	Glucosidase 2 subunit beta OS=Homo sapiens OX=9606 GN=PRKCSH PE=1 SV=2	135564	7134.95
20_1	sp|P49321|NASP_HUMAN	45.3422	NA	85186.1	DGSGLEEK;EIEELKELLPEIR;EQVYDAMGEKEEAK;EVSEEQPVVTLEK;GGAAPEGPNEAEVTSGKPEQEVPDAEEEK;KPTDGASSSNCVTDISHLVR;LLGLGQK;QGEVIVSIEEKPK;QGTAVEVEAESLDPTVKPVDVGGDEPEEK;SGNVAELALK;SLAKPETDKEQDSEMEK;SLLELAR;SVSGTDVQEECR;YGETANECGEAFFFYGK	1;1;1;1;1;1;1;1;1;1;1;1;1;1	14	16	0.2652	8072;28388;28549;25979;37909;34000;34001;5565;25294;25293;38113;12094;32394;7217;22970;32672	-	Nuclear autoantigenic sperm protein OS=Homo sapiens OX=9606 GN=NASP PE=1 SV=2	7.07129e+07	1.68364e+06
531_1	sp|Q13616|CUL1_HUMAN	10.3891	NA	89622	FINNNAVTK;FTAFYASR;KCEQVLIEK;LTWLYQLSK	1;1;1;1	4	4	0.0451	12532;11200;16173;16319	-	Cullin-1 OS=Homo sapiens OX=9606 GN=CUL1 PE=1 SV=2	1.51301e+06	29096.4
458_1	sp|Q9C0C9|UBE2O_HUMAN	2.44361	NA	141205	LGCFDHAQR	1	1	2	0.007	14820;14819	-	(E3-independent) E2 ubiquitin-conjugating enzyme OS=Homo sapiens OX=9606 GN=UBE2O PE=1 SV=3	0	0
383_1	sp|O00203|AP3B1_HUMAN	48.2872	NA	121244	ALKDPNQLIR;ASILWLIGENCER;EGSTAQLIINTEK;GLAAHYFFPR;KIENIHIGEK;LLDSITVPVAR;LLTQYILNLGK;LQILNLGAK;LVYVYLVR;LYLTNSK;LYSLDPEQK;NTKPLLQSR;SEAGIISK;TQFVSPWK;TVIGSVLLR;VVNVANVGAVPSGQDNIHR;YDQNYDIR	1;1;1;1;1;1;1;1;1;1;1;1;1;1;1;1;1	17	17	0.1572	16802;27636;24035;17144;17219;17300;20310;11354;12600;8170;14431;13381;7299;11918;11096;32193;14214	-	AP-3 complex subunit beta-1 OS=Homo sapiens OX=9606 GN=AP3B1 PE=1 SV=3	7.83427e+06	126359
118_1	sp|Q9Y5B0|CTDP1_HUMAN	21.2875	NA	104335	ELCAQPGQVVAPGAVLVR;GLCAECGQDLTQLQSK;GPPAPSSSLPIR;LYELHVFTFGSR;RPEEQEEEPQPR;RRPEEQEEEPQPR;VPAEGAPTAAVAEVR	1;1;1;1;1;1;1	7	8	0.0895	31344;30664;17152;25578;25579;26801;29208;24876	-	RNA polymerase II subunit A C-terminal domain phosphatase OS=Homo sapiens OX=9606 GN=CTDP1 PE=1 SV=3	1.60542e+06	30873.4
341_2	sp|Q92841|DDX17_HUMAN	40.2526	NA	80222	APILIATDVASR;CTYLVLDEADR;DWVLNEFR;ELAQQVQQVADDYGK;FVINYDYPNSSEDYVHR;GDGPICLVLAPTR;GLDVEDVK;GTAYTFFTPGNLK;LIDFLESGK;LIQLMEEIMAEKENK;LMQLVDHR;LTPYEVDELRR;MLDMGFEPQIR;NFYVEHPEVAR;SSQSSSQQFSGIGR;TLAYLLPAIVHINHQPYLER;WDLSELPK	0;1;1;1;1;0;0;1;1;1;1;1;0;1;1;1;1	13	16	0.2798	18809;22604;13992;29368;33793;23025;9043;24342;12553;30840;12308;23656;23655;22058;22790;22791;25279;35604;35602;11769	-	Probable ATP-dependent RNA helicase DDX17 OS=Homo sapiens OX=9606 GN=DDX17 PE=1 SV=2	1.51213e+07	397928
341_3	sp|O00571|DDX3X_HUMAN	72.7994	NA	73198	DKDAYSSFGSR;DLMACAQTGSGK;DREEALHQFR;DSLTLVFVETK;ELAVQIYEEAR;FSGGFGAR;GADSLEDFLYHEGYACTSIHGDR;GCHLLVATPGR;HAIPIIK;HTMMFSATFPK;HVINFDLPSDIEEYVHR;IVEQDTMPPK;KGADSLEDFLYHEGYACTSIHGDR;LEQELFSGGNTGINFEK;MLDMGFEPQIR;QEVPSWLENMAYEHHYK;QSSGASSSSFSSSR;QYPISLVLAPTR;SDYDGIGSR;SPILVATAVAAR;VGNLGLATSFFNER;VGSTSENITQK;VRPCVVYGGADIGQQIR;VVWVEESDKR	1;1;1;1;1;1;1;1;1;1;1;1;1;1;0;1;1;1;1;1;1;1;1;1	23	35	0.4335	18963;19179;21025;21024;19597;21606;7110;36879;36880;17213;17210;6975;20933;33522;33521;33520;16984;37406;37405;31542;22058;34145;34144;34146;22822;22711;22712;11339;16857;26844;26831;16666;31587;31584;19412;19413	-	ATP-dependent RNA helicase DDX3X OS=Homo sapiens OX=9606 GN=DDX3X PE=1 SV=3	5.33038e+07	1.3326e+06
29_1	sp|Q6PCT2|FXL19_HUMAN	2.746	NA	75658.8	LQGVAELR	1	1	1	0.0115	9313	-	F-box/LRR-repeat protein 19 OS=Homo sapiens OX=9606 GN=FBXL19 PE=1 SV=3	594843	16523.4
157_1	sp|Q7L7V1|DHX32_HUMAN	2.37815	NA	84363.8	YYKLLK	1	1	1	0.0081	7870	-	Putative pre-mRNA-splicing factor ATP-dependent RNA helicase DHX32 OS=Homo sapiens OX=9606 GN=DHX32 PE=1 SV=1	1.41417e+06	35354.2
226_1	sp|Q9P2N5|RBM27_HUMAN	5.11022	NA	118645	AISSTEAVLNNR;LQLGTPPPLLAAR	1;1	2	2	0.0236	20262;22340	-	RNA-binding protein 27 OS=Homo sapiens OX=9606 GN=RBM27 PE=1 SV=2	1.61218e+06	35047.3
539_1	sp|Q15029|U5S1_HUMAN	42.7356	NA	109366	DSIVQGFQWGTR;FFDDPMLLELAK;GLSEDVSISK;GNEEAQIFRPLK;IAVEPVNPSELPK;ILAQVVGDVDTSLPR;ILDAVVAQEPLHR;ITMIAEPLEK;LGEFFQTK;LWGDIYFNPK;STPVTVVLPDTK;TCFVDCLIEQTHPEIR;VLSGTIHAGQPVK;YDWDLLAAR	1;1;1;1;1;1;1;1;1;1;1;1;1;1	14	18	0.1698	23755;24904;12815;23979;23980;23975;23738;27950;27960;25416;25415;16098;11343;19614;19724;32978;21223;15440	-	116 kDa U5 small nuclear ribonucleoprotein component OS=Homo sapiens OX=9606 GN=EFTUD2 PE=1 SV=1	8.79654e+06	157081
99_1	sp|Q9UPU7|TBD2B_HUMAN	5.04142	NA	109812	FALALFK;TPVCSEDQGPTR	1;1	2	2	0.0197	7418;22321	-	TBC1 domain family member 2B OS=Homo sapiens OX=9606 GN=TBC1D2B PE=1 SV=2	715662	11182.2
405_1	sp|Q92620|PRP16_HUMAN	17.1798	NA	140415	FEDCTSENTLIK;GIGEYVNIR;TFPVDILFSK;TGPGQCFR;TNLANVVLLLK;VETPSHPGGVSEEFWER	1;1;1;1;1;1	6	6	0.0546	25303;12533;16759;10240;17801;32150	-	Pre-mRNA-splicing factor ATP-dependent RNA helicase PRP16 OS=Homo sapiens OX=9606 GN=DHX38 PE=1 SV=2	1.06086e+07	156008
70_1	sp|P08621|RU17_HUMAN	38.2995	NA	51525.8	DMHSAYK;DPIPYLPPLEK;EFEVYGPIKR;GGADVNIR;GGGGGQDNGLEGLGNDSR;GYAFIEYEHER;IHMVYSK;LGGGLGGTR;MWDPHNDPNAQGDAFK;TLFVAR;VLVDVER;VNYDTTESK;YDERPGPSPLPHR	1;1;1;1;1;1;1;1;1;1;1;1;1	13	18	0.3021	8505;20453;19159;7202;28988;24258;24256;24257;9130;6871;31083;31084;5156;7920;13365;26744;26742;26743	-	U1 small nuclear ribonucleoprotein 70 kDa OS=Homo sapiens OX=9606 GN=SNRNP70 PE=1 SV=2	3.12755e+07	1.64608e+06
4_10	sp|P04264|K2C1_HUMAN	134.304	NA	65999	AEAESLYQSK;AEAESLYQSKYEELQITAGR;AQYEDIAQK;DVDGAYMTK;DYQELMNTK;FLEQQNQVLQTK;FLEQQNQVLQTKWELLQQVDTSTR;FSSCGGGGGSFGAGGGFGSR;GENALKDAK;GGGGGGYGSGGSSYGSGGGSYGSGGGGGGGR;GGSGGGGGGSSGGR;GSGGGSSGGSIGGR;GSYGSGGSSYGSGGGSYGSGGGGGGHGSYGSGSSSGGYR;IEISELNR;KDVDGAYMTK;KQISNLQQSISDAEQR;LDSELKNMQDMVEDYR;LLRDYQELMNTK;LNDLEDALQQAK;LNDLEDALQQAKEDLAR;LRSEIDNVK;MSGECAPNVSVSVSTSHTTISGGGSR;NKLNDLEDALQQAK;NKYEDEINK;NMQDMV…	1;1;1;1;1;0;1;1;1;1;1;1;1;0;1;1;1;1;1;1;1;1;1;0;1;1;1;1;1;1;1;1;1;1;1;1;1;1;1;1;1;1;1;0;0;0	40	98	0.6584	15535;35128;35130;13650;13653;13652;13651;12035;12399;15968;16464;16465;25733;25732;25731;37834;37835;37837;37836;30163;30164;30162;10781;35702;35700;35701;12211;12210;12209;12212;12208;14425;38561;11457;15583;31122;31123;32796;32634;32977;26820;26824;27180;22693;32140;32139;13865;36681;36744;36745;36682;28249;16331;16330;21483;21937;21484;21016;21938;21092;21091;35421;35422;10482;28974;28978;802…	-	Keratin, type II cytoskeletal 1 OS=Homo sapiens OX=9606 GN=KRT1 PE=1 SV=6	7.50969e+08	2.14563e+07
388_1	sp|O00418|EF2K_HUMAN	5.4652	NA	82092.5	ASAVALEVQR;LEGVDGGQSPR	1;1	2	2	0.029	13006;15190	-	Eukaryotic elongation factor 2 kinase OS=Homo sapiens OX=9606 GN=EEF2K PE=1 SV=2	2.37801e+06	55302.5
203_1	sp|P40222|TXLNA_HUMAN	3.00208	NA	61853.2	FEEFQNTLSK	1	1	1	0.0183	19283	-	Alpha-taxilin OS=Homo sapiens OX=9606 GN=TXLNA PE=1 SV=3	407161	12723.8
454_1	sp|P13010|XRCC5_HUMAN	107.433	NA	82652.3	ANPQVGVAFPHIK;DQVTAQEIFQDNHEDGPTAK;EDGSGDRGDGPFR;EDIIQGFR;EEASGSSVTAEEAK;EEASGSSVTAEEAKK;EGLEIVK;EPLPPIQQHIWNMLNPPAEVTTK;ETVYCLNDDDETEVLK;ETVYCLNDDDETEVLKEDIIQGFR;FFMGNQVLK;HIEIFTDLSSR;HLMLPDFDLLEDIESK;HSIHWPCR;KFLAPK;KTWTVVDAK;KVITMFVQR;KYAPTEAQLNAVDALIDSMSLAK;LFQCLLHR;LGGHGPSFPLK;LKTEQGGAHFSVSSLAEGSVTSVGSVNPAENFR;LTIGSNLSIR;QYMFSSLK;RFFMGNQVLK;RHIEIFTDLSSR;SQIPLSK;SQLDIIIHSLK;SQLDIIIHSLKK;TDTLE…	1;1;1;1;1;1;1;1;1;1;1;1;1;1;1;1;1;1;1;1;1;1;1;1;1;1;1;1;1;1;1;1;1;1;1	35	52	0.4508	23288;23287;23291;23289;34786;34785;22902;11557;23781;23782;26788;6872;37059;32149;37756;14117;21534;21535;31894;31895;14427;14426;5082;13129;15430;15429;36105;36211;14229;14227;15016;15014;38684;13876;12128;19206;25681;6565;20030;20029;23803;23804;23355;23353;38294;12752;12753;10179;10178;9138;11936;7546	-	X-ray repair cross-complementing protein 5 OS=Homo sapiens OX=9606 GN=XRCC5 PE=1 SV=3	1.26562e+08	2.87641e+06
110_1	sp|Q92888|ARHG1_HUMAN	2.47148	NA	102371	RQEVISELLVTEAAHVR	1	1	1	0.0186	32235	-	Rho guanine nucleotide exchange factor 1 OS=Homo sapiens OX=9606 GN=ARHGEF1 PE=1 SV=2	0	0
341_1	sp|P17844|DDX5_HUMAN	29.0935	NA	69104.7	APILIATDVASR;DWVLNEFK;EANQAINPK;FVINYDYPNSSEDYIHR;GDGPICLVLAPTR;GLDVEDVK;LIDFLECGK;LLQLVEDR;LMEEIMSEK;MLDMGFEPQIR;NFYQEHPDLAR;QVSDLISVLR;TLSYLLPAIVHINHQPFLER;WNLDELPK	0;1;1;1;0;0;1;1;1;0;1;1;1;1	10	12	0.2492	18809;13212;11693;33920;23025;9043;14500;11717;14995;22058;23603;15670;15669;35601;35603;12375	-	Probable ATP-dependent RNA helicase DDX5 OS=Homo sapiens OX=9606 GN=DDX5 PE=1 SV=1	6.49056e+06	185445
407_1	sp|Q14571|ITPR2_HUMAN	2.52359	NA	307866	LLGEIVK	1	1	1	0.0026	6541	-	Inositol 1,4,5-trisphosphate receptor type 2 OS=Homo sapiens OX=9606 GN=ITPR2 PE=1 SV=2	1.29335e+06	8680.19
155_1	sp|O60841|IF2P_HUMAN	8.8402	NA	138742	APIICVLGHVDTGK;ILPQYIFNSR;LKEGDTIIVPGVEGPIVTQIR	1;1;1	3	3	0.0369	25821;19571;34709	-	Eukaryotic translation initiation factor 5B OS=Homo sapiens OX=9606 GN=EIF5B PE=1 SV=4	237250	4090.52
9_1	sp|Q12874|SF3A3_HUMAN	9.18282	NA	58812.3	SALLALGLK;SLESLDTSLFAK;WQPDTEEEYEDSSGNVVNKK	1;1;1	3	3	0.0818	9326;21324;35548	-	Splicing factor 3A subunit 3 OS=Homo sapiens OX=9606 GN=SF3A3 PE=1 SV=1	361648	13394.4
54_1	sp|Q99832|TCPH_HUMAN	52.1791	NA	59328.9	ATISNDGATILK;CAMTALSSK;CQVFEETQIGGER;EGTDSSQGIPQLVSNISACQVIAEAVR;EIAVTVK;GGAEQFMEETER;LLDVVHPAAK;QLCDNAGFDATNILNK;QQLLIGAYAK;QVKPYVEEGLHPQIIIR;SLHDAIMIVR;TATQLAVNK;TCTFILR;TLVDIAK;VPEEDLKR;VQGGALEDSQLVAGVAFK;YNFFTGCPK	1;1;1;1;1;1;1;1;1;1;1;1;1;1;1;1;1	17	21	0.3702	18036;18037;11321;27466;37617;6290;23420;13596;13597;30508;30525;14880;32990;16381;16380;10789;9959;6293;11713;30454;15765	-	T-complex protein 1 subunit eta OS=Homo sapiens OX=9606 GN=CCT7 PE=1 SV=2	1.68218e+07	480623
401_1	sp|P15170|ERF3A_HUMAN	38.5217	NA	55720.3	DMGTVVLGK;GIEEEEILPGFILCDPNNLCHSGR;HFTILDAPGHK;HLIVLINK;HNVEVLGILSDDVETDTVAPGENLK;KEHVNVVFIGHVDAGK;KGEFETGFEK;LVPFLK;MDDPTVNWSNER;STIGGQIMYLTGMVDK;SVVAPPGAPK;TAGTICLETFKDFPQMGR;TFDAQIVIIEHK	1;1;1;1;1;1;1;1;1;1;1;1;1	13	15	0.3547	10180;37489;19088;10915;37118;29982;29983;16923;5329;25464;29610;10257;33441;24265;24264	-	Eukaryotic peptide chain release factor GTP-binding subunit ERF3A OS=Homo sapiens OX=9606 GN=GSPT1 PE=1 SV=1	1.44467e+07	498163
201_1	sp|P13797|PLST_HUMAN	11.8258	NA	70766.2	ANDDIIVNWVNR;LSPEELLLR;STSIQSFK;YAFVNWINK	1;1;1;1	4	4	0.0603	24635;13755;9617;16377	-	Plastin-3 OS=Homo sapiens OX=9606 GN=PLS3 PE=1 SV=4	3.10445e+06	77611.2
222_2	sp|Q01813|PFKAP_HUMAN	3.00208	NA	85541.5	GGTPSAFDR;IIEVVDAIMTTAQSHQR	0;1	1	1	0.0332	9909;31878	-	ATP-dependent 6-phosphofructokinase, platelet type OS=Homo sapiens OX=9606 GN=PFKP PE=1 SV=2	51964.8	1404.45
222_1	sp|P08237|PFKAM_HUMAN	3.00208	NA	85128.4	GGTPSAFDR;VTVLGHVQR	0;1	1	1	0.0231	9909;12259	sp|P17858|PFKAL_HUMAN	ATP-dependent 6-phosphofructokinase, muscle type OS=Homo sapiens OX=9606 GN=PFKM PE=1 SV=2	105685	2577.69
52_1	sp|Q8IXH7|NELFD_HUMAN	5.66457	NA	66204.3	FPVVAMGVLK;VSINKDELK	1;1	2	2	0.0322	13533;13069	-	Negative elongation factor C/D OS=Homo sapiens OX=9606 GN=NELFCD PE=1 SV=2	5.25959e+06	210384
176_1	sp|O43818|U3IP2_HUMAN	23.6815	NA	51808.5	DAVSGLAFR;FSSSGDFLVAGVGQEHR;GTHQLYSTSHDR;KPEEEEEEELEETAQEK;LHVIPR;LWQCGEGFR;NSVCIIPLR;WSVESGR	1;1;1;1;1;1;1;1	8	12	0.1811	10557;30500;30499;23965;23964;23966;33478;33485;5734;16326;13811;7715	-	U3 small nucleolar RNA-interacting protein 2 OS=Homo sapiens OX=9606 GN=RRP9 PE=1 SV=1	8.09935e+07	2.89262e+06
409_1	sp|Q12894|IFRD2_HUMAN	8.64574	NA	54779.4	AVLHSVEGGECEEEIVR;LLPDFLLER;LPQLLSSESVNLR	1;1;1	3	3	0.0771	31874;15231;25296	-	Interferon-related developmental regulator 2 OS=Homo sapiens OX=9606 GN=IFRD2 PE=1 SV=3	2.57181e+06	111818
209_1	sp|Q02413|DSG1_HUMAN	24.1803	NA	113676	ALNSMGQDLERPLELR;EQYNMLGGK;ESSNVVVTER;EVTPFFIIYCR;IHSDCAANQQVTYR;ISGVGIDQPPYGIFVINQK;QEPSDSPMFIINR;VGDFVATDLDTGRPSTTVR	1;1;1;1;1;1;1;1	8	8	0.1058	31270;13339;15355;25043;29031;33230;27391;32846	-	Desmoglein-1 OS=Homo sapiens OX=9606 GN=DSG1 PE=1 SV=2	8.19359e+06	210092
132_1	sp|P60709|ACTB_HUMAN	9.05988	NA	41709.7	GYSFTTTAER;IWHHTFYNELR;VAPEEHPVLLTEAPLNPK	1;1;1	3	3	0.104	15730;26609;32272	sp|P63261|ACTG_HUMAN	Actin, cytoplasmic 1 OS=Homo sapiens OX=9606 GN=ACTB PE=1 SV=1	2.24595e+06	97650.1
499_1	sp|P61011|SRP54_HUMAN	2.50151	NA	55668.3	LVDPGVK	1	1	1	0.0139	5537	-	Signal recognition particle 54 kDa protein OS=Homo sapiens OX=9606 GN=SRP54 PE=1 SV=1	1.97284e+06	54801.2
170_1	sp|Q9Y285|SYFA_HUMAN	59.685	NA	57527.5	DPAEALQLPMDYVQR;DQHDTFFLRDPAEALQLPMDYVQR;DRPFKPYNFLAHGVLPDSGHLHPLLK;FKPAYNPYTEPSMEVFSYHQGLK;HWELTAEGEEIAR;KLLAEVTLK;KPFTPVK;LDAEPRPPPTQEAA;LEASDGGLDSAELAAELGMEHQAVVGAVK;QETELSPEMISSGSWR;RLEASDGGLDSAELAAELGMEHQAVVGAVK;SIPPEGLAQSELMR;SLQALGEVIEAELR;THSQGGYGSQGYK;TYWVSK;VNLQMVYDSPLCR;VVDSMEDEVQR;YGINNIR	1;1;1;1;1;1;1;1;1;1;1;1;1;1;1;1;1;1	18	27	0.4724	29945;37768;37767;37964;37963;37962;37373;37372;27195;27193;12393;7606;26080;26081;37694;31019;38112;38111;26912;26915;23048;23047;6788;28148;21645;21197;8481	-	Phenylalanine--tRNA ligase alpha subunit OS=Homo sapiens OX=9606 GN=FARSA PE=1 SV=3	4.114e+07	1.58231e+06
533_1	sp|Q13435|SF3B2_HUMAN	26.3001	NA	100165	FTVAELK;GIEKPPFELPDFIK;GPPPPPGDENR;KPGDLSDELR;LLVHLK;QTGIVLNRPVLR;TEEEEIDR;VGEPVALSEEER;VPPPWLIAMQR	1;1;1;1;1;1;1;1;1	9	9	0.1017	7371;28593;15731;15657;5450;22967;12518;21423;21250	-	Splicing factor 3B subunit 2 OS=Homo sapiens OX=9606 GN=SF3B2 PE=1 SV=2	5.8646e+06	112781
363_1	sp|Q6UB35|C1TM_HUMAN	39.1757	NA	105724	AEIDLVCELAK;ASGLVPNVVVLVATVR;AVDVLAK;AVIELLEK;DFILPISDVR;DIELSPEAQAK;EVLSLLQEK;ILHENTQTDK;LDIDPSTITWQR;LQPLSPVPSDIEISR;LVPLVNGVR;TDPSTLTEEEVSK;TIAQAVYGAK;YVLVAGITPTPLGEGK	1;1;1;1;1;1;1;1;1;1;1;1;1;1	14	14	0.1605	19838;28141;5298;10075;17026;17913;13477;17829;25044;28871;11291;24816;12555;28434	-	Monofunctional C1-tetrahydrofolate synthase, mitochondrial OS=Homo sapiens OX=9606 GN=MTHFD1L PE=1 SV=1	4.83734e+06	93025.8
134_1	sp|P26038|MOES_HUMAN	4.82761	NA	67777.8	APDFVFYAPR;AQMVQEDLEK;FVIKPIDK;GFSTWLK;IGFPWSEIR;KAPDFVFYAPR;LFFLQVK;NISFNDK;QLFDQVVK	0;1;0;1;0;0;0;0;0	2	2	0.1161	17248;17528;11147;8167;14870;21326;9565;8143;11541	-	Moesin OS=Homo sapiens OX=9606 GN=MSN PE=1 SV=3	490079	12252
134_2	sp|P35241|RADI_HUMAN	13.9599	NA	68521.4	APDFVFYAPR;EIHKPGYLANDR;FVIKPIDK;IALLEEAK;IGFPWSEIR;KAPDFVFYAPR;KTQNDVLHAENVK;LFFLQVK;NISFNDK;NQEQLAAELAEFTAK;QIEEQTIK;QLFDQVVK	0;1;0;1;0;0;1;0;0;1;1;0	5	5	0.1818	17248;24248;11147;9352;14870;21326;26192;9565;8143;29034;11792;11541	-	Radixin OS=Homo sapiens OX=9606 GN=RDX PE=1 SV=1	3.27795e+06	84049.9
134_3	sp|P15311|EZRI_HUMAN	16.2232	NA	69369.7	ALQLEEER;APDFVFYAPR;FVIKPIDK;IALLEEAR;IGFPWSEIR;IQVWHAEHR;KAPDFVFYAPR;LFFLQVK;NISFNDK;QLFDQVVK;QRIDEFEAL;SQEQLAAELAEYTAK;VSAQEVR	1;0;0;1;0;1;0;0;0;0;1;1;1	6	6	0.1809	11768;17248;11147;10068;14870;17053;21326;9565;8143;11541;15375;28877;6893	-	Ezrin OS=Homo sapiens OX=9606 GN=EZR PE=1 SV=4	1.40597e+07	360505
153_1	sp|Q9Y5X1|SNX9_HUMAN	51.9604	NA	66549.6	AMDDGVKELLTVGQEHWK;CTGPLPK;DLHFLMECNHEYK;ELLTVGQEHWK;ESDKLVATSK;FEEEFIK;GLVPTDYVEILPSDGK;HFDWLYER;HPVISESEVFQQFLNFR;HPVISESEVFQQFLNFRDEK;IYDYNSVIR;KDLHFLMECNHEYK;SGNWESSEGWGAQPEGAGAQR;SSSYFK;SYIEYQLTPTNTNR;VSIMSYALQAEMNHFHSNR	1;1;1;1;1;1;1;1;1;1;1;1;1;1;1;1	16	21	0.284	33312;6554;29823;22142;22143;22141;13974;10680;29499;16712;33490;33489;36103;16031;31336;31335;34143;5347;29466;34717;34716	-	Sorting nexin-9 OS=Homo sapiens OX=9606 GN=SNX9 PE=1 SV=1	1.56652e+07	559473
519_1	sp|Q9Y3I0|RTCB_HUMAN	28.5296	NA	55174.9	EGYAWAEDKEHCEEYGR;GLGHQVATDALVAMEK;GMAAAGNYAWVNR;GQVCVMIHSGSR;NLDFQDVLDK;NVTDVVNTCHDAGISK;QIGNVAALPGIVHR;VEQHVVDGK;VFNTTPDDLDLHVIYDVSHNIAK	1;1;1;1;1;1;1;1;1	9	10	0.2574	33871;28723;23343;21882;18114;29772;25063;25064;12291;36930	-	RNA-splicing ligase RtcB homolog OS=Homo sapiens OX=9606 GN=RTCB PE=1 SV=1	5.43913e+06	187556
646_1	sp|Q96P63|SPB12_HUMAN	7.30721	NA	46247.1	IGFIEEVK;LSMFVLLPSHSK;TQTILFYGR	1;1;1	3	3	0.0716	10534;22739;14631	-	Serpin B12 OS=Homo sapiens OX=9606 GN=SERPINB12 PE=1 SV=1	1.39536e+06	69767.8
74_1	sp|Q8WYA6|CTBL1_HUMAN	27.0301	NA	65132.1	EHEEHVCSILASLLR;EYAENIGDGR;FTENDSEK;FTENDSEKVDR;FVDILGLR;IKFPDNPEK;MILTFEK;TIFPLFMK;VGTTEKEHEEHVCSILASLLR	1;1;1;1;1;1;1;1;1	9	12	0.1314	30501;15460;11338;22125;10491;14252;14253;9205;11998;35830;35831;35832	-	Beta-catenin-like protein 1 OS=Homo sapiens OX=9606 GN=CTNNBL1 PE=1 SV=1	1.14526e+07	440485
151_1	sp|Q9NPI1|BRD7_HUMAN	5.03748	NA	74092.2	DLQCHAPVR;LVNSQCEFER	1;1	2	2	0.0292	14528;20433	-	Bromodomain-containing protein 7 OS=Homo sapiens OX=9606 GN=BRD7 PE=1 SV=1	714721	19853.4
384_1	sp|Q5VT52|RPRD2_HUMAN	3.17865	NA	155924	APQFQESVGSFR	1	1	1	0.0082	22557	-	Regulation of nuclear pre-mRNA domain-containing protein 2 OS=Homo sapiens OX=9606 GN=RPRD2 PE=1 SV=1	358060	4711.32
172_1	sp|Q8IXT5|RB12B_HUMAN	102.56	NA	118030	CPSDEDFR;DLNDRPVGPR;DPPIYSVGAFENFR;DSSVELFLSSK;DYNTALSLHK;FASCVDASGGLK;FLGTEVLLR;FLYKDENR;GDHSHLFDSKDPPIYSVGAFENFR;GLPYLVNEDDVR;GRPGSGTSGVDSLSNFIESVK;HNMGSFPEGR;HPPDEDFR;HPPEDFR;HQLEDLR;HSPEEDFR;LPDNFRPPGEDFR;NFPFDVTK;QLPEEDFR;QLPEEDLR;QSPQEHFR;RPLEEDFR;RPLEEDWR;RPPEDDFR;RPPEDDFRHPR;RPPEEDFR;RPPEEDWR;RPPPEHFR;RPPQEHFR;RPWEEDFR;SHRPFVNFGRPEGGK;SPTEDFR;TLKDYNTALSLHK;TVLQYRPVHIDPISR;WLPEEDFR;YAFVMFK	1;1;1;1;1;1;1;1;1;1;1;1;1;1;1;1;1;1;1;1;1;1;1;1;1;1;1;1;1;1;1;1;1;1;1;1	36	49	0.3317	12603;15895;15896;28394;18265;16602;18259;18260;13134;14159;14158;37388;23612;33620;33618;15708;12326;9612;9955;12426;27619;11304;11302;12785;12041;12299;13548;13550;14702;14703;12732;12731;24470;13045;14155;14156;12838;13691;13690;15788;15787;29276;29277;8506;26355;30513;30514;14404;9858	-	RNA-binding protein 12B OS=Homo sapiens OX=9606 GN=RBM12B PE=1 SV=2	8.2601e+07	1.04558e+06
299_1	sp|Q15007|FL2D_HUMAN	5.94746	NA	44216.7	QVQQPSVAQLR;YTDLNSNDVTGLR	1;1	2	2	0.0606	19641;25544	-	Pre-mRNA-splicing regulator WTAP OS=Homo sapiens OX=9606 GN=WTAP PE=1 SV=2	287366	11973.6
576_1	sp|Q5TAQ9|DCAF8_HUMAN	2.76785	NA	66811.1	VVVWDWVR	1	1	1	0.0134	13471	-	DDB1- and CUL4-associated factor 8 OS=Homo sapiens OX=9606 GN=DCAF8 PE=1 SV=1	138501	4196.99
669_1	sp|Q9UNN5|FAF1_HUMAN	5.36428	NA	73907.6	LSLEADR;TGDVEDSTVLK	1;1	2	2	0.0277	7272;16665	-	FAS-associated factor 1 OS=Homo sapiens OX=9606 GN=FAF1 PE=1 SV=2	689988	22999.6
92_1	sp|P19338|NUCL_HUMAN	127.019	NA	76568.4	ALELTGLK;ALELTGLKVFGNEIK;ALVATPGK;ATFIKVPQNQNGK;EALNSCNK;EAMEDGEIDGNK;EAMEDGEIDGNKVTLDWAKPK;ESFDGSVR;EVFEDAAEIR;FGYVDFESAEDLEK;GFGFVDFNSEEDAK;GGKNSTWSGESK;GIAYIEFK;GIAYIEFKTEADAEK;GLSEDTTEETLK;GLSEDTTEETLKESFDGSVR;GQNQDYR;GYAFIEFASFEDAKEALNSCNK;IVTDRETGSSK;KFGYVDFESAEDLEK;KGAAIPAK;KVAVATPAK;KVVVSPTK;LELQGPR;NDLAVVDVR;NSTWSGESK;QGTEIDGR;QKVEGTEPTTAFNLFVGNLNFNK;SISLYYTGEK;SKGIAYIEFK;SKGYAFIEFASFEDA…	1;1;1;1;1;1;1;1;1;1;1;1;1;1;1;1;1;1;1;1;1;1;1;1;1;1;1;1;1;1;1;1;1;1;1;1;1;1;1	39	92	0.4085	8370;28623;28624;6207;25062;10553;21225;21226;21224;21673;21674;21227;35512;35513;35514;35510;35606;35511;35515;9587;9588;17137;17138;17139;17142;17141;17140;28845;28846;27643;27653;19180;10658;10659;29273;21646;21648;21647;34447;34449;34448;34446;9175;36473;17593;30261;30262;30263;6181;9284;8682;7484;7485;12061;12062;12064;12082;11985;11969;11986;9078;9080;9079;36704;36634;36705;16570;16565;1656…	-	Nucleolin OS=Homo sapiens OX=9606 GN=NCL PE=1 SV=3	1.02588e+09	2.23018e+07
517_1	sp|Q9NXH9|TRM1_HUMAN	5.57916	NA	72188.4	EVQETTVTEGAAK;SVVANDASTR	1;1	2	2	0.0349	22864;12501	-	tRNA (guanine(26)-N(2))-dimethyltransferase OS=Homo sapiens OX=9606 GN=TRMT1 PE=1 SV=1	218490	5462.25
159_1	sp|O76094|SRP72_HUMAN	65.0666	NA	74560	AIELLQEFSDQHPENAAEIK;EAISDLQQLWK;EALNVINTHTK;ELYGQVLYR;GTQGATAGASSELDASK;HLPSSDSMSLK;ISQGNISK;KQLQAIEFNK;KTNLSAVVAAQSNWEK;LTMAQLK;LTNAEGVEFK;NSQDDYDEER;QLQAIEFNK;SPAHLSLIR;TIESANQQTDK;TIESANQQTDKLK;TNLSAVVAAQSNWEK;VLANNSLSFEK;YDECLAVYR;YGQNGDFTR	1;1;1;1;1;1;1;1;1;1;1;1;1;1;1;1;1;1;1;1	20	23	0.2846	35093;35092;21889;19208;15947;27420;17935;8417;18533;29956;29955;7302;14941;20122;14377;11938;19034;25729;25728;28458;18629;17476;13403	-	Signal recognition particle subunit SRP72 OS=Homo sapiens OX=9606 GN=SRP72 PE=1 SV=3	2.85496e+07	732041
79_5	sp|Q58FF8|H90B2_HUMAN	2.58647	NA	44321.1	ADLINNLGTIAK;AKFENLCK;EKYIDQEELNK;FENLCK;IEDVGSDEEDDSGK;IEDVGSDEEDDSGKDK;IRYESLTDPSK;SIYYITGESK;SLVSVTK;TKPIWTR;TKPIWTRNTEDITQEEYGEFYK;YESLTDPSK;YESLTDPSKLDSGK;YIDQEELNK;YIDQEELNKTKPIWTR	0;0;0;0;0;0;0;0;0;0;1;0;0;0;0	1	1	0.2677	19296;19294;19300;19299;19320;19297;19325;19322;19295;19324;19293;19290;19321;19292;19291;19298;12273;24164;24162;24159;7434;7432;26137;29852;29853;21271;21277;21273;21270;16566;16568;16567;16561;16572;16571;16574;16569;5716;5717;5715;9755;9736;9744;37439;12919;12920;12917;12916;12915;12912;12918;12914;12909;12913;12910;27175;27176;27174;27177;27172;27179;27170;27173;16293;16297;16298;16292;16294…	-	Putative heat shock protein HSP 90-beta 2 OS=Homo sapiens OX=9606 GN=HSP90AB2P PE=1 SV=2	4.6372e+07	1.85488e+06
79_4	sp|Q14568|HS902_HUMAN	9.60982	NA	39340.4	ADLINNLGTIAK;EDQTEYLEEQR;EKYIDQEELNK;ELHINLIPNK;ELISNSSDALDK;HFSVEGQLEFR;HNDDEQYAWESSAGGSFTVR;LDSGKELHINLIPNK;NLTNDWEDHLAVK;TKPIWTR;VILHLK;VILHLKEDQTEYLEEQR;VTVITK;YIDQEELNK;YIDQEELNKTKPIWTR	0;1;0;0;0;0;0;0;1;0;0;1;0;0;0	3	7	0.3615	19296;19294;19300;19299;19320;19297;19325;19322;19295;19324;19293;19290;19321;19292;19291;19298;24950;24164;24162;24159;17543;17545;17568;17544;17542;17570;17574;17569;20756;20755;20751;20760;20758;20750;20761;20757;20754;20762;22434;22429;22423;22393;22409;22413;22439;22422;22400;22412;22404;22414;22437;22411;22432;22418;22419;22406;22417;22402;22394;22416;22398;22397;22410;22421;22443;22395;224…	-	Heat shock protein HSP 90-alpha A2 OS=Homo sapiens OX=9606 GN=HSP90AA2P PE=1 SV=2	3.48404e+06	183371
79_7	sp|P14625|ENPL_HUMAN	101.779	NA	92411.3	DISTNYYASQK;EAESSPFVER;EEASDYLELDTIK;EEEAIQLDGLNASQIR;EEKEESDDEAAVEEEEEEK;EESDDEAAVEEEEEEK;EESDDEAAVEEEEEEKKPK;EFEPLLNWMK;EFGTNIK;EIFLRELISNASDALDK;ELISNASDALDK;ELISNASDALDKIR;EVEEDEYK;FAFQAEVNR;FQSSHHPTDITSLDQYVER;GLFDEYGSK;IADDKYNDTFWK;KEAESSPFVER;KSDYIK;KTLDMIK;LGVIEDHSNR;LIINSLYK;LISLTDENALSGNEELTVK;LSLNIDPDAK;LTESPCALVASQYGWSGNMER;NLGTIAK;NLLHVTDTGVGMTR;SGTSEFLNK;SGYLLPDTK;TDDEVVQREEEAIQLDGL…	1;1;1;1;1;1;1;1;1;0;0;0;1;1;1;1;1;1;1;1;1;1;1;1;1;1;1;1;1;1;1;1;1;1;1	32	41	0.4533	20676;16251;26842;30412;34858;31368;34583;34582;21210;21649;7386;32069;32070;20288;20295;20293;20292;20291;20294;20298;20289;20290;20296;20287;20316;20301;27315;27330;27329;27312;27313;27327;27332;27311;27306;12942;14063;34950;34951;12400;26602;26601;20368;6126;8458;15911;15910;11235;33237;14195;35556;35557;35562;5324;26556;11645;11933;37353;29684;9105;9107;36603;36602;28154;31487	-	Endoplasmin OS=Homo sapiens OX=9606 GN=HSP90B1 PE=1 SV=1	9.92028e+07	2.02455e+06
79_6	sp|Q58FF7|H90B3_HUMAN	3.00208	NA	68282	AEADKNDK;APFDLFENK;APFDLFENKK;DNSTMGYMMAK;EDQTEYLEER;EDQTEYLEERR;EGLELPEDEEEK;EGLELPEDEEEKK;EISDDEAEEEKGEK;ELKIDIIPNPQER;EMLQQSK;EQVANSAFVER;FENLCK;HFSVEGQLEFR;HSQFIGYPITLYLEK;IDIIPNPQER;IRYESLTDPSK;KHLEINPDHPIMETLR;KHSQFIGYPITLYLEK;NNIKLYVR;RAPFDLFENK;SLVSVTK;VILHLK;VILHLKEDQTEYLEER;YESLTDPSK;YESLTDPSKLDSGK	0;0;0;0;0;0;0;0;0;0;0;0;0;0;0;0;0;1;0;0;0;0;0;0;0;0	1	1	0.3099	9454;9453;9450;14036;14038;14040;14039;18178;18176;18199;18202;18201;18200;19483;19944;19484;19945;20410;20411;19485;21342;21344;21341;21343;21345;21336;21347;21346;21340;21338;21339;21337;25540;24326;24329;24330;24327;24328;24325;24324;27297;27295;27298;27299;27300;28334;28335;27694;27692;27695;27693;8794;8792;19528;19518;19521;19523;19524;19526;19522;19520;19519;19553;19532;19552;7434;7432;2243…	-	Putative heat shock protein HSP 90-beta-3 OS=Homo sapiens OX=9606 GN=HSP90AB3P PE=5 SV=1	519249	17308.3
79_1	sp|Q58FG1|HS904_HUMAN	3.00208	NA	47682.1	HFSVEGQLEFR;STYGWTANMER;TLTIVDTGIGMTK;TLVSVTK;VTVITK	0;1;0;0;0	1	1	0.1148	22434;22429;22423;22393;22409;22413;22439;22422;22400;22412;22404;22414;22437;22411;22432;22418;22419;22406;22417;22402;22394;22416;22398;22397;22410;22421;22443;22395;22425;22444;22441;22420;22392;22430;22407;22428;22396;22415;22399;22436;22433;22435;22403;22431;21446;22487;22481;22478;22489;22963;22482;22480;22484;22485;22486;22483;22488;22477;22491;22492;22490;22476;6014;6012;6015;6016;6013;60…	-	Putative heat shock protein HSP 90-alpha A4 OS=Homo sapiens OX=9606 GN=HSP90AA4P PE=5 SV=1	3.13015e+06	149055
79_3	sp|Q58FF6|H90B4_HUMAN	8.61608	NA	58227.6	EDQTEYLEER;EGLELPEDEEEK;EGLELPEDEEEKK;FENLCRLMK;IRYESLTDPSK;MSLIINTFYSNK;SLIINTFYSNK;VILHLK;VILHLKEDQTEYLEER;YESLTDPSK	0;0;0;1;0;1;1;0;0;0	3	4	0.1208	21342;21344;21341;21343;21345;21336;21347;21346;21340;21338;21339;21337;24326;24329;24330;24327;24328;24325;24324;27297;27295;27298;27299;27300;18232;18230;21271;21277;21273;21270;24701;21001;5444;5447;5451;32953;32957;32952;32945;32959;32954;32944;32949;32956;32955;32946;32969;32951;32970;12919;12920;12917;12916;12915;12912;12918;12914;12909;12913;12910	-	Putative heat shock protein HSP 90-beta 4 OS=Homo sapiens OX=9606 GN=HSP90AB4P PE=5 SV=1	7.62961e+06	272486
79_2	sp|Q58FG0|HS905_HUMAN	2.746	NA	38713.8	EGLELPEDEEEK;EGLELPEDEEEKK;FENLCK;HIYYITGETK;HSQFIGYPITLFVEK;KHSQFIGYPITLFVEK;TKFENLCK;TKPIWTR;YCVQQLK	0;0;0;0;0;0;0;0;1	1	1	0.1826	24326;24329;24330;24327;24328;24325;24324;27297;27295;27298;27299;27300;7434;7432;18725;18732;18737;18731;18724;18723;18726;18736;18733;18728;18735;18727;18734;18738;30300;30298;30299;30295;30297;30302;30296;30294;30301;31808;31809;31807;31806;31805;31804;12931;12932;9755;9736;9744;10616	-	Putative heat shock protein HSP 90-alpha A5 OS=Homo sapiens OX=9606 GN=HSP90AA5P PE=2 SV=1	314875	14994
403_1	sp|P28340|DPOD1_HUMAN	113.744	NA	123553	ATQCQLEADVLWSDVVSHPPEGPWQR;DAYLPLR;DLEDQEQLLR;DPGSAPSLGDRVPYVIISAAK;EAADWVSGHFPSPIR;EDVQHSIITDLQNGNDQTR;ELNLAISR;ELTGPAVLAVELCSR;EVSHLNALEER;FGVSSVAEAMALGR;GSVPVLR;IDISQLVITK;ITVALPR;LALTLRPCAPILGAK;LAVYCLK;LLEQGIR;LMVLVNAVEMAR;LPCLEISQSVTGFGR;LWTQCQR;QAHVELAER;QAMHEGLLMPVVK;RFGPPGPEAW;RPGPGPGVPPK;SEGGEDYTGATVIEPLK;SYTLNAVSFHFLGEQK;TVLSHQGAVCEFCQPR;VGGLLAFAK;VLSFDIECAGR;VPYVIISAAK;VQMDMLQVLLR;VQS…	1;1;1;1;1;1;1;1;1;1;1;1;1;1;1;1;1;1;1;1;1;1;1;1;1;1;1;1;1;1;1;1;1;1;1;1;1;1	38	43	0.4164	38091;8444;19770;33751;29090;29091;34303;10098;28433;20912;20911;23793;5538;15675;6491;28140;8867;7896;7894;22316;29049;11894;13276;25227;15159;13479;30170;31067;31591;31592;9094;20014;13534;22317;35497;13638;27982;21149;23961;19301;29521;21589;21564	-	DNA polymerase delta catalytic subunit OS=Homo sapiens OX=9606 GN=POLD1 PE=1 SV=2	5.99969e+07	833290
293_1	sp|P25705|ATPA_HUMAN	15.247	NA	59713.6	APGIIPR;AVDSLVPIGR;FENAFLSHVVSQHQALLGTIR;HALIIYDDLSK;TGAIVDVPVGEELLGR	1;1;1;1;1	5	5	0.1175	5462;12633;35621;20624;28532	-	ATP synthase subunit alpha, mitochondrial OS=Homo sapiens OX=9606 GN=ATP5F1A PE=1 SV=1	5.35097e+06	148638
79_9	sp|P07900|HS90A_HUMAN	120.242	NA	84606.7	ADLINNLGTIAK;AEADKNDK;APFDLFENR;APFDLFENRK;CLELFTELAEDK;CLELFTELAEDKENYK;DKEVSDDEAEEK;DNSTMGYMAAK;DQVANSAFVER;DQVANSAFVERLR;EDQTEYLEER;EDQTEYLEERR;EGLELPEDEEEK;EGLELPEDEEEKK;EKYIDQEELNK;ELHINLIPNK;ELHINLIPNKQDR;ELISNSSDALDK;ELISNSSDALDKIR;EMLQQSK;ESEDKPEIEDVGSDEEEEK;ESEDKPEIEDVGSDEEEEKK;FENLCK;FYEQFSK;GVVDSEDLPLNISREMLQQSK;HFSVEGQLEFR;HGLEVIYMIEPIDEYCVQQLK;HIYYITGETK;HIYYITGETKDQVANSAFVER;HLEINPD…	0;0;1;1;1;1;1;1;1;1;0;0;0;0;0;0;1;0;1;0;1;1;0;1;0;0;1;0;1;1;0;0;1;0;1;0;1;1;1;1;0;0;1;1;1;0;1;1;0;1;1;1;0;1;0;0;0;0;1;0;0;0;0;0;0;0;1;1	34	188	0.7186	19296;19294;19300;19299;19320;19297;19325;19322;19295;19324;19293;19290;19321;19292;19291;19298;9454;9453;9450;14968;14964;14965;14971;14963;14973;14966;14972;14970;19126;19119;19117;25546;32797;32800;32798;32799;23748;23747;17473;18054;17496;17471;18571;19103;19071;19066;19100;19069;19065;19067;19076;19057;19062;19070;19079;19106;19061;19059;19075;19072;26377;21342;21344;21341;21343;21345;21336;…	-	Heat shock protein HSP 90-alpha OS=Homo sapiens OX=9606 GN=HSP90AA1 PE=1 SV=5	3.6235e+08	9.29103e+06
79_8	sp|P08238|HS90B_HUMAN	72.8282	NA	83212.1	ADHGEPIGR;ADLINNLGTIAK;AEADKNDK;AKFENLCK;ALLFIPR;APFDLFENK;APFDLFENKK;CLELFSELAEDK;CLELFSELAEDKENYK;DNSTMGYMMAK;EDQTEYLEER;EDQTEYLEERR;EGLELPEDEEEK;EGLELPEDEEEKK;EIFLRELISNASDALDK;EISDDEAEEEKGEK;EKEISDDEAEEEK;EKYIDQEELNK;ELISNASDALDK;ELISNASDALDKIR;ELKIDIIPNPQER;EMLQQSK;EQVANSAFVER;FENLCK;FYEAFSK;GFEVVYMTEPIDEYCVQQLK;GVVDSEDLPLNISREMLQQSK;HFSVEGQLEFR;HLEINPDHPIVETLR;HNDDEQYAWESSAGGSFTVR;HSQFIGYPI…	1;0;0;0;1;0;0;1;1;0;0;0;0;0;0;0;1;0;0;0;0;0;0;0;1;1;0;0;1;0;0;1;0;0;0;0;0;1;1;1;0;1;1;1;0;1;0;1;0;1;1;0;0;0;0;0;0;1;0;0;1;0;0	21	99	0.6796	10942;10943;10945;10940;10946;19296;19294;19300;19299;19320;19297;19325;19322;19295;19324;19293;19290;19321;19292;19291;19298;9454;9453;9450;12273;7933;7944;7943;14036;14038;14040;14039;18178;18176;18199;18202;18201;18200;25238;32655;32656;32657;19483;19944;19484;19945;20410;20411;19485;21342;21344;21341;21343;21345;21336;21347;21346;21340;21338;21339;21337;25540;24326;24329;24330;24327;24328;243…	-	Heat shock protein HSP 90-beta OS=Homo sapiens OX=9606 GN=HSP90AB1 PE=1 SV=4	3.38613e+08	8.46532e+06
90_1	sp|O75688|PPM1B_HUMAN	57.5058	NA	52609.4	ALGDYDYK;DNMSIVLVCFSNAPK;DSELDKHLESR;GPTEQLVSPEPEVYEILR;HIYFINCGDSR;ILSAENIPNLPPGGGLAGK;IQNAGGSVMIQR;LEVSDDLENVCNWVVDTCLHK;NGQVCFSTQDHKPCNPR;NVIEAVYSR;QLLEEMLTSYR;SGSALELSVENVK;SGSTAVGVMISPK;SRLEVSDDLENVCNWVVDTCLHK;VANYCSTHLLEHITTNEDFR;VEEIMEK;VNGSLAVSR;YGLSSMQGWR	1;1;1;1;1;1;1;1;1;1;1;1;1;1;1;1;1;1	18	36	0.4718	10752;29401;21821;21820;33313;23375;23374;30826;30828;30827;30830;20224;20685;36612;33236;33216;33215;33232;33231;13216;23885;23405;23402;21963;19018;37525;37524;35904;35902;35901;9126;9786;9802;9803;17326;17908	-	Protein phosphatase 1B OS=Homo sapiens OX=9606 GN=PPM1B PE=1 SV=1	1.00034e+08	3.84744e+06
609_1	sp|P55010|IF5_HUMAN	3.00208	NA	49191.8	VNILFDFVK	1	1	1	0.0209	14507	-	Eukaryotic translation initiation factor 5 OS=Homo sapiens OX=9606 GN=EIF5 PE=1 SV=2	67494.5	2595.94
429_1	sp|P48357|LEPR_HUMAN	2.57708	NA	132408	YYIHDHFIPIEK	1	1	1	0.0103	27823	-	Leptin receptor OS=Homo sapiens OX=9606 GN=LEPR PE=1 SV=2	0	0
367_1	sp|Q9Y2W2|WBP11_HUMAN	30.3813	NA	69953.9	AQLSQYFDAVK;ATATISAKPQITNPK;AVSILPLLGHGVPR;DDVYEAFMK;ELTPLQAMMLR;FMNPTDQAR;KLEVEYEQK;KSEDDSAVPLAK;SGPSVPVSVQTK;VGFALDLPPR	1;1;1;1;1;1;1;1;1;1	10	12	0.1747	20096;20132;27203;24648;15284;21087;14006;16732;19807;19806;17379;14170	-	WW domain-binding protein 11 OS=Homo sapiens OX=9606 GN=WBP11 PE=1 SV=1	6.40931e+06	221011
614_1	sp|P36915|GNL1_HUMAN	22.7323	NA	68618.5	ALGPEQLLR;EVYQPGSVLDFPR;IPVQALLHLR;LNQQPSQGLGPR;TPQDPSSVLK;VDLSSWR;YFQTYFLTPSVK;YKDGVVTIGCVGFPNVGK	1;1;1;1;1;1;1;1	8	9	0.1499	12000;26411;16551;16550;20854;13802;8777;26122;31841	-	Guanine nucleotide-binding protein-like 1 OS=Homo sapiens OX=9606 GN=GNL1 PE=1 SV=2	9.75068e+06	263532
96_1	sp|Q9H089|LSG1_HUMAN	30.8861	NA	75178.4	DPVTFQHQHQR;HTDSWLHTSELNDGYDWGR;LILTPFER;NLDFWR;NPLLFR;QELLELFK;QFLCIPR;QIENIVDK;SAWAMYFEK;SDIVVQIVDAR;VSVSATPGHTK	1;1;1;1;1;1;1;1;1;1;1	11	13	0.1581	23714;23713;35153;11806;8493;6289;12508;10507;11107;15729;18382;14122;14119	-	Large subunit GTPase 1 homolog OS=Homo sapiens OX=9606 GN=LSG1 PE=1 SV=2	3.44733e+06	82079.3
174_1	sp|P14866|HNRPL_HUMAN	30.9792	NA	64092.4	AITHLNNNFMFGQK;FSTPEQAAK;ISRPGDSDDSR;LKTDNAGDQHGGGGGGGGGAGAAGGGGGGENYDDPHK;NDQDTWDYTNPNLSGQGDPGSNPNKR;NPNGPYPYTLK;SDALETLGFLNHYQMK;TDNAGDQHGGGGGGGGGAGAAGGGGGGENYDDPHK;TPASPVVHIR;YYGGGSEGGR	1;1;1;1;1;1;1;1;1;1	10	13	0.2445	28652;28651;11570;18059;38443;37730;19929;31375;31372;37993;37992;13954;12104	-	Heterogeneous nuclear ribonucleoprotein L OS=Homo sapiens OX=9606 GN=HNRNPL PE=1 SV=2	1.78012e+07	741715
94_1	sp|Q14978|NOLC1_HUMAN	53.3801	NA	73559.6	AALSLPAK;ANGTSALTAQNGK;DNQLSEVANK;EEEIEVDSR;GAAGDWGER;GGSISVQVNSIK;ITPVTVK;KLQANGPVAK;LQANGPVAK;LQTPNTFPK;NKPGPYSSVPPPSAPPPK;NKPGPYSSVPPPSAPPPKK;NSSNKPAVTTK;RGAAGDWGER;SLGTQPPK;SPAVKPAAAPK;VADNSFDAK;VAGGAAPSKPASAK;VREEEIEVDSR	1;1;1;1;1;1;1;1;1;1;1;1;1;1;1;1;1;1;1	19	27	0.2318	6512;19031;19032;15293;14885;10150;17488;6245;12618;12634;9622;9639;13063;13061;30801;30800;30804;30805;32175;16191;13888;7865;12861;11274;18271;18270;22792	-	Nucleolar and coiled-body phosphoprotein 1 OS=Homo sapiens OX=9606 GN=NOLC1 PE=1 SV=2	8.18058e+07	1.81791e+06
361_1	sp|Q13098|CSN1_HUMAN	49.8848	NA	55501.2	ALIQYFSPYVSADMHR;DNLLLDMYLAPHVR;DSQTQAILTK;ELQNAPDAIPESGVEPPALDTAWVEATR;GHDDLGDHYLDCGDLSNALK;HVINMCLNVIK;LFLELEPQVR;LQFIADHCPTLR;MALSFVQR;MLDEMKDNLLLDMYLAPHVR;NVISSSSFK;RGHDDLGDHYLDCGDLSNALK;TFNVDMYEEIHR;TLYTQIR;VSVYLQNWSHVLSYVSK	1;1;1;1;1;1;1;1;1;1;1;1;1;1;1	15	23	0.3686	31698;31886;29099;14872;37985;37984;34543;34545;34544;22173;19331;25621;25620;10951;35878;11325;11326;35638;27486;27485;9562;32874;32875	-	COP9 signalosome complex subunit 1 OS=Homo sapiens OX=9606 GN=GPS1 PE=1 SV=4	3.12475e+07	1.20183e+06
665_1	sp|P35606|COPB2_HUMAN	109.159	NA	102422	AAESLADPTEYENLFPGLK;CIAVHPTQPFILTSSDDMLIK;DMGSCEIYPQTIQHNPNGR;DNNQFASASLDR;EAFVVEEWVK;ETHADLWPAK;GSNNVALGYDEGSIIVK;GVNCIDYYSGGDKPYLISGADDR;HSEVQQANLK;IAYQLAVEAESEQK;IWHSSTYR;KNWVVTGADDMQIR;LESTLNYGMER;LNYYVGGEIVTIAHLDR;LPEAAFLAR;LWDWDK;LWDWDKK;NNVAFMSYFLQGK;NVMEEGKDFQPSR;QLAELAISK;QQALTVSTDPEHR;QYPLVTPNEER;SFGSAQEFAWAHDSSEYAIR;STAQQELDGKPASPTPVIVASHTANKEEK;SVNGLAFYDWDNTELIR;TCVQTLEGHAQNVSCASFHPEL…	1;1;1;1;1;1;1;1;1;1;1;1;1;1;1;1;1;1;1;1;1;1;1;1;1;1;1;1;1;1;1;1;1;1	34	42	0.5232	33395;35718;34569;22078;19084;16784;29834;36556;16361;27886;13177;28632;21383;32056;32055;11771;8774;11866;26683;27098;27097;11431;25851;25852;22308;34943;34942;38137;32913;39120;39119;19080;32536;17840;13217;16409;26364;26366;26365;11869;32965;32964	-	Coatomer subunit beta' OS=Homo sapiens OX=9606 GN=COPB2 PE=1 SV=2	2.94838e+07	578113
130_1	sp|Q9NR30|DDX21_HUMAN	18.1454	NA	87290.4	APQVLVLAPTR;EAQELSQNSAIK;EGAFSNFPISEETIK;GAVEALAAALAHISGATSVDQR;GVTFLFPIQAK;QDAQSLHGDIPQK	1;1;1;1;1;1	6	7	0.1073	16705;21530;29092;33716;33717;18605;24841	-	Nucleolar RNA helicase 2 OS=Homo sapiens OX=9606 GN=DDX21 PE=1 SV=5	1.76613e+06	41072.7
139_1	sp|Q5F1R6|DJC21_HUMAN	3.09062	NA	61989.3	LIQAAYDVLSDPQER	1	1	1	0.0282	29658	-	DnaJ homolog subfamily C member 21 OS=Homo sapiens OX=9606 GN=DNAJC21 PE=1 SV=2	0	0
427_1	sp|O14744|ANM5_HUMAN	83.7633	NA	72637.5	AAILPTSIFLTNK;AAILPTSIFLTNKK;DDGVSIPGEYTSFLAPISSSK;DDIIENAPTTHTEEYSGEEK;DLNCVPEIADTLGAVAK;DPEAQFEMPYVVR;DPMIDNNR;DRDPEAQFEMPYVVR;DWNTLIVGK;EFIQEPAK;EGQTICVR;GPLVNASLR;IAVALEIGADLPSNHVIDR;KVWYEWAVTAPVCSAIHNPTGR;LHNFHQLSAPQPCFTFSHPNR;LSPWIRPDSK;QGFDFLCMPVFHPR;SDLLLSGR;TLCDYSK;TWMWWHNFR;VLTNHIHTGHHSSMFWMR;VPEEEKDTNVQVLMVLGAGR;VPLVAPEDLR;VPLVAPEDLRDDIIENAPTTHTEEYSGEEK;VWYEWAVTAPVCSAIHNPTGR;YSQYQQAIYK	1;1;1;1;1;1;1;1;1;1;1;1;1;1;1;1;1;1;1;1;1;1;1;1;1;1	26	43	0.4662	23590;26644;26642;34199;35070;30413;30411;27905;11500;11472;31212;13064;11186;11201;10351;32817;36600;36601;36563;36562;36561;17842;29994;29996;30175;8736;9332;23316;22884;22883;23315;34377;34378;34379;34314;34315;14985;38690;38691;35862;35863;35864;20749	-	Protein arginine N-methyltransferase 5 OS=Homo sapiens OX=9606 GN=PRMT5 PE=1 SV=4	1.023e+08	2.76488e+06
114_1	sp|P54577|SYYC_HUMAN	69.6759	NA	59106.1	AFCEPGNVENNGVLSFIK;APWELLELR;EYTLDVYR;GQPDEELKPK;GVESQGMLLCASIEGINR;HPDADSLYVEK;HVLFPLK;IADFLK;IDVGEAEPR;IFTFAEK;IITVEKHPDADSLYVEK;KIFTFAEK;LASAAYPDPSK;LGSISCK;LSSVVTQHDSK;LVVVLCNLKPQK;NLQEVLGEEK;NSEPEEVIPSR;NSVEVALNK;QVEPLDPPAGSAPGEHVFVK;TVVSGLVQFVPKEELQDR;TYTAYVDLEKDFAAEVVHPGDLK;VDAQFGGIDQR	1;1;1;1;1;1;1;1;1;1;1;1;1;1;1;1;1;1;1;1;1;1;1	23	27	0.4792	32711;15567;13456;15945;32062;20212;8558;8557;5151;11712;8596;32302;11677;15358;6386;17917;17916;24219;24218;16507;19717;11462;33469;33468;33213;36746;18090	-	Tyrosine--tRNA ligase, cytoplasmic OS=Homo sapiens OX=9606 GN=YARS1 PE=1 SV=4	1.04546e+08	2.37604e+06
295_1	sp|O15078|CE290_HUMAN	2.746	NA	290207	ILAENSR	1	1	1	0.0028	7231	-	Centrosomal protein of 290 kDa OS=Homo sapiens OX=9606 GN=CEP290 PE=1 SV=2	6.22075e+06	33625.7
425_1	sp|Q12906|ILF3_HUMAN	51.5157	NA	95279.1	AEPPQAMNALMR;AVSDWIDEQEK;CLAALASLR;EATDAIGHLDR;EKPTTALLDK;FVMEVEVDGQK;HSSVYPTQEELEAVQNMVSHTER;IFVNDDR;LAAFGQLHK;LFPDTPLALDANK;LFPDTPLALDANKK;LNQLKPGLQYK;NPVMELNEK;VLAGETLSVNDPPDVLDR;VLQDMGLPTGAEGR;VPTWGPLR;YELISETGGSHDKR	1;1;1;1;1;1;1;1;1;1;1;1;1;1;1;1;1	17	20	0.2136	21819;21565;11488;17764;17765;15227;20418;37133;37134;9141;11697;24291;27246;21067;13851;31843;25027;10313;28108;28109	-	Interleukin enhancer-binding factor 3 OS=Homo sapiens OX=9606 GN=ILF3 PE=1 SV=3	2.47082e+07	633544
112_1	sp|P12814|ACTN1_HUMAN	5.39771	NA	102993	AIMTYVSSFYHAFSGAQK;ALDFIASK;ASIHEAWTDGK;DLLLDPAWEK;EGLLLWCQR;FAIQDISVEETSAK;HTNYTMEHIR;ICDQWDNLGALTQK;KHEAFESDLAAHQDR;LASDLLEWIR;MLDAEDIVGTARPDEK;TINEVENQILTR;VGWEQLLTTIAR;YLDIPK	0;0;0;0;0;0;0;1;0;0;1;0;0;0	2	2	0.185	32858;8825;18372;17875;17021;27123;21039;29021;30023;18415;30090;24676;23541;6035	-	Alpha-actinin-1 OS=Homo sapiens OX=9606 GN=ACTN1 PE=1 SV=2	1.04159e+06	17359.8
112_2	sp|O43707|ACTN4_HUMAN	23.6408	NA	104788	AIMTYVSSFYHAFSGAQK;ALDFIASK;ASIHEAWTDGK;DGLAFNALIHR;DLLLDPAWEK;DYETATLSDIK;EAILAIHK;EGLLLWCQR;FAIQDISVEETSAK;HRPELIEYDK;HTNYTMEHIR;ICDQWDALGSLTHSR;KHEAFESDLAAHQDR;LASDLLEWIR;NVNVQNFHISWK;QGEAEFNR;TINEVENQILTR;VGWEQLLTTIAR;VQQLVPK;YLDIPK	0;0;0;1;0;1;1;0;0;1;0;1;0;0;1;1;0;0;1;0	8	9	0.2382	32858;8825;18372;18803;17875;19682;9564;17021;27123;20997;21039;30075;30076;30023;18415;25948;10923;24676;23541;7471;6035	-	Alpha-actinin-4 OS=Homo sapiens OX=9606 GN=ACTN4 PE=1 SV=2	1.25734e+07	206122
654_1	sp|Q8WUA2|PPIL4_HUMAN	24.5736	NA	57189.5	DFIIQTGDPTGTGR;IGADEEIDDFKGR;IHVDFSQSVAK;MDNVLIDDR;NTNQDIYR;SAEEVEEIKAEK;TGESLCYAFIEFEKEEDCEK;YQTDLYER	1;1;1;1;1;1;1;1	8	11	0.1931	25778;25486;25485;18916;18915;14362;12577;22832;22831;36330;14241	-	Peptidyl-prolyl cis-trans isomerase-like 4 OS=Homo sapiens OX=9606 GN=PPIL4 PE=1 SV=1	7.7753e+06	277689
73_1	sp|Q8N7H5|PAF1_HUMAN	46.1612	NA	59939.1	AGVQSGTNALLVVK;APTIQTQAQR;DSQITAIEK;EGDGVYYNELETR;ELEAQEAR;GYEENYFFIFR;IDPNVLLDPADEK;IDPNVLLDPADEKLLEEEIQAPTSSK;KTEYISTEFNR;LLEEEIQAPTSSK;QQFTEEEIYKDR;SISQHYSKPR;TEYISTEFNR;TFEDAQK;VVPWMR;YGISNEKPEVK	1;1;1;1;1;1;1;1;1;1;1;1;1;1;1;1	16	17	0.2787	22673;15168;12156;27290;10778;25917;24906;37692;23561;25049;28001;17989;19803;8163;6867;19935;19933	-	RNA polymerase II-associated factor 1 homolog OS=Homo sapiens OX=9606 GN=PAF1 PE=1 SV=2	1.61855e+07	449597
297_1	sp|Q6N021|TET2_HUMAN	2.05878	NA	223671	TAASVLNNFIESPSK	1	1	1	0.0075	27871	-	Methylcytosine dioxygenase TET2 OS=Homo sapiens OX=9606 GN=TET2 PE=1 SV=3	435150	3992.2
513_1	sp|O76021|RL1D1_HUMAN	10.686	NA	54938.9	DDVAPESGDTTVK;FFTTPSK;LLPSLIGR;LTLPHSIR	1;1;1;1	4	4	0.0735	21978;7863;8917;10581	-	Ribosomal L1 domain-containing protein 1 OS=Homo sapiens OX=9606 GN=RSL1D1 PE=1 SV=3	1.004e+06	38615.4
543_1	sp|Q5U5R9|HECD2_HUMAN	2.1831	NA	88066.4	QRPDMNILFLNMK	1	1	1	0.0168	28665	-	Probable E3 ubiquitin-protein ligase HECTD2 OS=Homo sapiens OX=9606 GN=HECTD2 PE=2 SV=2	135773	3232.68
492_1	sp|Q8N4C8|MINK1_HUMAN	5.83811	NA	149729	FLVIALK;ILHNDPEVEK	1;1	2	2	0.0128	7286;17617	sp|Q9UKE5|TNIK_HUMAN;sp|O95819|M4K4_HUMAN	Misshapen-like kinase 1 OS=Homo sapiens OX=9606 GN=MINK1 PE=1 SV=2	507082	7349.01
490_2	sp|P55209|NP1L1_HUMAN	14.1029	NA	45345.9	FYEEVHDLER;LDGLVETPTGYIESLPR;NVDLLSDMVQEHDEPILK;YAVLYQPLFDK;YAVLYQPLFDKR	0;1;1;1;1	4	5	0.1458	22057;31296;31294;33633;22665;26536	-	Nucleosome assembly protein 1-like 1 OS=Homo sapiens OX=9606 GN=NAP1L1 PE=1 SV=1	2.3922e+06	184015
490_1	sp|Q99733|NP1L4_HUMAN	8.93372	NA	42796.9	AAATAEEPDPK;FYEEVHDLER;LDNVPHTPSSYIETLPK;YAALYQPLFDK	1;0;1;1	3	3	0.1307	14661;22057;31852;21825	-	Nucleosome assembly protein 1-like 4 OS=Homo sapiens OX=9606 GN=NAP1L4 PE=1 SV=1	2.13562e+06	112401
291_1	sp|Q8NBJ5|GT251_HUMAN	7.96676	NA	71590.5	FISAPTK;SYPDEEGPK;VLIALLAR	1;1;1	3	3	0.0386	6362;12541;8918	-	Procollagen galactosyltransferase 1 OS=Homo sapiens OX=9606 GN=COLGALT1 PE=1 SV=1	758312	19443.9
511_1	sp|Q9BVJ6|UT14A_HUMAN	3.36318	NA	87924.1	LVLADLLEPVK	1	1	1	0.0143	18213	-	U3 small nucleolar RNA-associated protein 14 homolog A OS=Homo sapiens OX=9606 GN=UTP14A PE=1 SV=1	0	0
44_1	sp|Q15054|DPOD3_HUMAN	28.446	NA	51368.3	DSGPLFNTDYDILK;FSAIQCAAAVPR;GIMGMFASK;IVEQPTVSVTEPK;QMLYDYVER;QVSITGFFQR;TSSVHRPPAMTVK;TYLDGEGCIVTEK;VNLDSEQAVKEEK	1;1;1;1;1;1;1;1;1	9	10	0.2275	28187;20718;10679;24592;18440;17257;24212;25918;26014;26013	-	DNA polymerase delta subunit 3 OS=Homo sapiens OX=9606 GN=POLD3 PE=1 SV=2	6.91315e+06	256042
597_1	sp|Q8IXW5|RPAP2_HUMAN	2.13446	NA	69465.7	SEITLVGISK	1	1	1	0.0163	13100	-	Putative RNA polymerase II subunit B1 CTD phosphatase RPAP2 OS=Homo sapiens OX=9606 GN=RPAP2 PE=1 SV=1	0	0
6_1	sp|P26599|PTBP1_HUMAN	23.2194	NA	57185.6	DYGNSPLHR;GQPIYIQFSNHK;HQNVQLPR;IAIPGLAGAGNSVLLVSNLNPER;IITFTK;LSLDGQNIYNACCTLR;NNQFQALLQYADPVSAQHAK	1;1;1;1;1;1;1	7	11	0.177	13452;13453;24735;11900;35051;35053;35052;5442;31697;34791;34790	-	Polypyrimidine tract-binding protein 1 OS=Homo sapiens OX=9606 GN=PTBP1 PE=1 SV=1	9.4092e+06	427691
380_1	sp|Q4KWH8|PLCH1_HUMAN	2.13446	NA	189104	ILIDSIYK	1	1	1	0.0047	11251	-	1-phosphatidylinositol 4,5-bisphosphate phosphodiesterase eta-1 OS=Homo sapiens OX=9606 GN=PLCH1 PE=1 SV=1	620542	6894.92
21_1	sp|Q9NU22|MDN1_HUMAN	2.03408	NA	632420	QFPLHEK	1	1	1	0.0013	9638	-	Midasin OS=Homo sapiens OX=9606 GN=MDN1 PE=1 SV=2	6.27928e+07	202558
624_1	sp|P81605|DCD_HUMAN	12.5748	NA	11276.8	DAVEDLESVGK;ENAGEDPGLAR;GAVHDVKDVLDSVL;LGKDAVEDLESVGK	1;1;1;1	4	5	0.3545	16597;16598;15611;25535;25387	-	Dermcidin OS=Homo sapiens OX=9606 GN=DCD PE=1 SV=2	5.73295e+06	716619
667_1	sp|Q8N9T8|KRI1_HUMAN	30.982	NA	82547.5	AQEEADYIEWLK;DATFYNR;EEAETPAEATGKPQR;FEEPDSASVK;LLGPTVMLGGCEFSR;LQAFGLNPK;LQETSSQSYVEEQK;SEQEELR;SPFAAAVGQEKPVFEPGDK;VNAAFAAR	1;1;1;1;1;1;1;1;1;1	10	11	0.165	26139;9333;28419;28418;14960;28679;11772;28939;9456;32528;7693	-	Protein KRI1 homolog OS=Homo sapiens OX=9606 GN=KRI1 PE=1 SV=3	1.12482e+07	340856
180_1	sp|Q8IWZ3|ANKH1_HUMAN	3.17865	NA	269291	LEALLEAAGIGK	1	1	1	0.0047	17341	sp|O75179|ANR17_HUMAN	Ankyrin repeat and KH domain-containing protein 1 OS=Homo sapiens OX=9606 GN=ANKHD1 PE=1 SV=1	0	0
626_1	sp|Q8TF01|PNISR_HUMAN	28.5319	NA	92521.1	EKEQQLLHDK;EMNEFIHK;EQNSLSLLEAR;EQQLLHDK;ERPSSFR;QEAFWR;QEPPQIDAVK;QKQEAFWR;SPIALPVK;TPNETTSVLEPK	1;1;1;1;1;1;1;1;1;1	10	13	0.0919	20052;13115;13117;19811;12290;9143;8124;15504;14432;13918;14433;7802;21464	-	Arginine/serine-rich protein PNISR OS=Homo sapiens OX=9606 GN=PNISR PE=1 SV=2	3.14091e+07	1.25636e+06
386_1	sp|Q13547|HDAC1_HUMAN	23.185	NA	55067.7	CVEFVK;DGIDDESYEAIFKPVMSK;ISICSSDKR;LGCFNLTIK;LHISPSNMTNQNTNEYLEK;MTHNLLLNYGLYR;QQTDIAVNWAGGLHHAK;SIRPDNMSEYSK;YGEYFPGTGDLR;YHSDDYIK	1;1;1;1;1;0;1;0;0;1	7	9	0.2552	6739;33206;33204;13656;13655;13663;34689;28365;31138;25004;24581;23201;12945	-	Histone deacetylase 1 OS=Homo sapiens OX=9606 GN=HDAC1 PE=1 SV=1	3.41155e+06	126354
46_1	sp|Q96MU7|YTDC1_HUMAN	29.3968	NA	84649.3	GVWSTLPVNEK;IDYPPEFHQRPGYLK;RRPEDYDIHNSR;SAHLTNPWNEHKPVK;SATEYKNEEYQR;SNNHENVSLAK;SVILIFSVR;TQAVVSGR;YQEVDR;YVLQDAR	1;1;1;1;1;1;1;1;1;1	10	13	0.1458	18883;31291;27586;27585;30064;30065;26651;26650;18309;12807;7625;7403;8820	-	YTH domain-containing protein 1 OS=Homo sapiens OX=9606 GN=YTHDC1 PE=1 SV=3	2.49861e+07	694057
386_2	sp|Q92769|HDAC2_HUMAN	30.4958	NA	55328.8	ATAEEMTK;DGIDDESYGQIFKPIISK;LGCFNLTVK;LHISPSNMTNQNTPEYMEK;MTHNLLLNYGLYR;QQTDMAVNWAGGLHHAK;SIRPDNMSEYSK;VCYYYDGDIGNYYYGQGHPMKPHR;VMEMYQPSAVVLQCGADSLSGDR;YGEYFPGTGDLR;YHSDEYIK;YYAVNFPMR	1;1;1;1;0;1;0;1;1;0;1;1	9	12	0.3525	9176;33042;33043;13247;34706;28365;31341;25004;24581;37916;37915;36486;36485;23201;13309;16558	-	Histone deacetylase 2 OS=Homo sapiens OX=9606 GN=HDAC2 PE=1 SV=2	9.96234e+06	383167
536_1	sp|O43251|RFOX2_HUMAN	2.04415	NA	41348.4	EKLHGTVVEGR	1	1	1	0.0282	18741	sp|Q9NWB1|RFOX1_HUMAN	RNA binding protein fox-1 homolog 2 OS=Homo sapiens OX=9606 GN=RBFOX2 PE=1 SV=3	152107	13827.9
661_1	sp|Q9H0D6|XRN2_HUMAN	42.3298	NA	108513	AALEEVYPDLTPEETR;DPQFAEDYIFK;DQPAFTPSGILTPHALGSR;DRRPVHLDQAAFR;EGMEAAVEK;FDVDAADEK;GVGAEPLLPWNR;KPAAVLKPSDWEK;KYPSIIVNCVEEKPK;LNNDPGWK;NSPGSQVASNPR;QWKPQLGFNR;RPVHLDQAAFR;VVQSYVEGLCWVLR	1;1;1;1;1;1;1;1;1;1;1;1;1;1	14	18	0.1695	30958;23144;32401;32402;27924;11220;12265;21278;25585;25584;30626;10724;10725;18346;20225;20226;21298;29545	-	5'-3' exoribonuclease 2 OS=Homo sapiens OX=9606 GN=XRN2 PE=1 SV=1	1.20584e+07	223304
444_1	sp|Q9Y3T9|NOC2L_HUMAN	11.5308	NA	84866.1	EEGTPLTLYYSHWR;LEDLNFPEIK;LFHEVVQAFR;LSNVNLQEK	1;1;1;1	4	5	0.0574	30009;18504;19384;19385;13028	-	Nucleolar complex protein 2 homolog OS=Homo sapiens OX=9606 GN=NOC2L PE=1 SV=4	1.31441e+06	39830.6
453_1	sp|Q96RF0|SNX18_HUMAN	15.0104	NA	68851.2	APEPGPAGDGGPGAPAR;FEEDFISK;FPVISVPHLPEK;LVPTHTQVPVHR;SENPGEISLR	1;1;1;1;1	5	6	0.0939	25672;12373;22876;22877;23445;14725	-	Sorting nexin-18 OS=Homo sapiens OX=9606 GN=SNX18 PE=1 SV=2	2.99242e+06	115093
663_1	sp|Q9H7Z3|NRDE2_HUMAN	3.00208	NA	132589	ESEEPNQGNNAAADTGHR	1	1	1	0.0155	31685	-	Nuclear exosome regulator NRDE2 OS=Homo sapiens OX=9606 GN=NRDE2 PE=1 SV=3	0	0
182_1	sp|P29536|LMOD1_HUMAN	2.03408	NA	66988.9	KDLLEVPK	1	1	1	0.0133	10687	-	Leiomodin-1 OS=Homo sapiens OX=9606 GN=LMOD1 PE=1 SV=3	5.14117e+06	151211
423_1	sp|Q9NSD9|SYFB_HUMAN	23.3482	NA	66073.5	DLLFQALGR;ETPENLAK;IDVPANR;LFEISDIVIK;NPGFEIIHGLLDR;TAEFQVAR;TTLLPGLLK;TYTIANQFPLNK	1;1;1;1;1;1;1;1	8	9	0.129	12772;9718;6808;17093;25843;25842;10222;11044;24190	-	Phenylalanine--tRNA ligase beta subunit OS=Homo sapiens OX=9606 GN=FARSB PE=1 SV=3	5.16082e+06	114685
199_1	sp|P20930|FILA_HUMAN	3.00208	NA	434922	ENLPISGHK	1	1	1	0.0022	11957	-	Filaggrin OS=Homo sapiens OX=9606 GN=FLG PE=1 SV=3	272545	1085.84
184_1	sp|Q9UPW5|CBPC1_HUMAN	11.473	NA	138361	FCVGLLR;GLLQYLAAVK;IVGLLAQLEK;TLQQQPGDQNR	1;1;1;1	4	4	0.031	8823;13930;14138;20521	-	Cytosolic carboxypeptidase 1 OS=Homo sapiens OX=9606 GN=AGTPBP1 PE=1 SV=3	880738	12404.8
451_1	sp|P40939|ECHA_HUMAN	29.0096	NA	82946.9	ALTSFER;DTSASAVAVGLK;FVDLYGAQK;GDVAVVR;ILQEGVDPK;MQLLEIITTEK;TGIEQGSDAGYLCESQK;THINYGVK;TLQEVTQLSQEAQR;TVLGTPEVLLGALPGAGGTQR	1;1;1;1;1;1;1;1;1;1	10	11	0.1507	7772;15341;12951;5289;12027;21554;31085;10458;28607;32851;32850	-	Trifunctional enzyme subunit alpha, mitochondrial OS=Homo sapiens OX=9606 GN=HADHA PE=1 SV=2	4.87853e+06	110876
197_1	sp|Q9UN86|G3BP2_HUMAN	3.17865	NA	54087.8	VEAKPEVQSQPPR	1	1	1	0.027	25496	-	Ras GTPase-activating protein-binding protein 2 OS=Homo sapiens OX=9606 GN=G3BP2 PE=1 SV=2	216612	7469.37
116_1	sp|Q5JSH3|WDR44_HUMAN	11.1742	NA	101304	DRNDFWEGIK;HLAEEYGER;LLASAGQDNVVR;YHTQIHVR	1;1;1;1	4	4	0.0427	20393;14821;19289;13296	-	WD repeat-containing protein 44 OS=Homo sapiens OX=9606 GN=WDR44 PE=1 SV=1	1.10072e+06	18044.6
137_1	sp|Q9Y450|HBS1L_HUMAN	105.735	NA	75425.6	ALSGVLEQDR;ASFAYAWVLDETGEER;ASFAYAWVLDETGEERER;DKPSVEPVEEYDYEDLK;DKPSVEPVEEYDYEDLKESSNSVSNHQLSGFDQAR;DQGSGFCITGK;EHGLLVR;ESDVGFIPTSGLSGENLITR;ESSNSVSNHQLSGFDQAR;FETTTK;FQEITGK;GEFEAGFETGGQTR;GFPVLLHYQTVSEPAVIK;GLCLLEQIDSFKPPQR;GPPIEDAIASSDVLETASK;GQNALVELQTQRPIALELYK;GVTMDVGMTK;IEAGYIQTGDR;LCVSDVFK;LGHFLK;LISVLNK;LYSCLDHMR;MDQVNWQQER;NKFDVQK;QLLNLVVIGHVDAGK;SANPPHTIQASEEQSSTPAPVK;SANPPHTIQASEEQSS…	1;1;1;1;1;1;1;1;1;1;1;1;1;1;1;1;1;1;1;1;1;1;1;1;1;1;1;1;1;1;1;1	32	44	0.5409	14251;31106;33875;33874;33301;33300;39150;39151;16861;7777;33603;33602;32373;5511;7757;25938;32764;31743;31742;31722;31720;35113;35114;12898;18653;11303;5270;6861;17645;21975;22459;9146;27847;27610;35060;35059;35804;8783;21010;30640;30639;17237;17238;28151	-	HBS1-like protein OS=Homo sapiens OX=9606 GN=HBS1L PE=1 SV=1	8.07629e+07	1.87821e+06
421_1	sp|P23921|RIR1_HUMAN	18.2373	NA	90012.5	EQGPYETYEGSPVSK;LNSAIIYDR;LYASYEK;SAGGIGVAVSCIR;SNQQNLGTIK;STLDIVLANK	1;1;1;1;1;1	6	6	0.0808	29105;13637;9019;19414;14783;13873	-	Ribonucleoside-diphosphate reductase large subunit OS=Homo sapiens OX=9606 GN=RRM1 PE=1 SV=1	1.6859e+07	383160
27_1	sp|P68371|TBB4B_HUMAN	3.17865	NA	49799	EVDEQMLNVQNK;FPGQLNADLR;INVYYNEATGGK;ISEQFTAMFR;LAVNMVPFPR;LHFFMPGFAPLTSR;SGPFGQIFRPDNFVFGQSGAGNNWAK	0;0;1;0;0;0;0	1	1	0.2112	25095;15695;21822;18874;16063;28497;28498;37548	-	Tubulin beta-4B chain OS=Homo sapiens OX=9606 GN=TUBB4B PE=1 SV=1	433885	20661.2
27_2	sp|P07437|TBB5_HUMAN	6.48911	NA	49639	ALTVPELTQQVFDAK;EVDEQMLNVQNK;FPGQLNADLR;ISEQFTAMFR;ISVYYNEATGGK;LAVNMVPFPR;LHFFMPGFAPLTSR;SGPFGQIFRPDNFVFGQSGAGNNWAK	1;0;0;0;1;0;0;0	2	2	0.2455	28997;25095;15695;18874;21041;16063;28497;28498;37548	-	Tubulin beta chain OS=Homo sapiens OX=9606 GN=TUBB PE=1 SV=2	4.63371e+06	220653
270_1	sp|O43148|MCES_HUMAN	13.9435	NA	54809.3	IALEDVPEK;LPLGTLSK;LVCTDIADVSVK;SVLIGEFLEK;TFLEFYEEK	1;1;1;1;1	5	6	0.1008	12356;7897;21575;21576;15804;18089	-	mRNA cap guanine-N7 methyltransferase OS=Homo sapiens OX=9606 GN=RNMT PE=1 SV=1	4.56207e+06	152069
337_1	sp|Q8IYK4|GT252_HUMAN	2.64157	NA	72877.9	IVEAVDGK	1	1	1	0.0128	7970	-	Procollagen galactosyltransferase 2 OS=Homo sapiens OX=9606 GN=COLGALT2 PE=1 SV=1	176651	5698.43
658_1	sp|Q9BZI7|REN3B_HUMAN	5.96926	NA	57727.1	FLESYATDNEK;NQEDIILFR	1;1	2	2	0.0414	21487;16193	-	Regulator of nonsense transcripts 3B OS=Homo sapiens OX=9606 GN=UPF3B PE=1 SV=1	794838	39741.9
276_1	sp|Q9H4D5|NXF3_HUMAN	2.34904	NA	60063.4	NIKILK	1	1	1	0.0113	5572	sp|Q9H1B4|NXF5_HUMAN	Nuclear RNA export factor 3 OS=Homo sapiens OX=9606 GN=NXF3 PE=1 SV=1	201638	8766.88
25_1	sp|P35240|MERL_HUMAN	11.4414	NA	69646	AAEAEQEMQR;ISFPWNEIR;VLEAEVLALK;YGDYDPSVHK	1;1;1;1	4	4	0.0655	16626;16604;14173;17197	-	Merlin OS=Homo sapiens OX=9606 GN=NF2 PE=1 SV=1	1.08002e+06	28421.6
178_1	sp|Q13428|TCOF_HUMAN	116.611	NA	152015	AEEDAALQAK;AGPVAVQVK;ASEAQPPVAR;ELLPLIYHHLLR;GAAPAPPGK;GAGPVPPGK;GATPAPPGK;GGALPPAK;GPASVPSVGK;GSLGSQGAKDEPEEELQK;KAEEDAALQAK;KGAAPAPPGK;KGAAPAPPR;KGAAPTPPGK;KNPASLPLTQAALK;KTGPAAAQVQVGK;LASTNSSVLGADLPSSMK;LDSSPSVSSTLAAK;LGAGEGGEASVSPEK;LPEVQQATK;NPASLPLTQAALK;NPQNSTVLAR;QEGPATQVSK;SLGNILQAKPTSSPAK;SPAGPAATPAQAQAASTPR;TGLAVTVGQAK;TGPAAAQVQVGK;TGPTVTQVK;TNVVTMPTAHPR;TQPSSGVDSAVGTLPATSPQSTSVQAK;TSQ…	1;1;1;1;1;1;1;1;1;1;1;1;1;1;1;1;1;1;1;1;1;1;1;1;1;1;1;1;1;1;1;1;1;1;1;1	36	52	0.256	13048;8912;12613;26640;26635;26636;26638;6409;6718;6721;6719;7054;5209;9640;31755;16989;16988;9548;8828;10281;25219;25220;19666;19665;30280;22868;23558;12357;12358;21704;14675;14706;13023;28400;28399;29991;29990;13034;15566;10433;21694;22135;21695;36821;36822;14248;9790;10701;10702;15089;5560;18887	-	Treacle protein OS=Homo sapiens OX=9606 GN=TCOF1 PE=1 SV=3	2.43616e+08	3.16384e+06
593_1	sp|Q8WVC0|LEO1_HUMAN	25.626	NA	75359.3	APLQGDHNHLFIR;DEEGNEIKESNAR;GLSASYLEPDRYDEEEEGEESISLAAIK;KMTLSLADR;LKVENTIR;LTFRPHSTDSATHR;LTSDEEGEPSGK;VNTDLGNDLYFVK	1;1;1;1;1;1;1;1	8	10	0.1652	26656;26657;26049;38262;12817;11434;28538;28539;19488;26239	-	RNA polymerase-associated protein LEO1 OS=Homo sapiens OX=9606 GN=LEO1 PE=1 SV=1	3.76413e+06	104559
303_1	sp|Q9H857|NT5D2_HUMAN	3.00208	NA	60679.7	QGNLFDFLR	1	1	1	0.0173	15004	-	5'-nucleotidase domain-containing protein 2 OS=Homo sapiens OX=9606 GN=NT5DC2 PE=1 SV=1	42193.1	1406.44
23_1	sp|P52294|IMA5_HUMAN	13.0206	NA	60183.5	EAAWAITNATSGGSAEQIK;EPNPPIDEVISTPGVVAR;IVQVALNGLENILR;LVELLMHNDYK;NAVWALSNLCR;RLVELLMHNDYK;SPEQQLSATQK;SPPPEFAK	1;1;0;0;0;0;1;1	4	4	0.1729	31786;31617;27480;27462;23211;23212;21115;26978;18448;8992	-	Importin subunit alpha-5 OS=Homo sapiens OX=9606 GN=KPNA1 PE=1 SV=3	6.62556e+06	301162
23_2	sp|O60684|IMA7_HUMAN	23.9007	NA	59991.5	EAAWAITNATSGGTPEQIR;EEEGIQLR;EPSPPIDEVINTPR;GKNPPPEFAK;IVQVALNGLENILR;KEAAWAITNATSGGTPEQIR;LVELLMHNDYK;NAVWALSNLCR;NNALNPEEMR;RLVELLMHNDYK;VASPALR;VSPCLPVLSR	1;1;1;1;0;1;0;0;1;0;1;1	8	9	0.2164	32515;11448;11449;27678;14164;27480;27462;33674;23211;23212;21115;17434;26978;5253;15593	-	Importin subunit alpha-7 OS=Homo sapiens OX=9606 GN=KPNA6 PE=1 SV=1	8.3872e+06	349467
620_1	sp|Q9H4L7|SMRCD_HUMAN	27.0492	NA	117328	EVNLWCPTLK;HGLNGILADEMGLGK;ILHFLQDASIGELTLIPQCSQK;ITELRPFNSWEALFTK;LNYAIFDEGHMLK;QEQLYLGLFNR;QIIKPFILR;VGLNWLALVHK;VLGCILSELK	1;1;1;1;1;1;1;1;1	9	11	0.114	19805;26845;36474;32250;32251;27427;23369;15609;19546;19547;15718	-	SWI/SNF-related matrix-associated actin-dependent regulator of chromatin subfamily A containing DEAD/H box 1 OS=Homo sapiens OX=9606 GN=SMARCAD1 PE=1 SV=2	3.83957e+06	73838
507_1	sp|P25311|ZA2G_HUMAN	3.24456	NA	34237.1	YSLTYIYTGLSK	1	1	1	0.0403	24171	-	Zinc-alpha-2-glycoprotein OS=Homo sapiens OX=9606 GN=AZGP1 PE=1 SV=2	0	0
48_1	sp|Q9Y5B9|SP16H_HUMAN	90.6554	NA	119838	APGEQTVPALNLQNAFR;DDLYAEQMER;DLYIRPNIAQK;EDGELNLMK;ELAAQLNEEAK;ELAAQLNEEAKR;FSVVSDK;GDKVDILYNNIK;HQHMHDRDDLYAEQMER;HTDVQFYTEVGEITTDLGK;ICDVYNAVMDVVK;INFYCPGSALGR;KAASITSEVFNK;KVTMINAIPVASLDPIK;KYETVIMPVFGIATPFHIATIK;LTEQKGEQQIQK;MQGSLEAHVNGFR;NAIMFGK;NEDEEEEEEEKDEAEDLLGR;NEGNIFPNPEATFVK;NFDMVIVYK;NISMSVEGDYTYLR;NVGIFLK;QDSLVINLNR;QKPELLNK;RLYSNWR;VMEIVDADEK;YEEEEEQSR;YTEGVQSLNWTK	1;1;1;1;1;1;1;1;1;1;1;1;1;1;1;1;1;1;1;1;1;1;1;1;1;1;1;1;1	29	39	0.3181	30897;30898;20085;21895;13139;18413;23124;23122;6741;23688;23689;34501;34070;34071;26843;22606;20856;30710;30709;36273;24673;24672;25094;25093;25073;6730;7066;35819;35818;29182;15622;28833;6956;16940;11352;11954;16207;17814;24563	-	FACT complex subunit SPT16 OS=Homo sapiens OX=9606 GN=SUPT16H PE=1 SV=1	1.05716e+08	1.67802e+06
382_1	sp|P30414|NKTR_HUMAN	2.64157	NA	165577	AFLLSMANR	1	1	1	0.0062	12571	-	NK-tumor recognition protein OS=Homo sapiens OX=9606 GN=NKTR PE=1 SV=2	0	0
119_2	sp|Q99717|SMAD5_HUMAN	5.62648	NA	52224.7	ALSSPGQPSK;FCLGLLSNVNR;QGDEEEKWAEK;VESPVLPPVLVPR	1;0;0;1	2	2	0.0968	11390;20799;22385;23989	-	Mothers against decapentaplegic homolog 5 OS=Homo sapiens OX=9606 GN=SMAD5 PE=1 SV=1	69244.3	2885.18
119_1	sp|O15198|SMAD9_HUMAN	2.76785	NA	52459.9	FCLGLLSNVNR;QGDEEEKWAEK;VETPVLPPVLVPR	0;0;1	1	1	0.0749	20799;22385;24320	-	Mothers against decapentaplegic homolog 9 OS=Homo sapiens OX=9606 GN=SMAD9 PE=1 SV=1	72804.5	3165.41
635_1	sp|Q14676|MDC1_HUMAN	5.55097	NA	226529	GPLTVEETPR;LDVSLPFVSR	1;1	2	2	0.0096	14629;15747	-	Mediator of DNA damage checkpoint protein 1 OS=Homo sapiens OX=9606 GN=MDC1 PE=1 SV=3	1.13865e+06	13088
591_1	sp|P46777|RL5_HUMAN	14.564	NA	34340.7	DIICQIAYAR;EFNAEVHR;HIMGQNVADYMR;IEGDMIVCAAYAHELPK;RFPGYDSESK	1;1;1;1;1	5	5	0.1919	18659;12078;24795;31930;17365	-	60S ribosomal protein L5 OS=Homo sapiens OX=9606 GN=RPL5 PE=1 SV=3	4.67847e+06	275204
301_1	sp|Q9NY27|PP4R2_HUMAN	12.3615	NA	46868.9	ETEELVGSNSSK;LQEALKDFEK;NKHPDEDAVEAEGHEVK;TGETMIQWSQFK	1;1;1;1	4	5	0.1223	20391;18595;31776;31775;25285	-	Serine/threonine-protein phosphatase 4 regulatory subunit 2 OS=Homo sapiens OX=9606 GN=PPP4R2 PE=1 SV=3	1.21597e+06	48638.9
595_1	sp|Q7Z3B4|NUP54_HUMAN	2.01137	NA	55401.4	LDIISEDISELQK	1	1	1	0.0256	26341	-	Nucleoporin p54 OS=Homo sapiens OX=9606 GN=NUP54 PE=1 SV=2	299493	10696.2
459_1	sp|P55072|TERA_HUMAN	115.828	NA	89265.7	AFEEAEK;AHVIVMAATNRPNSIDPALR;AIANECQANFISIK;AIGVKPPR;DHFEEAMR;DVDLEFLAK;EDEEESLNEVGYDDIGGCR;ELQELVQYPVEHPDK;ELQELVQYPVEHPDKFLK;EMVELPLR;ESIESEIR;ETVVEVPQVTWEDIGGLEDVKR;EVDIGIPDATGR;FDREVDIGIPDATGR;FGMTPSK;GDDLSTAILK;GGNIGDGGGAADR;GILLYGPPGTGK;GVLFYGPPGCGK;HPALFK;IVSQLLTLMDGLK;KYEMFAQTLQQSR;LAGESESNLRK;LDQLIYIPLPDEK;LEILQIHTK;LGDVISIQPCPDVK;LIVDEAINEDNSVVSLSQPK;MDELQLFR;NVFIIGATNRPDIIDPAILRPGR;QTN…	1;1;1;1;1;1;1;1;1;1;1;1;1;1;1;1;1;1;1;1;1;1;1;1;1;1;1;1;1;1;1;1;1;1;1;1;1	37	62	0.5261	7769;34030;34028;34029;34151;27885;8155;8153;8154;12808;13187;34328;34327;30883;30882;34515;34514;11745;11202;36400;36402;19287;29007;6430;6429;12770;15254;16969;19589;5234;5233;24712;25112;28589;28807;28590;28806;18033;18071;27573;14510;14509;27201;34202;13243;13715;36508;36510;36509;34098;34097;17521;17523;28027;28028;13547;29210;37819;38244;38245;38246;21863	-	Transitional endoplasmic reticulum ATPase OS=Homo sapiens OX=9606 GN=VCP PE=1 SV=4	1.45036e+08	3.22302e+06
43_1	sp|Q8N4S0|CCD82_HUMAN	6.24664	NA	63962.8	QTGQIIEDDQEK;VENYSNVSIHLK	1;1	2	2	0.0441	24025;24001	-	Coiled-coil domain-containing protein 82 OS=Homo sapiens OX=9606 GN=CCDC82 PE=1 SV=2	830224	28628.4
457_1	sp|Q8IWX8|CHERP_HUMAN	35.0027	NA	103637	EQGIQDPIK;GDPGWNGQR;ITADGAHFELR;LALEQQQLICK;LEDHEYKPLDPK;LHLIYLINDVLHHCQR;LLAAVEAFYSPPSHDRPR;MGWSGSGGLGAK;NGPEFEK;NSEGWEQNGLYEFFR;QEQVTAAVAHAVEQQMQK	1;1;1;1;1;1;1;1;1;1;1	11	14	0.1507	12645;11735;11763;18877;18878;22262;25894;33212;33055;14933;7714;31464;32728;32729	-	Calcium homeostasis endoplasmic reticulum protein OS=Homo sapiens OX=9606 GN=CHERP PE=1 SV=3	4.41735e+06	126210
98_1	sp|P32119|PRDX2_HUMAN	6.033	NA	21878.2	QITVNDLPVGR;TDEGIAYR	1;1	2	2	0.096	18275;10291	-	Peroxiredoxin-2 OS=Homo sapiens OX=9606 GN=PRDX2 PE=1 SV=5	617349	56122.6
28_1	sp|P35658|NU214_HUMAN	2.57708	NA	213488	SEAQLQEIR	1	1	1	0.0043	13856	-	Nuclear pore complex protein Nup214 OS=Homo sapiens OX=9606 GN=NUP214 PE=1 SV=2	586989	8632.2
156_1	sp|O00178|GTPB1_HUMAN	23.5844	NA	72408	GGQTASFALK;KIPVLVQSK;MFLNLLSPR;STLLGVLTHGELDNGR;TPEYLHIDQR;VAVVGNVDAGK;VGDNDFLEVR;VITFIDLAGHEK	1;1;1;1;1;1;1;1	8	10	0.13	11605;12323;14378;29233;29234;20154;12669;16663;22235;22234	-	GTP-binding protein 1 OS=Homo sapiens OX=9606 GN=GTPBP1 PE=1 SV=3	3.43598e+06	114533
195_1	sp|Q05682|CALD1_HUMAN	12.2159	NA	93175.4	GNVFSSPTAAGTPNK;LEQYTSAIEGTK;QKEFDPTITDASLSLPSR;VLEEEEQR	1;1;1;1	4	5	0.0668	25122;25120;22134;32834;12734	-	Caldesmon OS=Homo sapiens OX=9606 GN=CALD1 PE=1 SV=3	7.86655e+06	178785
154_1	sp|P49959|MRE11_HUMAN	2.22182	NA	80543.3	DIIHFFR	1	1	1	0.0099	10828	-	Double-strand break repair protein MRE11 OS=Homo sapiens OX=9606 GN=MRE11 PE=1 SV=3	113641	2913.87
404_1	sp|Q9BVP2|GNL3_HUMAN	2.64878	NA	61954.4	ELPTVVFR	1	1	1	0.0146	11168	-	Guanine nucleotide-binding protein-like 3 OS=Homo sapiens OX=9606 GN=GNL3 PE=1 SV=2	101793	3393.1
186_1	sp|O43719|HTSF1_HUMAN	97.5988	NA	85800.6	AESGWFHVEEDR;APEPTDAR;DGDTQTDAGGEPDSLGQQPTDTPYEWDLDKK;DLDEEGSEK;DPQTEEFKVK;EAEEGCPEKESEEGCPK;EFEENGLEK;ELHENVLDK;ESEDDLNK;ESEDDLNKESEEEVGPTK;ESEEGNPVR;ESVELALK;GDGLCCYLK;GWEAFLNAPEANR;HPDGVASVSFR;HPDGVASVSFRDPEEADYCIQTLDGR;ITEDFIATYQANYGFSNDGASSSTANVEDVHAR;KAESGWFHVEEDR;LHVEVAK;LLDEDEIR;LRGWEAFLNAPEANR;MNAQETATGMAFEEPIDEK;MQELYGDGK;NDCEENGLAK;NMFHPMDFEDDPLVLNEIR;QITAQAWDGTTDYQVEETSR;QLDWRPER;TAEE…	1;1;1;1;1;1;1;1;1;1;1;1;1;1;1;1;1;1;1;1;1;1;1;1;1;1;1;1;1;1	30	37	0.4675	25422;25421;8624;38701;12540;18588;32392;32391;14491;14565;10893;33119;12428;9403;14183;25700;16928;37841;38952;28067;7057;12109;29915;29914;33736;12944;16248;35433;35228;35225;14667;12660;12661;30374;26095;26074;26070	-	HIV Tat-specific factor 1 OS=Homo sapiens OX=9606 GN=HTATSF1 PE=1 SV=1	6.77204e+07	1.20929e+06
193_1	sp|Q9Y651|SOX21_HUMAN	2.47148	NA	28561.6	AAAAAAAAAAR	1	1	1	0.0399	9308	-	Transcription factor SOX-21 OS=Homo sapiens OX=9606 GN=SOX21 PE=2 SV=1	1.06155e+06	96504.2
191_1	sp|Q01844|EWS_HUMAN	8.45513	NA	68435.7	AAVEWFDGK;AAVEWFDGKDFQGSK;GDATVSYEDPPTAK	1;1;1	3	3	0.0442	12567;29266;25173	-	RNA-binding protein EWS OS=Homo sapiens OX=9606 GN=EWSR1 PE=1 SV=1	2.95336e+06	128407
188_1	sp|Q96GM8|TOE1_HUMAN	3.00208	NA	56512	TLFLELIR	1	1	1	0.0157	12165	-	Target of EGR1 protein 1 OS=Homo sapiens OX=9606 GN=TOE1 PE=1 SV=1	46919.9	1954.99
455_1	sp|P27694|RFA1_HUMAN	78.9854	NA	68095.3	AAGPSLSHTSGGTQSK;ATAFNEQVDKFFPLIEVNK;ATVMDVKPVDYR;CDTEFPNFK;DKNEQAFEEVFQNANFR;FFPLIEVNK;FIVNTLK;GDTNIKPILQVINIRPITTGNSPPR;GWFDAEGQALDGVSISDLK;NIYLMDTSGK;QPVLAIK;SENLGQGDKPDYFSSVATVVYLR;SGGVGGSNTNWK;SKDSLVDIIGICK;SLSVLSSSTIIANPDIPEAYK;SYEDATK;VETYNDESR;VGQLSEGAIAAIMQK;VIDQQNGLYR;VKVETYNDESR;VVPIASLTPYQSK;VVTATLWGEDADKFDGSR;VYYFSK	1;1;1;1;1;1;1;1;1;1;1;1;1;1;1;1;1;1;1;1;1;1;1	23	34	0.4708	25946;25945;34497;34498;23763;23762;16461;33535;33534;14917;8089;37311;32859;15971;6465;6463;6464;36616;36615;16655;25132;25131;34477;7503;15112;26615;18095;18120;22130;22129;24015;32422;32424;7342	-	Replication protein A 70 kDa DNA-binding subunit OS=Homo sapiens OX=9606 GN=RPA1 PE=1 SV=2	3.59729e+07	1.09009e+06
406_1	sp|Q9NW82|WDR70_HUMAN	82.6004	NA	73155	AAEDSPYWVSPAYSK;CLWHPK;DGNLIAAACQNGSIQIWDR;FWDFAGMDASFK;GDQYIVDMANTK;GEFMTCSNDATVR;GHTAMLHTGSWHPK;IPDSHEITLK;KVIPTTCTYSR;LNQIMVGTGNGLAK;LVFFER;LVTGGYDYDVK;NIALDKTDDSNPR;NLTVHPK;QAETLTQDYIITPHALPMFR;QAHDSGTDTSCVTFSYDGNVLASR;QNEDIEPTSSR;RQNEDIEPTSSR;SLQPCECHQIK;SLQYSNTGDMILVVSGSSQAK;TFDLEAMFEQTR;TFDLEAMFEQTRR;TMFAQVESDDEEAK;TMFAQVESDDEEAKNEPEWK;TVSALGLDPSGAR;TWEVENPK;TWEVENPKK	1;1;1;1;1;1;1;1;1;1;1;1;1;1;1;1;1;1;1;1;1;1;1;1;1;1;1	27	34	0.4679	29106;8198;33684;24461;24859;22602;25988;27618;16339;16341;21752;21751;24347;7444;18875;25363;25362;7392;35506;36780;20279;24729;23904;23905;34323;34324;34322;25991;28774;28215;35688;19318;12108;15693	-	WD repeat-containing protein 70 OS=Homo sapiens OX=9606 GN=WDR70 PE=1 SV=1	4.99396e+07	1.3142e+06
272_1	sp|P49736|MCM2_HUMAN	104.117	NA	101832	AGIVTSLQAR;AIFTTGQGASAVGLTAYVQR;ATEDGEEDEEMIESIENLEDLKGHSVR;CTVIAAANPIGGR;DTVDPVQDEMLAR;ESMATGSIPITVR;EWTLEAGALVLADR;EWVSMAGPR;FDILCVVR;FGAQQDTIEVPEK;FGAQQDTIEVPEKDLVDK;FSHDLK;GLALALFGGEPK;GNDPLTSSPGR;GVCLIDEFDK;GVCLIDEFDKMNDQDR;IFASIAPSIYGHEDIK;IFASIAPSIYGHEDIKR;ISHLPLVEELR;ITNHIHVR;LEIHHR;MYSDLR;QINIHNLSAFYDSELFR;QLHLNQLIR;QLVAEQVTYQR;RDNNELLLFILK;THVDSHGHNVFK;TSGVVTSCTGVLPQLSMVK;TSIHEAMEQQSISI…	1;1;1;1;1;1;1;1;1;1;1;1;1;1;1;1;1;1;1;1;1;1;1;1;1;1;1;1;1;1;1;1;1	33	51	0.4204	12413;32893;32892;38227;38226;20999;26010;22836;27277;12763;12552;25428;33096;33095;5977;16968;16967;14697;17705;32274;32276;32275;30105;30103;31935;31933;31934;21184;21183;21189;11847;7300;6801;33413;33411;15811;15813;15311;22021;26003;23268;23269;32383;30450;30449;20258;21322;30395;6506;6505;6507	-	DNA replication licensing factor MCM2 OS=Homo sapiens OX=9606 GN=MCM2 PE=1 SV=4	4.68655e+07	956439
5_1	sp|P0CG48|UBC_HUMAN	18.3135	NA	76991.5	EGIPPDQQR;ESTLHLVLR;IQDKEGIPPDQQR;MQIFVK;TLSDYNIQK;TLSDYNIQKESTLHLVLR	1;1;1;1;1;1	6	12	0.054	12927;12928;12926;13723;13722;26816;26815;26817;26823;6411;14065;33907	sp|P62979|RS27A_HUMAN;sp|P0CG47|UBB_HUMAN;sp|P62987|RL40_HUMAN	Polyubiquitin-C OS=Homo sapiens OX=9606 GN=UBC PE=1 SV=3	4.79194e+07	760625
158_1	sp|Q9NPQ8|RIC8A_HUMAN	12.4933	NA	59671.5	ALLIFLEK;LAELLVSVLEQGLPPSHR;SYNQEHSQSFTFDDAQQEDR;TEEFHGHAVNLLGNLPLK	1;1;1;1	4	4	0.1205	10810;32322;35998;32670	-	Synembryn-A OS=Homo sapiens OX=9606 GN=RIC8A PE=1 SV=3	1.59487e+06	49839.7
571_1	sp|Q86UE8|TLK2_HUMAN	3.09062	NA	87606.4	YLLLHLLGR	1	1	1	0.0117	14600	sp|Q9UKI8|TLK1_HUMAN	Serine/threonine-protein kinase tousled-like 2 OS=Homo sapiens OX=9606 GN=TLK2 PE=1 SV=2	0	0
650_1	sp|P42285|MTREX_HUMAN	17.0426	NA	117729	EAIQCVDNNQSVLVSAHTSAGK;LDFNTDEEK;LTEQLAGPLR;SFYQFQHYR;TVLQMDELK;YCLPFLQPGR	1;1;1;1;1;1	6	6	0.0662	35418;15033;14588;20280;13947;19558	-	Exosome RNA helicase MTR4 OS=Homo sapiens OX=9606 GN=MTREX PE=1 SV=3	715219	12122.4
111_1	sp|O60524|NEMF_HUMAN	4.94227	NA	122878	AAEPLLTLER;EVQTVTSIQK	1;1	2	2	0.0186	15131;15746	-	Nuclear export mediator factor NEMF OS=Homo sapiens OX=9606 GN=NEMF PE=1 SV=4	177875	2964.58
400_1	sp|P13639|EF2_HUMAN	72.1147	NA	95276.9	CELLYEGPPDDEAAMGIK;CLYASVLTAQPR;DSVVAGFQWATK;EDLYLKPIQR;EGALCEENMR;EGIPALDNFLDK;ETVSEESNVLCLSK;FSVSPVVR;FYAFGR;GHVFEESQVAGTPMFVVK;GPLMMYISK;IMGPNYTPGK;KEDLYLKPIQR;KIWCFGPDGTGPNILTDITK;NMSVIAHVDHGK;NPADLPK;STLTDSLVCK;TFCQLILDPIFK;TGTITTFEHAHNMR;TILMMGR;VFDAIMNFK;VFSGLVSTGLK;VNFTVDQIR;YEWDVAEAR;YFDPANGK	1;1;1;1;1;1;1;1;1;1;1;1;1;1;1;1;1;1;1;1;1;1;1;1;1	25	27	0.3124	32854;23303;21266;20264;18157;21916;28146;9471;6306;32369;12934;13971;24016;34690;34691;21236;21237;6144;15476;26154;28437;7735;14160;14954;14414;15888;9973	-	Elongation factor 2 OS=Homo sapiens OX=9606 GN=EEF2 PE=1 SV=4	2.89328e+07	556399
309_1	sp|Q96HR8|NAF1_HUMAN	5.64365	NA	53683.1	DFTQYIFTEK;FNSSDHIESK	1;1	2	2	0.0405	20739;16650	-	H/ACA ribonucleoprotein complex non-core subunit NAF1 OS=Homo sapiens OX=9606 GN=NAF1 PE=1 SV=2	560333	56033.3
307_1	sp|Q9H501|ESF1_HUMAN	74.1885	NA	98735	DGTSPEEEIEIER;DKLTPWEQFLEK;DVASEVNLTAYKPK;EMQSVVQLIMTR;EQELTQAIK;ESAEEMVK;FIPDDITFDDEPK;FIPDDITFDDEPKDVASEVNLTAYKPK;FKIDSNISPK;FQAMYTSHLFNLDPSDPNFK;GGVIFSVK;GKENDMEMEIK;GRPISHSTTEDLK;GRPISHSTTEDLKR;GSENKTDLDNSIGIK;IVEHQNLSK;KEQELTQAIK;LAVCNMDWDR;LNYAVDKR;NIVQHTTDSSLEEK;QLLQVIQEK;SQKDDEEQIAK;TDLDNSIGIK;YYYAVVDCDSPETASK	1;1;1;1;1;1;1;1;1;1;1;1;1;1;1;1;1;1;1;1;1;1;1;1	24	30	0.2785	26342;27042;27043;27059;27058;24803;13493;10239;27442;38215;38214;16212;35644;7352;21677;24964;28179;28093;13719;13720;17449;20387;11585;28229;14638;14075;20709;20708;13925;31387	-	ESF1 homolog OS=Homo sapiens OX=9606 GN=ESF1 PE=1 SV=1	1.91963e+07	426583
279_1	sp|P69905|HBA_HUMAN	2.61344	NA	15247.9	VGAHAGEYGAEALER	1	1	1	0.1056	26954	-	Hemoglobin subunit alpha OS=Homo sapiens OX=9606 GN=HBA1 PE=1 SV=2	418836	52354.4
175_1	sp|Q15046|SYK_HUMAN	2.44361	NA	68004.6	LIFYDLR	1	1	1	0.0117	10640	-	Lysine--tRNA ligase OS=Homo sapiens OX=9606 GN=KARS1 PE=1 SV=3	41986	1354.39
430_1	sp|Q9H9F9|ARP5_HUMAN	2.7029	NA	68254.3	LSIAVEQAK	1	1	1	0.0148	11118	-	Actin-related protein 5 OS=Homo sapiens OX=9606 GN=ACTR5 PE=1 SV=2	577046	22194.1
647_1	sp|P49902|5NTC_HUMAN	2.64878	NA	64928.3	HLDSSSNERPDISSIQR	1	1	1	0.0303	32128	-	Cytosolic purine 5'-nucleotidase OS=Homo sapiens OX=9606 GN=NT5C2 PE=1 SV=1	56943.3	2033.69
655_1	sp|Q9UGJ1|GCP4_HUMAN	3.36318	NA	76041.3	EAPASGWAALGLSYK	1	1	2	0.0225	26748;26746	-	Gamma-tubulin complex component 4 OS=Homo sapiens OX=9606 GN=TUBGCP4 PE=1 SV=1	460346	13539.6
311_1	sp|Q5D862|FILA2_HUMAN	19.4621	NA	247928	FSNSSSSNEFSK;QDGECGTLSK;QSSYGQHGSGSSQSSGYGQYGSR;SGQSSYGQHSSGSSQSSGYGQHGSR;SGSGQSSGFGQHGSGSGQSSGFGQHESGSGK;SVVTVIDVFYK	1;1;1;1;1;1	6	7	0.0468	21584;14490;35541;36417;37669;37668;20103	-	Filaggrin-2 OS=Homo sapiens OX=9606 GN=FLG2 PE=1 SV=1	1.05311e+06	14626.5
67_1	sp|Q9H2M9|RBGPR_HUMAN	6.60774	NA	155886	DAQIGWIQTVEDLHER;VAQFLVIYAPR	1;1	2	2	0.0194	31840;20321	-	Rab3 GTPase-activating protein non-catalytic subunit OS=Homo sapiens OX=9606 GN=RAB3GAP2 PE=1 SV=1	182332	2604.75
354_1	sp|Q6PKG0|LARP1_HUMAN	2.746	NA	123434	FQQVPTDALANK	1	1	1	0.0109	21918	-	La-related protein 1 OS=Homo sapiens OX=9606 GN=LARP1 PE=1 SV=2	250464	3738.27
498_1	sp|Q8N1G4|LRC47_HUMAN	29.6423	NA	63433.7	AAGGQLPPR;APGPGLAQGLPQLHSLVLR;DGPSLLVVEQVR;EGGDGEEQDVGDAGR;ELSPDIAHLASLK;FLTSQTK;LHEDLCEK;QLQLEAEEQR;TAATLATHELR;VVDLEGSLK	1;1;1;1;1;1;1;1;1;1	10	11	0.1938	8869;31990;21360;26046;23778;7790;12993;19315;19317;17294;11143	-	Leucine-rich repeat-containing protein 47 OS=Homo sapiens OX=9606 GN=LRRC47 PE=1 SV=1	7.02887e+06	219652
177_1	sp|Q3SY69|AL1L2_HUMAN	91.0728	NA	101681	ADPLALAAEK;AMVEAVQLIADGK;DAFENGEWGR;DGTPVFK;DLGEEALNEYLK;EESFGPIMVISK;EGATLVYGGR;FAELSVK;FEGFIQK;FLFPEGIK;FQNGDIDGVLQR;GASAINWTLIMGDKK;GVINIIPGSGGIAGQR;HGSIIYHPSILPR;IGDPLDR;IPQPEEGATYEGIQK;LALIGQSLFGQEVYSHLR;LEAGTVFINTYNK;LGFTGSTPIGK;LLQYCETGVK;MGMGAVFFNK;NGLVLFGNDGK;NLQFEDGK;SAACLAAGNTLVLKPAQVTPLTALK;SCDVEPNDTVDALYNR;SPLIIFNDCELDK;TDVAAPFGGVK;TYDTINPTDGSTICK;VSYASLADVDK;VVEEIKK;VVGVFTVPDKDGK	1;1;1;1;1;1;1;1;1;1;1;1;1;1;1;1;1;1;1;1;1;1;1;1;1;1;1;1;1;1;1	31	33	0.3965	12029;22294;17195;6357;23756;22062;22061;12570;7018;8903;10930;22828;28295;26455;26042;6830;28990;33091;25598;13982;18237;14722;15795;10924;36466;31386;27677;13554;29285;16787;8371;22809;22808	-	Mitochondrial 10-formyltetrahydrofolate dehydrogenase OS=Homo sapiens OX=9606 GN=ALDH1L2 PE=1 SV=2	3.48828e+07	545043
385_2	sp|O95373|IPO7_HUMAN	21.2196	NA	119440	AFAVGVQQVLLK;AIFQTIQNR;ETENDDLTNVIQK;LLEVIILQCK;NPVWYQALTHGLNEEQR;SPLVAAMQHFLPVLK;TMGFCYQILTEPNADPR;WALHILAR	1;1;1;0;1;1;1;1	7	7	0.0973	20198;14379;26681;18867;33302;28872;32912;11608	-	Importin-7 OS=Homo sapiens OX=9606 GN=IPO7 PE=1 SV=1	1.89577e+06	42128.2
385_1	sp|O15397|IPO8_HUMAN	5.65086	NA	119861	IINFAPSLLR;LLEVIILQCK;TYAVGIQQVLLK	1;0;1	2	2	0.0309	16077;18867;21970	-	Importin-8 OS=Homo sapiens OX=9606 GN=IPO8 PE=1 SV=2	235248	4356.45
152_1	sp|P02788|TRFL_HUMAN	2.43496	NA	78131.9	LRPVAAEVYGTER	1	1	1	0.0183	25412	-	Lactotransferrin OS=Homo sapiens OX=9606 GN=LTF PE=1 SV=6	467298	9735.38
305_1	sp|Q9Y262|EIF3L_HUMAN	36.8154	NA	66684.4	GDPQVYEELFSYSCPK;IDESIHLQLR;IQLLVFK;KSEEEIDFLR;LAGFLDLTEQEFR;LHSLLGDYYQAIK;NFIQYFHK;TVSDLIDQK;VLENIELNKK;VSSDVIDQK;VYEIQDIYENSWTK;YEMINK;YGDFFIR	1;1;1;1;1;1;1;1;1;1;1;1;1	13	14	0.234	31945;18699;8751;19993;27151;26754;26755;14562;12479;17882;11867;30437;7078;10126	-	Eukaryotic translation initiation factor 3 subunit L OS=Homo sapiens OX=9606 GN=EIF3L PE=1 SV=1	5.34471e+06	167022
171_1	sp|P01857|IGHG1_HUMAN	8.68225	NA	36083.2	ALPAPIEK;FNWYVDGVEVHNAK;GPSVFPLAPSSK	1;1;1	3	4	0.103	8173;29187;29188;17419	sp|P0DOX5|IGG1_HUMAN	Immunoglobulin heavy constant gamma 1 OS=Homo sapiens OX=9606 GN=IGHG1 PE=1 SV=1	1.27424e+06	84949.5
47_1	sp|Q8IX18|DHX40_HUMAN	8.68459	NA	88503.8	DNSFLIVTGNTGSGK;FSVIILDEAHER;LGLDILEVVPISK	1;1;1	3	3	0.0513	26469;24639;23824	-	Probable ATP-dependent RNA helicase DHX40 OS=Homo sapiens OX=9606 GN=DHX40 PE=1 SV=2	4.11893e+06	79210.1
173_1	sp|Q6IA86|ELP2_HUMAN	2.4934	NA	92440.9	LFAPWK	1	1	1	0.0073	6327	-	Elongator complex protein 2 OS=Homo sapiens OX=9606 GN=ELP2 PE=1 SV=2	51786.1	1362.79
594_1	sp|O60942|MCE1_HUMAN	3.00208	NA	68512.6	GVTQVTTQPK	1	1	1	0.0168	13472	-	mRNA-capping enzyme OS=Homo sapiens OX=9606 GN=RNGTT PE=1 SV=1	201577	5304.66
298_1	sp|Q9Y2J2|E41L3_HUMAN	6.54183	NA	120603	AVLEQEETAAASR;IRPGEFEQFESTIGFK;NWLDPAK;VCVEHHTFFR	1;1;0;0	2	2	0.0423	23210;31561;8329;21910	-	Band 4.1-like protein 3 OS=Homo sapiens OX=9606 GN=EPB41L3 PE=1 SV=2	509087	8628.6
298_3	sp|O43491|E41L2_HUMAN	50.5674	NA	112519	APHLQLIEGK;DSEGVDIK;DSSQLGTDATK;DYFGLLFQESPEQK;EISPGSGPGEIR;EPTQAVVEEQVLDKEEPLPEEQR;ETQEDKLEGGAAK;EVQTNELK;GSQPPPAAESQSSLR;HQASISELK;LVSPEQPPK;NWLDPAK;QASTLIDRPAPHFER;SNFYIK;SYTLVVAK;VCVEHHTFYR;VEGDNIYVR;VRPAELEQFESTIGFK	1;1;1;1;1;1;1;1;1;1;1;0;1;1;1;1;1;1	17	20	0.202	14898;14897;8775;15437;29476;17830;37247;23229;11162;26506;12335;11964;8329;29857;6527;9195;22361;22363;13634;31203;31201	-	Band 4.1-like protein 2 OS=Homo sapiens OX=9606 GN=EPB41L2 PE=1 SV=1	1.04382e+08	1.68358e+06
298_2	sp|P11171|41_HUMAN	14.2232	NA	96957.3	ASNGDTPTHEDLTK;DVPIVHTETK;FYPPDPAQLTEDITR;TQTVTISDNANAVK;VCVEHHTFFR;VVVHQETEIADE	1;1;1;1;0;1	5	5	0.0868	25963;15904;30133;25434;21910;23018	-	Protein 4.1 OS=Homo sapiens OX=9606 GN=EPB41 PE=1 SV=4	103219	1947.53
150_4	sp|P11021|BIP_HUMAN	89.8594	NA	72288.4	AKFEELNMDLFR;DNHLLGTFDLTGIPPAPR;EFFNGK;EFFNGKEPSR;ELEEIVQPIISK;ETAEAYLGK;FEELNMDLFR;IEWLESHQDADIEDFK;IEWLESHQDADIEDFKAK;IINEPTAAAIAYGLDK;IINEPTAAAIAYGLDKR;IQQLVK;ITPSYVAFTPEGER;KSDIDEIVLVGGSTR;LYGSAGPPPTGEEDTAEK;LYGSAGPPPTGEEDTAEKDEL;MKETAEAYLGK;NELESYAYSLK;NTVVPTK;NTVVPTKK;SDIDEIVLVGGSTR;SQIFSTASDNQPTVTIK;TFAPEEISAMVLTK;TKPYIQVDIGGGQTK;TWNDPSVQQDIK;VEIIANDQGNR;VLEDSDLK;VLEDSDLKK;VTHAVVTVPAYFNDAQ…	1;1;1;1;1;1;1;1;1;0;1;1;1;1;1;1;1;1;1;1;1;1;1;1;1;0;1;1;1;1	28	37	0.4235	26528;32068;32065;32066;32067;5850;18256;23867;11631;21401;32535;32534;34246;28995;28998;30785;30786;30787;5567;27719;28058;28055;30835;34263;19238;21494;6261;9357;25408;31021;27107;28297;28298;24698;18851;10155;13095;31582;31585;17564	-	Endoplasmic reticulum chaperone BiP OS=Homo sapiens OX=9606 GN=HSPA5 PE=1 SV=2	7.05796e+07	1.80973e+06
150_5	sp|P11142|HSP7C_HUMAN	98.933	NA	70854.2	ARFEELNADLFR;CNEIINWLDK;DAGTIAGLNVLR;DNNLLGK;EIAEAYLGK;FDDAVVQSDMK;FEELNADLFR;FELTGIPPAPR;GPAVGIDLGTTYSCVGVFQHGK;GTLDPVEK;HWPFMVVNDAGRPK;IINEPTAAAIAYGLDK;IINEPTAAAIAYGLDKK;ITITNDKGR;LDKSQIHDIVLVGGSTR;LLQDFFNGK;LLQDFFNGKELNK;LSKEDIER;MKEIAEAYLGK;MVNHFIAEFK;NQTAEKEEFEHQQK;NQVAMNPTNTVFDAK;NSLESYAFNMK;NTTIPTK;QTQTFTTYSDNQPGVLIQVYEGER;RFDDAVVQSDMK;SFYPEEVSSMVLTK;SINPDEAVAYGAAVQAAILSGDK;SQIHDIVLVGGSTR;…	1;1;1;1;1;1;1;1;1;1;1;0;1;0;1;1;1;1;1;1;1;1;1;0;1;1;1;1;1;0;1;1;0;1;1	30	43	0.5588	25832;25831;21140;17881;6579;11932;19650;19633;17779;34967;34966;8692;28914;28995;28998;30440;12457;12481;31041;14095;27720;11829;19616;19082;19083;19588;19590;29941;29963;29064;28858;21108;6606;37500;37499;24201;28448;34954;34953;25857;25859;25858;25994;32596;32595;10758;18851;6404;17209;17211	-	Heat shock cognate 71 kDa protein OS=Homo sapiens OX=9606 GN=HSPA8 PE=1 SV=1	1.28657e+08	3.47723e+06
150_2	sp|P38646|GRP75_HUMAN	59.047	NA	73634.8	AMQDAEVSK;AQFEGIVTDLIR;ASNGDAWVEAHGK;DAGQISGLNVLR;EQQIVIQSSGGLSK;ETAENYLGHTAK;LLGQFTLIGIPPAPR;MEEFKDQLPADECNK;MKETAENYLGHTAK;NTTIPTK;QAASSLQQASLK;RYDDPEVQK;SDIGEVILVGGMTR;SQVFSTAADGQTQVEIK;STNGDTFLGGEDFDQALLR;TTPSVVAFTADGER;VEAVNMAEGIIHDTETK;VINEPTAAALAYGLDK;YDDPEVQK	1;1;1;1;1;1;1;1;1;0;1;1;1;1;1;1;1;1;1	18	22	0.3373	11567;22838;22196;22225;22197;22226;19288;25683;21982;28125;31227;28117;6606;18948;16226;25108;30684;33311;25182;31257;31256;28812;11924	-	Stress-70 protein, mitochondrial OS=Homo sapiens OX=9606 GN=HSPA9 PE=1 SV=2	6.38027e+07	1.48378e+06
41_1	sp|Q15750|TAB1_HUMAN	52.0723	NA	54610.4	ALEAAHGPGQANQEIAAMIDTEFAK;ASLQSQLPEGVPQHQLPPQYQK;GTESHPPEDSWLK;HEDMTLLVR;LSAELLLGQLNAEHAEADVR;LSQLGLDAGK;LWSVDHGEQSVVTAP;LYVANVGTNR;QTSLDAVAQAVVDR;QVGIICGQESTR;SENNCFLYGVFNGYDGNR;SFLESIDDALAEK;VLLQAFDVVER;VTNFVAQR;VYPVSVPYSSAQSTSK;YGYTDIDLLSAAK	1;1;1;1;1;1;1;1;1;1;1;1;1;1;1;1	16	17	0.4544	36760;36260;25869;25870;15161;34045;12095;28530;14915;25657;22367;33849;24869;20668;10531;29467;24665	-	TGF-beta-activated kinase 1 and MAP3K7-binding protein 1 OS=Homo sapiens OX=9606 GN=TAB1 PE=1 SV=1	3.30633e+07	1.37764e+06
150_1	sp|P34931|HS71L_HUMAN	3.00208	NA	70331.3	AKIHDIVLVGGSTR;ATAGDTHLGGEDFDNR;DAGVIAGLNVLR;DNNLLGR;IINEPTAAAIAYGLDK;ITITNDKGR;LSKEEIER;NALESYAFNMK;NSTIPTK;TTPSYVAFTDTER;VEIIANDQGNR;YKAEDEVQR	1;0;0;0;0;0;0;0;0;0;0;0	1	1	0.2075	25523;29168;17783;7204;28995;28998;12457;12481;12134;20610;6318;25994;18851;15867;15865;15864	-	Heat shock 70 kDa protein 1-like OS=Homo sapiens OX=9606 GN=HSPA1L PE=1 SV=2	56291	1443.36
402_1	sp|P42704|LPPRC_HUMAN	222.73	NA	157805	AENQPIRDVLK;AFAETHIK;AGYPQYVSEILEK;AILQENGCLSDSDMFSQAGLR;AKYESDMVTGGYAALINLCCR;CVANNQVETLEK;DAGIEPGPDTYLALLNAYAEKGDIDHVK;DAHLLVESK;DIQEESTFSSR;DLPVTEAVFSALVTGHAR;DTTALSFFHMLNGAALR;EAVTTLK;EDGPSVFGSFFLQHCVTMNTPVEK;EEAYNSLMK;EEGFPIRPHYFWPLLVGR;EGNQEVPFDVPELWYEDEK;EGNQEVPFDVPELWYEDEKHSLNSSSASTTEPDFQK;EKDIQEESTFSSR;EKNVQGIIEILK;EQNIVFNAETYSNLIK;EVQMHSFPLQFTLHCALLANK;FSPTDFLAK;GAYDIFLNAK;GDIDHVK;GDLST…	1;1;1;1;1;1;1;1;1;1;1;1;1;1;1;1;1;1;1;1;1;1;1;1;1;1;1;1;1;1;1;1;1;1;1;1;1;1;1;1;1;1;1;1;1;1;1;1;1;1;1;1;1;1;1;1;1;1;1;1;1;1;1;1;1;1;1;1;1;1	70	93	0.5466	20485;10111;26211;26212;35314;35305;35744;24052;38011;38012;12309;20963;31548;31547;31358;31349;6328;37350;14151;34530;34532;34533;35386;39173;39174;27539;27540;23448;31543;36333;36332;12610;15081;15079;6785;30376;18879;9800;16714;38585;20450;30998;30997;9389;9826;14584;7692;23345;19210;26451;26450;26513;26512;8806;14890;32855;32856;29036;29423;30635;12652;23160;23159;7982;18482;23247;23275;23276…	-	Leucine-rich PPR motif-containing protein, mitochondrial OS=Homo sapiens OX=9606 GN=LRPPRC PE=1 SV=3	4.92067e+08	4.82418e+06
91_1	sp|Q9Y463|DYR1B_HUMAN	2.21094	NA	69154.4	HINEVYYAK	1	1	1	0.0143	15847	sp|Q13627|DYR1A_HUMAN	Dual specificity tyrosine-phosphorylation-regulated kinase 1B OS=Homo sapiens OX=9606 GN=DYRK1B PE=1 SV=1	94287.7	3367.42
290_1	sp|Q08188|TGM3_HUMAN	6.60774	NA	76583.6	VITNFNSAHDTDR;VPDESEVVVER	1;1	2	3	0.0346	26028;26029;19748	-	Protein-glutamine gamma-glutamyltransferase E OS=Homo sapiens OX=9606 GN=TGM3 PE=1 SV=4	3.27748e+06	76220.6
668_1	sp|P35611|ADDA_HUMAN	2.58647	NA	80904.7	TSTSAVPNLFVPLNTNPK	1	1	1	0.0244	31731	-	Alpha-adducin OS=Homo sapiens OX=9606 GN=ADD1 PE=1 SV=2	0	0
573_1	sp|O00429|DNM1L_HUMAN	5.58855	NA	81826.1	DTLQSELVGQLYK;LGIIGVVNR	1;1	2	2	0.0299	26123;10671	-	Dynamin-1-like protein OS=Homo sapiens OX=9606 GN=DNM1L PE=1 SV=2	585202	11253.9
540_1	sp|Q8WVZ9|KBTB7_HUMAN	5.60212	NA	77113.8	EACASFLAR;EMVIFFGHPR;LYAASDMLQLEYVR;SQAQSYIAHNFK;TVTSSAVCVSPDHDIYLAAQPR;YGDLLYK	0;0;0;1;1;0	2	2	0.1082	12592;18978;18977;29123;23757;35721;8964	-	Kelch repeat and BTB domain-containing protein 7 OS=Homo sapiens OX=9606 GN=KBTBD7 PE=1 SV=1	134858	3644.8
292_1	sp|Q9H0A0|NAT10_HUMAN	12.2032	NA	115657	ASEVFLQR;QQSAQSQVSTTAENK;QTIQYIHPADAVK;TLSDDLDEAAK	1;1;1;1	4	4	0.0459	10901;28323;25901;17104	-	RNA cytidine acetyltransferase OS=Homo sapiens OX=9606 GN=NAT10 PE=1 SV=2	1.18884e+06	20149.8
540_2	sp|Q86V97|KBTB6_HUMAN	21.0643	NA	76088.8	DPFLCCDPYSGDLYK;EACASFLAR;EMVIFFGHPR;FADAFGHR;LLLITSR;LYAASDMLQLEYVR;SQAQSYIAQNFK;TDLWVYKPAQNSWQQLADR;VSLSEANVER;VTVYEYDIR;YGDLLYK	1;0;0;1;1;0;1;1;1;1;0	7	8	0.178	31184;12592;18978;18977;10195;7581;29123;23476;35373;35372;14831;16469;8964	-	Kelch repeat and BTB domain-containing protein 6 OS=Homo sapiens OX=9606 GN=KBTBD6 PE=1 SV=1	5.6018e+06	147416
97_1	sp|Q13617|CUL2_HUMAN	5.60684	NA	86926.8	FNNFIK;LTSFITVFK	1;1	2	2	0.0201	6760;13352	-	Cullin-2 OS=Homo sapiens OX=9606 GN=CUL2 PE=1 SV=2	5.79223e+06	123239
45_1	sp|Q12955|ANK3_HUMAN	18.4794	NA	480113	ATFSPIVTVEPR;DFPQYFAVVSR;ELIVLR;GNQAEPTEVIIR;NATTDALTSVLTK;TLEQQENFEEVAR;VGLQAQPVPDEIVK	1;1;1;1;1;1;1	7	7	0.0185	21506;21823;5879;21778;22022;28134;26106	-	Ankyrin-3 OS=Homo sapiens OX=9606 GN=ANK3 PE=1 SV=3	2.32641e+06	8947.75
473_1	sp|P25440|BRD2_HUMAN	11.6341	NA	88006.3	AVHEQLAALSQGPISKPK;DAQEFAADVR;TESSSAQQVAVSR;VVHIIQAR	1;1;1;1	4	4	0.0612	31450;15399;22468;10569	-	Bromodomain-containing protein 2 OS=Homo sapiens OX=9606 GN=BRD2 PE=1 SV=2	1.93639e+06	53788.7
575_1	sp|Q86VM9|ZCH18_HUMAN	18.3633	NA	106315	AGAEDDEEKGEGTPR;APAAPADR;AVEDAIAR;EAATTGPQVK;GGQYENFR;TTAPVPEPTKPGDPR;VQYTETEPYHNYR	1;1;1;1;1;1;1	7	7	0.0808	27627;6451;8363;12085;11362;27660;29463	-	Zinc finger CCCH domain-containing protein 18 OS=Homo sapiens OX=9606 GN=ZC3H18 PE=1 SV=2	1.14103e+07	215289
673_1	sp|Q01433|AMPD2_HUMAN	8.14682	NA	100624	CGVPFTDLLDAAK;HLEEIVHVEQGR;NPLPEYLSR	1;1;1	3	3	0.0387	24105;25085;14295	-	AMP deaminase 2 OS=Homo sapiens OX=9606 GN=AMPD2 PE=1 SV=2	1.04146e+06	23143.6
664_1	sp|O95232|LC7L3_HUMAN	18.05	NA	51435.1	IHDENLR;IQVLTDK;LVEQLKEER;STTSTIESFAAQEK;YLQSLLAEVER;YYLCGFCPAELFTNTR	1;1;1;1;1;1	6	8	0.1481	9594;7604;16066;16064;26276;26275;21612;32897	-	Luc7-like protein 3 OS=Homo sapiens OX=9606 GN=LUC7L3 PE=1 SV=2	9.77978e+06	465704
577_1	sp|Q9H2P0|ADNP_HUMAN	35.024	NA	123485	HQVIQTVHPVEK;ICTICNELFPENVYSVHFEK;ISNDNPEEHVLK;KLDDDSDSPSFFEEKPEEPVVLALDPK;LAASLWLWK;LNQSPSLAPVK;SDIASHFSNK;SPSLSQSQASR;STFNDVEK;TYEQMEFPLLK;VEGFWSK;VPAVANYIMK	1;1;1;1;1;1;1;1;1;1;1;1	12	12	0.1343	24294;36407;23790;38172;14265;16366;14888;16187;10633;23886;8529;14893	-	Activity-dependent neuroprotector homeobox protein OS=Homo sapiens OX=9606 GN=ADNP PE=1 SV=1	1.00132e+07	141032
275_1	sp|O75151|PHF2_HUMAN	3.36318	NA	120700	VASIETGLAAAAAK	1	1	1	0.0128	20193	sp|Q9UPP1|PHF8_HUMAN	Lysine-specific demethylase PHF2 OS=Homo sapiens OX=9606 GN=PHF2 PE=1 SV=4	187941	3417.11
542_1	sp|P16383|GCFC2_HUMAN	26.4697	NA	89329.4	ALNQAESFIGEHHLDHLK;AVEDDVFIPLYPK;ELPVPGSAEEEPPSGGGR;LLNPLIR;LTLLQETHR;QFWSGLK;TQWILEEIESR;VQLIDWNPLK;YLIIALLNATPGPDVVK	1;1;1;1;1;1;1;1;1	9	13	0.1408	33348;33347;33354;26401;26397;30150;8175;15048;15047;8840;24029;18770;30553	-	GC-rich sequence DNA-binding factor 2 OS=Homo sapiens OX=9606 GN=GCFC2 PE=1 SV=2	6.82406e+06	131232
559_1	sp|Q12996|CSTF3_HUMAN	3.24456	NA	82868.7	GVEAVGSYAENQR	1	1	1	0.0181	23326	-	Cleavage stimulation factor subunit 3 OS=Homo sapiens OX=9606 GN=CSTF3 PE=1 SV=1	3.17818e+07	794546
608_1	sp|Q04637|IF4G1_HUMAN	2.4934	NA	175382	LKEELEEAR	1	1	1	0.0056	15271	-	Eukaryotic translation initiation factor 4 gamma 1 OS=Homo sapiens OX=9606 GN=EIF4G1 PE=1 SV=4	0	0
428_1	sp|Q53F19|NCBP3_HUMAN	38.8694	NA	70549.3	ADSVSSSNIK;AEAPAGPALGLPSPEAESGVDR;AFSSNPVVR;AGSFITGIDVTSK;ALIGDDVGLTSYK;ALINMSSLPAQDK;GEPEPMEVEEGELEIVPVRR;GILSNSWK;HLLDEKR;MTMYADEVESQLK;SGNLWTR;VVVEYHEELPALK;YGNPNYGGMK	1;1;1;1;1;1;1;1;1;1;1;1;1	13	15	0.2548	12240;33594;11539;20883;22542;23565;24032;35200;9825;9962;27291;8051;26850;26848;15251	-	Nuclear cap-binding protein subunit 3 OS=Homo sapiens OX=9606 GN=NCBP3 PE=1 SV=2	4.21351e+07	1.27682e+06
258_1	sp|Q96I24|FUBP3_HUMAN	5.18685	NA	61602.2	EMVLEIIR;IQNDAGVR;RPLDDGVGNQLGALVHQR	1;0;1	2	2	0.0594	12118;8993;32174	-	Far upstream element-binding protein 3 OS=Homo sapiens OX=9606 GN=FUBP3 PE=1 SV=2	1.03401e+06	27946.2
63_1	sp|Q7Z6E9|RBBP6_HUMAN	18.889	NA	201442	GTSSIAITALMEEK;GYQVPVLGTPSLLGQSLLHGQLIPTTGPVR;ILPAAALASEHSK;LGYLVSPPQQIR;SKLDEFTNDFAK;YAIPTIDAEAYAIGK	1;1;1;1;1;1	6	6	0.0536	25188;38261;21251;23090;24279;28163	-	E3 ubiquitin-protein ligase RBBP6 OS=Homo sapiens OX=9606 GN=RBBP6 PE=1 SV=1	2.64943e+06	25722.6
258_3	sp|Q92945|FUBP2_HUMAN	43.0506	NA	73070	CGLVIGR;DAFADAVQR;HSVGVVIGR;IAHIMGPPDR;IGGDAATTVNNSTPDFGFGGQK;IGGGIDVPVPR;IGQQPQQPGAPPQQDYTK;IINDLLQSLR;IQNDAGVR;LASQGDSISSQLGPIHPPPR;MILIQDGSQNTNVDKPLR;QLEDGDQPESK;SVSLTGAPESVQK;TSMTEEYR;VQISPDSGGLPER	1;1;1;1;1;1;1;1;0;1;1;1;1;1;1	14	14	0.263	6605;11911;10283;14911;34084;14026;32582;17343;8993;33326;33184;19401;21088;12424;22610	-	Far upstream element-binding protein 2 OS=Homo sapiens OX=9606 GN=KHSRP PE=1 SV=4	1.68824e+07	411766
258_2	sp|Q96AE4|FUBP1_HUMAN	37.2421	NA	67518.5	CQHAAEIITDLLR;GTPQQIDYAR;IAQITGPPDR;IGGDAGTSLNSNDYGYGGQK;IGGNEGIDVPIPR;IQFKPDDGTTPER;IQIAPDSGGLPER;IQNDAGVR;LLDQIVEK;NPPPNADPNMK;RPLEDGDQPDAK;TGLIIGK;VPDGMVGFIIGR	1;1;1;1;1;1;1;0;1;1;1;1;1	12	14	0.2329	27182;27181;16209;13717;32525;22072;26347;22565;8993;11084;17648;22156;22157;5036;19841	-	Far upstream element-binding protein 1 OS=Homo sapiens OX=9606 GN=FUBP1 PE=1 SV=3	1.33139e+07	369831
544_1	sp|Q92917|GPKOW_HUMAN	9.72844	NA	52196.6	GCTPSGEGADSEPR;LADSGDGAGPSPEEK;TFNQVVKPR	1;1;1	3	3	0.0798	24415;24653;14305	-	G-patch domain and KOW motifs-containing protein OS=Homo sapiens OX=9606 GN=GPKOW PE=1 SV=2	533363	16667.6
408_1	sp|O14646|CHD1_HUMAN	2.92956	NA	196567	QYQIVER	1	1	1	0.0041	10559	sp|O14647|CHD2_HUMAN	Chromodomain-helicase-DNA-binding protein 1 OS=Homo sapiens OX=9606 GN=CHD1 PE=1 SV=2	417419	3975.42
666_1	sp|P54886|P5CS_HUMAN	17.935	NA	87247.5	GKDHVVSDFSEHGSLK;GPVGLEGLLTTK;LGSAVVTR;MIDLIIPR;QIAASSQDSVGR;VSGHVITDIVEGK	1;1;1;1;1;1	6	8	0.0868	29892;17340;7238;11376;18527;22587;22589;22588	-	Delta-1-pyrroline-5-carboxylate synthase OS=Homo sapiens OX=9606 GN=ALDH18A1 PE=1 SV=2	3.9899e+07	867369
557_1	sp|Q14527|HLTF_HUMAN	2.80786	NA	113857	INALMHALTDLR	1	1	1	0.0119	23011	-	Helicase-like transcription factor OS=Homo sapiens OX=9606 GN=HLTF PE=1 SV=2	292356	4715.43
95_1	sp|Q9UHX1|PUF60_HUMAN	54.0999	NA	59837.6	AIQALNGR;AVTPPMPLLTPATPGGLPPAAAVAAAAATAK;DIDDDLEGEVTEECGK;FDNSDLSA;GYGFIEYEK;IYVASVHQDLSDDDIK;KQESTVMVLR;KVVAEVYDQER;LGLPPLTPEQQEALQK;QAFAPFGPIK;QESTVMVLR;SIDMSWDSVTMK;SVFEAFGK;VGRPSNIGQAQPIIDQLAEEAR;VVAEVYDQER;VYVGSIYYELGEDTIR	1;1;1;1;1;1;1;1;1;1;1;1;1;1;1;1	16	20	0.3453	8337;8245;37539;30879;8895;14887;30820;30821;17539;22040;22039;30122;30124;13927;13587;23901;9259;35607;18148;31474	-	Poly(U)-binding-splicing factor PUF60 OS=Homo sapiens OX=9606 GN=PUF60 PE=1 SV=1	5.0504e+07	1.80371e+06
352_1	sp|Q2NL82|TSR1_HUMAN	9.00625	NA	91751.8	ASPLFSQHTAADK;EDVLWFKPVELR;IFQFQNFTNTR	1;1;1	3	4	0.0448	23151;23152;26979;24312	-	Pre-rRNA-processing protein TSR1 homolog OS=Homo sapiens OX=9606 GN=TSR1 PE=1 SV=1	1.99741e+07	525635
253_2	sp|P21127|CD11B_HUMAN	7.49887	NA	92563.2	AQHPNIVTVR;DLGTPSEK;DRLEQLER;DSLEEGELRDHR;EINTILK;EIVVGSNMDK;EKEGFPITSLR;ENENHLLVVPESR;ETGFHLTTTNQGASAAGPGFSLK;ETPLPIDPSMFPTWPAK;EYGSPLK;FELGDGR;FGALLSDQGFDLMNK;FLTYFPGR;HLHDNWILHR;IEEGTYGVVYR;ISAEDGLKHEYFR;IWPGYSELPAVK;IYIVMNYVEHDLK;MTFSEHPYNNLR;QPFLPGEVK;SLMETMK;SVEEFQCLNR;TDEIVALK;TDEIVALKR;TLDEILQEK;TLMIQLLR;TSNLLLSHAGILK;VGDFGLAR	0;1;0;1;0;0;0;0;0;0;0;0;0;0;0;0;0;1;0;0;0;0;0;0;0;0;0;0;0	3	4	0.3774	15802;15803;8408;13465;25281;7981;14406;20320;27080;27081;27079;35174;32008;7009;6995;28944;29119;12060;22172;20561;27690;27689;22765;22763;28681;28680;26446;26447;12380;8179;20431;9402;13033;14297;11779;22994;22993;8082	-	Cyclin-dependent kinase 11B OS=Homo sapiens OX=9606 GN=CDK11B PE=1 SV=4	8.6672e+06	196982
623_1	sp|Q9UKV3|ACINU_HUMAN	11.8246	NA	151771	EFKEEGEEIPR;SQEQEVLER;STLADYSAQK;TTSPLEEEER	1;1;1;1	4	4	0.0298	22858;15294;14115;17526	-	Apoptotic chromatin condensation inducer in the nucleus OS=Homo sapiens OX=9606 GN=ACIN1 PE=1 SV=2	6.54048e+06	86059
68_1	sp|Q9UJV9|DDX41_HUMAN	42.6495	NA	69793	DMIGIAFTGSGK;DVLVATDVASK;EGPYGLIICPSR;FPAAILR;GCAFCGGLGHR;GIHHPTPIQIQGIPTILSGR;GITYDDPIK;GVEAVAIHGGK;GVEAVAIHGGKDQEER;LLQEDSSPLLR;MVYLLECLQK;QTHGILEYYCR;SALVKPVTINVGR;SGNTGIATTFINK;TPPPVLIFAEK	1;1;1;1;1;1;1;1;1;1;1;1;1;1;1	15	16	0.2685	17734;15304;22833;6879;17550;33941;12549;12886;29403;20136;20916;24919;22594;22596;21696;18283	-	Probable ATP-dependent RNA helicase DDX41 OS=Homo sapiens OX=9606 GN=DDX41 PE=1 SV=2	9.37991e+06	199572
253_1	sp|Q9UQ88|CD11A_HUMAN	6.18074	NA	91305.5	AQHPNIVTVR;AYTPVVVTQWYR;DRLEQLER;EINTILK;EIVVGSNMDK;EKEGFPITSLR;ENENHLLVVPESR;ETGFHLTTTNQGASAAGPGFSLK;ETPLPIDPSMFPTWPAK;EYGSPLK;FELGDGR;FGALLSDQGFDLMNK;FLTYFPGR;HLHDNWILHR;IEEGTYGVVYR;ISAEDGLKHEYFR;IWPGYSELPVVK;IYIVMNYVEHDLK;MTFSEHPYNNLR;QPFLPGEVK;SLMETMK;SVEEFQCLNR;TDEIVALK;TDEIVALKR;TLDEILQEK;TLMIQLLR;TSNLLLSHAGILK;VGDFGLAR	0;1;0;0;0;0;0;0;0;0;0;0;0;0;0;0;1;0;0;0;0;0;0;0;0;0;0;0	2	2	0.3729	15802;15803;25881;13465;7981;14406;20320;27080;27081;27079;35174;32008;7009;6995;28944;29119;12060;22172;20561;27690;27689;23570;28681;28680;26446;26447;12380;8179;20431;9402;13033;14297;11779;22994;22993;8082	-	Cyclin-dependent kinase 11A OS=Homo sapiens OX=9606 GN=CDK11A PE=1 SV=4	941101	22953.7
639_1	sp|Q9HC44|GPBL1_HUMAN	2.58647	NA	52269.4	SPTATFEK	1	1	1	0.0169	9180	-	Vasculin-like protein 1 OS=Homo sapiens OX=9606 GN=GPBP1L1 PE=1 SV=1	438981	17559.2
551_1	sp|P48444|COPD_HUMAN	49.9771	NA	57174.1	APGFGGFGSSAVSGGSTAAMITETIIETDKPK;EVDNFVDK;GKEVDNFVDK;GVQLQTHPNVDK;GVQLQTHPNVDKK;IEGLLAAFPK;KAPGFGGFGSSAVSGGSTAAMITETIIETDKPK;KNYCNIQVTK;LFTAESLIGLK;LHVENEDK;NTLEWCLPVIDAK;QHTFVETESVR;TFTEMDSHEEK;TRIEGLLAAFPK;VLLAAAVCTK;VTQVDGNSPVR;YVYQPMEK	1;1;1;1;1;1;1;1;1;1;1;1;1;1;1;1;1	17	20	0.3151	38250;11257;16260;22044;25478;25477;13481;38432;20045;17577;11664;27604;21953;21952;21459;22569;21473;13071;16931;13405	-	Coatomer subunit delta OS=Homo sapiens OX=9606 GN=ARCN1 PE=1 SV=1	2.06712e+07	712799
255_1	sp|O14654|IRS4_HUMAN	5.64365	NA	133685	DVWQVIVKPR;LLQEEEQER	1;1	2	2	0.0151	19216;16983	-	Insulin receptor substrate 4 OS=Homo sapiens OX=9606 GN=IRS4 PE=1 SV=1	1.20392e+06	20405.4
629_1	sp|O43670|ZN207_HUMAN	3.00208	NA	50717.1	LIHPDEDISLEER	1	1	1	0.0272	27703	-	BUB3-interacting and GLEBS motif-containing protein ZNF207 OS=Homo sapiens OX=9606 GN=ZNF207 PE=1 SV=1	867799	96422.1
424_1	sp|P08123|CO1A2_HUMAN	6.00417	NA	129235	GPAGPSGPAGK;GPSGPQGIR	1;1	2	2	0.0146	9572;8904	-	Collagen alpha-2(I) chain OS=Homo sapiens OX=9606 GN=COL1A2 PE=1 SV=7	470614	5957.14
124_1	sp|Q9P2J5|SYLC_HUMAN	2.78844	NA	134379	WQFLTLR	1	1	1	0.006	11228	-	Leucine--tRNA ligase, cytoplasmic OS=Homo sapiens OX=9606 GN=LARS1 PE=1 SV=2	4349.67	69.0424
294_1	sp|Q53GS9|SNUT2_HUMAN	5.50664	NA	65339.7	EAPASVVPFVR;TIVTDVFQGSMR	1;1	2	2	0.0407	16939;22577	-	U4/U6.U5 tri-snRNP-associated protein 2 OS=Homo sapiens OX=9606 GN=USP39 PE=1 SV=2	2.05054e+06	66146.5
378_1	sp|Q15032|R3HD1_HUMAN	2.23894	NA	120621	NLKPAVTK	1	1	1	0.0073	8956	-	R3H domain-containing protein 1 OS=Homo sapiens OX=9606 GN=R3HDM1 PE=1 SV=3	1.58759e+06	42907.9
93_1	sp|O00139|KIF2A_HUMAN	12.1558	NA	79904.6	AALQEEEQASK;FSLIDLAGNER;IDILTELR;QQVQVVGLQER	1;1;1;1	4	4	0.0581	18022;19041;11426;20499	-	Kinesin-like protein KIF2A OS=Homo sapiens OX=9606 GN=KIF2A PE=1 SV=3	7.10437e+06	165218
358_1	sp|Q99698|LYST_HUMAN	2.03408	NA	428866	YETEEGVNK	1	1	1	0.0024	13732	-	Lysosomal-trafficking regulator OS=Homo sapiens OX=9606 GN=LYST PE=1 SV=3	264063	1389.81
257_1	sp|Q5T749|KPRP_HUMAN	5.01973	NA	64093.2	GRPAVCQPQGR;LQLFPR	1;1	2	3	0.0294	18763;18762;6584	-	Keratinocyte proline-rich protein OS=Homo sapiens OX=9606 GN=KPRP PE=1 SV=1	2.57572e+06	122653
296_1	sp|P31943|HNRH1_HUMAN	14.4988	NA	49198.4	ATENDIYNFFSPLNPVR;GLPWSCSADEVQR;HTGPNSPDTANDGFVR;IQNGAQGIR;VHIEIGPDGR	1;1;1;1;1	5	6	0.1448	32747;26363;29264;11078;14439;14440	-	Heterogeneous nuclear ribonucleoprotein H OS=Homo sapiens OX=9606 GN=HNRNPH1 PE=1 SV=4	2.19596e+06	87838.2
662_1	sp|Q9UHB7|AFF4_HUMAN	6.24664	NA	127382	ESQQSNFGTGEQK;IDLNLLTR	1;1	2	2	0.0181	24914;11089	-	AF4/FMR2 family member 4 OS=Homo sapiens OX=9606 GN=AFF4 PE=1 SV=1	647958	9390.69
210_1	sp|P25205|MCM3_HUMAN	99.9659	NA	90924	AILCLLLGGVER;CSLVRPK;CSVLAAANPVYGR;DAQPSFSAEDIAK;DHQTITIQEMPEK;DHQTITIQEMPEKAPAGQLPR;DLENGSHIR;EAHAQSIGMNR;EISDHVLR;ELISDNQYR;ESQKVELSESR;GDINILLIGDPSVAK;GGYTSGTFR;GVVCIDEFDK;IIKPVLTQESATYIAEEYSR;LEAGAMVLADR;LIVNVNDLR;LLNNAFEELVAFQR;MVSAAFMK;RLEAGAMVLADR;SKDIFDQLAK;SLAPSIHGHDYVK;SQDSMSSDTAR;SVDVILDDDLVDK;SVDVILDDDLVDKAKPGDR;SVHYCPATK;TAIHEVMEQGR;TLETLIR;TSPVTAR;VALLDVFR;VQVVGTYR;YSDLTTLVAFPSSSVYP…	1;1;1;1;1;1;1;1;1;1;1;1;1;1;1;1;1;1;1;1;1;1;1;1;1;1;1;1;1;1;1;1;1	33	44	0.422	21414;8716;23277;23298;27755;27752;35581;35580;12957;18339;11327;15862;15863;20765;20764;26834;10776;17226;35300;35298;16118;13354;13379;29050;9258;21048;21049;16696;16695;24516;24515;17313;25081;33427;13578;20128;20129;20588;8398;5653;10489;10228;33481;11597	-	DNA replication licensing factor MCM3 OS=Homo sapiens OX=9606 GN=MCM3 PE=1 SV=3	3.82135e+08	6.82384e+06
660_1	sp|O43242|PSMD3_HUMAN	25.0013	NA	60939.5	AVQGFFTSNNATR;DLESAEER;ELDTVTLEDIKEHVK;EQQDLEFAK;FNQVLDQFGEK;HDADGQATLLNLLLR;LQLDSPEDAEFIVAK;VYEFLDKLDVVR	1;1;1;1;1;1;1;1	8	8	0.1835	24261;10847;30197;14935;21712;28863;29164;26197	-	26S proteasome non-ATPase regulatory subunit 3 OS=Homo sapiens OX=9606 GN=PSMD3 PE=1 SV=2	1.44462e+07	370417
596_1	sp|Q9UKF6|CPSF3_HUMAN	7.91402	NA	77436.1	GLIPVFALGR;QININNPFVFK;WLLSDYVK	1;1;1	3	3	0.0424	12984;21996;12585	-	Cleavage and polyadenylation specificity factor subunit 3 OS=Homo sapiens OX=9606 GN=CPSF3 PE=1 SV=1	368056	10223.8
555_1	sp|Q12912|LRMP_HUMAN	2.07035	NA	62083.1	VTIASLPR	1	1	1	0.0144	8637	-	Lymphoid-restricted membrane protein OS=Homo sapiens OX=9606 GN=LRMP PE=1 SV=3	5.36791e+07	1.53369e+06
526_1	sp|Q15003|CND2_HUMAN	3.00208	NA	82511.3	VAAGTLDASTK	1	1	1	0.0148	12799	-	Condensin complex subunit 2 OS=Homo sapiens OX=9606 GN=NCAPH PE=1 SV=3	439764	11885.5
422_1	sp|O15371|EIF3D_HUMAN	25.6543	NA	63932.4	GAVIATELK;HCNGVDWR;IFHTVTTTDDPVIR;LGDDIDLIVR;NLAMEATYINHNFSQQCLR;TLNEWDSR;VADWTGATYQDK;VADWTGATYQDKR;WTCCALLAGSEYLK	1;1;1;1;1;1;1;1;1	9	10	0.1734	9771;12992;28431;28432;15630;35293;12522;22603;26491;29117	-	Eukaryotic translation initiation factor 3 subunit D OS=Homo sapiens OX=9606 GN=EIF3D PE=1 SV=1	9.62158e+06	356355
198_1	sp|Q2TAY7|SMU1_HUMAN	41.8877	NA	57507.2	AAIAQALAGEVSVVPPSR;DSSQILSASFDQTIR;DTEMLATGAQDGK;DVEEEKFPTQLSR;DVIGIAHHPHQNLIATYSEDGLLK;EGGDFVCCALSPR;GHSSFVNEATFTQDGHYIISASSDGTVK;GVTCLSFSK;LIMQYLK;LMALLGQALK;NPEHFVVCNR;TTECSNTFK;YIHLENLLAR	1;1;1;1;1;1;1;1;1;1;1;1;1	13	14	0.3489	29837;29080;22056;27861;27862;36993;25537;37928;12017;9927;13440;20148;14239;19268	-	WD40 repeat-containing protein SMU1 OS=Homo sapiens OX=9606 GN=SMU1 PE=1 SV=2	4.0712e+06	127225
181_1	sp|P30291|WEE1_HUMAN	23.681	NA	71552.7	FLANEVLQENYTHLPK;HSVLLSASR;IGDLGHVTR;IGSGEFGSVFK;ISSPQVEEGDSR;QTPQVNINPFTPDSLLLHSSGQCR;SPAAPYFLGSSFSPVR;YTTEFHELEK	1;1;1;1;1;1;1;1	8	9	0.1656	31926;11347;11309;15589;21109;37303;29248;29249;20904	-	Wee1-like protein kinase OS=Homo sapiens OX=9606 GN=WEE1 PE=1 SV=2	2.57635e+06	67798.6
546_1	sp|P13473|LAMP2_HUMAN	2.4934	NA	44932.3	IPLNDLFR	1	1	1	0.0195	11770	-	Lysosome-associated membrane glycoprotein 2 OS=Homo sapiens OX=9606 GN=LAMP2 PE=1 SV=2	236198	12431.5
374_1	sp|P55060|XPO2_HUMAN	9.95635	NA	110346	GSNTIASAAADKIPGLLGVFQK;IIIPEIQK;QLSDAISIIGR;SANVNEFPVLK	1;1;1;1	4	4	0.0536	34124;10989;16966;18506	-	Exportin-2 OS=Homo sapiens OX=9606 GN=CSE1L PE=1 SV=3	2.00401e+06	35786
553_1	sp|Q14566|MCM6_HUMAN	103.724	NA	92831.2	AEAVESAQAGDK;AEAVESAQAGDKCDFTGTLIVVPDVSK;ASSAAGLTAAVVR;CDFTGTLIVVPDVSK;DEEQTAESIK;DFYVAFQDLPTR;DQVAIHEAMEQQTISITK;EIESEIDSEEELINK;ELRDEEQTAESIK;ESEDFIVEQYK;FLLDTNK;GDINVCIVGDPSTAK;GVLLMLFGGVPK;HVEEFSPR;IQETQAELPR;ISNLIVLHLR;IVDLHSR;KVEEEEDESALK;LSEAMAR;LTHYDHVLIELTQAGLK;LVFLACCVAPTNPR;MHCCDEVQPK;NLYHNLCTSLFPTIHGNDEVK;NPVCANR;RIVDLHSR;SELVNWYLK;THPVHPELVSGTFLCLDCQTVIR;TSILAAANPISGHYDR;TTGEGTSLR;VF…	1;1;1;1;1;1;1;1;1;1;1;1;1;1;1;1;1;1;1;1;1;1;1;1;1;1;1;1;1;1;1;1;1	33	41	0.4312	17046;37584;16994;28870;16220;25633;33181;33180;30264;27359;23529;8497;27325;19422;12057;17339;17132;17131;8185;24070;24069;6669;32242;32241;32240;28459;21103;21102;36253;36250;7961;11980;16317;37179;37178;29289;10218;11657;11618;15853;28595	-	DNA replication licensing factor MCM6 OS=Homo sapiens OX=9606 GN=MCM6 PE=1 SV=1	6.17081e+07	1.0826e+06
488_1	sp|Q6ZRS2|SRCAP_HUMAN	3.00208	NA	343343	EGELPLEELLR	1	1	1	0.0034	20946	-	Helicase SRCAP OS=Homo sapiens OX=9606 GN=SRCAP PE=1 SV=3	78736.6	811.718
196_1	sp|Q12899|TRI26_HUMAN	12.1428	NA	62127.1	EREEHLLEQLAK;GEADILAALK;LALVISELEGK;LEQELTEGR	1;1;1;1	4	4	0.0779	26153;12065;16949;13895	-	Tripartite motif-containing protein 26 OS=Homo sapiens OX=9606 GN=TRIM26 PE=1 SV=1	6.67545e+06	215337
64_1	sp|P78344|IF4G2_HUMAN	72.4776	NA	102297	AFLDNGPK;ASSLISLLK;ENPLLPEEEEQR;EWLTELFQQSK;FIGELGK;GVILLIVDK;HFLPEMLSK;KPPPSKEELLK;LAEDAPNFDGPAAEGQPGQK;LDLIHESILHK;LDPSPQTIYK;LEVDIPLVK;LQDEFENR;LQDREWLTELFQQSK;MLEILEGK;MLPEIDQNKDR;QLLLSFKPVMQK;SDFFLEGPFMPPR;SQGLSQLYHNQSQGLLSQLQGQSK;SYLAQFAAR;TAGNSEFLGK;TNPPLIQEKPAK;TQTPPLGQTPQLGLK;VIILSLDR	1;1;1;1;1;1;1;1;1;1;1;1;1;1;1;1;1;1;1;1;1;1;1;1	24	27	0.2867	8761;10467;25874;24169;6363;11360;14729;20005;32898;21544;21543;16605;12620;13207;31961;10485;22730;24747;24296;27164;36945;12625;12583;22050;22048;27891;10387	-	Eukaryotic translation initiation factor 4 gamma 2 OS=Homo sapiens OX=9606 GN=EIF4G2 PE=1 SV=1	1.55786e+07	278190
524_1	sp|Q5VZE5|NAA35_HUMAN	3.00208	NA	83584.1	VLNFEQAIK	1	1	1	0.0124	13557	-	N-alpha-acetyltransferase 35, NatC auxiliary subunit OS=Homo sapiens OX=9606 GN=NAA35 PE=1 SV=1	193455	4606.08
420_1	sp|Q92541|RTF1_HUMAN	91.6944	NA	80264.6	ALVAESHNMK;AMAEDLGDQDK;DPAVQAAILAQLNAK;EAMFSAGMQLPTLDEINKK;EREQELFNR;EWNIVESEK;FNDQDIEEIVK;FNDQDIEEIVKEK;IDLQVPSSESK;IGIGNHNSKPVYR;KLTQIQESQVTSHNK;LEFVSNQEFTESEFMK;LEQMTEK;NISAISYINQR;NQQMDPFTR;NREWNIVESEK;QCKPTIVSNSR;QIQDQLNELEER;RQCKPTIVSNSR;SLNLEDYK;SLNLEDYKK;SQAMEELK;SQAMEELKAER;SQPVSLPEELNR;TAELLAK;TVTGCFVR;VAEITGVVETAK;VHDFDVK;VYQLGGTR;WCHMPFFAK;YGSGVLPDAPK	1;1;1;1;1;1;1;1;1;1;1;1;1;1;1;1;1;1;1;1;1;1;1;1;1;1;1;1;1;1;1	31	46	0.4056	14664;14663;17584;18159;26793;26794;33836;18585;15771;22465;22466;28324;17990;25272;25269;25270;25290;29884;32576;32393;9140;20373;15840;24027;24026;20683;20684;20180;26587;26234;25087;11632;15005;10555;20743;20741;23023;5956;10635;10634;18463;8710;9546;18679;18678;14834	-	RNA polymerase-associated protein RTF1 homolog OS=Homo sapiens OX=9606 GN=RTF1 PE=1 SV=4	1.16585e+08	2.77584e+06
548_1	sp|Q9Y597|KCTD3_HUMAN	17.1972	NA	88928.7	GATGECNISER;GVSINVLR;HLVSVCADNNHVR;NGLNSTEGEAR;SEDKDVGGPTEEELLK;TSVSGNWIEIAYGTSSGAVR	1;1;1;1;1;1	6	6	0.0969	17607;8676;26738;16204;29944;33303	-	BTB/POZ domain-containing protein KCTD3 OS=Homo sapiens OX=9606 GN=KCTD3 PE=1 SV=2	1.35144e+06	28155
2_1	sp|Q96CN4|EVI5L_HUMAN	8.27801	NA	91318.3	GLQTQLSESR;QLQEQQENPR;VVELETQDHIHR	1;1;1	3	3	0.0403	15335;20092;25727	-	EVI5-like protein OS=Homo sapiens OX=9606 GN=EVI5L PE=1 SV=1	7.43384e+06	158167
212_1	sp|P12956|XRCC6_HUMAN	84.1952	NA	69799.1	ALKPPPIK;DIISIAEDEDLR;DLLAVVFYGTEK;DTGIFLDLMHLK;ELVYPPDYNPEGK;FTVPMLK;IISSDRDLLAVVFYGTEK;ILELDQFK;IMLFTNEDNPHGNDSAK;KMPFTEK;KPGGFDISLFYR;KQELLEALTK;LGSLVDEFK;LGSLVDEFKELVYPPDYNPEGK;NIPPYFVALVPQEEELDDQK;NSVNFK;QELLEALTK;QIILEKEETEELK;RLGSLVDEFK;RNIPPYFVALVPQEEELDDQK;TEGDEEAEEEQEENLEASGDYK;TFNTSTGGLLLPSDTK;TFNTSTGGLLLPSDTKR;VEYSEEELKTHISK;VHFEESSK;VHFEESSKLEDLLR	1;1;1;1;1;1;1;1;1;1;1;1;1;1;1;1;1;1;1;1;1;1;1;1;1;1	26	39	0.3957	8814;23583;22614;24002;26737;26736;26735;8110;33062;33061;12198;31765;31946;9186;23920;23921;16975;16974;12243;36467;35502;5172;5189;13032;28258;28256;16674;36419;36423;36422;28880;30676;30677;29371;29370;29369;11197;29493;29492	-	X-ray repair cross-complementing protein 6 OS=Homo sapiens OX=9606 GN=XRCC6 PE=1 SV=2	7.05617e+07	1.76404e+06
76_1	sp|Q05397|FAK1_HUMAN	17.7422	NA	119157	AQLSTILEEEKAQQEER;FFEILSPVYR;LLNSDLGELINK;NLLDVIDQAR;QFANLNR;VFHYFESNSEPTTWASIIR	1;1;1;1;1;1	6	6	0.0713	32801;20134;21830;16441;8779;35106	-	Focal adhesion kinase 1 OS=Homo sapiens OX=9606 GN=PTK2 PE=1 SV=2	4.45308e+06	68508.9
603_1	sp|Q14209|E2F2_HUMAN	2.57708	NA	47476.2	QQQLGQELK	1	1	1	0.0206	13805	-	Transcription factor E2F2 OS=Homo sapiens OX=9606 GN=E2F2 PE=1 SV=1	1.01517e+06	53429.8
183_1	sp|P68104|EF1A1_HUMAN	23.8946	NA	50109.1	EHALLAYTLGVK;IGGIGTVPVGR;LPLQDVYK;STTTGHLIYK;THINIVVIGHVDSGK;VETGVLKPGMVVTFAPVNVTTEVK;YEEIVK;YYVTIIDAPGHR	1;1;1;1;1;1;1;1	8	9	0.2121	21433;12619;11512;15380;28061;36496;6731;24060;24059	sp|Q5VTE0|EF1A3_HUMAN	Elongation factor 1-alpha 1 OS=Homo sapiens OX=9606 GN=EEF1A1 PE=1 SV=1	3.56023e+08	1.54792e+07
251_1	sp|O43390|HNRPR_HUMAN	17.5454	NA	70899.2	AGPIWDLR;ENILEEFSK;GFCFLEYEDHK;LCDSYEIRPGK;NLATTVTEEILEK;STAYEDYYYHPPPR;TLIEAGLPQK;VTEGLVDVILYHQPDDK	0;1;0;1;1;1;1;1	6	7	0.1469	10350;14974;25038;25037;22083;25414;30073;13757;32132;32133	-	Heterogeneous nuclear ribonucleoprotein R OS=Homo sapiens OX=9606 GN=HNRNPR PE=1 SV=1	3.71916e+08	9.07112e+06
251_2	sp|O60506|HNRPQ_HUMAN	31.3456	NA	69559.6	AFSQFGK;AGPIWDLR;DSDLSHVQNK;EFNEDGALAVLQQFK;EQILEEFSK;GFCFLEYEDHK;GYAFVTFCTK;LKDYAFIHFDER;LYNNHEIR;NLANTVTEEILEK;TKEQILEEFSK;VTEGLTDVILYHQPDDK	1;0;1;1;1;0;1;1;1;1;1;1	10	11	0.1958	6804;10350;16026;29558;15442;25038;25037;17612;27493;13459;13461;25682;22543;32157	-	Heterogeneous nuclear ribonucleoprotein Q OS=Homo sapiens OX=9606 GN=SYNCRIP PE=1 SV=2	5.01418e+06	128569
194_2	sp|Q16875|F263_HUMAN	21.5386	NA	59571.2	CLLAYFLDK;EGGQIAVFDATNTTR;FVEEQNLK;IGGDSGLSSR;IVYYLMNIHVQPR;LEPVIMELER;LPYEQWK;QENVLVICHQAVLR;VESIYLNVESVCTHR;YLNWIGVPTK;YPTGESYQDLVQR	0;1;1;1;0;0;1;1;1;0;1	7	7	0.2385	16032;27897;12218;10866;28811;18858;11224;29201;30645;17538;27543	-	6-phosphofructo-2-kinase/fructose-2,6-bisphosphatase 3 OS=Homo sapiens OX=9606 GN=PFKFB3 PE=1 SV=1	7.79412e+06	205108
194_3	sp|O60825|F262_HUMAN	34.5275	NA	58439.7	CLLAYFLDK;DLSFIK;ENVMEDFLK;FLEEQEITDLK;GADELPYLR;IVYYLMNIHVQPR;LEPVIMELER;LNVEAVNTHR;QFAQALR;QGNVLVISHQAVMR;SYDFFR;TIQTAESLGVPYEQWK;VFNLGVYR;VSSPDYPER;YLNWIGVPTK;YPGGESYQDLVQR	0;1;1;1;1;0;0;1;1;1;1;1;1;1;0;1	12	13	0.3168	16032;5440;15493;22909;12796;28811;18858;16338;8058;27458;27456;8071;31192;11310;13173;17538;26505	-	6-phosphofructo-2-kinase/fructose-2,6-bisphosphatase 2 OS=Homo sapiens OX=9606 GN=PFKFB2 PE=1 SV=2	8.67819e+06	222518
194_1	sp|Q16877|F264_HUMAN	3.00208	NA	54005.3	CLLAYFLDK;LEPVIMELER;SLAQFISDQNIK	0;0;1	1	1	0.0661	16032;18858;22891	-	6-phosphofructo-2-kinase/fructose-2,6-bisphosphatase 4 OS=Homo sapiens OX=9606 GN=PFKFB4 PE=2 SV=6	174307	5282.04
522_1	sp|O75534|CSDE1_HUMAN	37.6501	NA	88828.9	ATNIEVLSNTFQFTNEAR;DGFGFIK;DVEGSTSPQIGDK;EAEDGIIAYDDCGVK;EAFGFIER;GTVSFHSHSDHR;IKQEILPEER;IKVDFVIPK;LLGYVATLK;LTIAFQAK;QRPGQQVATCVR;THSVNGITEEADPTIYSGK;VTLLEGDHVR	1;1;1;1;1;1;1;1;1;1;1;1;1	13	14	0.188	33304;6786;21946;28920;11324;22972;19660;13483;11563;9504;23917;32988;15903;15902	-	Cold shock domain-containing protein E1 OS=Homo sapiens OX=9606 GN=CSDE1 PE=1 SV=2	2.71265e+07	493209
185_1	sp|O14974|MYPT1_HUMAN	51.0025	NA	115211	ETLIIEPEK;ETQTDSISR;ILVDNLCDMEMVNK;ITTGSSSAGTQSSTSNR;KDESPATWR;LASTSDIEEKENR;LAYVAPTIPR;LKDENGALIR;LYEQILAENEK;QGVDIEAAR;QWLNSGHINDVR;SGGTALHVAAAK;SLLSSTSTTTK;TGSYGALAEITASK;TYDETYQR;YETSSTSAGDRYDSLLGR	1;1;1;1;1;1;1;1;1;1;1;1;1;1;1;1	16	18	0.1806	13810;12847;29399;28750;14321;26079;26078;14709;15633;22474;11104;24903;24902;14098;15539;23022;13913;32555	-	Protein phosphatase 1 regulatory subunit 12A OS=Homo sapiens OX=9606 GN=PPP1R12A PE=1 SV=1	1.26723e+07	239101
426_1	sp|Q13620|CUL4B_HUMAN	79.1889	NA	103916	AFGSTIVINPEK;AHIISDQK;DKENPNQYNYIA;DVFEAFYK;EAFETFINK;EATDEELEK;EAVEAIQNSTSIK;ETVEEQASTTER;EVPEYLHHVNK;FPVKPADLK;GLNNLLDENR;IESLIDRDYMER;INQIQMK;LITYLDQTTQK;LKHECGAAFTSK;LPENYTDETWQK;QATGIEDGELR;QATGIEDGELRR;QLLGEHLTAILQK;QYQIDAAIVR;RPNKPAELIAK;SATDGNTSTTPPTSAK;SIFLFLDR;SLIATVEK;TLSHNLLVSEVYNQLK;TMVQELLDFK	1;1;1;1;1;1;1;1;1;1;1;1;1;1;1;1;1;1;1;1;1;1;1;1;1;1	26	30	0.2968	20304;9977;25569;12471;14625;13606;23618;23317;23319;22912;12385;16470;27171;9062;21698;22426;22442;26800;17481;22289;25481;25480;25113;17087;19141;27070;12293;8741;31272;18695	-	Cullin-4B OS=Homo sapiens OX=9606 GN=CUL4B PE=1 SV=4	3.88788e+07	607481
235_1	sp|P17655|CAN2_HUMAN	40.6543	NA	79944.8	ALEEAGFK;EFYILWTK;ELGPYSSK;GHAYSVTGAEEVESNGSLQK;LETLFK;LPPGEYILVPSTFEPNKDGDFCIR;MPCQLHQVIVAR;NPWGEVEWTGR;NYPNTFWMNPQYLIK;RPTEICADPQFIIGGATR;SDGFSIETCK;SDTFINLR;WNDNCPSWNTIDPEER;YLNQDYEALR	1;1;1;1;1;1;1;1;1;1;1;1;1;1	14	15	0.2486	8818;14673;9182;33374;6070;37483;25211;25210;21878;32033;32803;16049;11265;33100;20519	-	Calpain-2 catalytic subunit OS=Homo sapiens OX=9606 GN=CAPN2 PE=1 SV=6	6.17208e+06	171447
14_2	sp|Q2M2I5|K1C24_HUMAN	3.09062	NA	55053.4	LAADDFR;QSVEADINGLR;QSVEADINGLRK	0;0;1	1	2	0.0362	7365;7367;17939;17982;17940;17334;21866;21865	-	Keratin, type I cytoskeletal 24 OS=Homo sapiens OX=9606 GN=KRT24 PE=1 SV=1	160991	5030.97
14_3	sp|P13646|K1C13_HUMAN	7.83519	NA	49557.4	ALEEANADLEVK;EQYEAMAER;ITMQNLNDR;LAADDFR;LEQEIATYR;QSVEADINGLR;QSVEADINGLRR;TRLEQEIATYR;VILEIDNAR	0;1;1;0;0;0;0;0;1	3	3	0.1507	21046;16023;14868;7365;7367;15445;15469;17939;17982;17940;17334;22699;22701;22170;22731;23332;23333;12977	-	Keratin, type I cytoskeletal 13 OS=Homo sapiens OX=9606 GN=KRT13 PE=1 SV=4	519952	16248.5
14_1	sp|Q7Z3Y8|K1C27_HUMAN	2.80786	NA	49791.5	VTMQNLNDR;VTMQNLNDRLASYLENVR	0;1	1	3	0.0392	14906;14364;14402;14400;14399;33945;33946;34065	-	Keratin, type I cytoskeletal 27 OS=Homo sapiens OX=9606 GN=KRT27 PE=1 SV=2	7.73601e+06	297539
14_6	sp|P13645|K1C10_HUMAN	89.8001	NA	58791.7	AETECQNTEYQQLLDIK;ALEESNYELEGK;DYSKYYK;ELTTEIDNNIEQISSYK;ELTTEIDNNIEQISSYKSEITELR;GSLGGGFSSGGFSGGSFSR;GSSGGGCFGGSSGGYGGLGGFGGGSFR;HGNSHQGEPR;IKEWYEK;IRLENEIQTYR;KDAEAWFNEK;LAADDFR;LASYLDKVR;LENEIQTYR;LKYENEVALR;NHEEEMKDLR;NVQALEIELQSQLALK;NVSTGDVNVEMNAAPGVDLTQLLNNMR;QSLEASLAETEGR;QSVEADINGLR;QSVEADINGLRR;RVLDELTLTK;SEITELR;SGGGGGGGGCGGGGGVSSLR;SKELTTEIDNNIEQISSYK;SLLEGEGSSGGGGR;SQYEQLAEQNR;SQYEQL…	1;1;1;1;1;1;1;1;1;1;1;0;0;1;1;1;1;1;1;0;0;1;1;1;1;1;1;1;1;0;0;1	26	67	0.536	33516;23381;23380;23379;23378;11275;32744;32756;32757;32758;32760;32759;32775;37608;29542;29541;35493;35494;15322;11974;24808;19147;19148;7365;7367;13639;13640;16722;19046;19091;19045;21021;21022;21020;30552;37724;37766;37725;37765;23648;23183;23649;17939;17982;17940;17334;22699;22701;22170;22731;17459;8438;8441;8439;27387;34528;34512;34520;34511;34523;34510;34519;34513;19893;19895;22944;22941;22…	-	Keratin, type I cytoskeletal 10 OS=Homo sapiens OX=9606 GN=KRT10 PE=1 SV=6	5.19818e+08	1.85649e+07
14_4	sp|P08779|K1C16_HUMAN	27.2413	NA	51236.2	ALEEANADLEVK;APSTYGGGLSVSSR;ASLENSLEETK;ASLENSLEETKGR;DAETWFLSK;DYSPYFK;EVASNSELVQSSR;GSCGIGGGIGGGSSR;IIAATIENAQPILQIDNAR;ISSVLAGGSCR;LAADDFR;LASYLDKVR;LEQEIATYR;LLEGEDAHLSSQQASGQSYSSR;QTVEADVNGLR;TEELNKEVASNSELVQSSR;TKYEHELALR;TRLEQEIATYR;VLDELTLAR;VTMQNLNDR;VTMQNLNDRLASYLDK	0;1;0;0;1;0;1;0;1;0;0;0;0;1;1;1;1;0;0;0;0	8	11	0.4376	21046;22099;18586;18620;24782;14555;10170;24078;20360;33387;33388;14909;7365;7367;13639;13640;15445;15469;35531;17938;33811;19817;19813;19814;23332;23333;12690;14906;14364;14402;14400;14399;31514;31513	-	Keratin, type I cytoskeletal 16 OS=Homo sapiens OX=9606 GN=KRT16 PE=1 SV=4	1.12505e+07	321443
14_5	sp|P02533|K1C14_HUMAN	50.4491	NA	51529.4	ALEEANADLEVK;APSTYGGGLSVSSSR;ASLENSLEETK;ASLENSLEETKGR;CEMEQQNQEYK;DAEEWFFTK;DAEEWFFTKTEELNR;DYSPYFK;EVATNSELVQSGK;GQVGGDVNVEMDAAPGVDLSR;GSCGIGGGIGGGSSR;ILNEMRDQYEK;ILTATVDNANVLLQIDNAR;ISSVLAGGSCR;KNHEEEMNALR;LAADDFR;LASYLDKVR;LEQEIATYR;LLEGEDAHLSSSQFSSGSQSSR;MSVEADINGLR;NHEEEMNALR;QRPAEIKDYSPYFK;TKYETELNLR;TRLEQEIATYR;VLDELTLAR;VTMQNLNDR;VTMQNLNDRLASYLDK;VVSTHEQVLR	0;1;0;0;1;1;1;0;1;1;0;1;1;0;1;0;0;0;1;1;1;1;1;0;0;0;0;1	15	25	0.5911	21046;24560;18586;18620;24782;25961;16952;31893;31892;10170;22862;22865;22863;33683;20360;25257;24900;33296;14909;23083;7365;7367;13639;13640;15445;15469;35286;35287;18066;18583;19763;19762;19280;29898;29899;20025;20024;23332;23333;12690;14906;14364;14402;14400;14399;31514;31513;16799	-	Keratin, type I cytoskeletal 14 OS=Homo sapiens OX=9606 GN=KRT14 PE=1 SV=4	1.10054e+08	3.1444e+06
372_1	sp|O95248|MTMR5_HUMAN	2.51211	NA	208312	LLPAVLR	1	1	1	0.0037	6749	-	Myotubularin-related protein 5 OS=Homo sapiens OX=9606 GN=SBF1 PE=1 SV=4	818285	8265.5
528_1	sp|P52292|IMA1_HUMAN	28.7129	NA	57825.9	ASLSLIEK;EATWTMSNITAGR;EKQPPIDNIIR;FVSFLGR;GINSSNVENQLQATQAAR;LLGASELPIVTPALR;NNQGTVNWSVDDIVK;NVSSFPDDATSPLQENR;QPPIDNIIR	1;1;1;1;1;1;1;1;1	9	10	0.1966	8742;24862;21664;21666;7820;31740;27406;29327;31473;13669	-	Importin subunit alpha-1 OS=Homo sapiens OX=9606 GN=KPNA2 PE=1 SV=1	1.45068e+07	580271
233_1	sp|Q8N112|LSME2_HUMAN	3.17865	NA	17856.3	MPSLAPDCPLLAMPEETQEDSVAPMMPSQRSR	1	1	1	0.1951	38976	-	Leucine-rich single-pass membrane protein 2 OS=Homo sapiens OX=9606 GN=LSMEM2 PE=1 SV=1	51428.4	10285.7
277_1	sp|Q9UHB9|SRP68_HUMAN	105.165	NA	70685.6	AAIEAFNK;ALLQQQPEDDSK;ALLQQQPEDDSKR;AWSYAMQLK;CFFIAQSYVLVK;CSLQAAAILDANDAHQTETSSSQVK;DLPDVQELITQVR;DNKPLVER;DYILEGEPGK;EELKPDQK;FEHQEWK;FETFCLDPSLVTK;IFLLGLADNEAAIVQAESEETK;IFLLGLADNEAAIVQAESEETKER;KVTEELLTDNR;KWSEALVLYDR;LASAFTEEQAVLYNQR;LEALITQTR;LEAQAYTAYLSGMLR;LFESMLSECR;QAATMSEVEWR;QVPGGGGGGGSGGGGGSGGGGSGGGR;SGGTEGLLAEK;SGGTEGLLAEKLEALITQTR;SGLTGYIK;SPRPQDLIR;VEEISPNIR;VSNLQYLHSYLTYIK;VTEELL…	1;1;1;1;1;1;1;1;1;1;1;1;1;1;1;1;1;1;1;1;1;1;1;1;1;1;1;1;1;1;1;1	32	37	0.5343	8800;23119;26911;26910;14582;25710;37007;26847;11370;15374;11741;12127;27565;35600;35599;37027;21540;23335;23336;31052;13035;29299;20146;21228;31102;13551;33551;33552;8169;14073;13374;31078;31077;17508;19593;23497;22046	-	Signal recognition particle subunit SRP68 OS=Homo sapiens OX=9606 GN=SRP68 PE=1 SV=2	5.26084e+07	1.25258e+06
214_1	sp|P11387|TOP1_HUMAN	40.0819	NA	90668.9	AVAILCNHQR;DEDDADYKPK;FYYDGK;GPVFAPPYEPLPENVK;HLQDLMEGLTAK;LEVQATDREENK;LNTGILNK;MLDHEYTTK;NIITNLSK;QIALGTSK;QPEDDLFDR;TYNASITLQQQLK;WGVPIEK;WWEEERYPEGIK	1;1;1;1;1;1;1;1;1;1;1;1;1;1	14	15	0.183	17235;17702;6978;30029;22647;24732;24733;9005;15860;9789;7630;15786;26435;7890;28505	-	DNA topoisomerase 1 OS=Homo sapiens OX=9606 GN=TOP1 PE=1 SV=2	6.43552e+06	136926
634_1	sp|Q13144|EI2BE_HUMAN	3.09062	NA	80329.3	YCALLLPLLK	1	1	1	0.0139	18044	-	Translation initiation factor eIF-2B subunit epsilon OS=Homo sapiens OX=9606 GN=EIF2B5 PE=1 SV=3	0	0
49_1	sp|O75131|CPNE3_HUMAN	21.3757	NA	60092.1	DIVQFVPFR;FGVYDIDNK;GSITISAEEIKDNR;LYGPTNFSPIINHVAR;QAIVNASR;SPLGEVAIR;VVLFEMEAR	1;1;1;1;1;1;1	7	7	0.1378	15385;13769;27016;30576;8695;10685;14475	-	Copine-3 OS=Homo sapiens OX=9606 GN=CPNE3 PE=1 SV=1	4.09073e+06	157336
370_1	sp|P55196|AFAD_HUMAN	3.36318	NA	206676	LAAGDQLLSVDGR	1	1	1	0.0071	21428	-	Afadin OS=Homo sapiens OX=9606 GN=AFDN PE=1 SV=3	0	0
592_1	sp|Q14137|BOP1_HUMAN	26.5825	NA	83577.2	DLQPFPTCQALVYR;LALPGHAESYNPPPEYLLSEEER;LAWEQQEPGER;LTDEQVALVR;LWEVATAR;SFIPSLVEK;TAAPSVRPEK;TTEEQVQASTPCPR;WLEASEEER	1;1;1;1;1;1;1;1;1	9	10	0.1448	29543;36873;22228;16067;10786;12510;13350;13349;28275;16205	-	Ribosome biogenesis protein BOP1 OS=Homo sapiens OX=9606 GN=BOP1 PE=1 SV=2	4.0823e+06	102057
648_1	sp|P51570|GALK1_HUMAN	2.64878	NA	42245.6	AQVCQQAEHSFAGMPCGIMDQFISLMGQK	1	1	1	0.074	38511	-	Galactokinase OS=Homo sapiens OX=9606 GN=GALK1 PE=1 SV=1	0	0
651_1	sp|Q9H0G5|NSRP1_HUMAN	30.6904	NA	66350.1	AAALEACLDVTK;DLSGFYR;EQERPPEAVSK;EVGVQSSER;FLDQER;GFSNEVSSK;GKEQERPPEAVSK;HLLNQAVGEEEVPK;NNEETVMSAR;SSADDEIEETR;VIETPENDFK	1;1;1;1;1;1;1;1;1;1;1	11	12	0.181	19869;8661;20095;11862;7366;10999;25266;27679;27663;16250;19577;17557	-	Nuclear speckle splicing regulatory protein 1 OS=Homo sapiens OX=9606 GN=NSRP1 PE=1 SV=1	5.96202e+06	198734
376_1	sp|O43290|SNUT1_HUMAN	9.54392	NA	90200.3	DLQGLTVEHAIDSFR;LEQGGTADGLR;LQAQSLSTVGPR	1;1;1	3	3	0.0475	29478;15266;19725	-	U4/U6.U5 tri-snRNP-associated protein 1 OS=Homo sapiens OX=9606 GN=SART1 PE=1 SV=1	4.02393e+06	93579.8
216_1	sp|P98170|XIAP_HUMAN	20.5938	NA	56648.4	AGFLYTGEGDTVR;CFSCHAAVDR;DHFALDRPSETHADYLLR;NIAIVFVPCGHLVTCK;SESDAVSSDR;SLEVLVADLVNAQK;VENYLGSR	1;1;1;1;1;1;1	7	7	0.1791	23503;18643;34100;30921;13264;26252;10592	-	E3 ubiquitin-protein ligase XIAP OS=Homo sapiens OX=9606 GN=XIAP PE=1 SV=2	6.77074e+06	182993
302_1	sp|O00410|IPO5_HUMAN	69.2642	NA	123550	AIGTEPDSDVLSEIMHSFAK;ATAAFILANEHNVALFK;EFQQYLPVVMGPLMK;EGFVEYTEQVVK;FLFDSVSSQNVGLR;HIVENAVQK;HLHSIMVLK;ITFLLQAIR;KQAEETYENIPGQSK;LMVPLLK;NLIDEDGNNQWPEGLK;QAEETYENIPGQSK;QMAAVLLR;SLVEIADTVPK;STACQMLVCYAK;TIECISLIGLAVGK;TKENVNATENCISAVGK;VCDIAAELAR;VIAALLQTMEDQGNQR;VQAHAAAALINFTEDCPK;VSDILHSIFSSYK	1;1;1;1;1;1;1;1;1;1;1;1;1;1;1;1;1;1;1;1;1	21	23	0.2388	34032;30939;30938;30309;24604;27745;12887;13983;13909;29685;7519;31074;28130;9766;16943;24723;25689;30984;15295;30422;32299;32288;26185	-	Importin-5 OS=Homo sapiens OX=9606 GN=IPO5 PE=1 SV=4	1.33483e+07	242696
231_1	sp|P50579|MAP2_HUMAN	8.33353	NA	52858.1	IDFGTHISGR;NFDVGHVPIR;TYQVKPIR	1;1;1	3	4	0.0586	14778;16364;16363;12162	-	Methionine aminopeptidase 2 OS=Homo sapiens OX=9606 GN=METAP2 PE=1 SV=1	642013	21400.4
619_1	sp|O95391|SLU7_HUMAN	3.00208	NA	68343.8	NPDEVSYAGDNFVR	1	1	1	0.0239	27942	-	Pre-mRNA-splicing factor SLU7 OS=Homo sapiens OX=9606 GN=SLU7 PE=1 SV=2	167025	4175.62
220_1	sp|Q14974|IMB1_HUMAN	59.5408	NA	97108	DCYPAVQK;DTAAWTVGR;ESTLEAIGYICQDIDPEQLQDK;GDQENVHPDVMLVQPR;HFIMQVVCEATQCPDTR;LAATNALLNSLEFTK;LLETTDRPDGHQNNLR;LQQVLQMESHIQSTSDR;QDENDDDDDWNPCK;SNEILTAIIQGMR;SSAYESLMEIVK;TLATWATK;TTLVIMER;TVSPDRLELEAAQK;VAAGLQIK;VAALQNLVK;VLANPGNSQVAR;YLEVVLNTLQQASQAQVDK	1;1;1;1;1;1;1;1;1;1;1;1;1;1;1;1;1;1	18	22	0.2705	11613;11533;36683;30983;30977;33601;33599;28315;31489;32781;32780;30160;25088;22659;22658;9500;11204;27570;7154;11042;18766;34035	-	Importin subunit beta-1 OS=Homo sapiens OX=9606 GN=KPNB1 PE=1 SV=2	2.82972e+07	744662
12_1	sp|Q8TCS8|PNPT1_HUMAN	2.36219	NA	85896.6	AVAVDLGNR	1	1	1	0.0115	10062	-	Polyribonucleotide nucleotidyltransferase 1, mitochondrial OS=Homo sapiens OX=9606 GN=PNPT1 PE=1 SV=2	341647	6698.97
187_1	sp|Q9UG63|ABCF2_HUMAN	11.2825	NA	71244.6	ETTEVDLLTK;IPPPVIMVQNVSFK;LVDEEPQLTK;WPGDILAYK	1;1;1;1	4	4	0.069	16210;27747;16935;13588	-	ATP-binding cassette sub-family F member 2 OS=Homo sapiens OX=9606 GN=ABCF2 PE=1 SV=2	2.79145e+06	79755.7
192_1	sp|Q9BW71|HIRP3_HUMAN	7.96394	NA	61919.9	GRPDLSTLTHSIVR;LVEEELLK;TAWNPLGEAAPPGELYR	1;1;1	3	3	0.0701	27459;11422;31075	-	HIRA-interacting protein 3 OS=Homo sapiens OX=9606 GN=HIRIP3 PE=1 SV=3	1.31133e+06	38568.6
485_1	sp|O75864|PPR37_HUMAN	3.36318	NA	74720.9	VTFPSDEDIVSGAVEPK	1	1	1	0.0246	30462	-	Protein phosphatase 1 regulatory subunit 37 OS=Homo sapiens OX=9606 GN=PPP1R37 PE=1 SV=4	0	0
42_1	sp|P78371|TCPB_HUMAN	64.0257	NA	57452.1	AAHSEGNTTAGLDMR;DASLMVTNDGATILK;EAESLIAK;EALLSSAVDHGSDEVK;EAVAMESYAK;GSGNLEAIHIIK;IHPQTIIAGWR;ILIANTGMDTDKIK;KIHPQTIIAGWR;LALVTGGEIASTFDHPELVK;LGGSLADSYLDEGFLLDK;LGGSLADSYLDEGFLLDKK;LIEEVMIGEDK;QDLMNIAGTTLSSK;QVLLSAAEAAEVILR;SLHDALCVLAQTVK;TVYGGGCSEMLMAHAVTQLANR;VAEIEHAEK;VAEIEHAEKEK	1;1;1;1;1;1;1;1;1;1;1;1;1;1;1;1;1;1;1	19	27	0.4262	26970;26969;27376;8734;28959;28960;14616;19599;19598;20773;20772;27029;27028;24435;33643;33642;31876;33169;33168;20299;25798;27951;27524;27523;35616;12609;20473	-	T-complex protein 1 subunit beta OS=Homo sapiens OX=9606 GN=CCT2 PE=1 SV=4	2.84728e+07	790912
121_1	sp|Q8NC51|PAIRB_HUMAN	36.6674	NA	44938.5	EAGGGGVGGPGAK;EMTLDEWK;ENEVEEVKEEGPK;FDQLFDDESDPFEVLK;KEETQPPVALK;KPNEGADGQWK;PGHLQEGFGCVVTNR;RFEKPLEEK;RPDQQLQGEGK;SAAQAAAQTNSNAAGK;SEEAHAEDSVMDHHFR;SSFSHYSGLK	1;1;1;1;1;1;1;1;1;1;1;1	12	16	0.3652	12353;13234;26604;26603;32166;19212;18873;29109;29108;17062;19686;19687;25399;31682;31683;15117	-	Plasminogen activator inhibitor 1 RNA-binding protein OS=Homo sapiens OX=9606 GN=SERBP1 PE=1 SV=2	2.41579e+07	1.05034e+06
189_1	sp|P20585|MSH3_HUMAN	2.64157	NA	127332	ATSQSLVILDELGR	1	1	1	0.0123	26326	-	DNA mismatch repair protein Msh3 OS=Homo sapiens OX=9606 GN=MSH3 PE=1 SV=4	50661.9	745.028
10_1	sp|O43314|VIP2_HUMAN	2.31073	NA	140318	LHEILQK	1	1	1	0.0056	9196	-	Inositol hexakisphosphate and diphosphoinositol-pentakisphosphate kinase 2 OS=Homo sapiens OX=9606 GN=PPIP5K2 PE=1 SV=3	69760.3	968.892
520_1	sp|Q6PD62|CTR9_HUMAN	3.00208	NA	133420	TNPGCPAEVR	1	1	1	0.0085	14696	-	RNA polymerase-associated protein CTR9 homolog OS=Homo sapiens OX=9606 GN=CTR9 PE=1 SV=1	269283	4019.14
218_1	sp|Q9Y6M1|IF2B2_HUMAN	2.64157	NA	66080.6	ILVPTQFVGAIIGK;MVIITGPPEAQFK	1;0	1	1	0.0451	25298;24706	-	Insulin-like growth factor 2 mRNA-binding protein 2 OS=Homo sapiens OX=9606 GN=IGF2BP2 PE=1 SV=2	216724	6567.39
127_1	sp|Q13409|DC1I2_HUMAN	2.96718	NA	71412.1	DLEDKEGEIQAGAK	1	1	1	0.0219	26339	-	Cytoplasmic dynein 1 intermediate chain 2 OS=Homo sapiens OX=9606 GN=DYNC1I2 PE=1 SV=3	119659	5439.03
487_1	sp|P21281|VATB2_HUMAN	3.00208	NA	56464.9	SGQVLEVSGSK	1	1	1	0.0215	14376	-	V-type proton ATPase subunit B, brain isoform OS=Homo sapiens OX=9606 GN=ATP6V1B2 PE=1 SV=3	386537	13328.8
218_2	sp|Q9NZI8|IF2B1_HUMAN	21.4257	NA	63441.2	DQTPDENDQVIVK;ILAHNNFVGR;LKEENFFGPK;LLVPTQYVGAIIGK;LYIGNLNESVTPADLEK;MVIITGPPEAQFK;QGSPVAAGAPAK;TADEVPLK	1;1;1;1;1;0;1;1	7	7	0.1681	26297;15949;18177;25648;31467;24706;13298;8994	-	Insulin-like growth factor 2 mRNA-binding protein 1 OS=Homo sapiens OX=9606 GN=IGF2BP1 PE=1 SV=2	1.41474e+06	40421.1
87_2	sp|O00505|IMA4_HUMAN	26.4127	NA	57774.8	AVGNIVTGTDEQTQVVLNCDVLSHFPNLLSHPK;DEHLLK;DSQVVQVVLDGLK;EAAWAISNLTISGR;HRNEVTVELR;IEVLQQHENEDIYK;NEVTVELR;NPPIDDLIK;NVPQEESLEDSDVDADFK;SGILPILVK;SPHQNVCEQAVWALGNIIGDGPQCR;VQTAALR	1;0;1;0;1;1;1;0;1;1;1;0	8	9	0.3033	39012;6145;23925;26015;19617;30061;30060;11139;12598;33139;10645;37573;6266	-	Importin subunit alpha-4 OS=Homo sapiens OX=9606 GN=KPNA3 PE=1 SV=2	6.99942e+06	368391
239_1	sp|Q7KZF4|SND1_HUMAN	117.017	NA	101934	ADDADEFGYSR;DIQNTQCLLNVEHLSAGCPHVTLQFADSK;DTNGENIAESLVAEGLATR;DTPDEPWAFPAR;DYVAPTANLDQK;DYVAPTANLDQKDK;EADGSETPEPFAAEAK;EGLVMVEVR;EKVWAHYEEQPVEEVMPVLEEK;EVEVEVESMDK;EYGMIYLGK;FVDGEWYR;GDVGLGLVK;GMWSEGNGSHTIR;HFVDSHHQKPVNAIIEHVR;IHVFYIDYGNR;KVNVTVDYIRPASPATETVPAFSER;LGTLSPAFSTR;LRPLYDIPYMFEAR;MVLSGCAIIVR;NDIASHPPVEGSYAPR;NLPGLVQEGEPFSEEATLFTK;QFLPFLQR;QINLSNIR;SEAVVEYVFSGSR;SLLSAEEAAK;SSHYDELLAAEA…	1;1;1;1;1;1;1;1;1;1;1;1;1;1;1;1;1;1;1;1;1;1;1;1;1;1;1;1;1;1;1;1;1;1;1;1	36	44	0.4879	19364;38527;38526;32347;32348;23962;22010;27865;28844;12741;37259;20806;13852;13796;8675;24751;24752;24724;34969;23836;23837;37425;16238;30380;18531;29564;29569;35271;13157;11083;24663;12480;25425;31941;11185;20322;20326;12793;25519;23926;36905;36039;36038;9518	-	Staphylococcal nuclease domain-containing protein 1 OS=Homo sapiens OX=9606 GN=SND1 PE=1 SV=1	2.00328e+08	3.45393e+06
16_1	sp|P26639|SYTC_HUMAN	29.2393	NA	83381.9	ADMETLQR;ETLLAMFK;FLGDIEVWDQAEK;GFQEVVTPNIFNSR;IYGISFPDPK;LADFGVLHR;VNTPTTTVYR;VTLPDGK;WELNSGDGAFYGPK;WPFWLSPR	1;1;1;1;1;1;1;1;1;1	10	10	0.1397	11221;10965;27395;28364;15850;12649;16316;5590;27187;14293	-	Threonine--tRNA ligase 1, cytoplasmic OS=Homo sapiens OX=9606 GN=TARS1 PE=1 SV=3	2.98383e+06	63485.8
456_1	sp|Q16630|CPSF6_HUMAN	8.66219	NA	59173.4	ELHGQNPVVTPCNK;GAAPNVVYTYTGK;GDYGPPGR	1;1;1	3	3	0.0635	28118;22166;7636	-	Cleavage and polyadenylation specificity factor subunit 6 OS=Homo sapiens OX=9606 GN=CPSF6 PE=1 SV=2	2.78406e+06	132574
190_1	sp|P40227|TCPZ_HUMAN	41.7142	NA	57987.6	ALQFLEEVK;AQAALAVNISAAR;DGNVLLHEMQIQHPTASLIAK;EGIVALR;FTFIEK;GFVVINQK;GIDPFSLDALSK;GLVLDHGAR;HTLTQIK;IITEGFEAAK;QADLYISEGLHPR;SVTLLIK;VATAQDDITGDGTTSNVLIIGELLK;VLAQNSGFDLQETLVK	1;1;1;1;1;1;1;1;1;1;1;1;1;1	14	14	0.307	13951;19696;35353;6237;6807;9828;19905;10605;8204;13997;25853;6592;36608;30119	-	T-complex protein 1 subunit zeta OS=Homo sapiens OX=9606 GN=CCT6A PE=1 SV=3	2.35828e+07	813201
481_1	sp|O60716|CTND1_HUMAN	13.2715	NA	108103	AAALVLQTIWGYK;GSLASLDSLR;GYELLFQPEVVR;HAIPNLVK;QDVYGPQPQVR	1;1;1;1;1	5	5	0.0558	24809;12483;25162;9509;20590	-	Catenin delta-1 OS=Homo sapiens OX=9606 GN=CTNND1 PE=1 SV=1	1.49817e+07	277440
237_1	sp|Q9C0A0|CNTP4_HUMAN	2.44361	NA	145182	LISISGK	1	1	1	0.0054	5339	-	Contactin-associated protein-like 4 OS=Homo sapiens OX=9606 GN=CNTNAP4 PE=1 SV=3	661541	10670
483_1	sp|P17987|TCPA_HUMAN	65.0406	NA	60305.6	AFHNEAQVNPER;DCLINAAK;DDKHGSYEDAVHSGALND;GANDFMCDEMER;HGSYEDAVHSGALND;IACLDFSLQK;ICDDELILIK;IHPTSVISGYR;LGVQVVITDPEK;LLEVEHPAAK;QAGVFEPTIVK;SLHDALCVVK;SLLVIPNTLAVNAAQDSTDLVAK;SQNVMAAASIANIVK;SSLGPVGLDK;STGETIRSQNVMAAASIANIVK;TSASIILR;VLCELADLQDK;WIGLDLSNGKPR;YINENLIVNTDELGR;YPVNSVNILK	1;1;1;1;1;1;1;1;1;1;1;1;1;1;1;1;1;1;1;1;1	21	28	0.4227	24226;24227;9820;32037;32038;25695;27781;17670;18945;18884;18885;20951;14916;14919;17490;16003;16002;35546;26629;11416;35068;8746;21114;22650;22666;22669;30137;16176	-	T-complex protein 1 subunit alpha OS=Homo sapiens OX=9606 GN=TCP1 PE=1 SV=1	2.90647e+07	830421
508_1	sp|Q9Y265|RUVB1_HUMAN	45.4482	NA	50196.3	AQTEGINISEEALNHLGEIGTK;AVLLAGPPGTGK;DSIEKEHVEEISELFYDAK;EACGVIVELIK;EHVEEISELFYDAK;GLGLDESGLAK;GTEDITSPHGIPLDLLDR;LDPSIFESLQK;TALALAIAQELGSK;TEVLMENFR;TISHVIIGLK;VEAGDVIYIEANSGAVK;VPFCPMVGSEVYSTEIK;YSVQLLTPANLLAK	1;1;1;1;1;1;1;1;1;1;1;1;1;1	14	17	0.4057	35396;35395;14047;35086;18919;29557;29556;13495;32218;20318;23517;15890;14049;14048;29817;32154;26982	-	RuvB-like 1 OS=Homo sapiens OX=9606 GN=RUVBL1 PE=1 SV=1	1.34199e+07	609997
659_1	sp|Q8TEX9|IPO4_HUMAN	16.186	NA	118640	EGLEAWPQLLQLLQHSTHSPHSPER;LLPPLLQIVCK;LLPVLLSTAQEADPEVR;QFAAVLTR;QHTDSFQAALGSLPVDK	1;1;1;1;1	5	5	0.0722	37731;20826;31207;9864;30760	-	Importin-4 OS=Homo sapiens OX=9606 GN=IPO4 PE=1 SV=2	293261	5533.23
308_1	sp|Q92585|MAML1_HUMAN	2.50151	NA	107987	EQMLQNPQQATPAPAPGQMSTWQQTGPSHSSLDVPYPMEKPASPSSYK	1	1	1	0.0472	39269	-	Mastermind-like protein 1 OS=Homo sapiens OX=9606 GN=MAML1 PE=1 SV=3	0	0
572_1	sp|Q6UWP8|SBSN_HUMAN	3.36318	NA	60504.6	FGQGAHHAAGQAGNEAGR	1	1	1	0.0305	29827	-	Suprabasin OS=Homo sapiens OX=9606 GN=SBSN PE=1 SV=2	151782	4743.18
273_1	sp|Q14697|GANAB_HUMAN	22.0803	NA	106807	DVHNIYGLYVHMATADGLR;IDELEPR;KLVAIVDPHIK;LDLLEDR;LVAIVDPHIK;SIRPGLSPYR;VSQGSKDPAEGDGAQPEETPR;VTEGGEPYR	1;1;1;1;1;1;1;1	8	8	0.089	34012;8963;18993;9025;14882;16123;34088;12235	-	Neutral alpha-glucosidase AB OS=Homo sapiens OX=9606 GN=GANAB PE=1 SV=3	2.79192e+06	55838.5
393_1	sp|O60832|DKC1_HUMAN	32.4445	NA	57637.8	ALETLTGALFQRPPLIAAVK;APQVVAEAAK;DSAVNAICYGAK;EYVGIVR;HGKPTDSTPATWK;KSLPEEDVAEIQHAEEFLIKPESK;LHNAIEGGTQLSR;MIEYDPER;QEYVDYSESAK;SLPEEDVAEIQHAEEFLIKPESK;TGFINLDKPSNPSSHEVVAWIR	1;1;1;1;1;1;1;1;1;1;1	11	13	0.2724	33729;11675;20067;8108;24566;37485;23819;13267;21548;36980;36979;36227;36225	-	H/ACA ribonucleoprotein complex subunit DKC1 OS=Homo sapiens OX=9606 GN=DKC1 PE=1 SV=3	1.22816e+07	361223
500_1	sp|Q9Y6Y0|NS1BP_HUMAN	44.3966	NA	71682.9	AVLACCSPYLFEIFNSDSDPHGISHVK;CNAGVCALNGK;GAGVAVLNGK;LQVCGHEMLAHR;LYIVGGSDPYGQK;MDVTSCISYR;NCDVFDPVTK;NFASCMGDSR;QISSSSTGCLSSPNATVQSPK;QVCGDYLLSR;SGLGTAEMNGK;TVECYNPHTDHWSFLAPMR;VINWVQR;YNPENNTWTLIAPMNVAR	1;1;1;1;1;1;1;1;1;1;1;1;1;1	14	15	0.2944	38210;38211;16680;9343;25178;23840;18933;17646;16081;33944;18228;13645;35594;10065;33691	-	Influenza virus NS1A-binding protein OS=Homo sapiens OX=9606 GN=IVNS1ABP PE=1 SV=3	1.33279e+07	429933
60_1	sp|Q00839|HNRPU_HUMAN	42.1264	NA	90528	DLPEHAVLK;EKPYFPIPEEYTFIQNVPLEDR;GYFEYIEENK;GYFEYIEENKYSR;KDCEVVMMIGLPGAGK;LLEQYKEESK;MCLFAGFQR;MMVAGFK;NGQDLGVAFK;SSGPTSLFAVTVAPPGAR;TCNCETEDYGEK;TTWVTK;VSELKEELK;YNILGTNTIMDK	1;1;1;1;1;1;1;1;1;1;1;1;1;1	14	16	0.1855	12554;37349;20733;29430;29429;29522;20023;20022;15649;6784;13146;29626;26382;5763;13905;23404	-	Heterogeneous nuclear ribonucleoprotein U OS=Homo sapiens OX=9606 GN=HNRNPU PE=1 SV=6	1.62204e+07	368645
355_1	sp|Q09028|RBBP4_HUMAN	6.36526	NA	47626.1	TPSSDVLVFDYTK;TVALWDLR	1;1	2	2	0.0494	25635;11461	sp|Q16576|RBBP7_HUMAN	Histone-binding protein RBBP4 OS=Homo sapiens OX=9606 GN=RBBP4 PE=1 SV=3	597515	39834.3
502_1	sp|Q9H7B4|SMYD3_HUMAN	62.4522	NA	49064.6	AHWKWEQVLAMCQAIISSNSER;AVTPLRPGELLFR;CQTQDKDADMLTGDEQVWK;DADMLTGDEQVWK;DQYCFECDCFR;EVQESLK;EVQESLKK;IFFPGSHPVR;KAWPDHK;LAFDIMR;LMDGAPSESEK;LMDGAPSESEKLYSFYDLESNINK;LPDINIYQLK;LQLHQGMFPQAMK;LYSFYDLESNINK;QLRDQYCFECDCFR;QLVMTFQHFMR;SDPLAYTVCK;WEQVLAMCQAIISSNSER;YPPDSVR	1;1;1;1;1;1;1;1;1;1;1;1;1;1;1;1;1;1;1;1	20	59	0.4089	37005;25588;25586;25587;25590;25589;35001;35002;35105;26427;26798;28213;8012;11167;16437;16438;16435;9203;8843;8842;16645;16644;16648;17164;17163;37451;18466;18468;18469;18465;18508;18464;26937;27302;26936;27633;28304;28305;32734;32733;24871;24870;25243;25239;25242;25241;24835;24836;25596;24833;16354;16355;33834;33825;33824;33961;8049;8047;8050	-	Histone-lysine N-methyltransferase SMYD3 OS=Homo sapiens OX=9606 GN=SMYD3 PE=1 SV=4	3.86602e+08	1.68088e+07
395_1	sp|Q09161|NCBP1_HUMAN	46.7365	NA	91780.5	ANNYNEAVYLVR;ATNDEIFSILK;DGVLEEQIER;FHEVFK;FIMILTEHLVR;FINWFSHHLSNFQFR;FVIEENLHCIIK;IFANTESYLK;LDTMNTTCVDR;LFVWEILHSTIR;NHPQMIAVLVDK;SFSHSFSALAK;TCAAQLVSYPGK;TSDANETEDHLESLICK;VMFEVWR;WSWEDWSDCLSQDPESPKPK	1;1;1;1;1;1;1;1;1;1;1;1;1;1;1;1	16	19	0.2392	24568;19567;17440;7343;23130;23131;32564;26596;17369;17370;21737;26579;26580;22925;17232;20842;32365;11281;36274	-	Nuclear cap-binding protein subunit 1 OS=Homo sapiens OX=9606 GN=NCBP1 PE=1 SV=1	2.82589e+07	743656
271_1	sp|P07477|TRY1_HUMAN	2.76785	NA	26541.1	TLNNDIMLIK	1	1	1	0.0405	17059	-	Trypsin-1 OS=Homo sapiens OX=9606 GN=PRSS1 PE=1 SV=1	0	0
66_1	sp|Q7L804|RFIP2_HUMAN	2.7029	NA	58242.6	KPFLLGPQR	1	1	1	0.0176	13357	-	Rab11 family-interacting protein 2 OS=Homo sapiens OX=9606 GN=RAB11FIP2 PE=1 SV=1	236319	8148.92
278_1	sp|Q8N108|MIER1_HUMAN	48.9357	NA	57947.7	CNFDTEEALR;DFHLIQANK;DNEQALYELVK;EGDMPIHELLSLYGYGSTVR;ESPGSSEFFQEAVSHGKFEELENTDD;GVEAIPEGSHIK;GVEAIPEGSHIKDNEQALYELVK;KPLHADMDTNGYETDNLTTDPK;LLDESESAASSR;NENDFDEK;SVGECVAFYYMWK;VEGLHINGPTGGNK;VYENDDQLLWDPEYLPEDK;YDFFAQQTR;YNLHPGVTDYMDR	1;1;1;1;1;1;1;1;1;1;1;1;1;1;1	15	23	0.3867	19649;14192;21632;34735;34733;37786;19133;19132;36587;36586;36588;36266;36275;19949;12281;28720;23722;23761;23720;35680;17045;27904;27903	-	Mesoderm induction early response protein 1 OS=Homo sapiens OX=9606 GN=MIER1 PE=1 SV=2	1.64829e+07	633957
440_1	sp|P42898|MTHR_HUMAN	3.17865	NA	74549.4	ETAEALLQVLK	1	1	1	0.0168	18388	-	Methylenetetrahydrofolate reductase OS=Homo sapiens OX=9606 GN=MTHFR PE=1 SV=3	60273.6	1722.1
304_1	sp|P34910|EVI2B_HUMAN	2.02728	NA	48636.2	KPVLNDQNWAGRSPFADGETPDICMDNIR	1	1	1	0.0647	38601	-	Protein EVI2B OS=Homo sapiens OX=9606 GN=EVI2B PE=1 SV=2	0	0
40_1	sp|Q9HAU5|RENT2_HUMAN	2.02028	NA	147717	LVRALFIVPR	1	1	1	0.0079	17307	-	Regulator of nonsense transcripts 2 OS=Homo sapiens OX=9606 GN=UPF2 PE=1 SV=1	387287	5780.41
357_1	sp|Q86U44|MTA70_HUMAN	12.062	NA	64433.5	FAAQELIEVK;GLLQDDAHPTLVTYADHSK;NPEAALSPTFR;YLDVSILGK	1;1;1;1	4	4	0.0845	16196;33505;17987;12245	-	N6-adenosine-methyltransferase catalytic subunit OS=Homo sapiens OX=9606 GN=METTL3 PE=1 SV=2	4.50648e+07	1.4537e+06
578_1	sp|Q86Y56|DAAF5_HUMAN	3.09062	NA	93462.1	AIQDAILEVLK	1	1	1	0.0129	18324	-	Dynein assembly factor 5, axonemal OS=Homo sapiens OX=9606 GN=DNAAF5 PE=1 SV=4	0	0
351_1	sp|Q9HC35|EMAL4_HUMAN	6.00417	NA	108848	AALADVLR;EIEVPDQYGTIR	1;1	2	2	0.0204	7893;24427	-	Echinoderm microtubule-associated protein-like 4 OS=Homo sapiens OX=9606 GN=EML4 PE=1 SV=3	684192	12003.4
442_1	sp|P43243|MATR3_HUMAN	26.0772	NA	94564.8	ALWFQGR;CRDDSFFGETSHNYHK;GNLGAGNGNLQGPR;GPSLNPVLDYDHGSR;IGPYQPNVPVGIDYVIPK;LAEPYGK;SQESGYYDR;VIHLSNLPHSGYSDSAVLK;VVHIMDFQR	1;1;1;1;1;1;1;1;1	9	12	0.1346	9131;32778;21715;21744;21746;28553;32460;6674;14853;33142;33141;16088	-	Matrin-3 OS=Homo sapiens OX=9606 GN=MATR3 PE=1 SV=2	3.68193e+06	78339
123_1	sp|O95259|KCNH1_HUMAN	2.64157	NA	111352	MTNIEKQLSEILR	1	1	2	0.0131	27829;27828	-	Potassium voltage-gated channel subfamily H member 1 OS=Homo sapiens OX=9606 GN=KCNH1 PE=1 SV=1	249480	4891.77
622_1	sp|P38606|VATA_HUMAN	6.00417	NA	68260.5	LPANHPLLTGQR;VGSHITGGDIYGIVSENSLIK	1;1	2	2	0.0535	21508;34132	-	V-type proton ATPase catalytic subunit A OS=Homo sapiens OX=9606 GN=ATP6V1A PE=1 SV=2	585421	15405.8
601_1	sp|Q92540|SMG7_HUMAN	3.00208	NA	127202	LGPAEVWTSR	1	1	1	0.0088	15221	-	Protein SMG7 OS=Homo sapiens OX=9606 GN=SMG7 PE=1 SV=2	689925	14373.4
574_1	sp|Q86WB0|NIPA_HUMAN	3.00208	NA	55226.1	AVLTILLAHK	1	1	1	0.0199	14004	-	Nuclear-interacting partner of ALK OS=Homo sapiens OX=9606 GN=ZC3HC1 PE=1 SV=1	22074.9	761.205
359_1	sp|P52756|RBM5_HUMAN	3.00208	NA	92097	GLPITITESDIR;TAQQIAK	1;0	1	1	0.0233	21432;6287	-	RNA-binding protein 5 OS=Homo sapiens OX=9606 GN=RBM5 PE=1 SV=2	573597	15094.6
359_2	sp|P98175|RBM10_HUMAN	93.7216	NA	103469	AHLSENELEALEK;DGLGSDNIGSR;DMASNEGSR;ESATADAGYAILEK;GDPTGAGPEASLEPGADSVSMQAFSR;GFAFVEFSHLQDATR;GQLQSHGVQAR;GSSYGVTSTESYK;GSSYGVTSTESYKETLHK;HQQLSGLHK;KQGIVTPIEAQTR;KYGGISTASVDFEQPTR;LDQQTLPLGGR;MLPQAATEDDIRGQLQSHGVQAR;NSFQPISSLR;NSFQPISSLRDDER;QGIVTPIEAQTR;QHTSMDLPK;QNLEIHR;QTQLNR;RESATADAGYAILEK;TAQQIAK;TEQGEEEEEEEDEEEEEK;TEQGEEEEEEEDEEEEEKASNIVMLR;TINVEFAK;TYVPALEQSADGHK;TYVPALEQSADGHKETGAPSK;VS…	1;1;1;1;1;1;1;1;1;1;1;1;1;1;1;1;1;1;1;1;1;0;1;1;1;1;1;1;1	28	42	0.3269	25877;25878;14361;11273;24901;36551;36555;36554;29721;29720;17208;17206;22938;32527;32526;13127;24968;24967;31246;17775;36515;16211;29043;21389;13369;13368;9940;6282;28150;6287;34614;38276;10225;26611;26606;26607;34333;34334;34359;20651;30188;30190;30389	-	RNA-binding protein 10 OS=Homo sapiens OX=9606 GN=RBM10 PE=1 SV=3	9.44302e+07	2.00915e+06
558_1	sp|Q08554|DSC1_HUMAN	6.24664	NA	99923.7	IEDDNDNAPYFEHR;VQDQDLPNTPHSK	1;1	2	2	0.0302	29816;25794	-	Desmocollin-1 OS=Homo sapiens OX=9606 GN=DSC1 PE=1 SV=2	1.11781e+06	23783.2
1_1	sp|Q9BQ70|TCF25_HUMAN	2.64878	NA	76618.7	HLNPDTELKR	1	1	1	0.0148	18666	-	Transcription factor 25 OS=Homo sapiens OX=9606 GN=TCF25 PE=1 SV=1	282797	9122.49
541_1	sp|Q16513|PKN2_HUMAN	8.351	NA	111964	ASSLGEIDESSELR;GEILLTELQGDSR;YSLEQR	1;1;1	3	3	0.0335	26098;24704;7049	-	Serine/threonine-protein kinase N2 OS=Homo sapiens OX=9606 GN=PKN2 PE=1 SV=1	3.58111e+06	57759.9
128_1	sp|P07237|PDIA1_HUMAN	9.18282	NA	57080.7	EADDIVNWLK;ILEFFGLK;YKPESEELTAER	1;1;1	3	3	0.0591	17984;11289;25204	-	Protein disulfide-isomerase OS=Homo sapiens OX=9606 GN=P4HB PE=1 SV=3	150955	3870.64
556_1	sp|P32121|ARRB2_HUMAN	2.78844	NA	46076.8	ACGVDFEIR	1	1	1	0.022	13678	-	Beta-arrestin-2 OS=Homo sapiens OX=9606 GN=ARRB2 PE=1 SV=2	2.11058e+06	105529
504_1	sp|Q9H074|PAIP1_HUMAN	5.2947	NA	53491.1	ADILQVGLR;IENVVLDANCSR	1;1	2	2	0.0438	11700;23608	-	Polyadenylate-binding protein-interacting protein 1 OS=Homo sapiens OX=9606 GN=PAIP1 PE=1 SV=1	3.60088e+06	163676
448_1	sp|P53396|ACLY_HUMAN	58.331	NA	120762	ADEVAPAK;AFDSGIIPMEFVNK;DEPSVAAMVYPFTGDHK;DGVYVLDLAAK;DYQGPLKEHEVTIFVR;EGDYVLFHHEGGVDVGDVDAK;EILIPVFK;FICTTSAIQNR;FYWGHK;GVTIIGPATVGGIKPGCFK;LGQEATVGK;LIMGIGHR;SGGMSNELNNIISR;SMGFIGHYLDQK;STTLFSR;TIAIIAEGIPEALTR;TTDGVYEGVAIGGDR;VDATADYICK;VTPDTDWAR;WGDIEFPPPFGR	1;1;1;1;1;1;1;1;1;1;1;1;1;1;1;1;1;1;1;1	20	20	0.2198	7166;27731;31337;16670;32047;34934;11125;21320;8142;31436;9784;9598;26076;23817;7462;27735;26462;16402;13514;24356	-	ATP-citrate synthase OS=Homo sapiens OX=9606 GN=ACLY PE=1 SV=3	1.64938e+07	266029
389_1	sp|Q96F07|CYFP2_HUMAN	3.00208	NA	148302	YAPLHLVPLIER	1	1	1	0.0094	24458	sp|Q7L576|CYFP1_HUMAN	Cytoplasmic FMR1-interacting protein 2 OS=Homo sapiens OX=9606 GN=CYFIP2 PE=1 SV=2	216769	2815.18
491_1	sp|Q14677|EPN4_HUMAN	3.00208	NA	68215.8	IGSTIDDTISK	1	1	1	0.0176	16236	-	Clathrin interactor 1 OS=Homo sapiens OX=9606 GN=CLINT1 PE=1 SV=1	0	0
391_1	sp|Q9BVI4|NOC4L_HUMAN	56.4073	NA	58430.7	AELWDTWK;ALESSLWELQALQR;ELALSALLK;EYLDYDDTR;EYLDYDDTRYHTMQAAVDAVAR;FVQLEGAHPLEK;HNLEYPDFYR;LEAVLASR;LFGALLER;LGELLGHPSFQVK;LPLSLYK;LYGLLDPSVFHVK;RAELWDTWK;REPTVSSFYVK;RLEAVLASR;SKWEGNYLFPR;VLVHRPHGPELDADPYDPGEEDPAQSR;WEGNYLFPR;YHTMQAAVDAVAR	1;1;1;1;1;1;1;1;1;1;1;1;1;1;1;1;1;1;1	19	23	0.3391	13142;28777;11092;17497;36826;23010;23009;22573;22571;8698;10163;24549;24548;8065;26000;18067;21386;12387;23838;38044;38045;17231;24757	-	Nucleolar complex protein 4 homolog OS=Homo sapiens OX=9606 GN=NOC4L PE=1 SV=1	1.54565e+07	532983
89_1	sp|P68363|TBA1B_HUMAN	29.142	NA	50119.6	AVCMLSNTTAIAEAWAR;AVFVDLEPTVIDEVR;EDAANNYAR;EDMAALEK;EIIDLVLDR;LSVDYGK;NLDIERPTYTNLNR;SIQFVDWCPTGFK;TIGGGDDSFNTFFSETGAGK;VGINYQPPTVVPGGDLAK	1;1;1;1;1;1;1;1;1;1	10	11	0.2882	31347;29494;12575;9887;14197;6740;29660;29659;27973;32853;30889	-	Tubulin alpha-1B chain OS=Homo sapiens OX=9606 GN=TUBA1B PE=1 SV=1	6.20194e+06	281906
554_1	sp|P10155|RO60_HUMAN	20.6294	NA	60631.2	AIADWYNEK;ALDAAFYK;DELEVIHLIEEHR;EHLLTNHLK;GGMALALAVTK;LGLENAEALIR;TRDELEVIHLIEEHR	1;1;1;1;1;1;1	7	8	0.1171	14998;9636;28618;14876;12748;17843;31597;31598	-	60 kDa SS-A/Ro ribonucleoprotein OS=Homo sapiens OX=9606 GN=RO60 PE=1 SV=2	1.72552e+06	50750.6
62_1	sp|P31151|S10A7_HUMAN	3.00208	NA	11463.6	GTNYLADVFEK	1	1	1	0.1089	19718	-	Protein S100-A7 OS=Homo sapiens OX=9606 GN=S100A7 PE=1 SV=4	357326	51046.6
259_1	sp|Q07666|KHDR1_HUMAN	2.64157	NA	48197.2	ILGPQGNTIK	1	1	1	0.0226	12955	-	KH domain-containing, RNA-binding, signal transduction-associated protein 1 OS=Homo sapiens OX=9606 GN=KHDRBS1 PE=1 SV=1	107498	4886.27
274_1	sp|P31948|STIP1_HUMAN	89.296	NA	62599.4	AAALEAMK;AAALEAMKDYTK;AAALEFLNR;ALDLDSSCK;ALSVGNIDDALQCYSEAIK;AMDVYQK;CMMAQYNR;DAIHFYNK;DPQALSEHLK;DPQALSEHLKNPVIAQK;EAADGYQR;EGLQNMEAR;EKELGNDAYK;ELDPTNMTYITNQAAVYFEK;ELGNDAYK;ETKPEPMEEDLPENK;ETKPEPMEEDLPENKK;IGNSYFK;IGNSYFKEEK;KAAALEFLNR;KDFDTALK;LAYINPDLALEEK;LDPHNHVLYSNR;LMDVGLIAIR;TLLSDPTYR;TVDLKPDWGK;TYEEGLK;TYEEGLKHEANNPQLK;YKDAIHFYNK	1;1;1;1;1;1;1;1;1;1;1;1;1;1;1;1;1;1;1;1;1;1;1;1;1;1;1;1;1	29	37	0.4475	7297;21357;12158;12248;33410;8569;13845;12236;15871;31588;9935;13608;16751;35523;35524;9937;30404;30405;31885;7889;18375;18374;18411;15750;10596;26017;25490;25492;25491;14710;13662;16510;8181;31414;31413;31415;20969	-	Stress-induced-phosphoprotein 1 OS=Homo sapiens OX=9606 GN=STIP1 PE=1 SV=1	2.20994e+08	5.1394e+06
545_1	sp|Q7L2E3|DHX30_HUMAN	33.761	NA	133854	AIFQQPPVGVR;AIVLAAIFR;ATISLSDSDLLR;AVAGWEEVLR;DSSQVHPLAVLLLTDGDVHIR;GWGLLGPR;KIETFLNHYPVESSWIAPELR;LVLMSATGDNER;SGNILLHK;TAVEFLSK;TPLENLVLQAK;VPGFMYPVK	1;1;1;1;1;1;1;1;1;1;1;1	12	12	0.1173	18280;11469;20723;15660;35121;8601;36537;21167;9210;9561;18771;12885	-	ATP-dependent RNA helicase DHX30 OS=Homo sapiens OX=9606 GN=DHX30 PE=1 SV=1	5.71179e+06	71397.4
506_1	sp|Q6L8Q7|PDE12_HUMAN	5.85799	NA	67308.9	DQSEPLGR;LIQMAVALAHIR	1;1	2	2	0.0328	9715;22052	-	2',5'-phosphodiesterase 12 OS=Homo sapiens OX=9606 GN=PDE12 PE=1 SV=2	161794	6222.83
82_2	sp|Q15208|STK38_HUMAN	49.7872	NA	54155.4	DIKPDNLLLDSK;DTGHVYAMK;EQVGHIR;ERPAAISIEIK;ETLTFPPEVPISEK;FCCEWEHR;FEGLTAR;IGAPGVEEIK;KADMLEK;LGLEDFESLK;LSDFGLCTGLK;MFYSFQDK;NKDWVFINYTYK;NLNHSLPSDFTFQNMNSK;SIDDTSNFDEFPESDILKPTVATSNHPETDYK;SNSFFEGVDWEHIR;VMEEEGLKDEEK;VTLENFYSNLIAQHEER	1;1;1;1;1;1;1;1;1;1;0;0;1;1;1;1;1;1	16	24	0.471	23088;23087;12544;8168;18808;28024;28022;18675;18674;7012;12338;8081;16267;18236;13644;28092;28091;33615;39020;39021;29697;29698;24814;24813;33381;33379	-	Serine/threonine-protein kinase 38 OS=Homo sapiens OX=9606 GN=STK38 PE=1 SV=1	3.44389e+07	1.37756e+06
82_1	sp|Q9Y2H1|ST38L_HUMAN	8.59996	NA	53968.4	DIKPDNLLLDAK;ERPAAIPIEIK;LGLDDFESLK;LSDFGLCTGLK;MFYSFQDK	1;1;1;0;0	3	3	0.1121	22617;19140;15849;18236;13644	-	Serine/threonine-protein kinase 38-like OS=Homo sapiens OX=9606 GN=STK38L PE=1 SV=3	859114	33042.8
250_1	sp|O43548|TGM5_HUMAN	2.16796	NA	80726.5	ISALGEEK	1	1	1	0.0111	8416	-	Protein-glutamine gamma-glutamyltransferase 5 OS=Homo sapiens OX=9606 GN=TGM5 PE=1 SV=4	935860	31195.3
637_1	sp|Q86T24|KAISO_HUMAN	17.8951	NA	74438.2	HFNIHSWEK;ISDIITR;LPTPVNQATLSQTQGSEK;QYAYLSDR;VFPLAEYR;VYANIGEDTYDIVIPVKDDPDEGEAR	1;1;1;1;1;1	6	7	0.1131	17762;17763;7629;31709;12401;11959;37732	-	Transcriptional regulator Kaiso OS=Homo sapiens OX=9606 GN=ZBTB33 PE=1 SV=2	3.11558e+06	91634.6
602_1	sp|Q05823|RN5A_HUMAN	2.4934	NA	83480.5	VLLSHGAK	1	1	1	0.0108	7797	-	2-5A-dependent ribonuclease OS=Homo sapiens OX=9606 GN=RNASEL PE=1 SV=2	7.86023e+07	1.63755e+06
468_1	sp|Q69YN2|C19L1_HUMAN	18.5311	NA	60580.8	FDILFNR;FIALANVGNPEK;GVDILLTSPWPK;NHIILQENAQHATR;WCVVFER;YHFAALEK	1;1;1;1;1;1	6	6	0.1115	10293;20191;21760;28792;11971;11577	-	CWF19-like protein 1 OS=Homo sapiens OX=9606 GN=CWF19L1 PE=1 SV=2	1.67641e+06	52387.9
84_1	sp|Q06787|FMR1_HUMAN	2.61344	NA	71130.9	LQIDEQLR	1	1	1	0.0127	12378	sp|P51116|FXR2_HUMAN;sp|P51114|FXR1_HUMAN	Synaptic functional regulator FMR1 OS=Homo sapiens OX=9606 GN=FMR1 PE=1 SV=1	263420	6585.5
599_1	sp|P05089|ARGI1_HUMAN	3.00208	NA	34713.3	ISLVLGGDHSLAIGSISGHAR	1	1	1	0.0652	33359	-	Arginase-1 OS=Homo sapiens OX=9606 GN=ARG1 PE=1 SV=2	0	0
471_1	sp|O95218|ZRAB2_HUMAN	42.4914	NA	37382	AGGTEIGK;AVGPASILK;CGNVNFAR;EESDGEYDEFGR;ESEGEEEDEDEDLSK;EVEDKESEGEEEDEDEDLSK;GLFSANDWQCK;SECNMCNTPK;TGYGGGFNER;VSDGDWICPDKK;YKLDEDEDEDDADLSK;YNLDASEEEDSNK;YNLDASEEEDSNKK	1;1;1;1;1;1;1;1;1;1;1;1;1	13	16	0.3939	5667;8606;10586;24749;29869;35477;35476;21738;19228;13401;24418;31719;31718;26547;28749;28748	-	Zinc finger Ran-binding domain-containing protein 2 OS=Homo sapiens OX=9606 GN=ZRANB2 PE=1 SV=2	1.38698e+07	729991
353_1	sp|P52732|KIF11_HUMAN	22.7104	NA	119085	AVDQHNAEAQDIFGK;FCALEEK;LDIPTGTTPQR;LNLVDLAGSENIGR;NILNKPEVNQK;SKVEETTEHLVTK;TQELETTQK;VITALVER	1;1;1;1;1;1;1;1	8	8	0.0833	28760;9589;17839;25622;20924;26303;13970;9702	-	Kinesin-like protein KIF11 OS=Homo sapiens OX=9606 GN=KIF11 PE=1 SV=2	1.27893e+07	175196
252_1	sp|P04062|GLCM_HUMAN	2.8641	NA	59678.2	VGLVASQK	1	1	1	0.0149	7218	-	Lysosomal acid glucosylceramidase OS=Homo sapiens OX=9606 GN=GBA PE=1 SV=3	550742	18991.1
69_1	sp|Q9P258|RCC2_HUMAN	28.8724	NA	56049.2	AAAAAWEEPSSGNGTAR;AGGAAVVITEPEHTK;AVQDLCGWR;DVACGANHTLVLDSQK;LIEGLSHEVIVSAACGR;NHTLALTETGSVFAFGENK;NLGQNLWGPHR;TVVSGSCAAHSLLITTEGK;VFSWGFGGYGR	1;1;1;1;1;1;1;1;1	9	13	0.2567	28819;25816;25815;14861;29753;29752;30716;33135;33136;20769;20768;32046;18965	-	Protein RCC2 OS=Homo sapiens OX=9606 GN=RCC2 PE=1 SV=2	3.88047e+07	1.21265e+06
466_1	sp|P49915|GUAA_HUMAN	7.37175	NA	76667	EPPTDVTPTFLTTGVLSTLR;VVYIFGPPVK	1;1	2	2	0.0433	34015;15347	-	GMP synthase [glutamine-hydrolyzing] OS=Homo sapiens OX=9606 GN=GMPS PE=1 SV=1	200701	4667.46
379_1	sp|A8K979|ERI2_HUMAN	2.07424	NA	77351.4	IQQQKNIIFATGISEPSASEVK	1	1	1	0.0318	35727	-	ERI1 exoribonuclease 2 OS=Homo sapiens OX=9606 GN=ERI2 PE=2 SV=2	1.50526e+07	396122
606_1	sp|P52272|HNRPM_HUMAN	40.7746	NA	77464.3	ACQIFVR;ADILEDKDGK;AFITNIPFDVK;EVFSMAGVVVR;FEPYANPTK;FESPEVAER;GNFGGSFAGSFGGAGGHAPGVAR;INEILSNALK;LGSTVFVANLDYK;MGANNLER;MGANSLER;NLPFDFTWK;QGGGGGGGSVPGIER	1;1;1;1;1;1;1;1;1;1;1;1;1	13	17	0.1959	9544;14830;14829;19978;17621;13684;13613;33121;33124;33123;33125;15204;24589;9816;9125;16786;20522	-	Heterogeneous nuclear ribonucleoprotein M OS=Homo sapiens OX=9606 GN=HNRNPM PE=1 SV=3	1.10485e+07	212472
549_1	sp|P22314|UBA1_HUMAN	14.1251	NA	117774	AAVATFLQSVQVPEFTPK;ALPAVQQNNLDEDLIR;DNPGVVTCLDEAR;YDGQVAVFGSDLQEK	1;1;1;1	4	4	0.0586	32057;30688;25071;28940	-	Ubiquitin-like modifier-activating enzyme 1 OS=Homo sapiens OX=9606 GN=UBA1 PE=1 SV=3	5.88844e+06	105151
446_1	sp|P23588|IF4B_HUMAN	71.6843	NA	69110.3	AASIFGGAKPVDTAAR;AFGSGYR;ARPATDSFDDYPPR;ARPATDSFDDYPPRR;DENKVDGMNAPK;DSDKTDTDWR;EEDCHSPTSKPPKPDQPLK;EPSNPER;GDDSFGDK;GDDSFGDKYR;IRVDVADQAQDK;LNLKPR;QLDEPKLER;RGDDSFGDK;SILPTAPR;SLENETLNKEEDCHSPTSKPPKPDQPLK;SPPYTAFLGNLPYDVTEESIK;VAPAQPSEEGPGR;VAPAQPSEEGPGRK;VDGMNAPK;VDVADQAQDK;VDVADQAQDKDR;VMPAPPPK;YAALSVDGEDENEGEDYAE	1;1;1;1;1;1;1;1;1;1;1;1;1;1;1;1;1;1;1;1;1;1;1;1	24	57	0.3339	26994;6226;28354;28352;28353;28358;28359;28355;28350;28357;28351;28348;28361;28360;28349;28347;28356;30145;21522;21521;21523;21977;19176;19178;19177;34373;34375;7887;8195;16529;16528;22698;22696;5838;5840;15592;11989;8583;8580;8582;38441;38440;38438;35485;20840;20837;20838;24501;24502;7992;7991;14282;22756;22755;8131;8537;33477	-	Eukaryotic translation initiation factor 4B OS=Homo sapiens OX=9606 GN=EIF4B PE=1 SV=2	2.54418e+08	7.48287e+06
254_1	sp|O95747|OXSR1_HUMAN	2.02728	NA	57986	IPISLVLR	1	1	1	0.0152	9968	-	Serine/threonine-protein kinase OSR1 OS=Homo sapiens OX=9606 GN=OXSR1 PE=1 SV=1	672567	24020.2
369_1	sp|Q13867|BLMH_HUMAN	3.24456	NA	52528	IGPITPLEFYR	1	1	1	0.0242	21179	-	Bleomycin hydrolase OS=Homo sapiens OX=9606 GN=BLMH PE=1 SV=1	731137	26112.1
256_1	sp|O14979|HNRDL_HUMAN	2.78844	NA	46409.1	GFGFVLFK	1	1	1	0.019	10064	sp|Q14103|HNRPD_HUMAN	Heterogeneous nuclear ribonucleoprotein D-like OS=Homo sapiens OX=9606 GN=HNRNPDL PE=1 SV=3	11851.4	493.808
600_1	sp|Q9UPN7|PP6R1_HUMAN	2.42819	NA	96663.7	GPNAEQLR	1	1	1	0.0091	9263	-	Serine/threonine-protein phosphatase 6 regulatory subunit 1 OS=Homo sapiens OX=9606 GN=PPP6R1 PE=1 SV=5	2.70472e+06	81961.2
464_1	sp|Q9Y4E8|UBP15_HUMAN	127.041	NA	112348	AAYVLFYQR;FSYVTPR;HESVEYKPPK;IFAMDENLSSIMER;IFSIPDEK;ISPSSLSNNYNNMNNR;ISTETEETEGSLHCCK;KGDTWYLVDSR;KKPYIQLK;KLDLWSLPPVLVVHLK;KPYIQLK;KYVGFDSWDK;LCENGNMNNVVTR;LFTFQFNNLGNTDINYIKDDTR;LKDCIELFTTK;LVSWYTLMEGQEPIAR;LYNLLLLR;MDPLTKPMQYK;MIVTDIYNHR;NEDGTWPR;NNTEDKLYNLLLLR;NYDYSEPGR;QDTFSGTGFFPLDR;QMWSGK;SDIATLLK;SFLALDWDPDLKK;STLVCPECAK;SYAELIK;TEDTEHVIIPVCLR;TLEVYLVR;VEVYLTELK;VVAEEAWENHLK;VVAEEAWENHLK…	1;1;1;1;1;1;1;1;1;1;1;1;1;1;1;1;1;1;1;1;1;1;1;1;1;1;1;1;1;1;1;1;1;1;1;1;1;1;1;1	40	59	0.4424	15696;15698;8923;18349;28938;10873;30884;31503;31502;22133;22132;12463;31261;31262;9437;9436;19348;26730;26761;37049;23008;23007;31644;12466;22538;19867;19866;11471;29670;29664;29662;14694;28033;5772;8744;27366;27365;16683;7776;29232;11919;14482;24541;24540;24558;24567;27918;27919;27916;27940;12855;35417;25765;37141;37140;39027;39041;34489;15252	-	Ubiquitin carboxyl-terminal hydrolase 15 OS=Homo sapiens OX=9606 GN=USP15 PE=1 SV=3	1.08074e+08	1.96498e+06
109_1	sp|Q9BYE0|HES7_HUMAN	2.41372	NA	24883.2	LEKAEILEFAVGYLR	1	1	1	0.0667	30003	-	Transcription factor HES-7 OS=Homo sapiens OX=9606 GN=HES7 PE=1 SV=2	536826	48802.4
86_1	sp|P33176|KINH_HUMAN	44.0633	NA	109617	ELQTLHNLR;FRPLNESEVNR;GGGAFVQNSQPVAVR;HVAVTNMNEHSSR;ISFLENNLEQLTK;KLHELTVMQDR;LFVQDLATR;LQAENDASKEEVK;LYLVDLAGSEK;QLDDKDEEINQQSQLVEK;SAEIDSDDTGGSAAQK;SHSIFLINVK;SLTEYLQNVEQK;TGAEGAVLDEAK	1;1;1;1;1;1;1;1;1;1;1;1;1;1	14	18	0.1796	15481;15482;22801;22803;25981;25847;27378;27379;23068;13590;25401;25400;18154;34129;27440;16481;25209;16564	-	Kinesin-1 heavy chain OS=Homo sapiens OX=9606 GN=KIF5B PE=1 SV=1	6.9772e+06	109019
475_1	sp|Q9UMS4|PRP19_HUMAN	5.17993	NA	55146.3	ATVLTTER;QELSHALYQHDAACR	1;1	2	2	0.0456	9468;30565	-	Pre-mRNA-processing factor 19 OS=Homo sapiens OX=9606 GN=PRPF19 PE=1 SV=1	3.3315e+06	175342
547_1	sp|Q9UJA5|TRM6_HUMAN	5.83102	NA	55764.3	ILSIMYYAR;SNASTLESHETEEPAAK	1;1	2	2	0.0523	15661;30592	-	tRNA (adenine(58)-N(1))-methyltransferase non-catalytic subunit TRM6 OS=Homo sapiens OX=9606 GN=TRMT6 PE=1 SV=1	81015.5	2531.73
552_1	sp|Q99613|EIF3C_HUMAN	74.3984	NA	105278	AKELLGQGLLLR;CLEEFELLGK;DAHNALLDIQSSGR;DFESHITSYK;DLMLMSHLQDNIQHADPPVQILYNR;ELLGQGLLLR;FEELTNLIR;GCILTLVER;GTEITHAVVIK;GTEITHAVVIKK;IMQNTDPHSQEYVEHLKDEAQVCAIIER;KLNEILQAR;LGSLVENNER;LNEILQAR;MDEEFTK;MIINEELMASLDQPTQTVVMHR;QFHHQLR;QPLLLSEDEEDTK;RLDEEEEDNEGGEWER;SEQDQAENEGEDSAVLMER;TCAILCHIYHHALHSR;TCHSFIINEK;VWDLFPEADK;VWDLFPEADKVR	1;1;1;1;1;1;1;1;1;1;1;1;1;1;1;1;1;1;1;1;1;1;1;1	24	29	0.2946	21333;21331;19153;26209;18792;37941;37942;15098;15801;13531;16801;16800;20891;38659;14172;15688;11063;9661;36645;11266;26622;32685;32686;33953;32665;19495;19493;18556;25706	-	Eukaryotic translation initiation factor 3 subunit C OS=Homo sapiens OX=9606 GN=EIF3C PE=1 SV=1	3.12614e+07	710487
100_1	sp|P30419|NMT1_HUMAN	3.36318	NA	56769.9	LGEVVNTHGPVEPDKDNIR;MVEINFLCVHK	1;0	1	2	0.0605	33572;33570;23611	-	Glycylpeptide N-tetradecanoyltransferase 1 OS=Homo sapiens OX=9606 GN=NMT1 PE=1 SV=2	1.31826e+07	527304
100_2	sp|O60551|NMT2_HUMAN	6.24664	NA	56944.1	LDEVITSHGAIEPDKDNVR;LVGFISAIPANIR;MVEINFLCVHK	1;1;0	2	2	0.0863	33715;23104;23611	-	Glycylpeptide N-tetradecanoyltransferase 2 OS=Homo sapiens OX=9606 GN=NMT2 PE=1 SV=1	0	0
377_1	sp|Q9NYJ8|TAB2_HUMAN	5.76815	NA	76446.6	EIDLFQAR;GTSSLSQQTPR	1;1	2	2	0.0274	11896;16601	-	TGF-beta-activated kinase 1 and MAP3K7-binding protein 2 OS=Homo sapiens OX=9606 GN=TAB2 PE=1 SV=1	2.92776e+06	117110
211_1	sp|Q6PI48|SYDM_HUMAN	10.9154	NA	73516.1	AICIPEGAK;IIDISDVFR;IPEFSSFVVR;YILATLLK	1;1;1;1	4	4	0.0558	11106;13981;17216;10549	-	Aspartate--tRNA ligase, mitochondrial OS=Homo sapiens OX=9606 GN=DARS2 PE=1 SV=1	1.31757e+06	31370.8
375_2	sp|Q13188|STK3_HUMAN	5.51419	NA	56265	AGNILLNTEGHAK;ATATQLLQHPFIK;KPELWSDDFTDFVK;LADFGVAGQLTDTMAK;QPEEVFDVLEK	0;1;1;0;0	2	2	0.1365	22088;25560;29747;28695;21955	-	Serine/threonine-protein kinase 3 OS=Homo sapiens OX=9606 GN=STK3 PE=1 SV=2	1.77796e+06	61309
375_1	sp|Q13043|STK4_HUMAN	2.76785	NA	55594.9	AGNILLNTEGHAK;KPELWSDNFTDFVK;LADFGVAGQLTDTMAK;QPEEVFDVLEK	0;1;0;0	1	1	0.1109	22088;29735;28695;21955	-	Serine/threonine-protein kinase 4 OS=Homo sapiens OX=9606 GN=STK4 PE=1 SV=2	114649	3953.4
213_1	sp|P05109|S10A8_HUMAN	6.24664	NA	10827.6	ALNSIIDVYHK;LLETECPQYIR	1;1	2	3	0.2366	20190;20189;24473	-	Protein S100-A8 OS=Homo sapiens OX=9606 GN=S100A8 PE=1 SV=1	1.58241e+06	197802
489_1	sp|P47974|TISD_HUMAN	2.53599	NA	51030.8	EPSGGGGTALLNK	1	1	1	0.0263	17915	-	mRNA decay activator protein ZFP36L2 OS=Homo sapiens OX=9606 GN=ZFP36L2 PE=1 SV=3	436801	22989.5
8_1	sp|Q8IZU2|WDR17_HUMAN	5.20046	NA	147608	ALPIGISFVK;LKEAAEIHLR	1;1	2	2	0.0151	13041;17182	-	WD repeat-containing protein 17 OS=Homo sapiens OX=9606 GN=WDR17 PE=2 SV=2	550945	8223.06
527_1	sp|Q8N8S7|ENAH_HUMAN	25.6075	NA	66469.9	AAVMVYDDANKK;ASSTSTPEPTR;ERLEQEQLER;KIQDHQVVINCAIPK;LEQEQLER;LKEELIDAIR;VHIYHHTGNNTFR;WVPAGGSTGFSR;YNQATQTFHQWR	1;1;1;1;1;1;1;1;1	9	10	0.1607	21711;15770;21857;21858;30140;13024;17884;28157;18619;27896	-	Protein enabled homolog OS=Homo sapiens OX=9606 GN=ENAH PE=1 SV=2	4.65996e+06	186398
652_1	sp|P23352|KALM_HUMAN	2.04762	NA	76063.6	GVPLKPR	1	1	1	0.0103	6424	-	Anosmin-1 OS=Homo sapiens OX=9606 GN=ANOS1 PE=1 SV=3	1.8828e+06	50886.5
102_1	sp|Q13283|G3BP1_HUMAN	6.24664	NA	52132.1	EAGEQGDIEPR;SSSPAPADIAQTVQEDLR	1;1	2	2	0.0622	17909;31560	-	Ras GTPase-activating protein-binding protein 1 OS=Homo sapiens OX=9606 GN=G3BP1 PE=1 SV=1	1.16884e+06	48701.8
396_1	sp|O94992|HEXI1_HUMAN	4.40457	NA	40598.5	LGAPAAGGEEEWGQQQR	1	1	1	0.0474	30375	-	Protein HEXIM1 OS=Homo sapiens OX=9606 GN=HEXIM1 PE=1 SV=1	2.98434e+07	2.13167e+06
289_1	sp|Q08211|DHX9_HUMAN	119.937	NA	140869	AAECNIVVTQPR;AAMEALVVEVTK;AIEPPPLDAVIEAEHTLR;DKDDDGGEDDDANCNLICGDEYGPETR;DVVQAYPEVR;ELDALDANDELTPLGR;ELLPVKK;FSDHVALLSVFQAWDDAR;GISHVIVDEIHER;HLEMNPHFGSHR;ISAVSVAER;KFESEILEAISQNSVVIIR;KVFDPVPVGVTK;LAAQSCALSLVR;LAQFEPSQR;LETHMTPEMFR;LFTAHNNMTNYATVWASK;LGGIGQFLAK;LQISHEAAACITGLR;LSMSQLNEK;MGGEEAEIR;MTPSYEIR;MTWEAK;NELMYQLEQDHDLQAILQER;QLYHLGVVEAYSGLTK;QPAIISQLDPVNER;SCGYSVR;SSVNCPFSSQDMK;TNLEQR;TP…	1;1;1;1;1;1;1;1;1;1;1;1;1;1;1;1;1;1;1;1;1;1;1;1;1;1;1;1;1;1;1;1;1;1;1;1;1;1	38	54	0.3709	22691;19843;32485;32486;38165;17054;29894;7855;33487;33488;26352;26351;25424;10461;34260;34261;20574;20666;13924;23669;23670;33425;12142;28726;28725;13182;11890;11992;6399;36348;30283;30104;30282;30102;27900;27661;7886;25962;6310;18636;18635;33260;37645;16478;27073;27074;10449;10469;21528;21529;25501;25502;17410;17409	-	ATP-dependent RNA helicase A OS=Homo sapiens OX=9606 GN=DHX9 PE=1 SV=4	1.81568e+08	2.48724e+06
633_1	sp|Q12800|TFCP2_HUMAN	2.08023	NA	57219.7	LFTNFSGADLLK	1	1	1	0.0239	21755	-	Alpha-globin transcription factor CP2 OS=Homo sapiens OX=9606 GN=TFCP2 PE=1 SV=2	154392	6712.69
550_1	sp|Q9NTZ6|RBM12_HUMAN	2.92956	NA	97333.4	HVIDFFK	1	1	1	0.0075	9861	-	RNA-binding protein 12 OS=Homo sapiens OX=9606 GN=RBM12 PE=1 SV=1	211991	6235.02
104_1	sp|Q9H223|EHD4_HUMAN	3.09062	NA	61136.5	AGGADAVQTVTGGLR	1	1	1	0.0277	23155	-	EH domain-containing protein 4 OS=Homo sapiens OX=9606 GN=EHD4 PE=1 SV=1	327862	10245.7
525_1	sp|Q9Y6D9|MD1L1_HUMAN	9.24872	NA	83015.6	FVVELQQR;IQELQASQEAR;SQSSSAEQSFLFSR	1;1;1	3	3	0.046	12485;20183;27631	-	Mitotic spindle assembly checkpoint protein MAD1 OS=Homo sapiens OX=9606 GN=MAD1L1 PE=1 SV=2	2.53266e+06	51686.9
80_1	sp|P49756|RBM25_HUMAN	19.2033	NA	100124	DREEDEEDAYER;EKEELEEIR;EYSSELNAPSQESDSHPR;FPVAPLIPYPLITK;GAIEVLIR;LGASNSPGQPNSVK;LLHDLQIGEK	1;1;1;1;1;1;1	7	8	0.1008	27536;27537;17019;33101;27749;8951;22643;16738	-	RNA-binding protein 25 OS=Homo sapiens OX=9606 GN=RBM25 PE=1 SV=3	2.26956e+07	667516
398_1	sp|Q9Y2X3|NOP58_HUMAN	11.9507	NA	59540.5	EAHEPLAVADAK;LIAHAGSLLNLAK;VAEEEETSVK;VKVEEEEEEK	1;1;1;1	4	5	0.0851	19557;19559;21615;15373;19454	-	Nucleolar protein 58 OS=Homo sapiens OX=9606 GN=NOP58 PE=1 SV=1	1.7902e+06	61731.1
106_1	sp|P53621|COPA_HUMAN	31.1178	NA	138258	FAVLDR;GFFEGTIASK;HAIVICNR;ISPLQFR;NLSPGAVESDVR;SILLSVPLLVVDNK;TALNLFFK;TGVQTFR;TLDLPIYVTR;VLTIDPTEFK;YAVTTGDHGIIR	1;1;1;1;1;1;1;1;1;1;1	11	11	0.085	5390;13372;11648;8738;19316;26479;10985;7389;17540;16636;21085	-	Coatomer subunit alpha OS=Homo sapiens OX=9606 GN=COPA PE=1 SV=2	3.93368e+06	51759
65_1	sp|Q86YS7|C2CD5_HUMAN	17.478	NA	110377	DAWWAEIR;GMNALFGLR;IHNPDEPETR;MTPLSFIPGAK;QQTQSALEQR;SLNPQWNSEWFK	1;1;1;1;1;1	6	7	0.06	13081;11579;18140;18141;16608;17482;27072	-	C2 domain-containing protein 5 OS=Homo sapiens OX=9606 GN=C2CD5 PE=1 SV=1	2.13645e+06	42729.1
523_1	sp|Q9NRF8|PYRG2_HUMAN	3.17865	NA	65635.8	ALEHSALAINHK;VPVLLEEQSIVK;YILVTGGVISGIGK	0;1;0	1	1	0.0648	21126;21123;22592;23256	-	CTP synthase 2 OS=Homo sapiens OX=9606 GN=CTPS2 PE=1 SV=1	94466.6	2862.62
523_2	sp|P17812|PYRG1_HUMAN	43.377	NA	66648	ALEHSALAINHK;CLEEQGLK;CSNPLDTSVK;ENFCNIHVSLVPQPSSTGEQK;FEVNPVWK;GIIASSVGTILK;IQAIAWAR;ISMFCHVEPEQVICVHDVSSIYR;IYQYVINK;KLYGDADYLEER;LCSAHGVLVPGGFGVR;LDLPIER;LLETCSIALVGK;LYGDADYLEER;SCGLHVTSIK;YIDSADLEPITSQEEPVR;YILVTGGVISGIGK	0;1;1;1;1;1;1;1;1;1;1;1;1;1;1;1;0	15	17	0.3367	21126;21123;11531;15371;35639;12478;16520;10378;37562;12954;25628;25629;28542;28541;8602;21127;22243;14728;33369;23256	-	CTP synthase 1 OS=Homo sapiens OX=9606 GN=CTPS1 PE=1 SV=2	1.42685e+07	460275
631_1	sp|P33991|MCM4_HUMAN	96.2745	NA	96497.6	AGIICQLNAR;ALADDDFLTVTGK;DMFEEALR;DYIAYAHSTIMPR;EEENVGIDITEPLYMQR;EELAEALKK;FIDPLAK;GILLQLFGGTR;GLQVDLQSDGAAAEDIVASEQSLGQK;GQSDIAITK;GSSAVGLTAYVMK;GSSAVGLTAYVMKDPETR;LASALAPSIYEHEDIKK;LGEINVIGEPFLNVNCEHIK;LHGLDEEAEQK;LQESPEDMPAGQTPHTVILFAHNDLVDK;LSNKVEAIDVEEAK;LVIWGTDVNVAACK;QRPDLGSAQK;RLHGLDEEAEQK;SQLLQYVYNLVPR;SVLHEVMEQQTLSIAK;THIDVIHYR;TSQLIPEMQEAFFQCQVCAHTTR;TSVLAAANPIESQWNPK;TTIENIQLPHTLLSR;…	1;1;1;1;1;1;1;1;1;1;1;1;1;1;1;1;1;1;1;1;1;1;1;1;1;1;1;1;1;1	30	37	0.4241	15223;22953;12282;27120;27119;33134;12711;7279;17030;36944;10481;20496;31525;31563;35205;35206;20068;38266;38267;27314;27309;27308;27328;14672;14674;24538;24539;28124;30743;16362;37515;30896;29835;14777;10229;18264;33842	-	DNA replication licensing factor MCM4 OS=Homo sapiens OX=9606 GN=MCM4 PE=1 SV=5	5.07551e+07	995199
477_1	sp|P49368|TCPG_HUMAN	52.0156	NA	60495.3	ALDDMISTLK;AMTGVEQWPYR;AVAQALEVIPR;EIQVQHPAAK;ELGIWEPLAVK;GESQTDIEITR;GISDLAQHYLMR;HTQENCETWGVNGETGTLVDMK;IGDEYFTFITDCKDPK;IPGGIIEDSCVLR;IVLLDSSLEYK;IVSRPEELREDDVGTGAGLLEIK;KGESQTDIEITR;MVQFEENGRK;NLQDAMQVCR;TAVETAVLLLR;TLIQNCGASTIR	1;1;1;1;1;1;1;1;1;1;1;1;1;1;1;1;1	17	22	0.3761	14910;22081;16762;15383;19663;19494;19501;24028;24030;36456;32217;32216;24638;20407;36391;36392;23242;23243;19184;19030;17401;21994	-	T-complex protein 1 subunit gamma OS=Homo sapiens OX=9606 GN=CCT3 PE=1 SV=4	2.21353e+08	5.98252e+06
462_1	sp|Q99615|DNJC7_HUMAN	52.4233	NA	56404.7	AATLMMLGR;AQCYMDTEQYEEAVR;AVQFFVQALR;DYNEAYNYYTK;EAETFKEQGNAYYAK;EALGDAQQSVR;EVGEAFTILSDPK;FKEVGEAFTILSDPK;IAETDFEK;KLDDAIEDCTNAVK;LAYELYTEALGIDPNNIK;LDDAIEDCTNAVK;LDDTYIK;NANAVMEYEK;NAQAQQEFK;NAQLELK;NAQLELKK	1;1;1;1;1;1;1;1;1;1;1;1;1;1;1;1;1	17	17	0.3239	11225;31641;17153;25016;29979;16986;24084;29224;10962;28110;33140;25466;8882;16814;13616;7556;10739	-	DnaJ homolog subfamily C member 7 OS=Homo sapiens OX=9606 GN=DNAJC7 PE=1 SV=2	1.15398e+07	311887
236_1	sp|Q13823|NOG2_HUMAN	3.24456	NA	83603.4	IDSWENAEDFLEK	1	1	1	0.0178	28155	-	Nucleolar GTP-binding protein 2 OS=Homo sapiens OX=9606 GN=GNL2 PE=1 SV=1	42678.9	1066.97
287_1	sp|Q92613|JADE3_HUMAN	25.7638	NA	93748.1	ESSPAWR;LGEAEYPHHR;LLASLSHSR;LPDSHHINPDSYYLFADTWKEEWEK;SCVLGIYPQCVLCPK;TGACIQCSIK;TILDEGDEVK;TVEVLER;VKDVLFIRPR	1;1;1;1;1;1;1;1;1	9	10	0.1252	8007;18168;18169;11679;38293;30509;15861;15334;8392;19305	-	Protein Jade-3 OS=Homo sapiens OX=9606 GN=JADE3 PE=1 SV=1	5.45391e+06	121198
141_1	sp|Q04726|TLE3_HUMAN	8.82231	NA	83364.1	LWTGGLDNTVR;NDAPTPGTSTTPGLR;TPYGASIFQSK	1;1;1	3	3	0.0479	18944;25922;17831	-	Transducin-like enhancer protein 3 OS=Homo sapiens OX=9606 GN=TLE3 PE=1 SV=2	1.70998e+06	44999.6
479_1	sp|P04406|G3P_HUMAN	6.4538	NA	36030.4	GALQNIIPASTGAAK;VPTANVSVVDLTCR	1;1	2	2	0.0866	24240;26977	-	Glyceraldehyde-3-phosphate dehydrogenase OS=Homo sapiens OX=9606 GN=GAPDH PE=1 SV=3	1.22261e+06	61130.3
285_1	sp|P15924|DESP_HUMAN	15.5423	NA	331569	ETQSQLETER;GLVGIEFK;NQCTQVVQER;QLLQEQESVK;SQLQISNNR;VLLQEEGTR	1;1;1;1;1;1	6	6	0.0195	18578;8786;19859;17945;13492;13029	-	Desmoplakin OS=Homo sapiens OX=9606 GN=DSP PE=1 SV=3	1.84678e+06	9052.86
143_1	sp|Q8NG27|PJA1_HUMAN	6.36526	NA	70958.6	ADFLPQSSVASQSSSEGK;SAEEPVVRPK	1;1	2	3	0.0435	30885;15086;15090	-	E3 ubiquitin-protein ligase Praja-1 OS=Homo sapiens OX=9606 GN=PJA1 PE=1 SV=2	460495	15879.1
19_2	sp|O94776|MTA2_HUMAN	37.5428	NA	74975.7	AVGTFAR;DISSSLNSLADSNAR;DITLFHAMDTLQR;DLVAQAPLKPK;LNPADAPNPVVFVATK;LPLATIVK;QDFLPWK;QIDQFLVVAR;QTFLLQTTK;TLLADQGEIR;TPTQLEGATR;VGDYVYFENSSSNPYLVR;VWDPDNPLTDR;YQAEIPDR	1;1;1;1;1;1;1;0;1;1;1;1;1;1	13	13	0.229	5425;27394;27635;17187;28897;8589;10505;17492;14025;15224;13860;33724;21794;11892	-	Metastasis-associated protein MTA2 OS=Homo sapiens OX=9606 GN=MTA2 PE=1 SV=1	5.77677e+07	1.2291e+06
19_1	sp|Q13330|MTA1_HUMAN	15.5102	NA	80735.3	DITLFHAMDTLHK;HPYLPINSAAIK;LPEASQSPLVLK;QIDQFLVVAR;SVSSVLSSLTPAK;TLLADKGEIR;VGDYVYFENSSSNPYLIR	1;1;1;0;1;1;1	6	6	0.1231	27213;21703;20457;17492;20307;15229;33835	-	Metastasis-associated protein MTA1 OS=Homo sapiens OX=9606 GN=MTA1 PE=1 SV=2	1.89278e+06	35712.9
30_1	sp|Q99460|PSMD1_HUMAN	3.17865	NA	105769	QAIGIALETR	1	1	1	0.0105	13815	-	26S proteasome non-ATPase regulatory subunit 1 OS=Homo sapiens OX=9606 GN=PSMD1 PE=1 SV=2	305657	6113.13
529_1	sp|Q8WU90|ZC3HF_HUMAN	9.78639	NA	48572.6	DVDETGITVASLER;ELQELNELFKPVVAAQK;HFLEAIENNK	1;1;1	3	3	0.0962	26370;32294;18379	-	Zinc finger CCCH domain-containing protein 15 OS=Homo sapiens OX=9606 GN=ZC3H15 PE=1 SV=1	6.97715e+06	240592
234_1	sp|Q7LBC6|KDM3B_HUMAN	15.189	NA	191461	EEPSNPFLAFVEK;HSGGFLSSPADFSQENK;LFNSLLLGPTASNNK;LPSYFVRPDLGPK;VAPSWPESHSSADSASLAK	1;1;1;1;1	5	5	0.0437	26410;30663;28062;26020;32007	-	Lysine-specific demethylase 3B OS=Homo sapiens OX=9606 GN=KDM3B PE=1 SV=2	1.07369e+06	12064
611_1	sp|O14617|AP3D1_HUMAN	3.17865	NA	130076	HRPSEADEEELAR	1	1	1	0.0113	27142	-	AP-3 complex subunit delta-1 OS=Homo sapiens OX=9606 GN=AP3D1 PE=1 SV=1	135704	2380.78
306_1	sp|Q9UPR3|SMG5_HUMAN	4.8733	NA	113855	FIVIIPR;VFLDWLR	1;1	2	2	0.0138	8684;10877	-	Protein SMG5 OS=Homo sapiens OX=9606 GN=SMG5 PE=1 SV=3	88446.9	2056.9
373_1	sp|Q96RP9|EFGM_HUMAN	3.00208	NA	83418.4	GIVDLIEER	1	1	1	0.012	13004	-	Elongation factor G, mitochondrial OS=Homo sapiens OX=9606 GN=GFM1 PE=1 SV=2	524980	11666.2
215_1	sp|P78347|GTF2I_HUMAN	37.7058	NA	112346	AGISFIIK;CGEALGLK;DQSAVVVQGLPEGVAFK;EDLQLDKPASGVK;FAQALGLTEAVK;ILDSAEFIK;KPEMFETAIK;MSVDAVEIETLR;RPELLTHSTTEVTQPR;SILSPGGSCGPIK;SPSWYGIPR;SPTWFGIPR;TNTPVKEDWNVR	1;1;1;1;1;1;1;1;1;1;1;1;1	13	14	0.1483	8460;8435;29917;23924;23923;19467;12841;17619;22867;31350;20185;13585;13524;25366	-	General transcription factor II-I OS=Homo sapiens OX=9606 GN=GTF2I PE=1 SV=2	1.34707e+07	224512
460_1	sp|O00267|SPT5H_HUMAN	78.9137	NA	120925	ATAISLMR;DNELIGQTVR;DPNLWTVK;DVTNFTVGGFAPMSPR;EEELGEYYMK;EHNFQPGDNVEVCEGELINLQGK;EREHNFQPGDNVEVCEGELINLQGK;ETFQVLNMYGK;EVANLKPK;FAVALDSEQNNIHVK;FEGDTGLIVR;GIYKDDIAQVDYVEPSQNTISLK;HEDLKDMLEFPAQELR;HLVLAGGSKPR;ILSVDGNK;KGFLFK;LGYWNQQMVPIK;QAIEGVGNLR;RDNELIGQTVR;SFAFLHCK;SLGGDVASDGDFLIFEGNR;TPAQSGAWDPNNPNTPSR;TPHYGSQTPLHDGSR;TPMYGSQTPLQDGSR;VELHSTCQTISVDR;VVSISSEHLEPITPTK	1;1;1;1;1;1;1;1;1;1;1;1;1;1;1;1;1;1;1;1;1;1;1;1;1;1	26	32	0.2879	8785;16091;11411;29413;20698;36939;37773;21852;21885;9645;29275;29274;14913;36811;32483;32482;15810;15812;8394;5819;25752;13376;21029;12267;32453;31835;28887;28888;28692;28790;29850;29851	-	Transcription elongation factor SPT5 OS=Homo sapiens OX=9606 GN=SUPT5H PE=1 SV=1	7.27133e+07	1.29845e+06
232_1	sp|Q8IY67|RAVR1_HUMAN	2.96718	NA	63837.2	SGAEVEAGDAAER	1	1	1	0.0215	19858	-	Ribonucleoprotein PTB-binding 1 OS=Homo sapiens OX=9606 GN=RAVER1 PE=1 SV=1	150833	6284.7
415_1	sp|Q9NVN3|RIC8B_HUMAN	7.75297	NA	58787.5	ALFNVTVDSWK;ALYIVR;DVTNRPEVGSTVR	1;1;1	3	3	0.0577	20405;5733;24668	-	Synembryn-B OS=Homo sapiens OX=9606 GN=RIC8B PE=1 SV=2	997848	34408.5
230_3	sp|P20700|LMNB1_HUMAN	23.6779	NA	66367.6	ALYETELADAR;CQSLTEDLEFR;IESLSSQLSNLQK;IGDTSVSYK;KLLEGEEER;LAVYIDK;LLEGEEER;LQEKEELR;LREYEAALNSK;LSPSPSSR;NQNSWGTGEDVK;QLADETLLK	1;1;1;1;0;1;0;0;1;0;1;1	8	9	0.1843	19592;23850;25110;11341;14782;7743;11480;13027;20820;20821;7965;22007;12709	-	Lamin-B1 OS=Homo sapiens OX=9606 GN=LMNB1 PE=1 SV=2	1.49476e+07	393357
230_2	sp|Q03252|LMNB2_HUMAN	14.2338	NA	69905.7	AGGPATPLSPTR;GLESDVAELR;GQSSWGTGESFR;ISEKEEVTTR;KLLEGEEER;LLEGEEER;LQEKEELR;LSPSPSSR;SEVELAAALSDKR	1;1;1;1;0;0;0;0;1	5	5	0.1323	15506;14290;20962;17561;14782;11480;13027;7965;23588	-	Lamin-B2 OS=Homo sapiens OX=9606 GN=LMNB2 PE=1 SV=4	942827	22995.8
230_1	sp|P02545|LMNA_HUMAN	5.94965	NA	74094.7	AQHEDQVEQYKK;KLLEGEEER;LLEGEEER;NSNLVGAAHEELQQSR	1;0;0;1	2	3	0.0557	26338;14782;11480;30018;30019	-	Prelamin-A/C OS=Homo sapiens OX=9606 GN=LMNA PE=1 SV=1	590780	13426.8
649_1	sp|P33992|MCM5_HUMAN	103.017	NA	82233.2	AGITTTLNSR;AIACLLFGGSR;CPLDPYFIMPDK;CSPIGVYTSGK;CVDFQTLK;EDDRVAIHEAMEQQTISIAK;EVADEVTRPRPSGEEVLQDIQVMLK;FAIGSQVSEHSIIK;FAIGSQVSEHSIIKDFTK;FDMIFIVK;FDMIFIVKDEHNEER;FGLTTSR;GDINLLMLGDPGTAK;GSSAAGLTASVMR;IAEALSK;IPGIIIAASAVR;LQELPDAVPHGEMPR;LQPFATEADVEEALR;LSAEAAEK;NTLTNIAMRPGLEGYALPR;QKYPEHAIHK;QPAEHLQLLEEAAK;RFAIGSQVSEHSIIK;SDASPSSIR;SFAGAVSPQEEEEFR;SFAGAVSPQEEEEFRR;SIAPSIFGGTDMK;VAIHEAMEQQTISIAK;…	1;1;1;1;1;1;1;1;1;1;1;1;1;1;1;1;1;1;1;1;1;1;1;1;1;1;1;1;1;1;1;1;1	33	41	0.4809	12800;16694;26172;16846;12286;35107;37638;37639;26616;26614;32849;12337;31971;6743;26593;18150;5657;17222;17221;29335;29332;29336;7638;33548;33547;19565;19016;27858;29125;10174;29245;31043;21685;30196;30209;21499;9009;15508;34990;34989;11951	-	DNA replication licensing factor MCM5 OS=Homo sapiens OX=9606 GN=MCM5 PE=1 SV=5	6.87214e+07	1.46216e+06
613_1	sp|P06454|PTMA_HUMAN	3.17865	NA	12196	AAEDDEDDDVDTK	1	1	1	0.1171	24855	-	Prothymosin alpha OS=Homo sapiens OX=9606 GN=PTMA PE=1 SV=2	7.14913e+06	2.38304e+06
590_1	sp|Q9BPX3|CND3_HUMAN	5.49548	NA	114262	APIVTVGVNNDPADVR;IQAVLALSR	1;1	2	2	0.0246	28688;11378	-	Condensin complex subunit 3 OS=Homo sapiens OX=9606 GN=NCAPG PE=1 SV=1	207897	3998.02
413_1	sp|Q9BXP5|SRRT_HUMAN	66.2465	NA	100604	AIVEYR;CGIIHVR;EGNPAEINVER;EICWNLQNIR;EKPKEEEWEKPK;ESLSEEEAQK;EVAFFNNFLTDAK;FVTSNTQELGK;ILEQEEEEEQAGKPGEPSK;ILEQEEEEEQAGKPGEPSKK;ISHGEVLEWQK;KDPEQEVEK;LIHTLDDR;LRECELSPGVNR;LTPLLSVR;MEGGTENDLR;QQMQDFFLAHKDEEWFR;SKYHPDEVGK;TCSLFMR;TQLWASEPGTPPLPTSLPSQNPILK;VALSEPQPER;WLCPLSGK;YHPDEVGK	1;1;1;1;1;1;1;1;1;1;1;1;1;1;1;1;1;1;1;1;1;1;1	23	26	0.2683	6067;8573;18822;22305;27568;16222;26608;18693;33854;33853;34871;34872;21750;14724;11650;24664;24666;9655;15396;34870;16541;10051;37144;15538;11160;10753	-	Serrate RNA effector molecule homolog OS=Homo sapiens OX=9606 GN=SRRT PE=1 SV=1	1.59023e+07	324537
371_1	sp|Q7L2J0|MEPCE_HUMAN	2.12992	NA	74309.6	VLKPEWFR	1	1	1	0.0116	13906	-	7SK snRNA methylphosphate capping enzyme OS=Homo sapiens OX=9606 GN=MEPCE PE=1 SV=1	170331	5009.74
217_1	sp|O00541|PESC_HUMAN	37.2161	NA	67960	EALAFIIR;FLLHEPIVNK;GIYPHEPK;GSATNYITR;ITHQIVDRPGQQTSVIGR;KVFLSIK;LAALEEQR;LAALSASLAR;LEGQAQAEAK;LQLSLADFR;SEWNTVER;SFGGEVSWDK;TFYLIK	1;1;1;1;1;1;1;1;1;1;1;1;1	13	15	0.2058	10490;18208;18209;10656;11646;32835;32836;8091;10397;11435;13025;13591;12521;15074;6813	-	Pescadillo homolog OS=Homo sapiens OX=9606 GN=PES1 PE=1 SV=1	6.97813e+06	193837
38_1	sp|Q13153|PAK1_HUMAN	9.27135	NA	60608.7	ALYLIATNGTPELQNPEK;ECLQALEFLHSNQVIHR;KNPQAVLDVLEFYNSK;SVIEPLPVTPTR	0;1;1;1	3	4	0.1156	32501;32532;33622;33617;31351;21279	-	Serine/threonine-protein kinase PAK 1 OS=Homo sapiens OX=9606 GN=PAK1 PE=1 SV=2	533566	20521.8
38_2	sp|Q13177|PAK2_HUMAN	17.872	NA	58005.9	ALYLIATNGTPELQNPEK;ECLQALEFLHANQVIHR;ELLQHPFLK;FYDSNTVK;GTEAPAVVTEEEDDDEETAPPVIAPRPDHTK;IISIFSGTEK;KELIINEILVMK	0;1;1;1;1;1;1	6	8	0.2004	32501;32532;33496;33495;15511;11445;38570;38569;14504;25013	-	Serine/threonine-protein kinase PAK 2 OS=Homo sapiens OX=9606 GN=PAK2 PE=1 SV=3	9.24467e+06	369787
521_1	sp|Q8WVV9|HNRLL_HUMAN	16.1893	NA	60044.9	ITRPGNTDDPSGGNK;QAILGEHPSSFR;TDAVEALTALNHYQIR;TIPGTALVEMGDEYAVER;VSVSPVVHVR	1;1;1;1;1	5	8	0.131	26932;26934;22207;30767;30769;32238;14001;14003	-	Heterogeneous nuclear ribonucleoprotein L-like OS=Homo sapiens OX=9606 GN=HNRNPLL PE=1 SV=1	1.74016e+06	52732
219_1	sp|P49327|FAS_HUMAN	20.3595	NA	273254	AGLYGLPR;FDASFFGVHPK;LHLSGIDANPNALFPPVEFPAPR;LQVVDQPLPVR;QEPLLIGSTK;SDEAVKPFGLK;VLEALLPLK	1;1;1;1;1;1;1	7	7	0.0331	8420;19591;36256;19940;14198;17536;11983	-	Fatty acid synthase OS=Homo sapiens OX=9606 GN=FASN PE=1 SV=3	3.8481e+06	28933.1
120_1	sp|Q9UQ35|SRRM2_HUMAN	3.24456	NA	299438	TPQAPASANLVGPR	1	1	1	0.0051	23308	-	Serine/arginine repetitive matrix protein 2 OS=Homo sapiens OX=9606 GN=SRRM2 PE=1 SV=2	0	0
486_1	sp|Q8IY81|SPB1_HUMAN	3.00208	NA	96499.2	AANPVDFLSK	1	1	1	0.0118	13552	-	pre-rRNA 2'-O-ribose RNA methyltransferase FTSJ3 OS=Homo sapiens OX=9606 GN=FTSJ3 PE=1 SV=2	651390	15509.3
13_1	sp|O00567|NOP56_HUMAN	33.6315	NA	66008.7	AQLGLGHSYSR;EEPVSSGPEEAVGK;EETVNDPEEAGHR;ELNEDKLEK;IDCFSEVPTSVFGEK;LIAHAGSLTNLAK;LLLETHLPSK;LSFYETGEIPR;STPKEETVNDPEEAGHR;YGLIFHSTFIGR;YPASTVQILGAEK	1;1;1;1;1;1;1;1;1;1;1	11	13	0.2104	17483;17484;24278;25868;25867;15298;29614;21281;16275;21358;31667;24213;23250	-	Nucleolar protein 56 OS=Homo sapiens OX=9606 GN=NOP56 PE=1 SV=4	9.06485e+06	251801
653_1	sp|Q8N5C8|TAB3_HUMAN	4.40457	NA	78603.6	ATTENLLNLVDQEER	1	1	1	0.0211	29925	-	TGF-beta-activated kinase 1 and MAP3K7-binding protein 3 OS=Homo sapiens OX=9606 GN=TAB3 PE=1 SV=3	3.34957e+06	115502
126_1	sp|Q15233|NONO_HUMAN	6.00417	NA	54197.3	AAPGAEFAPNKR;AVVIVDDR;FACHSASLTVR	1;0;1	2	2	0.0658	18855;9346;19497	-	Non-POU domain-containing octamer-binding protein OS=Homo sapiens OX=9606 GN=NONO PE=1 SV=4	1.35706e+06	54282.3
480_1	sp|Q7L4I2|RSRC2_HUMAN	2.05878	NA	50529.3	NLDAQYEMAR	1	1	1	0.023	18255	-	Arginine/serine-rich coiled-coil protein 2 OS=Homo sapiens OX=9606 GN=RSRC2 PE=1 SV=1	0	0
126_2	sp|P23246|SFPQ_HUMAN	11.2329	NA	76101.6	ALAEIAK;AVVIVDDR;FAQHGTFEYEYSQR;FATHAAALSVR;FGQGGAGPVGGQGPR	1;0;1;1;1	4	4	0.0778	5297;9346;30127;16060;22200	-	Splicing factor, proline- and glutamine-rich OS=Homo sapiens OX=9606 GN=SFPQ PE=1 SV=2	1.3443e+06	42009.3
419_1	sp|O75443|TECTA_HUMAN	2.61344	NA	239370	TNGMQKRPLAPSCNELQFSQYAAMCDNVHIQK	1	1	1	0.0148	39099	-	Alpha-tectorin OS=Homo sapiens OX=9606 GN=TECTA PE=1 SV=3	0	0
164_1	sp|P43246|MSH2_HUMAN	10.9887	NA	104677	ENDWYLAYK;LDIAAVR;QTLQEDLLR;QVGVGYVDSIQR	1;1;1;1	4	4	0.0396	17931;6236;15225;21609	-	DNA mismatch repair protein Msh2 OS=Homo sapiens OX=9606 GN=MSH2 PE=1 SV=1	878418	17223.9
283_1	sp|Q07866|KLC1_HUMAN	10.8298	NA	65268.9	ALEIYQTK;DHPAVAATLNNLAVLYGK;LGPDDPNVAK;LTQDEIISK	1;1;1;1	4	4	0.0785	11269;31379;12608;13096	-	Kinesin light chain 1 OS=Homo sapiens OX=9606 GN=KLC1 PE=1 SV=2	1.12224e+06	30330.8
145_1	sp|Q9H7D7|WDR26_HUMAN	2.42819	NA	72078.7	VYIWHK	1	1	1	0.0091	8388	-	WD repeat-containing protein 26 OS=Homo sapiens OX=9606 GN=WDR26 PE=1 SV=3	78507.8	2379.02
162_1	sp|Q8N2W9|PIAS4_HUMAN	2.41922	NA	56467.7	LQESPCIFALTPR	1	1	1	0.0255	26991	-	E3 SUMO-protein ligase PIAS4 OS=Homo sapiens OX=9606 GN=PIAS4 PE=1 SV=1	1.31858e+06	43952.7
15_1	sp|P21817|RYR1_HUMAN	2.4934	NA	564815	DQQEQVK	1	1	1	0.0014	9077	sp|Q92736|RYR2_HUMAN	Ryanodine receptor 1 OS=Homo sapiens OX=9606 GN=RYR1 PE=1 SV=3	0	0
238_1	sp|Q13219|PAPP1_HUMAN	2.47148	NA	180856	DGTWNGSFHVCQEMQGQCSVPNELNSNLK	1	1	1	0.0178	38666	-	Pappalysin-1 OS=Homo sapiens OX=9606 GN=PAPPA PE=1 SV=3	0	0
482_1	sp|Q92900|RENT1_HUMAN	43.1329	NA	124267	AGLSQSLFER;EKDFIILSCVR;ENPSATLEDLEKPGVDEEPQHVLLR;FTAQGLPDLNHSQVYAVK;GNTSGSHIVNHLVR;IAYFTLPK;LLGHEVEDVIIK;LVVLGIRPIR;NVFLLGFIPAK;QITAQQINK;TVLQRPLSLIQGPPGTGK;TVTSATIVYHLAR;VLVEGPLNNLR;WDLGLNK;YGVIIVGNPK	1;1;1;1;1;1;1;1;1;1;1;1;1;1;1	15	15	0.1656	14942;23334;37591;32660;26057;10970;22928;15837;18535;13007;31316;24745;18701;8386;13501	-	Regulator of nonsense transcripts 1 OS=Homo sapiens OX=9606 GN=UPF1 PE=1 SV=2	1.03142e+07	169085
509_1	sp|Q8WXA9|SREK1_HUMAN	9.54392	NA	59345	EAQSFISAAIEPESGK;FAFVEFADQNSVPR;MAGDETQPTR	1;1;1	3	3	0.0787	29045;28551;14884	-	Splicing regulatory glutamine/lysine-rich protein 1 OS=Homo sapiens OX=9606 GN=SREK1 PE=1 SV=1	654332	50333.2
281_1	sp|Q9Y4X5|ARI1_HUMAN	33.7789	NA	64075.8	DISQDSLQDIK;EVNEVIQNPATITR;ILLSHFNWDK;ILLSHFNWDKEK;LFAECHVINPSK;QFCFNCGENWHDPVK;VLLQHVHEGYEK;VQYPDAKPVR;WCPAPDCHHVVK;YMNHMQSLR;YQHLITNSFVECNR	1;1;1;1;1;1;1;1;1;1;1	11	17	0.2172	19865;27957;20186;20187;26958;24284;24283;32101;25214;25213;25215;16963;26386;17166;30318;30319;30320	-	E3 ubiquitin-protein ligase ARIH1 OS=Homo sapiens OX=9606 GN=ARIH1 PE=1 SV=2	1.20013e+07	428618
147_1	sp|Q7Z4Q2|HEAT3_HUMAN	67.0228	NA	74535	AGIHSSNVGVR;AVSIFNK;DIMTPLVALLK;ECACAGLAR;ECSAGLDSNEMSLQEK;EDGTLETLK;EFQPVFK;EGCLEIVLK;FIAYQETVEK;HVDFLEAISSALR;LQHPSAEVR;LVQQRPALPGLAR;MNTIQCR;NPTWKPLIR;RFIAYQETVEK;RLGPLLLDPSLAVR;RPQFSPTGDCQAEAAAAANGTGGEEDDGPAAELLEK;SQAEIINALLK;TAAEAEEILENTNGDDLIEDDEMEGISHK;TAFPNSIAVDLCSR;TFVSDLLPPTDK;TLVAGTIWNLK	1;1;1;1;1;1;1;1;1;1;1;1;1;1;1;1;1;1;1;1;1;1	22	25	0.3941	14568;14570;6693;18893;12232;30555;12191;9558;13529;18824;25345;25344;12856;24396;10241;15513;15514;23442;26722;39032;17883;38379;27426;21965;18423	-	HEAT repeat-containing protein 3 OS=Homo sapiens OX=9606 GN=HEATR3 PE=1 SV=2	6.99266e+07	1.94241e+06
607_1	sp|Q9Y6E0|STK24_HUMAN	2.61344	NA	49277.3	AANVLLSEHGEVK	1	1	1	0.0293	22987	-	Serine/threonine-protein kinase 24 OS=Homo sapiens OX=9606 GN=STK24 PE=1 SV=1	0	0
411_1	sp|Q8NHA4|O2AE1_HUMAN	2.01429	NA	36563.1	LQLWLPR	1	1	1	0.0217	10317	-	Olfactory receptor 2AE1 OS=Homo sapiens OX=9606 GN=OR2AE1 PE=2 SV=1	379459	42162.1
149_1	sp|O43143|DHX15_HUMAN	69.6108	NA	90875.2	ALVTGYFMQVAHLER;ASTNAMLISAGLPPLK;EAMNDPLLER;EVDDLGPEVGDIK;FAHIDGDHLTLLNVYHAFK;FEDCSSAK;FTDILVR;GVACTQPR;HQSFVLVGETGSGK;IFEPPPPK;IIPLYSTLPPQQQQR;IRVESLLVTAISK;LDLGEDYPSGK;LQLPVWEYK;QNHESVQWCYDNFINYR;SNLGSVVLQLK;TCTDIKPEWLVK;TLATDILMGVLK;TTQIPQWCVEYMR;VESLLVTAISK;VIVMSATLDAGK;YGVIILDEAHER	1;1;1;1;1;1;1;1;1;1;1;1;1;1;1;1;1;1;1;1;1;1	22	31	0.3208	29819;29818;27961;17437;23507;23504;34507;34508;10723;8807;9390;25083;25084;25082;10297;10298;30347;24650;24649;17614;17065;35043;16485;26035;20728;29577;16549;18073;24288;24287;24286	-	Pre-mRNA-splicing factor ATP-dependent RNA helicase DHX15 OS=Homo sapiens OX=9606 GN=DHX15 PE=1 SV=2	2.7433e+07	637978
37_2	sp|Q10567|AP1B1_HUMAN	7.5355	NA	104570	AAMIWIVGEYAER;DIPNENEAQFQIR;KGEIFELK;LLSTDPVAAK;QMFLATWK;YNDPIYVK	0;1;0;1;1;0	3	3	0.0632	26449;27821;11234;12384;12597;12307	-	AP-1 complex subunit beta-1 OS=Homo sapiens OX=9606 GN=AP1B1 PE=1 SV=2	595725	12675
37_1	sp|P63010|AP2B1_HUMAN	9.54392	NA	104486	AAMIWIVGEYAER;DIPNENELQFQIK;ECHLNADTVSSK;KGEIFELK;LLSTDPVTAK;YNDPIYVK	0;1;1;0;1;0	3	3	0.0683	26449;28037;22778;11234;13031;12307	-	AP-2 complex subunit beta OS=Homo sapiens OX=9606 GN=AP2B1 PE=1 SV=1	1.97536e+06	42028.9
392_1	sp|Q5TCZ1|SPD2A_HUMAN	2.36219	NA	125213	IIPFLPGK	1	1	1	0.0071	9288	sp|A1X283|SPD2B_HUMAN	SH3 and PX domain-containing protein 2A OS=Homo sapiens OX=9606 GN=SH3PXD2A PE=1 SV=1	5.28364e+06	75480.5
107_2	sp|P35637|FUS_HUMAN	13.7719	NA	53393.8	AAIDWFDGK;AAIDWFDGKEFSGNPIK;APKPDGPGGGPGGSHMGGNYGDDR;EFSGNPIK;GEATVSFDDPPSAK;LKGEATVSFDDPPSAK	0;1;1;1;0;1	4	8	0.1084	12568;31657;31656;34860;34859;35005;9492;24444;29022;29023	-	RNA-binding protein FUS OS=Homo sapiens OX=9606 GN=FUS PE=1 SV=1	5.26833e+06	309902
679_1	sp|P47712|PA24A_HUMAN	5.73219	NA	85184.2	DVPVVAILGSGGGFR;VLGVSGSQSR	1;1	2	2	0.0334	25029;11832	-	Cytosolic phospholipase A2 OS=Homo sapiens OX=9606 GN=PLA2G4A PE=1 SV=2	444763	12354.5
642_1	sp|Q5W0V3|F16B1_HUMAN	19.3764	NA	86503.1	GQDSLSTDTGQSR;ILETLYTLGK;IQDFTPK;IVNSFLCLVPDDAK;QQVLVFYTK;SLFSVIVR;WEWPGSPK	1;1;1;1;1;1;1	7	7	0.0902	22533;16273;8455;28094;15544;10211;11739	-	Protein FAM160B1 OS=Homo sapiens OX=9606 GN=FAM160B1 PE=1 SV=1	3.50581e+06	92258.2
503_1	sp|P11586|C1TC_HUMAN	53.7024	NA	101495	AAEEIGIK;GALALAQAVQR;GDLNDCFIPCTPK;GVPTGFILPIR;HAVVVGR;IFHELTQTDK;ITIGQAPTEK;KITIGQAPTEK;LAILQVGNR;LDIDPETITWQR;LPVEDK;LVPSVNGVR;QPSQGPTFGIK;TDPTTLTDEEINR;THLSLSHNPEQK;TPVPSDIDISR;VVGDVAYDEAK;WMIQYNNLNLK	1;1;1;1;1;1;1;1;1;1;1;1;1;1;1;1;1;1	18	18	0.1882	7969;14590;27096;16876;5788;18943;13415;17382;11684;25977;5004;10662;16543;26367;23654;17874;16718;24843	-	C-1-tetrahydrofolate synthase, cytoplasmic OS=Homo sapiens OX=9606 GN=MTHFD1 PE=1 SV=3	5.76794e+07	1.02999e+06
394_1	sp|P06748|NPM_HUMAN	15.6153	NA	32554.8	GPSSVEDIK;MSVQPTVSLGGFEITPPVVLR;TVSLGAGAKDELHIVEAEAMNYEGSPIK;VDNDENEHQLSLR;VTLATLK	1;1;1;1;1	5	5	0.2653	10453;34630;37830;27739;5961	-	Nucleophosmin OS=Homo sapiens OX=9606 GN=NPM1 PE=1 SV=2	4.54196e+06	283873
677_1	sp|O95905|ECD_HUMAN	14.1735	NA	72712.1	AHCFLPAGIVAVLK;ILASESIR;LAHGFEILCSK;LVAAAVQAFYLR;WLDPENSTNR	1;1;1;1;1	5	6	0.0854	26201;9404;20261;20259;21640;18935	-	Protein ecdysoneless homolog OS=Homo sapiens OX=9606 GN=ECD PE=1 SV=1	5.25414e+06	175138
107_1	sp|Q92804|RBP56_HUMAN	6.72636	NA	61793.1	AAIDWFDGK;AAIDWFDGKEFHGNIIK;APSYDQPDYGQQDSYDQQSGYDQHQGSYDEQSNYDQQHDSYSQNQQSYHSQR;GEATVSFDDPPSAK	0;1;1;0	2	3	0.1402	12568;32358;32359;39368;24444	-	TATA-binding protein-associated factor 2N OS=Homo sapiens OX=9606 GN=TAF15 PE=1 SV=1	1.45357e+06	37270.9
617_1	sp|Q13263|TIF1B_HUMAN	61.986	NA	88493.4	ADVQSIIGLQR;DCQLNAHKDHQYQFLEDAVR;DHQYQFLEDAVR;DIVENYFMR;EEDGSLSLDGADSTGVVAK;EEETEAAIGAPPTATEGPETKPVLMALAEGPGAEGPR;FQWDLNAWTK;HEPLVLFCESCDTLTCR;KLIYFQLHR;LDLDLTADSQPPVFK;LIYFQLHR;LSPPYSSPQEFAQDVGR;LTEDKADVQSIIGLQR;MAILQIMK;MIVDPVEPHGEMK;STAPSAAASASASAAASSPAGGGAEALELLEHCGVCR;VFPGSTTEDYNLIVIER;VLVNDAQK	1;1;1;1;1;1;1;1;1;1;1;1;1;1;1;1;1;1	18	23	0.3018	17880;36352;26733;26734;17408;31188;39059;21259;33954;18513;18511;28980;14349;14348;31479;30419;10832;25850;25849;38815;32255;32256;9345	-	Transcription intermediary factor 1-beta OS=Homo sapiens OX=9606 GN=TRIM28 PE=1 SV=5	1.55444e+08	4.85763e+06
640_1	sp|Q13564|ULA1_HUMAN	14.8954	NA	60208.6	DDYVHEFCR;EGQGNLPVR;EHPVIESHPDNALEDLR;NENGAPEDEENFEEAIK;QTPSFWILAR	1;1;1;1;1	5	5	0.1161	19229;11344;32481;32072;18530	-	NEDD8-activating enzyme E1 regulatory subunit OS=Homo sapiens OX=9606 GN=NAE1 PE=1 SV=1	743791	27547.8
122_1	sp|Q9Y383|LC7L2_HUMAN	11.8607	NA	46485.6	ADYEIASK;LHLGFIEIR;VEQLGAEGNVEESQK;VHELNEEIGK	1;1;1;1	4	4	0.1071	9591;14591;28446;16790	-	Putative RNA-binding protein Luc7-like 2 OS=Homo sapiens OX=9606 GN=LUC7L2 PE=1 SV=2	929580	48925.3
484_1	sp|Q8TBA6|GOGA5_HUMAN	2.17829	NA	82973.8	ETQEELNK	1	1	1	0.0109	11864	-	Golgin subfamily A member 5 OS=Homo sapiens OX=9606 GN=GOLGA5 PE=1 SV=3	1.49146e+06	31733.2
675_1	sp|Q99527|GPER1_HUMAN	2.58647	NA	42220	LYIEQK	1	1	1	0.016	7021	-	G-protein coupled estrogen receptor 1 OS=Homo sapiens OX=9606 GN=GPER1 PE=1 SV=1	3.09254e+06	343616
441_1	sp|Q9H3U1|UN45A_HUMAN	6.60774	NA	103011	ALIPLALEGTDVGQTK;LDQAVLDLQR	1;1	2	2	0.0275	28543;16904	-	Protein unc-45 homolog A OS=Homo sapiens OX=9606 GN=UNC45A PE=1 SV=1	162794	2668.75
168_1	sp|Q9HCE1|MOV10_HUMAN	23.4387	NA	113599	DVPLLPSDVK;EAGQCFESFLVVR;HGLGYSLLER;ITGNPVVTNR;LDLQQGQNLLQGLSK;SVILISTVR;VGSVEEFQGQER;VLITTLITAGR	1;1;1;1;1;1;1;1	8	9	0.0897	14101;27208;16095;13807;28934;11781;22907;22906;16490	-	Helicase MOV-10 OS=Homo sapiens OX=9606 GN=MOV10 PE=1 SV=2	5.94195e+06	99032.6
587_1	sp|O95347|SMC2_HUMAN	3.17865	NA	135572	SLEDALAEAQR	1	1	1	0.0092	17983	-	Structural maintenance of chromosomes protein 2 OS=Homo sapiens OX=9606 GN=SMC2 PE=1 SV=2	927021	12360.3
439_1	sp|P61221|ABCE1_HUMAN	37.8398	NA	67271	AIIKPQYVDQIPK;CPFGALSIVNLPSNLEK;DASLVFK;GSELQNYFTK;GTVGSILDR;IAIVNHDK;ILEDDLK;LCIEVTPQSK;LKPDEGGEVPVLNVSYKPQK;NTVANSPQTLLAGMNK;TQAIVCQQLDLTHLK;VAETANEEEVK;VIVFDGVPSK	1;1;1;1;1;1;1;1;1;1;1;1;1	13	14	0.2554	26543;31281;6714;17411;10134;9941;8387;17023;34427;34426;28993;30180;18522;13532	-	ATP-binding cassette sub-family E member 1 OS=Homo sapiens OX=9606 GN=ABCE1 PE=1 SV=1	1.30153e+07	382802
129_1	sp|Q8N1F7|NUP93_HUMAN	15.518	NA	93429.6	DNALLSAIEESR;FTSDTKPIINK;LVPLNQESVEER;NEKDNALLSAIEESR;TLITFAGMIPYR	1;1;1;1;1	5	5	0.0611	21532;19939;24249;29331;23407	-	Nuclear pore complex protein Nup93 OS=Homo sapiens OX=9606 GN=NUP93 PE=1 SV=2	2.52367e+06	45065.6
262_1	sp|Q14247|SRC8_HUMAN	19.9061	NA	61548.5	ANFENLAK;FGVEQDR;LPSSPVYEDAASFK;NASTFEDVTQVSSAYQK;SAVGFEYQGK;VDQSAVGFEYQGK	1;1;1;1;1;1	6	7	0.1073	9892;8492;26495;31453;14187;14186;24602	-	Src substrate cortactin OS=Homo sapiens OX=9606 GN=CTTN PE=1 SV=2	1.95078e+07	650259
505_1	sp|Q06265|EXOS9_HUMAN	15.5401	NA	48918.1	APIDTSDVEEK;FGFAESIANQR;ISFGTDYGCCIVELGK;VAEITELILK;VMDGLLVIAMNK	1;1;1;1;1	5	5	0.1367	18017;19200;30836;15641;21125	-	Exosome complex component RRP45 OS=Homo sapiens OX=9606 GN=EXOSC9 PE=1 SV=3	2.91298e+06	171352
433_1	sp|P12273|PIP_HUMAN	6.0927	NA	16561.8	ELGICPDDAAVIPIK;FYTIEILK	1;1	2	2	0.1575	28386;12632	-	Prolactin-inducible protein OS=Homo sapiens OX=9606 GN=PIP PE=1 SV=1	243041	20253.4
7_1	sp|Q9UL18|AGO1_HUMAN	2.92956	NA	97152.1	AVQVHQDTLR	1	1	1	0.0117	16757	sp|Q9UKV8|AGO2_HUMAN	Protein argonaute-1 OS=Homo sapiens OX=9606 GN=AGO1 PE=1 SV=3	0	0
264_1	sp|Q14008|CKAP5_HUMAN	5.35432	NA	225352	IEDLEEGQQVIR;LLPDTINSINLDR	1;1	2	2	0.0123	24637;25905	-	Cytoskeleton-associated protein 5 OS=Homo sapiens OX=9606 GN=CKAP5 PE=1 SV=3	1.34173e+06	10997.8
449_1	sp|Q96DT7|ZBT10_HUMAN	4.9404	NA	94834.8	NLTNLASNVK;YGLIPGASNDFK	1;1	2	2	0.0253	13868;20446	-	Zinc finger and BTB domain-containing protein 10 OS=Homo sapiens OX=9606 GN=ZBTB10 PE=1 SV=2	1.33622e+06	36114.1
35_1	sp|Q1KMD3|HNRL2_HUMAN	6.0927	NA	85052.2	EEPFFPPPEEFVFIHAVPVEER;FPTLWSGAR	1;1	2	2	0.0415	36992;12816	-	Heterogeneous nuclear ribonucleoprotein U-like protein 2 OS=Homo sapiens OX=9606 GN=HNRNPUL2 PE=1 SV=1	234712	5724.69
224_1	sp|Q93009|UBP7_HUMAN	80.5387	NA	128220	DDPENDNSELPTAK;DGPGNPLR;DLLQFFKPR;DPANYILHAVLVHSGDNHGGHYVVYLNPK;EEAIEHNYGGHDDDLSVR;FAIVMMGR;FDDDVVSR;FDKDHDVMLFLK;FLTLPPVLHLQLMR;FMYDPQTDQNIK;HNYEGTLR;HQYINEDEYEVNLK;IEEIPLDQVDIDKENEMLVTVAHFHK;IIGVHQEDELLECLSPATSR;IINYRDDEK;INDRFEFPEQLPLDEFLQK;IQDYDVSLDK;IQSLLDIQEK;ITDFENR;KLYYQQLK;LNTDPMLLQFFK;LSEVLQAVTDHDIPQQLVER;RPAMLDNEADGNK;TIPNDPGFVVTLSNR;VFYELQHSDKPVGTK;YDAGEHGLQEAEK	1;1;1;1;1;1;1;1;1;1;1;1;1;1;1;1;1;1;1;1;1;1;1;1;1;1	26	30	0.3185	27289;7814;16676;38403;38404;33309;33308;10292;10960;26434;29193;26269;26271;11822;30506;38207;38208;34991;16724;35677;17706;17421;9555;14128;25534;35160;24692;28592;29973;25092	-	Ubiquitin carboxyl-terminal hydrolase 7 OS=Homo sapiens OX=9606 GN=USP7 PE=1 SV=2	9.41981e+07	1.42724e+06
61_1	sp|Q9NVU7|SDA1_HUMAN	2.58647	NA	79820.5	DLLVQYATGK	1	1	1	0.0146	14946	-	Protein SDA1 homolog OS=Homo sapiens OX=9606 GN=SDAD1 PE=1 SV=3	4.50114e+06	112528
18_1	sp|Q12931|TRAP1_HUMAN	9.97092	NA	80059.7	AQLLQPTLEINPR;GVVDSEDIPLNLSR;YESSALPSGQLTSLSEYASR	1;1;1	3	22	0.0668	26108;26560;26563;26565;26568;26564;26566;26570;26562;26567;26558;26590;26561;26559;26557;26574;26571;26575;26573;26572;26569;34025	-	Heat shock protein 75 kDa, mitochondrial OS=Homo sapiens OX=9606 GN=TRAP1 PE=1 SV=3	826343	17215.5
628_1	sp|Q12788|TBL3_HUMAN	6.18074	NA	88978.5	SPGLYFLTAGDQGTLR;VNILEVASGAVLR	1;1	2	2	0.0359	29418;22179	-	Transducin beta-like protein 3 OS=Homo sapiens OX=9606 GN=TBL3 PE=1 SV=2	6.72136e+06	137171
501_1	sp|Q15185|TEBP_HUMAN	3.00208	NA	18685.4	HLNEIDLFHCIDPNDSK	1	1	1	0.1062	33409	-	Prostaglandin E synthase 3 OS=Homo sapiens OX=9606 GN=PTGES3 PE=1 SV=1	0	0
88_1	sp|Q9NY61|AATF_HUMAN	6.24664	NA	63094.3	NQIALWDQLLEGR;TPGFSVQSISDFEK	1;1	2	2	0.0482	27548;27210	-	Protein AATF OS=Homo sapiens OX=9606 GN=AATF PE=1 SV=1	154152	7707.6
390_1	sp|Q96B23|CR025_HUMAN	17.7387	NA	43368.9	ASEQETAKEEDGSVELESQVQK;DSSESQLASTESDKPTTGR;EEDGSVELESQVQK;HGSGTQYVSTR;VEELIESEAPPK	1;1;1;1;1	5	7	0.1584	35911;35912;32725;27854;17587;22168;22167	-	Uncharacterized protein C18orf25 OS=Homo sapiens OX=9606 GN=C18orf25 PE=1 SV=3	5.12137e+06	465579
644_1	sp|Q06203|PUR1_HUMAN	2.96718	NA	57362.4	IVLVDDSIVR	1	1	1	0.0193	15636	-	Amidophosphoribosyltransferase OS=Homo sapiens OX=9606 GN=PPAT PE=1 SV=1	103270	4130.8
636_1	sp|O60763|USO1_HUMAN	36.286	NA	107828	ASQKPQPNFPSPEYMIFDHEFTK;DSEQVAELK;DSEQVAELKQELATLK;EGSYIQR;EQDDLLVLLADQDQK;EQDLQLEELR;NDGVLLLQALTR;QSEDLGSQFTEIFIK;SSQTSGTNEQSSAIVSAR;TLEQHDNIVTHYK;VTNLHLMLQLVR	1;1;1;1;1;1;1;1;1;1;1	11	12	0.1466	37399;12474;30619;30600;8528;29904;20181;21391;29895;30703;28189;24848	-	General vesicular transport factor p115 OS=Homo sapiens OX=9606 GN=USO1 PE=1 SV=2	4.06336e+06	82925.7
605_1	sp|Q9Y6A5|TACC3_HUMAN	2.04762	NA	90303.8	FDPLLR	1	1	1	0.0072	6320	-	Transforming acidic coiled-coil-containing protein 3 OS=Homo sapiens OX=9606 GN=TACC3 PE=1 SV=1	273381	6213.2
570_1	sp|Q9H078|CLPB_HUMAN	17.5589	NA	78680	ELLDGGANPLQR;ELNFWAK;ENVIRPILK;IAENLGDVQISDK;LLSEGADVNAK;SPELPSPQAEK	1;1;1;1;1;1	6	6	0.0891	20476;9912;14080;23971;15270;17254	-	Caseinolytic peptidase B protein homolog OS=Homo sapiens OX=9606 GN=CLPB PE=1 SV=1	5.99529e+06	142745
399_1	sp|O94888|UBXN7_HUMAN	20.9311	NA	54828.2	ADGVVEGIDVNGPK;EQITLPEQAK;GLIQQFTTITGASESVGK;LGDFPYVSILDPR;LTTLADLFRPPIDLMHK;QEILVEPEPLFGAPK;RPLTEPPVR	1;1;1;1;1;1;1	7	8	0.1963	23060;16434;31024;31025;26089;32588;29078;13641	-	UBX domain-containing protein 7 OS=Homo sapiens OX=9606 GN=UBXN7 PE=1 SV=2	4.47691e+06	165812
81_1	sp|Q96S94|CCNL2_HUMAN	2.03727	NA	58111.5	DVINVFHR;ELGFCVHVK	1;0	1	1	0.0327	12043;14289	-	Cyclin-L2 OS=Homo sapiens OX=9606 GN=CCNL2 PE=1 SV=1	109740	4064.43
81_2	sp|Q9UK58|CCNL1_HUMAN	18.0991	NA	59597.2	DVINVFHHLR;ELGFCVHVK;IRDVINVFHHLR;KKPNYELLEK;LSPTPSMQDGLDLPSETDLR;TNVFVR;TPSPLILDQNYINTK	1;0;1;1;1;1;1	6	7	0.1369	19541;14289;26695;19876;19875;34222;5766;29646	-	Cyclin-L1 OS=Homo sapiens OX=9606 GN=CCNL1 PE=1 SV=1	4.1315e+06	179630
581_1	sp|P12268|IMDH2_HUMAN	53.0303	NA	55769.6	DYPLASK;EANEILQR;EDLVVAPAGITLK;FGVPVIADGGIQNVGHIAK;FVPYLIAGIQHSCQDIGAK;GKLPIVNEDDELVAIIAR;GMGSLDAMDK;HGFCGIPITDTGR;KYEQGFITDPVVLSPK;NLIDAGVDALR;QLLCGAAIGTHEDDKYR;REDLVVAPAGITLK;TSSAQVEGGVHSLHSYEK;VAQGVSGAVQDK;YEQGFITDPVVLSPK;YFSEADK;YFSEADKIK	1;1;1;1;1;1;1;1;1;1;1;1;1;1;1;1;1	17	22	0.3716	7008;11408;21763;31638;31637;33787;33786;32410;12590;24697;30863;30862;16440;32204;32203;25861;25860;31917;16509;29382;8709;14705	-	Inosine-5'-monophosphate dehydrogenase 2 OS=Homo sapiens OX=9606 GN=IMPDH2 PE=1 SV=2	2.01379e+07	805516
443_1	sp|Q01518|CAP1_HUMAN	7.64913	NA	51868.7	ALLVTASQCQQPAENK;VENQENVSNLVIEDTELK	1;1	2	2	0.0716	30063;33455	-	Adenylyl cyclase-associated protein 1 OS=Homo sapiens OX=9606 GN=CAP1 PE=1 SV=5	193786	6055.8
470_1	sp|Q7Z5L9|I2BP2_HUMAN	3.00208	NA	60986.7	RPASVSSSAAVEHEQR	1	1	1	0.0273	29571	-	Interferon regulatory factor 2-binding protein 2 OS=Homo sapiens OX=9606 GN=IRF2BP2 PE=1 SV=2	0	0
435_1	sp|Q9NU02|ANKE1_HUMAN	2.10437	NA	86609.7	IIDLIK	1	1	1	0.0077	5273	-	Ankyrin repeat and EF-hand domain-containing protein 1 OS=Homo sapiens OX=9606 GN=ANKEF1 PE=2 SV=2	62188.3	1295.59
583_1	sp|Q14498|RBM39_HUMAN	19.4047	NA	59342.7	CPSIAAAIAAVNALHGR;DLEEFFSTVGK;HGGVIHIYVDK;NSAQGNVYVK;TDASSASSFLDSDELER;VLGVPIIVQASQAEK	1;1;1;1;1;1	6	6	0.1528	29375;20152;19161;14013;30934;27461	-	RNA-binding protein 39 OS=Homo sapiens OX=9606 GN=RBM39 PE=1 SV=2	5.41172e+06	208143
638_1	sp|Q15020|SART3_HUMAN	40.7014	NA	109865	ALSSVGLHMTK;ALVENCLVPDLWIR;ELWDSIMTR;GLALWEAYR;IQLIFER;LFISGLPFSCTK;LRPLFEACGEVVQIRPIFSNR;NCPWTVALWSR;RVENSIPAAGETQNVEVAAGPAGK;SALQALEMDR;TEGSLEDWDIAVQK;VKDLVLSVHNR;YKPYEEALLQAEAPR;YSQYLDR	1;1;1;1;1;1;1;1;1;1;1;1;1;1	14	15	0.1817	16057;29444;16255;13994;10162;23066;36428;23606;23605;35612;15778;28090;20409;30281;10754	-	Squamous cell carcinoma antigen recognized by T-cells 3 OS=Homo sapiens OX=9606 GN=SART3 PE=1 SV=1	1.7251e+07	302649
445_1	sp|O15355|PPM1G_HUMAN	55.6004	NA	59234.7	ALDMSYDHKPEDEVELAR;ALEDAFLAIDAK;AYTGFSSNSER;CSGDGVGAPR;CVVSEAGK;EEPGSDSGTTAVVALIR;ELAQIAGRPTEDEDEK;ELAQIAGRPTEDEDEKEK;ETPSQENGPTAK;GTEAGQVGEPGIPTGEAGPSCSSASDK;KLEEVLSTEGAEENGNSDK;LTTEEVIK;NLPPEEQMISALPDIK;NTAELQPESGKR;VNGGLNLSR;YLPDIIK;YLPDIIKDQK	1;1;1;1;1;1;1;1;1;1;1;1;1;1;1;1;1	17	23	0.3791	33794;33795;20317;18519;11501;8475;29491;30593;33334;19766;19802;36619;36618;33257;33253;10487;30526;21856;21859;10399;10430;8765;18988	-	Protein phosphatase 1G OS=Homo sapiens OX=9606 GN=PPM1G PE=1 SV=1	1.64168e+07	656673
83_1	sp|Q15459|SF3A1_HUMAN	5.73503	NA	88830.5	LTAQFVAR;LVEQYTK	1;1	2	2	0.0189	9865;9189	-	Splicing factor 3A subunit 1 OS=Homo sapiens OX=9606 GN=SF3A1 PE=1 SV=1	858880	21472
319_1	sp|Q96AX1|VP33A_HUMAN	2.76785	NA	67568.2	DFHILFVPR	1	1	1	0.0151	16062	-	Vacuolar protein sorting-associated protein 33A OS=Homo sapiens OX=9606 GN=VPS33A PE=1 SV=1	1.30353e+06	31793.5
657_1	sp|Q86XP3|DDX42_HUMAN	60.8659	NA	102912	DIPVLVATDVAAR;DSNFAGDLVR;ELCQQIHAECK;GFGFGGFAISAGK;GIRDDIEEEDDQEAYFR;GVAYTLLTPK;IIDPLPPIDHSEIDYPPFEK;KANAEELANNLK;KLNIGGGGLGYR;KSEYTQPTPIQCQGVPVALSGR;LNIGGGGLGYR;LPQQSHSAFGATSSSSGFGK;QTLLFSATFR;SAPPQLPSFYK;SEYTQPTPIQCQGVPVALSGR;SHFVAASLSNQK;TVINYDVAR;VSYLVFDEADR;VVQGDIGEANEDVTQIVEILHSGPSK	1;1;1;1;1;1;1;1;1;1;1;1;1;1;1;1;1;1;1	19	21	0.2548	22147;14467;24303;18412;33664;33665;13595;35448;21427;18074;35872;13949;32579;17297;19042;35152;20659;20658;13215;21405;37380	-	ATP-dependent RNA helicase DDX42 OS=Homo sapiens OX=9606 GN=DDX42 PE=1 SV=1	2.14272e+07	412062
447_1	sp|Q92499|DDX1_HUMAN	37.7642	NA	82379.8	EAQTSFLHLGYLPNQLFR;ELAEQTLNNIK;FGFGFGGTGK;GEDSVPDTVHHVVVPVNPK;GHQFSCVCLHGDR;GHVDILAPTVQELAALEK;GSAFAIGSDGLCCQSR;IMHFPTWVDLK;LNLSQVR;MDQAIIFCR;VPVDEFDGK;VWYHVCSSR;WQMNPYDR	1;1;1;1;1;1;1;1;1;1;1;1;1	13	14	0.2135	33934;20188;11479;33047;27795;31778;31779;29283;23535;7925;16353;12188;17609;14992	-	ATP-dependent RNA helicase DDX1 OS=Homo sapiens OX=9606 GN=DDX1 PE=1 SV=2	4.01218e+07	872212
125_1	sp|P37198|NUP62_HUMAN	3.17865	NA	53222.5	HFLQQATQVNAWDR	1	1	1	0.0268	29605	-	Nuclear pore glycoprotein p62 OS=Homo sapiens OX=9606 GN=NUP62 PE=1 SV=3	3.15352e+07	2.42578e+06
472_1	sp|P14618|KPYM_HUMAN	31.3732	NA	57900	DPVQEAWAEDVDLR;EAEAAIYHLQLFEELRR;GDLGIEIPAEK;GDYPLEAVR;GSGTAEVELK;GSGTAEVELKK;LAPITSDPTEATAVGAVEASFK;LNFSHGTHEYHAETIK;NTGIICTIGPASR;VNFAMNVGK	1;1;1;1;1;1;1;1;1;1	10	10	0.2298	28757;33562;16004;12500;11868;15339;34255;31553;22761;11596	-	Pyruvate kinase PKM OS=Homo sapiens OX=9606 GN=PKM PE=1 SV=4	6.24994e+06	173609
437_1	sp|Q9BUJ2|HNRL1_HUMAN	76.7884	NA	95679.3	AECEILMMVGLPAAGK;AEPYCSVLPGFTFIQHLPLSER;AIVICPTDEDLKDR;DVPDHAVLEMK;EALGGQALYPHVLVK;GYFEHREDR;HLPSTEPDPHVVR;INEEISVK;LIQIAAR;LQAALEAEEPDDER;MRPFEGFQR;NCAVEFNFGQR;NPPGASTYNK;NYILDQTNVYGSAQR;QENESGYER;QGAPTSFLPPEASQLKPDR;QNQFYDTQVIK;QNQFYDTQVIKQENESGYER;QQFQSR;SKAECEILMMVGLPAAGK;TDEEGKDVPDHAVLEMK;TTWAIK;VNELREELQR;WDVLIQQATQCLNR;YNILGTNAIMDK	1;1;1;1;1;1;1;1;1;1;1;1;1;1;1;1;1;1;1;1;1;1;1;1;1	25	33	0.3143	29347;36667;36668;28791;19632;28152;28164;18162;25899;25898;10456;6819;27999;16777;16783;22191;13140;29893;15068;33160;33015;33162;23432;36267;7004;31788;31787;31871;5377;5378;20567;29926;22559	-	Heterogeneous nuclear ribonucleoprotein U-like protein 1 OS=Homo sapiens OX=9606 GN=HNRNPUL1 PE=1 SV=2	3.30395e+07	718250
469_1	sp|O75943|RAD17_HUMAN	3.00208	NA	77006.2	NQAQISFIQDIGR	1	1	1	0.0191	26036	-	Cell cycle checkpoint protein RAD17 OS=Homo sapiens OX=9606 GN=RAD17 PE=1 SV=2	0	0
671_1	sp|Q7Z2W4|ZCCHV_HUMAN	7.40666	NA	101367	ATDLGGTSQAGTSQR;SNPSVFVIFQK	1;1	2	2	0.0288	25152;20001	-	Zinc finger CCCH-type antiviral protein 1 OS=Homo sapiens OX=9606 GN=ZC3HAV1 PE=1 SV=3	760578	11884
85_1	sp|P02768|ALBU_HUMAN	73.4456	NA	69321.5	AAFTECCQAADK;AEFAEVSK;ALVLIAFAQYLQQCPFEDHVK;AVMDDFAAFVEK;CASLQK;CCTESLVNR;DDNPNLPR;FKDLGEENFK;HPYFYAPELLFFAK;KQTALVELVK;KVPQVSTPTLVEVSR;LDELRDEGK;LKECCEKPLLEK;LVTDLTK;QTALVELVK;RHPDYSVVLLLR;RHPYFYAPELLFFAK;RPCFSALEVDETYVPK;SLHTLFGDK;TCVADESAENCDK;VFDEFKPLVEEPQNLIK;VHTECCHGDLLECADDR;VPQVSTPTLVEVSR;YICENQDSISSK;YLYEIAR	1;1;1;1;1;1;1;1;1;1;1;1;1;1;1;1;1;1;1;1;1;1;1;1;1	25	38	0.422	23108;9183;9181;36382;22229;22722;5138;15886;15885;10651;10650;18798;29906;15644;28729;13898;27344;6927;6928;6926;12067;25562;25563;31710;31850;31851;12451;26245;33227;33226;33544;33543;26515;26514;25021;25020;25023;10347	-	Serum albumin OS=Homo sapiens OX=9606 GN=ALB PE=1 SV=2	2.09052e+08	4.97743e+06
450_1	sp|O43776|SYNC_HUMAN	39.7534	NA	62902.5	EPFPTIYVDSQK;EPFPTIYVDSQKENER;FLTWILNR;IFDSEEILAGYK;KEDGTFYEFGEDIPEAPER;LEDLVCDVVDR;LMTDTINEPILLCR;NLMFLVLR;SFYMQR;SPAGSIVHELNPNFQPPK;VFGWVHR;WNVISK;YGTCPHGGYGLGLER	1;1;1;1;1;1;1;1;1;1;1;1;1	13	18	0.2555	24512;32245;32246;13594;23478;34644;34645;21949;29337;12201;12557;7989;32051;32050;9691;5986;28675;28676	-	Asparagine--tRNA ligase, cytoplasmic OS=Homo sapiens OX=9606 GN=NARS1 PE=1 SV=1	1.23846e+07	427055
108_1	sp|Q8WUB8|PHF10_HUMAN	36.1111	NA	56015.1	AAEFNSNLNR;AYFDLQTHVIQVPQGK;ELNVITETQCTLGLTALR;EYSQMQQQNTQK;HAEYSVILQEK;KAAEFNSNLNR;KYPDLER;RAYFDLQTHVIQVPQGK;SDEVIDLMIK;VIPNAICGICLK;VSSYPVALIPGQFQEYYK	1;1;1;1;1;1;1;1;1;1;1	11	13	0.2329	15821;15842;31119;31120;33097;26523;21502;19928;10204;32784;16634;22704;33571	-	PHD finger protein 10 OS=Homo sapiens OX=9606 GN=PHF10 PE=1 SV=3	3.28372e+07	1.26297e+06
87_1	sp|O00629|IMA3_HUMAN	20.1292	NA	57850.6	AVGNIVTGTDEQTQVVLNCDALSHFPALLTHPK;DEHLLK;EAAWAISNLTISGR;IEQLQNHENEDIYK;NPPIDDLIK;NVPHEDICEDSDIDGDYR;NVTWVMVNLCR;SGILPILVHCLER;VQNTSLEAIVQNASSDNQGIQLSAVQAAR;VQTAALR	1;0;0;1;0;1;1;1;1;0	6	9	0.2956	38945;6145;26015;30237;12598;34043;34044;23677;23678;26417;26418;38097;6266	-	Importin subunit alpha-3 OS=Homo sapiens OX=9606 GN=KPNA4 PE=1 SV=1	1.11789e+06	58836.5
474_1	sp|Q13510|ASAH1_HUMAN	3.00208	NA	44630.8	LTVYTTLIDVTK	1	1	1	0.0304	22991	-	Acid ceramidase OS=Homo sapiens OX=9606 GN=ASAH1 PE=1 SV=5	0	0
431_1	sp|P46063|RECQ1_HUMAN	9.01449	NA	73410	EVFLVMPTGGGK;FRPLQLETINVTMAGK;VAGVVAPTLPR	1;1;1	3	3	0.0601	19043;30824;14028	-	ATP-dependent DNA helicase Q1 OS=Homo sapiens OX=9606 GN=RECQL PE=1 SV=3	2.39567e+06	64747.7
467_1	sp|Q9NS91|RAD18_HUMAN	64.4394	NA	56187.3	AAESAEIEPR;DLLEEEEAWEASHK;EHGLSIQGNK;EIDEIHSK;EMSGSTSELLIK;HQEFVHMYNAQCDALHPK;ILDELVK;LKEHGLSIQGNK;LMDNFLIR;LNESVMVFTK;NDLQDTEISPR;NHLLQFALESPAK;RPEPPSTSTLK;SEFQLLVDQAR;SVEEIAPDPSEAK;TIDDLLR;TQCPTCCVTVTEPDLK;TVTITKEDESTEK;TVYNLLSDR;VDCPVCGVNIPESHINK;VYTPVASR	1;1;1;1;1;1;1;1;1;1;1;1;1;1;1;1;1;1;1;1;1	21	25	0.4606	13833;29284;14096;11366;20850;34607;34608;7930;21702;12551;16791;20613;25556;25557;18313;18312;21172;23118;8389;31822;25829;14045;32104;32103;9523	-	E3 ubiquitin-protein ligase RAD18 OS=Homo sapiens OX=9606 GN=RAD18 PE=1 SV=2	3.87525e+07	1.17432e+06
260_1	sp|P35527|K1C9_HUMAN	116.942	NA	62026.8	DIENQYETQITQIEHEVSSSGQEVQSSAK;EIETYHNLLEGGQEDFESSGAGK;EVTQLRHGVQELEIELQSQLSK;FEMEQNLR;FSSSSGYGGGSSR;GGGGSFGYSYGGGSGGGFSASSLGGGFGGGSR;GGSGGSHGGGSGFGGESGGSYGGGEEASGSGGGYGGGSGK;GGSGGSYGGGGSGGGYGGGSGSR;GGSGGSYGGGSGSGGGSGGGYGGGSGGGHSGGSGGGHSGGSGGNYGGGSGSGGGSGGGYGGGSGSR;HGVQELEIELQSQLSK;HGVQELEIELQSQLSKK;IKFEMEQNLR;IQDWYDK;IQDWYDKK;KDIENQYETQITQIEHEVSSSGQEVQSSAK;LASYLDKVQALEEANNDLENK;LEKEIETYHNLLEGGQED…	1;1;1;1;1;1;1;1;1;1;1;1;1;1;1;1;1;1;1;1;1;1;1;1;1;1;1;1;1;1;1	31	61	0.7368	38490;38489;36469;36468;36678;14087;13677;19052;19054;37283;37282;38447;38446;30484;30483;39251;31039;31038;32418;21687;21244;21241;21688;11298;14532;14531;38724;38725;35674;37711;37710;37738;37775;37737;37774;37761;33635;15413;13892;16502;15942;18116;17534;17506;34468;35429;35430;35229;35431;18969;18971;18970;13646;14057;13528;31215;31390;31213;31391;36560;36558	-	Keratin, type I cytoskeletal 9 OS=Homo sapiens OX=9606 GN=KRT9 PE=1 SV=3	2.52771e+08	8.42569e+06
103_1	sp|Q9H853|TBA4B_HUMAN	3.36318	NA	27533.7	QIFHPEQLITGK	1	1	4	0.0498	24217;24215;24216;23776	-	Putative tubulin-like protein alpha-4B OS=Homo sapiens OX=9606 GN=TUBA4B PE=5 SV=2	569141	47428.4
269_1	sp|Q2M389|WASC4_HUMAN	3.00208	NA	136316	LLPYEQSSLLELIK	1	1	1	0.0119	28817	-	WASH complex subunit 4 OS=Homo sapiens OX=9606 GN=WASHC4 PE=1 SV=2	99157.3	1339.96
313_1	sp|O96017|CHK2_HUMAN	19.8428	NA	60876.6	ALRDEYIMSK;DLKPENVLLSSQEEDCLIK;FTTEEALR;KFQDLLSEENESTALPQVLAQPSTSR;LLVVDPK;RPLNNNSEIALSLSR;TLGSGACGEVK	1;1;1;1;1;1;1	7	7	0.1768	18764;34662;11280;37727;6798;29263;13991	-	Serine/threonine-protein kinase Chk2 OS=Homo sapiens OX=9606 GN=CHEK2 PE=1 SV=1	3.97608e+06	147262
244_1	sp|P61978|HNRPK_HUMAN	65.0661	NA	50944.4	DLAGSIIGK;DYDDMSPR;ENTQTTIK;GGDLMAYDR;GSDFDCELR;GSYGDLGGPIITTQVTIPK;HESGASIKIDEPLEGSEDR;IDEPLEGSEDR;IILDLISESPIK;IITITGTQDQIQNAQYLLQNSVK;LFQECCPHSTDR;LLIHQSLAGGIIGVK;NAGAVIGK;NLPLPPPPPPR;NTDEMVELR;RDYDDMSPR;RPAEDMEEEQAFK;RPAEDMEEEQAFKR;TDYNASVSVPDSSGPER;VVLIGGKPDR	1;1;1;1;1;1;1;1;1;1;1;1;1;1;1;1;1;1;1;1	20	34	0.46	9037;12015;10529;12006;14611;14609;14610;31937;31936;33421;19800;22180;36789;36796;36788;36795;27386;27409;26697;26696;26698;5597;5592;17694;17692;17693;14905;16372;27894;27895;28153;29828;30317;13302	-	Heterogeneous nuclear ribonucleoprotein K OS=Homo sapiens OX=9606 GN=HNRNPK PE=1 SV=1	1.16607e+08	4.31878e+06
320_1	sp|O94979|SC31A_HUMAN	5.5036	NA	132931	AQGEPVAGHESPK;NPAVLSAASFDGR	1;1	2	2	0.0213	21203;21145	-	Protein transport protein Sec31A OS=Homo sapiens OX=9606 GN=SEC31A PE=1 SV=3	131520	2684.09
105_1	sp|Q68CQ4|DIEXF_HUMAN	44.317	NA	87000.8	AIQAVATNPK;ASQDPFLQHVNK;DFGEEHPFYDR;ELFLIMNSYR;FGVGDDDDFRDQGLTRPK;FNFFVNK;IGVAILQR;MEAENLASVIDAR;NVHLFITGEK;QFLLFTER;RPEDYEAVFVGNIDDHFR;SQSQLLNTLTK;SSSPFTPLQK;TNSQFLSGPQK;VLIVVPFR	1;1;1;1;1;1;1;1;1;1;1;1;1;1;1	15	17	0.2183	12341;23434;24221;20562;33148;33149;10088;8933;24374;16472;16473;13297;34283;18986;14411;18117;10715	-	Digestive organ expansion factor homolog OS=Homo sapiens OX=9606 GN=DIEXF PE=1 SV=2	2.34491e+07	532935
315_1	sp|O15234|CASC3_HUMAN	9.23645	NA	76231.5	AGFRPVEAGGQHGGR;QELIALYGYDIR;SAHNPDDIKPR	1;1;1	3	3	0.0541	26181;25251;19534	-	Protein CASC3 OS=Homo sapiens OX=9606 GN=CASC3 PE=1 SV=2	1.11304e+06	37101.5
242_1	sp|Q9BWU0|NADAP_HUMAN	9.18282	NA	88759	APASSSSNPEEVQK;LPVDDSTGK;SGSTLDGVSR	1;1;1	3	3	0.0415	24693;10454;11568	-	Kanadaptin OS=Homo sapiens OX=9606 GN=SLC4A1AP PE=1 SV=1	1.73919e+07	362330
632_1	sp|Q9Y5L0|TNPO3_HUMAN	3.00208	NA	104136	ASFWLGELQR	1	1	1	0.0108	18121	-	Transportin-3 OS=Homo sapiens OX=9606 GN=TNPO3 PE=1 SV=3	77177.6	1642.08
317_1	sp|Q9H7N4|SFR19_HUMAN	2.22182	NA	139186	WGGLDLR	1	1	1	0.0053	7599	-	Splicing factor, arginine/serine-rich 19 OS=Homo sapiens OX=9606 GN=SCAF1 PE=1 SV=3	81197.3	1592.1
322_1	sp|P10809|CH60_HUMAN	69.1315	NA	61016.4	AAVEEGIVLGGGCALLR;CEFQDAYVLLSEK;CIPALDSLTPANEDQK;DDAMLLK;EIGNIISDAMK;GVMLAVDAVIAELKK;GYISPYFINTSK;IGIEIIKR;IQEIIEQLDVTTSEYEK;ISSIQSIVPALEIANAHR;LKVGLQVVAVK;LSDGVAVLK;LVQDVANNTNEEAGDGTTTATVLAR;RIQEIIEQLDVTTSEYEK;TLNDELEIIEGMK;TVIIEQSWGSPK;VGEVIVTK;VGGTSDVEVNEK;VGGTSDVEVNEKK;VGLQVVAVK;VTDALNATR	1;1;1;1;1;1;1;1;1;1;1;1;1;1;1;1;1;1;1;1;1	21	27	0.4101	29279;29278;28239;30226;7311;17535;27576;27575;23617;10692;33151;31952;31953;16370;9769;36663;36661;36662;34403;26371;22293;8369;19005;22834;22835;10014;11164	-	60 kDa heat shock protein, mitochondrial OS=Homo sapiens OX=9606 GN=HSPD1 PE=1 SV=2	3.81068e+07	1.05852e+06
585_1	sp|Q96PK6|RBM14_HUMAN	29.8783	NA	69448.9	AAIAQLNGK;AIEALHGHELRPGR;AQPSASLGVGYR;AQPSVSLGAAYR;ASYDDPYKK;ASYVAPLTAQPATYR;KGPGLAVQSGDK;LPDAHSDYAR;TQSSASLAASYAAQQHPQAAASYR;YSGSYNDYLR	1;1;1;1;1;1;1;1;1;1	10	13	0.1898	9350;27551;27549;27550;18094;18562;18563;14221;28368;16443;16085;36209;19144	-	RNA-binding protein 14 OS=Homo sapiens OX=9606 GN=RBM14 PE=1 SV=2	6.64532e+06	265813
339_1	sp|Q96JA1|LRIG1_HUMAN	2.37815	NA	119038	ITQLPVR	1	1	1	0.0064	7853	-	Leucine-rich repeats and immunoglobulin-like domains protein 1 OS=Homo sapiens OX=9606 GN=LRIG1 PE=1 SV=2	860119	14335.3
288_1	sp|Q9H3P2|NELFA_HUMAN	3.24456	NA	57240.8	LLLGTLHLPR	1	1	1	0.0189	15753	-	Negative elongation factor A OS=Homo sapiens OX=9606 GN=NELFA PE=1 SV=3	40587.5	1503.24
166_1	sp|Q9UK59|DBR1_HUMAN	20.2814	NA	61516.3	ATDDLINVTGR;FLALDK;IGGISGIFK;IYETLALAER;LSDEHEPEQR;NIEVYK;QPIDIFLSHDWPR	1;1;1;1;1;1;1	7	8	0.1195	17022;5153;9505;17150;19195;19196;6406;28526	-	Lariat debranching enzyme OS=Homo sapiens OX=9606 GN=DBR1 PE=1 SV=2	3.84937e+06	148053
4_8	sp|P13647|K2C5_HUMAN	67.2455	NA	62340	AEIDNVK;AQYEEIANR;DVDAAYMNK;DVDAAYMNKVELEAK;EYQELMNTK;FASFIDKVR;FLEQQNK;GELALKDAR;GLGVGFGSGGGSSSSVK;GRLDSELR;ISISTSGGSFR;KLLEGEECR;LALDVEIATYR;LALDVEIATYRK;LLEGEECR;NKLAELEEALQK;NKYEDEINK;NLDLDSIIAEVK;NMQDLVEDFK;NTKHEISEMNR;QCANLQNAIADAEQR;QLDSIVGER;QNLEPLFEQYINNLR;QNLEPLFEQYINNLRR;SLYNLGGSK;SLYNLGGSKR;SRTEAESWYQTK;TEAESWYQTK;TEAESWYQTKYEELQQTAGR;TLNNKFASFIDK;TSFTSVSR;TTAENEFVMLK;TTAENEFVMLKK;VDA…	1;1;0;1;1;0;0;1;1;0;1;0;0;0;0;1;0;0;1;1;1;0;0;0;1;1;1;1;1;0;1;1;1;1;0;1;0;0;0;1	22	31	0.5339	6889;14465;12622;12971;29415;29414;16919;14100;14099;9891;11418;24925;10784;15080;15779;15775;19938;23691;12184;23516;23514;16331;16330;21868;19182;22727;29487;29488;12434;12433;31627;33241;10621;14503;25941;19281;35888;35887;23864;23863;9261;20966;20470;24587;24207;24585;24584;25336;30094;30095;24203;18035;9951;13681;13680;17650;17704	-	Keratin, type II cytoskeletal 5 OS=Homo sapiens OX=9606 GN=KRT5 PE=1 SV=3	5.24781e+07	1.49937e+06
4_9	sp|P35908|K22E_HUMAN	118.677	NA	65393.2	AQYEEIAQR;DVDNAYMIK;DVDNAYMIKVELQSK;DYQELMNVK;EEAEALYHSK;EIKIEISELNR;FASFIDKVR;FLEQQNQVLQTK;GFSSGSAVVSGGSR;GGGFGGGSSFGGGSGFSGGGFGGGGFGGGR;GGSGGGGSISGGGYGSGGGSGGR;GGSISGGGYGSGGGK;GGSSSGGGYGSGGGGSSSVK;GSSSGGGYSSGSSSYGSGGR;HGDSLKEIK;HGGGGGGFGGGGFGSR;IEISELNR;KDVDNAYMIK;KLLEGEECR;KYEDEINK;LALDVEIATYR;LALDVEIATYRK;LLEGEECR;LLRDYQELMNVK;LNDLEEALQQAK;LNDLEEALQQAKEDLAR;LQGEIAHVK;LQGEIAHVKK;NKLNDLEEALQQAK…	0;1;1;1;1;1;0;0;1;1;1;1;1;1;1;1;0;1;0;1;0;0;0;1;1;1;1;1;1;0;1;1;1;1;1;1;1;0;1;1;1;1;0;0;1;1	34	61	0.687	14937;14150;30020;30187;30189;15907;16401;17074;17076;22266;22268;14100;14099;25733;25732;25731;19658;35767;35768;29889;17758;28045;29877;12630;21586;21587;21585;11457;18307;15779;15775;12900;19938;23691;12184;27136;23121;32290;11966;15455;15454;28421;28422;21868;21853;21851;32399;32398;34930;34931;31045;23674;23675;23676;7998;7999;18174;18198;23864;23863;33862;33861;34913;34914;35030;34933;34924…	-	Keratin, type II cytoskeletal 2 epidermal OS=Homo sapiens OX=9606 GN=KRT2 PE=1 SV=2	3.93586e+08	9.3711e+06
324_1	sp|Q8WXA3|RUFY2_HUMAN	5.29756	NA	69966.2	ALQGLVWLK;TIWGPLELVEK	1;1	2	2	0.033	12654;20533	-	RUN and FYVE domain-containing protein 2 OS=Homo sapiens OX=9606 GN=RUFY2 PE=1 SV=3	153545	3266.9
630_1	sp|P41250|GARS_HUMAN	5.21857	NA	83112.6	SCYDLSCHAR;VPLVAEKPLKEPK	1;1	2	2	0.0311	20060;25134	-	Glycine--tRNA ligase OS=Homo sapiens OX=9606 GN=GARS1 PE=1 SV=3	0	0
4_2	sp|Q8N1N4|K2C78_HUMAN	17.3254	NA	56830.5	DVDGVFLSK;FLEQQNK;LLEGEECR;TLNNQFASFIDK;TLNNQFASFIDKVR;TQETQEIR;VDELEAALR;YLDFSSIITEVR	1;0;0;1;1;1;1;1	6	6	0.1288	11598;9891;12184;23889;28896;12152;12402;25008	-	Keratin, type II cytoskeletal 78 OS=Homo sapiens OX=9606 GN=KRT78 PE=1 SV=2	8.08325e+06	230950
4_3	sp|Q7Z794|K2C1B_HUMAN	16.8633	NA	61863.5	DVDAAYVSK;FASFIDKVR;FLEQQNQVLQTK;LQAEISNVK;QLLEGEESR;QVDLLSAEQMR;SKDEAEALYQTK;TQYELIAQR;YEDEINK;YEDEINKR	1;0;0;1;1;1;1;1;0;0	6	6	0.1522	11300;14100;14099;25733;25732;25731;12093;13519;21165;23401;15415;9951;13681;13680	-	Keratin, type II cytoskeletal 1b OS=Homo sapiens OX=9606 GN=KRT77 PE=2 SV=3	1.70119e+07	500349
397_1	sp|Q9Y5A9|YTHD2_HUMAN	11.661	NA	62295.7	DFDWNLK;DTQEVPLEK;HTTSIFDDFSHYEK;LGSTEVASNVPK	1;1;1;1	4	4	0.0725	10587;13460;29744;17944	-	YTH domain-containing family protein 2 OS=Homo sapiens OX=9606 GN=YTHDF2 PE=1 SV=2	1.92937e+06	101546
4_1	sp|Q6KB66|K2C80_HUMAN	2.72353	NA	50493.8	LALDIEIATYR;SQLEEQAAR	0;1	1	1	0.0442	20350;12735	-	Keratin, type II cytoskeletal 80 OS=Homo sapiens OX=9606 GN=KRT80 PE=1 SV=2	4.43664e+06	130489
4_6	sp|P04259|K2C6B_HUMAN	9.1762	NA	60030.3	ADTLTDEINFLR;AEAESWYQTK;AQYEEIAQR;ATGGGLSSVGGGSSTIK;DVDAAYMNK;FASFIDKVR;FLEQQNK;GRLDSELR;GSGGLGGACGGAGFGSR;KLLEGEECR;LALDVEIATYR;LALDVEIATYRK;LLEGEECR;NKYEDEINK;NLDLDSIIAEVK;QLDNIVGER;QNLEPLFEQYINNLR;QNLEPLFEQYINNLRR;SGFSSISVSR;SLYGLGGSK;SRAEAESWYQTK;TAAENEFVTLK;TLNNKFASFIDK;VLDTKWTLLQEQGTK;WTLLQEQGTK;YEDEINK;YEDEINKR;YEELQITAGR	0;0;0;1;0;0;0;0;0;0;0;0;0;0;0;1;0;0;1;0;0;0;0;0;0;0;0;0	3	3	0.4025	24141;24140;18303;14937;24823;12622;12971;14100;14099;9891;10784;24532;15779;15775;19938;23691;12184;16331;16330;21868;13001;31627;33241;12624;9204;25283;18660;23864;23863;30094;30095;18035;9951;13681;13680;17174;17175	-	Keratin, type II cytoskeletal 6B OS=Homo sapiens OX=9606 GN=KRT6B PE=1 SV=5	7.41928e+06	206091
4_7	sp|P08670|VIME_HUMAN	99.9674	NA	53619.1	DGQVINETSQHHDDLE;DNLAEDIMR;EEAENTLQSFR;EKLQEEMLQR;EMEENFAVEAANYQDTIGR;ETNLDSLPLVDTHSK;EYQDLLNVK;FADLSEAANR;FLEQQNK;GTNESLER;ILLAELEQLK;ILLAELEQLKGQGK;ISLPLPNFSSLNLR;KLLEGEESR;KVESLQEEIAFLK;LGDLYEEEMR;LQEEMLQR;LQEEMLQREEAENTLQSFR;NLQEAEEWYK;NNDALR;QDVDNASLAR;QESTEYR;QQYESVAAK;QVDQLTNDK;QVQSLTCEVDALK;QVQSLTCEVDALKGTNESLER;RQVDQLTNDK;SSVPGVR;SVSSSSYR;SYVTTSTR;TNEKVELQELNDR;TYSLGSALRPSTSR;VELQELNDR;V…	1;1;1;1;1;1;1;1;0;1;1;1;1;0;1;1;1;1;1;1;1;1;1;1;1;1;1;1;1;1;1;1;1;1;1	33	46	0.6309	31014;31015;31012;14424;21679;21116;21118;34341;34467;34342;29094;15409;14464;9891;9851;16892;27185;27184;27792;13526;27046;27047;19651;13082;35532;21289;5040;14284;9991;12584;13517;12994;26055;25676;35673;18451;18450;5027;8990;10056;28036;28035;26191;26189;15220;24087;29328;29329	-	Vimentin OS=Homo sapiens OX=9606 GN=VIM PE=1 SV=4	2.80523e+08	8.5007e+06
4_4	sp|P05787|K2C8_HUMAN	4.87684	NA	53671.1	AQYEDIANR;FASFIDKVR;FLEQQNK;KLLEGEESR;LALDIEIATYR;NKYEDEINK;QLETLGQEK;TLNNKFASFIDK;YEDEINK;YEDEINKR	1;0;0;0;0;0;1;0;0;0	2	2	0.1429	14009;14100;14099;9891;13526;20350;16331;16330;13053;23864;23863;9951;13681;13680	-	Keratin, type II cytoskeletal 8 OS=Homo sapiens OX=9606 GN=KRT8 PE=1 SV=7	3.66437e+08	1.14512e+07
4_5	sp|P02538|K2C6A_HUMAN	10.4087	NA	60008.3	ADTLTDEINFLR;AEAESWYQTK;AIGGGLSSVGGGSSTIK;AQYEEIAQR;DVDAAYMNK;FASFIDKVR;FLEQQNK;GRLDSELR;GSGGLGGACGGAGFGSR;KLLEGEECR;LALDVEIATYR;LALDVEIATYRK;LLEGEECR;NKYEDEINK;NLDLDSIIAEVK;QLDSIVGER;QNLEPLFEQYINNLR;QNLEPLFEQYINNLRR;SGFSSVSVSR;SLYGLGGSK;SRAEAESWYQTK;TAAENEFVTLK;TLNNKFASFIDK;WTLLQEQGTK;YEDEINK;YEDEINKR;YEELQVTAGR	0;0;1;0;0;0;0;0;0;0;0;0;0;0;0;0;0;0;1;0;0;0;0;0;0;0;1	3	3	0.3936	24141;24140;18303;25129;14937;12622;12971;14100;14099;9891;10784;24532;15779;15775;19938;23691;12184;16331;16330;21868;12434;12433;31627;33241;12331;9204;25283;18660;23864;23863;18035;9951;13681;13680;16725	-	Keratin, type II cytoskeletal 6A OS=Homo sapiens OX=9606 GN=KRT6A PE=1 SV=3	7.36743e+06	204651
31_1	sp|P62805|H4_HUMAN	3.00208	NA	11360.4	DAVTYTEHAK	1	1	1	0.0971	15790	-	Histone H4 OS=Homo sapiens OX=9606 GN=H4C1 PE=1 SV=2	742548	123758
579_1	sp|Q4G0J3|LARP7_HUMAN	17.5568	NA	66857.4	AIEFLNNPPEEAPR;EENMDTSNTSISK;EYLALQK;IISTEPLPGR;QVDFWFGDANLHK;VNATGPQFVSGVIVK	1;1;1;1;1;1	6	6	0.1237	28175;25276;8826;14103;27857;26619	-	La-related protein 7 OS=Homo sapiens OX=9606 GN=LARP7 PE=1 SV=1	4.13257e+06	111691
140_1	sp|Q6ZP82|CC141_HUMAN	2.89406	NA	166157	QQWQELSQVLQICQWDQQENQVTCWFQK	1	1	1	0.0193	39057	-	Coiled-coil domain-containing protein 141 OS=Homo sapiens OX=9606 GN=CCDC141 PE=1 SV=2	0	0
589_1	sp|P46976|GLYG_HUMAN	3.00208	NA	39358.6	GALVLGSSLK	1	1	1	0.0286	10767	-	Glycogenin-1 OS=Homo sapiens OX=9606 GN=GYG1 PE=1 SV=4	3.08513e+06	205675
58_1	sp|O95782|AP2A1_HUMAN	11.7876	NA	107478	ACNQLGQFLQHR;ALLLSTYIK;GLAVFISDIR;THIDTVINALK	1;1;1;1	4	5	0.043	25630;25634;12558;14380;18743	-	AP-2 complex subunit alpha-1 OS=Homo sapiens OX=9606 GN=AP2A1 PE=1 SV=3	679023	11317.1
465_1	sp|Q13112|CAF1B_HUMAN	6.0927	NA	61454.2	AIVEFLSNLAR;TQDPSSPGTTPPQAR	1;1	2	2	0.0465	18992;27167	-	Chromatin assembly factor 1 subunit B OS=Homo sapiens OX=9606 GN=CHAF1B PE=1 SV=1	240367	8288.51
416_1	sp|Q8WWI1|LMO7_HUMAN	2.8641	NA	192576	SLDFGFTIKWDIPGIFVASVEAGSPAEFSQLQVDDEIIAINNTK	1	1	1	0.0261	39235	-	LIM domain only protein 7 OS=Homo sapiens OX=9606 GN=LMO7 PE=1 SV=3	0	0
33_1	sp|Q96L92|SNX27_HUMAN	2.44361	NA	61226.5	EFANFTFPR	1	1	1	0.0166	15617	-	Sorting nexin-27 OS=Homo sapiens OX=9606 GN=SNX27 PE=1 SV=2	58334.9	1944.5
56_1	sp|Q02224|CENPE_HUMAN	2.14778	NA	316219	IDLEKMK	1	1	1	0.0026	9111	-	Centromere-associated protein E OS=Homo sapiens OX=9606 GN=CENPE PE=1 SV=2	245169	1201.81
476_1	sp|Q9BRS2|RIOK1_HUMAN	26.8438	NA	65541.7	AMEIASQR;ATVEQVLDPR;DCANVNDFFMR;ELYLQVIQYMR;GIITEINGCISTGK;GYVWNGGSNPQANR;LNTAEIPCPEPIMLR;LNVTDSVINK;TSILVFK;VPALLENQVEER	1;1;1;1;1;1;1;1;1;1	10	10	0.1972	9857;15591;23577;25289;25468;26729;30028;14789;7373;23845	-	Serine/threonine-protein kinase RIO1 OS=Homo sapiens OX=9606 GN=RIOK1 PE=1 SV=2	6.28693e+06	216791
284_1	sp|Q6IN85|P4R3A_HUMAN	37.7477	NA	95307.9	AGCDEIWEK;ALEDVDYVQTFK;EFCAFSQTLQPQNR;FKEVIPISDPELK;GTGHVSSGYVER;LSLSSGTK;NTSQTAAITTK;NYIINK;SFLFEPVVK;SLTAHVIENYWK;TEFLGFFYK;VLVLMASK;VYTLNEDR	1;1;1;1;1;1;1;1;1;1;1;1;1	13	15	0.1573	14929;24603;29733;26597;26598;19492;6983;15824;6390;13668;25407;25406;16312;8748;12268	-	Serine/threonine-protein phosphatase 4 regulatory subunit 3A OS=Homo sapiens OX=9606 GN=PPP4R3A PE=1 SV=1	4.53322e+06	100738
463_1	sp|O15226|NKRF_HUMAN	33.7365	NA	77624.2	DASGQPIFNASAK;EVNEQTHFASMPR;GAVEDVISR;INYTYMLTR;LLTDGYACEVR;LTATIWK;MTVEYVYER;SESHTDLTFSR;TNPEYIYAPLK;TQPTYPSVK;VFLQDHCLAEGYGTK;YEAAGEAVK	1;1;1;1;1;1;1;1;1;1;1;1	12	14	0.1826	21166;27321;27320;10780;17018;20906;8027;17503;20388;20389;21275;12531;29855;10588	-	NF-kappa-B-repressing factor OS=Homo sapiens OX=9606 GN=NKRF PE=1 SV=2	1.08729e+07	236367
563_1	sp|Q9H6T3|RPAP3_HUMAN	12.6698	NA	75671.9	EKPLLIFEILQR;GIAADGANALLPANR;QDFETVLLLEPGNK;QDVCQSYSEK	1;1;1;1	4	5	0.0767	26264;26262;24518;28266;19310	-	RNA polymerase II-associated protein 3 OS=Homo sapiens OX=9606 GN=RPAP3 PE=1 SV=2	559549	13988.7
461_1	sp|P50990|TCPQ_HUMAN	66.1813	NA	59582.5	AHEILPNLVCCSAK;AIADTGANVVVTGGK;DMLEAGILDTYLGK;ELAQTTR;ELEVQHPAAK;ETEGDVTSVK;FAEAFEAIPR;GEENLMDAQVK;HEKEDGAISTIVLR;HFSGLEEAVYR;IAVYSCPFDGMITETK;ILGSGISSSSVLHGMVFK;KDWDDDQND;LATNAAVTVLR;LFVTNDAATILR;LYAVHQEGNK;QITSYGETCPGLEQYAIK;QYGNEVFLAK;TAEELMNFSK;TVGATALPR;VADMALHYANK	1;1;1;1;1;1;1;1;1;1;1;1;1;1;1;1;1;1;1;1;1	21	23	0.4562	28395;23192;27149;7640;15419;13630;16264;19001;27733;21232;30950;30843;30842;16247;15639;21998;16503;16504;33332;16849;16864;9315;18974	-	T-complex protein 1 subunit theta OS=Homo sapiens OX=9606 GN=CCT8 PE=1 SV=4	3.85928e+07	964821
414_1	sp|Q9H3P7|GCP60_HUMAN	17.2816	NA	60556	DCHEEVYAGSHQYPGR;FDNSYSLWR;GPGASGEQPEPGEAAAGGAAEEAR;IQQDADSVITVGR;NANKPLLDEIVPVYR	1;1;1;1;1	5	5	0.1458	31781;17433;34160;23972;29887	-	Golgi resident protein GCP60 OS=Homo sapiens OX=9606 GN=ACBD3 PE=1 SV=4	4.00491e+06	190710
365_1	sp|Q8TAF3|WDR48_HUMAN	3.36318	NA	76162.4	VHDEGVWALQVNDAFTHVYSGGR	1	1	2	0.034	36647;36646	-	WD repeat-containing protein 48 OS=Homo sapiens OX=9606 GN=WDR48 PE=1 SV=1	65224.4	1516.85
478_1	sp|P27824|CALX_HUMAN	23.0206	NA	67525.8	AEEDEILNR;APVPTGEVYFADSFDR;CESAPGCGVWQRPVIDNPNYK;GTLSGWILSK;IPDPEAVKPDDWDEDAPAK;KPEDWDERPK;TPELNLDQFHDK	1;1;1;1;1;1;1	7	10	0.1639	14279;30218;36081;13556;33711;33710;20993;20991;25311;25310	-	Calnexin OS=Homo sapiens OX=9606 GN=CANX PE=1 SV=2	4.9361e+06	182819
142_1	sp|O60907|TBL1X_HUMAN	5.49548	NA	62456.5	TTIIWDAHTGEAK;VGASASDGSVCVLDLR	1;1	2	2	0.0503	25007;28306	sp|Q9BZK7|TBL1R_HUMAN	F-box-like/WD repeat-containing protein TBL1X OS=Homo sapiens OX=9606 GN=TBL1X PE=1 SV=3	1.29479e+06	47955.4
515_1	sp|P49588|SYAC_HUMAN	2.41372	NA	106743	IVAVTGAEAQK	1	1	1	0.0114	14230	-	Alanine--tRNA ligase, cytoplasmic OS=Homo sapiens OX=9606 GN=AARS1 PE=1 SV=2	0	0
101_1	sp|Q8N2M8|CLASR_HUMAN	20.9591	NA	77114.9	AHLDHIPDYTPPLLTTISPEQESDER;AHLDHIPDYTPPLLTTISPEQESDERK;DKEEAEAIK;DPAQFLQVHGR;LTRPAASPAVGEK;QATTYGMADGDFVR;QEREDELR	1;1;1;1;1;1;1	7	11	0.1217	37980;37981;38269;12765;20048;20046;20922;20919;26986;27355;13890	-	CLK4-associating serine/arginine rich protein OS=Homo sapiens OX=9606 GN=CLASRP PE=1 SV=4	3.22169e+07	1.11093e+06
412_1	sp|Q8N6R0|EFNMT_HUMAN	8.89823	NA	78717.5	DNHFAIFIIPQGR;GTLDAVLTDEEEK;YTLHVVDSPTVKPSR	1;1;1	3	3	0.0587	26914;24420;29459	-	eEF1A lysine and N-terminal methyltransferase OS=Homo sapiens OX=9606 GN=EEF1AKNMT PE=1 SV=1	1.59987e+06	38092.1
561_1	sp|Q16204|CCDC6_HUMAN	8.58658	NA	53257.8	AELEQHLEQEQEFQVNK;QLTLEQLR;SGGIVISPFR	1;1;1	3	3	0.0738	33657;12066;12773	-	Coiled-coil domain-containing protein 6 OS=Homo sapiens OX=9606 GN=CCDC6 PE=1 SV=2	7.23698e+06	314651
610_1	sp|P19525|E2AK2_HUMAN	43.6226	NA	62055.6	DGIISDIFDK;DGIISDIFDKK;DLKPSNIFLVDTK;EIELIGSGGFGQVFK;EYSIGTGSTK;FFTDLR;FGMDFK;GTLEQWIEK;IGDFGLVTSLK;KPEDRPNTSEILR;LAVEILNK;LTVNYEQCASGVHGPEGFHYK;TLTVWK;YMSPEQISSQDYGK;YQELPNSGPPHDR	1;1;1;1;1;1;1;1;1;1;1;1;1;1;1	15	18	0.2831	15441;19566;26043;26041;27922;12972;7114;5921;14833;16239;27521;27519;9678;35749;35750;6010;28626;26460	-	Interferon-induced, double-stranded RNA-activated protein kinase OS=Homo sapiens OX=9606 GN=EIF2AK2 PE=1 SV=2	1.86241e+07	744963
246_1	sp|Q13427|PPIG_HUMAN	2.27684	NA	88564.1	EFLLSMANR	1	1	1	0.0119	14041	-	Peptidyl-prolyl cis-trans isomerase G OS=Homo sapiens OX=9606 GN=PPIG PE=1 SV=2	355376	12692
267_1	sp|Q15057|ACAP2_HUMAN	77.6448	NA	87973.2	AALEEVEGDVAELELK;AFCVANK;AQLQNFVK;AVQTSIATAYR;DLAQYSSNDAVVETSLTK;DLGAQLDR;DNPTVVVEDLR;ESEGLYGQPGDETYQDIFR;ESLPSTVSANSLYEPEGER;FCFEVVSPTK;FGPGDQVR;FKDNPTVVVEDLR;GPLHHATVLGHTGQVCLFLK;HCEDIER;HLNPGLQLYR;LCIAMIDTGK;LMCELGNDVINR;MAEALAHGADVNWANSEENK;QHEVEEATNILTATR;SCMLQADSEK;SLGVHFSK;SLTLDTWEPELLK;VSEEKENALVK;WFSIQNNQLVYQK	1;1;1;1;1;1;1;1;1;1;1;1;1;1;1;1;1;1;1;1;1;1;1;1	24	28	0.3676	29625;7405;10831;17215;32129;9371;19719;34470;33394;18347;9082;26993;26992;34325;34326;11098;18239;15406;24777;34107;34106;29402;29593;16813;9063;27310;19383;29081	-	Arf-GAP with coiled-coil, ANK repeat and PH domain-containing protein 2 OS=Homo sapiens OX=9606 GN=ACAP2 PE=1 SV=3	2.94485e+07	577422
165_1	sp|P31944|CASPE_HUMAN	5.80994	NA	27662	FQQAIDSR;MAEAELVQEGK	1;1	2	2	0.0785	11242;18065	-	Caspase-14 OS=Homo sapiens OX=9606 GN=CASP14 PE=1 SV=2	1.40399e+06	77999.3
39_1	sp|Q6P1J9|CDC73_HUMAN	22.3146	NA	60539.1	AADEVLAEAK;DLLQDLK;ENETLIQR;HLDRPVFLR;NIFAILQSVK;SAPLEIGLQR;TNYVVWGTGK;TTILQSTGK	1;1;1;1;1;1;1;1	8	8	0.1375	12432;8366;12110;16344;15751;14126;15501;10881	-	Parafibromin OS=Homo sapiens OX=9606 GN=CDC73 PE=1 SV=1	9.25179e+06	264337
335_1	sp|Q8N684|CPSF7_HUMAN	20.8295	NA	52018.3	AISSSAISK;GYAEVVVASENSVHK;HDDYFQER;LLELLPGK;SIGVYDVVELK;SYSVGASGSSSR;TPAILYTYSGLR	1;1;1;1;1;1;1	7	7	0.1592	8805;28048;14991;9231;18633;16083;22615	-	Cleavage and polyadenylation specificity factor subunit 7 OS=Homo sapiens OX=9606 GN=CPSF7 PE=1 SV=1	5.46242e+06	227601
346_1	sp|Q8TD16|BICD2_HUMAN	3.00208	NA	93476	AGLLATLQDTQK	1	1	1	0.0146	19780	-	Protein bicaudal D homolog 2 OS=Homo sapiens OX=9606 GN=BICD2 PE=1 SV=1	234541	3909.01
282_1	sp|Q8WTT2|NOC3L_HUMAN	2.58647	NA	92489.6	HYHPIVQR	1	1	1	0.01	13188	-	Nucleolar complex protein 3 homolog OS=Homo sapiens OX=9606 GN=NOC3L PE=1 SV=1	409294	9982.79
418_1	sp|Q9UER7|DAXX_HUMAN	2.21094	NA	81322.9	LDEVISK	1	1	1	0.0095	7275	-	Death domain-associated protein 6 OS=Homo sapiens OX=9606 GN=DAXX PE=1 SV=2	868915	36204.8
163_1	sp|Q9BZZ5|API5_HUMAN	30.564	NA	58967.9	DAYQVILDGVK;EVEELILTESK;ITNNINVLIK;KLPDFLTAK;LAAQFIPK;NYGILADATEQVGQHK;PTVEELYR;QAVPLFSK;STVTLSWKPVQK;TLPDEVLTK	1;1;1;1;1;1;1;1;1;1	10	12	0.1947	18593;20687;20686;16009;12774;9380;29913;12219;9434;23196;23195;12407	-	Apoptosis inhibitor 5 OS=Homo sapiens OX=9606 GN=API5 PE=1 SV=3	3.80823e+07	1.12007e+06
326_1	sp|O60678|ANM3_HUMAN	64.0419	NA	59864.8	ALSAEAALAR;AVIPEAVVEVLDPK;DFIYQNPHIFK;GGSVYPDICTISLVAVSDVNK;GKIEEVHLPVEK;HGLEFYGYIK;IAFWDDVYGFK;IEEVHLPVEK;KAVIPEAVVEVLDPK;KVLGVDQSEILYQAMDIIR;LEDTITLIK;LFTSAEETFSHCK;LKNPTVEYMNSIYNPVPWEK;LNKLEDTITLIK;NPTVEYMNSIYNPVPWEK;QFAQDFVMHTDVR;QQTPCLFCNR;QTVFLLEKPFSVK;TESYRDFIYQNPHIFK;VVLDVGCGTGILSMFAAK	1;1;1;1;1;1;1;1;1;1;1;1;1;1;1;1;1;1;1;1	20	28	0.4011	11417;25805;24476;24475;34401;23292;23293;18799;22784;17601;17600;28330;34380;13072;27560;27561;35916;23952;23953;34292;28131;28132;21678;27093;27092;26694;33336;31036	-	Protein arginine N-methyltransferase 3 OS=Homo sapiens OX=9606 GN=PRMT3 PE=1 SV=4	3.46497e+07	1.38599e+06
356_1	sp|P26196|DDX6_HUMAN	15.1892	NA	54382.3	LDDTVHVVIATPGR;QILLYSATFPLSVQK;SGAYLIPLLER;SIEEQLGTEIKPIPSNIDK;VHCLNTLFSR	1;1;1;1;1	5	6	0.1429	26104;26105;29551;18951;33734;19411	-	Probable ATP-dependent RNA helicase DDX6 OS=Homo sapiens OX=9606 GN=DDX6 PE=1 SV=2	1.45656e+06	50226.3
333_1	sp|Q9NUW8|TYDP1_HUMAN	3.00208	NA	68377.2	GNPFQFYLTR	1	1	1	0.0164	19285	-	Tyrosyl-DNA phosphodiesterase 1 OS=Homo sapiens OX=9606 GN=TDP1 PE=1 SV=2	0	0
228_1	sp|O60749|SNX2_HUMAN	3.00208	NA	58434.7	ALSQLAEVEEK	1	1	1	0.0212	18454	sp|Q13596|SNX1_HUMAN	Sorting nexin-2 OS=Homo sapiens OX=9606 GN=SNX2 PE=1 SV=2	1.09838e+06	36612.6
144_1	sp|Q9BTE3|MCMBP_HUMAN	7.54009	NA	72933.8	IHVILAQK;IYLTLLR;VSPSTSYTPSR	1;1;1	3	3	0.0405	10237;9512;17229	-	Mini-chromosome maintenance complex-binding protein OS=Homo sapiens OX=9606 GN=MCMBP PE=1 SV=2	5.29328e+06	143062
331_1	sp|Q9HCG8|CWC22_HUMAN	73.441	NA	105402	DELDPLLTR;DQEMHIDLENK;ELCNMILDCCAQQR;ENLNSYQR;EQYDTIHR;FFGLLAGR;FPQIGELILK;GINAIFER;LKDETLQPFFEGLLPR;LSEETTTSSSR;LTQVSPR;MEFPESQTK;MMQEQITDK;NILHESEIDKR;NPETSVTQSSSAQDEPATK;NSLAYQR;QLCLTASK;RNPETSVTQSSSAQDEPATK;SSVAQIKPSSGHDR;SYDSSMESR;TEINLVSFR;TGGAYIPPAK;VIVAQKPDVEQNK;YTSDKDVPSER	1;1;1;1;1;1;1;1;1;1;1;1;1;1;1;1;1;1;1;1;1;1;1;1	24	29	0.2643	13801;23143;30713;12578;13539;13540;9194;16487;10184;31768;17760;7171;14548;15461;22583;32550;8511;10207;33925;33926;25575;25577;13537;13998;11487;25559;25558;20902;20903	-	Pre-mRNA-splicing factor CWC22 homolog OS=Homo sapiens OX=9606 GN=CWC22 PE=1 SV=3	2.23209e+07	465018
344_2	sp|P13807|GYS1_HUMAN	58.9888	NA	83732.5	AAAHCAHVFTTVSQITAIEAQHLLK;APEWPR;GADVFLEALAR;GELWDTCNIGVPWYDR;GHFYGHLDFNLDK;IGLFNSSADR;KLYESLLVGSLPDMNK;KPDIVTPNGLNVK;KQLWDTANTVK;LPVATIFTTHATLLGR;LSDLLDWK;LYESLLVGSLPDMNK;NGPLEEDGERYDEDEEAAK;QLWDTANTVK;RLPVATIFTTHATLLGR;TLYFFIAGR;TNNFNVETLK;TQVELLEAPTPALK;VTGDEWGDNYFLVGPYTEQGVR;YEFSNK	1;1;1;1;1;1;1;1;1;1;1;1;1;1;1;1;0;1;1;0	18	23	0.3066	37318;37317;37316;6174;6173;16607;32575;27655;14012;30662;30661;23802;21120;29574;29573;11830;29199;34159;17055;31380;14254;17176;26477;36434;6864	-	Glycogen [starch] synthase, muscle OS=Homo sapiens OX=9606 GN=GYS1 PE=1 SV=2	1.59639e+07	420104
344_1	sp|P54840|GYS2_HUMAN	3.24456	NA	80937.7	TNNFNVETLK;VGGIYTVIQTK;YEFSNK	0;1;0	1	1	0.0384	17176;17155;6864	-	Glycogen [starch] synthase, liver OS=Homo sapiens OX=9606 GN=GYS2 PE=1 SV=2	1.91406e+06	47851.4
280_1	sp|Q9Y5Q9|TF3C3_HUMAN	2.07424	NA	101208	ISFEEFER	1	1	1	0.009	13367	-	General transcription factor 3C polypeptide 3 OS=Homo sapiens OX=9606 GN=GTF3C3 PE=1 SV=1	0	0
328_1	sp|O60231|DHX16_HUMAN	16.3282	NA	119189	AVDLVEEESGAPGEEQR;DTDTLDLSGPAR;FSTFFDDAPVFR;TLHTDILFGLIK;TSLGNVVLLLK	1;1;1;1;1	5	6	0.0615	30764;19830;25137;23102;23101;16455	-	Pre-mRNA-splicing factor ATP-dependent RNA helicase DHX16 OS=Homo sapiens OX=9606 GN=DHX16 PE=1 SV=2	5.59052e+06	99830.7
249_1	sp|Q15637|SF01_HUMAN	8.64574	NA	68285.9	FQRPGDPQSAQDK;ILRPWQSSETR;WNQDTMEQK	1;1;1	3	5	0.0516	25674;25673;23156;23157;17160	-	Splicing factor 1 OS=Homo sapiens OX=9606 GN=SF1 PE=1 SV=4	1.51112e+06	94445.3
342_1	sp|P78316|NOP14_HUMAN	57.2764	NA	97607.3	APTSTEANHIR;ASQGSTLVHPFR;CPILSLQDVVK;DELPYTFAAPESYEELR;EDALELTEK;EIQTLLSHK;ELIEELIAK;FALEQQR;GTLSAELTAAHFGGGGGLLHK;KELIEELIAK;LDQDWKEIQTLLSHK;MLGKDEDENVK;MNVEEDVQEEQSK;MQLSEIMER;QLFNSLATQEGEWK;SIYNLNEDEELTHYGQSLADIEK;SMEEQLLVVER;TEAELAKEEQEHLR	1;1;1;1;1;1;1;1;1;1;1;1;1;1;1;1;1;1	18	21	0.2427	17736;17735;20998;20157;33082;13121;13740;13739;13429;9494;32702;17396;31232;20340;20339;27684;15843;28868;37182;21958;29246	-	Nucleolar protein 14 OS=Homo sapiens OX=9606 GN=NOP14 PE=1 SV=3	1.21597e+07	258717
11_1	sp|Q16531|DDB1_HUMAN	101.003	NA	126887	ALVSEWKEPQAK;ALYYLQIHPQELR;DLLFILTAK;DSAATTDEER;EATADDLIK;EMLGGEIIPR;EVGMYGK;FLYGCQAPTICFVYQDPQGR;IAVMELFRPK;ICYQEVSQCFGVLSSR;IEHSFWR;IEVQDTSGGTTALRPSASTQALSSSVSSSK;IGRPSETGIIGIIDPECR;IVVFQYSDGK;LEELHVIDVK;LEIYVVTAEGLRPVK;LLASINSTVR;LPSFELLHK;LQTVAEK;LVFSNVNLK;LYDGLFK;LYEWTTEK;QGQGQLVTCSGAFK;QSTIVCHNR;SLSTTNVFACSDRPTVIYSSNHK;SVLLLAYKPMEGNFEEIAR;TKGDFILVGDLMR;TVPLYESPR;TYEVSLR;VTLGTQPTVLR;YLAIAPPI…	1;1;1;1;1;1;1;1;1;1;1;1;1;1;1;1;1;1;1;1;1;1;1;1;1;1;1;1;1;1;1;1;1	33	42	0.3412	23511;23510;28779;28778;12806;14489;11505;15196;6779;35899;35905;18041;18040;32053;11481;37913;32612;16413;17689;17688;29306;13877;14130;14129;6895;12802;8594;13748;25828;15189;36767;34289;34290;25498;25497;13555;8885;8884;17342;14643;13292;16980	-	DNA damage-binding protein 1 OS=Homo sapiens OX=9606 GN=DDB1 PE=1 SV=1	3.46676e+07	654106
146_1	sp|Q9UKN8|TF3C4_HUMAN	8.10677	NA	91923.5	LSDVFGSVR;QPVILWK;QVDLIDLVR	1;1;1	3	3	0.0304	11603;9250;13776	-	General transcription factor 3C polypeptide 4 OS=Homo sapiens OX=9606 GN=GTF3C4 PE=1 SV=2	628296	10649.1
161_1	sp|P29508|SPB3_HUMAN	5.21857	NA	44536.5	GLVLSGVLHK;STDAYELK	1;1	2	2	0.0462	12573;10326	-	Serpin B3 OS=Homo sapiens OX=9606 GN=SERPINB3 PE=1 SV=2	9.65322e+06	419705
569_1	sp|Q8WWY3|PRP31_HUMAN	31.8617	NA	55421.4	IMGVAGGLTNLSK;IYEYVESR;QSVVYGGK;QVKPLPAPLDGQR;RFPELESLVPNALDYIR;SSGTASSVAFTPLQGLEIVNPQAAEK;TLSGFSSTSVLPHTGYIYHSDIVQSLPPDLR;VDSFHESTEGK;VGYELKDEIER;YFSSMAEFLK	1;1;1;1;1;1;1;1;1;1	10	11	0.2966	19848;13455;8147;23984;33098;36824;38711;19056;22509;22510;18649	-	U4/U6 small nuclear ribonucleoprotein Prp31 OS=Homo sapiens OX=9606 GN=PRPF31 PE=1 SV=2	4.72278e+06	196782
36_2	sp|Q96SB4|SRPK1_HUMAN	5.3188	NA	74278.4	EMVVQLLDDFK;HFTEDIQTR;STAGNFLVNPLEPK	1;0;1	2	2	0.0519	22063;16134;25984	-	SRSF protein kinase 1 OS=Homo sapiens OX=9606 GN=SRPK1 PE=1 SV=2	952677	30731.5
36_1	sp|P78362|SRPK2_HUMAN	5.89334	NA	77478.2	AADLLVNPLDPR;HFTEDIQTR;TTGLEEAAEAETAK	1;0;1	2	2	0.0509	20823;16134;24445	-	SRSF protein kinase 2 OS=Homo sapiens OX=9606 GN=SRPK2 PE=1 SV=3	9.28689e+06	309563
567_1	sp|Q9BXJ9|NAA15_HUMAN	41.3533	NA	101208	DLSDTVR;DLSLLQIQMR;EALEHLCTYEK;EEAYELVR;FAEHGETLAMK;FGEALKK;FLLMLQSVK;IYEEAWTK;LEDAADVYR;LPLNFLSGEK;NFNETFLK;NPENWAYYK;RLPLNFLSGEK;SYVDLLK;WDKDNLQILR	1;1;1;1;1;1;1;1;1;1;1;1;1;1;1	15	15	0.1443	7310;18461;23712;12252;19003;6985;14000;12923;13240;15306;12332;17322;20231;8151;21030	-	N-alpha-acetyltransferase 15, NatA auxiliary subunit OS=Homo sapiens OX=9606 GN=NAA15 PE=1 SV=1	8.65077e+06	139529
51_1	sp|Q06413|MEF2C_HUMAN	3.36318	NA	51189.3	YTEYNEPHESR	1	1	2	0.0233	24529;24528	sp|Q14814|MEF2D_HUMAN;sp|Q02078|MEF2A_HUMAN	Myocyte-specific enhancer factor 2C OS=Homo sapiens OX=9606 GN=MEF2C PE=1 SV=1	179663	9981.3
206_1	sp|Q96HN2|SAHH3_HUMAN	5.47783	NA	66678.5	AQGEKPLAGAK;DGGEALVSPDGTVTEAPR;ESILDGLK;ESILDGLKR;FDNLYCCR;GESEDDFWWCIDR;GIVEESVTGVHR;IVLLAEGR;LCVPAMNVNDSVTK;LNEVIR;NGPFKPNYYR;QDVYLLPK;QKFDNLYCCR;QVVVCGYGEVGK;SQVDHVIWPDGK;SQVDHVIWPDGKR;TPELTWER	0;1;0;0;0;0;0;1;0;0;0;0;0;0;0;0;0	2	2	0.2488	13752;13753;30219;9064;12715;16181;29613;20475;20474;8954;27358;27675;5901;19683;19714;19713;19715;19684;11511;23525;24021;20844;23356;23364;23357;27101;27103;12737	-	Adenosylhomocysteinase 3 OS=Homo sapiens OX=9606 GN=AHCYL2 PE=1 SV=1	2.76906e+06	79115.9
206_2	sp|O43865|SAHH2_HUMAN	40.0442	NA	58913.4	AQGEKPLAGAK;EIEDAEK;EIEDAEKYSFMATVTK;EIEIAEQDMSALISLR;ESILDGLK;ESILDGLKR;FDNLYCCR;GESEDDFWWCIDR;GIVEESVTGVHR;IVGCTHITAQTAVLIETLCALGAQCR;KMDEYVASLHLPSFDAHLTELTDDQAK;KYPNVFK;LCVPAMNVNDSVTK;LNEVIR;NGPFKPNYYR;NSCIVCNMGHSNTEIDVTSLR;QDVYLLPK;QIQFADDMQEFTK;QKFDNLYCCR;QVDVVITCTGNK;QVVVCGYGEVGK;SQVDHVIWPDGK;SQVDHVIWPDGKR;TPELTWER;TTDVMFGGK;YPNVFK;YSFMATVTK	0;1;1;1;0;0;0;0;0;1;1;1;0;0;0;1;0;1;0;1;0;0;0;0;1;1;1	12	20	0.5151	13752;13753;8041;31309;30822;9064;12715;16181;29613;20475;20474;37675;38229;38228;9577;9575;27358;27675;5901;19683;19714;19713;19715;19684;35820;35821;35920;11511;28227;23525;24021;21989;20844;23356;23364;23357;27101;27103;12737;11026;11384;6433;6434;6432;13120;13615	-	S-adenosylhomocysteine hydrolase-like protein 1 OS=Homo sapiens OX=9606 GN=AHCYL1 PE=1 SV=2	3.83631e+07	1.12833e+06
643_1	sp|Q8N6H7|ARFG2_HUMAN	2.44361	NA	56685.1	VSSQSFSEIER	1	1	1	0.0211	20072	-	ADP-ribosylation factor GTPase-activating protein 2 OS=Homo sapiens OX=9606 GN=ARFGAP2 PE=1 SV=1	1.34418e+07	420056
348_1	sp|Q99575|POP1_HUMAN	31.2785	NA	114636	AASVHTVGEDTEETPHR;AGPEGTSQEIPK;EACLSILGHFPR;EMLGPVTFIWK;IPILLIQQPGK;ISDQDLNR;KTHQPSDEVGTSIEHPR;NIWLETHIWHAK;QLWIWLHPTLK;SSNSLVFQTLPR	1;1;1;1;1;1;1;1;1;1	10	12	0.1201	31000;30999;18348;23914;21611;18569;11155;31940;31939;27367;24810;22450	-	Ribonucleases P/MRP protein subunit POP1 OS=Homo sapiens OX=9606 GN=POP1 PE=1 SV=2	5.487e+06	89950.9
204_1	sp|Q5M9Q1|NKAPL_HUMAN	3.00208	NA	46284.1	ENQIYSADEK	1	1	1	0.0249	17724	sp|Q8N5F7|NKAP_HUMAN	NKAP-like protein OS=Homo sapiens OX=9606 GN=NKAPL PE=2 SV=3	103076	5726.45
300_1	sp|O60885|BRD4_HUMAN	2.36219	NA	152124	SDPYSTGHLR	1	1	1	0.0073	15732	-	Bromodomain-containing protein 4 OS=Homo sapiens OX=9606 GN=BRD4 PE=1 SV=2	213281	4443.35
534_1	sp|P42568|AF9_HUMAN	15.3332	NA	63312.6	AYLDELVELHR;EPKPDSNLLTITSGQDK;FDYDLFLHLEGHPPVNHLR;LELGHR;RPPISDSEELSAK	1;1;1;1;1	5	6	0.1162	22697;31090;31091;35374;5473;24636	-	Protein AF-9 OS=Homo sapiens OX=9606 GN=MLLT3 PE=1 SV=2	1.99055e+06	79622
410_1	sp|Q8WX92|NELFB_HUMAN	12.2434	NA	65655.4	APVSYPNTLPESFTK;DSPDLLLLLR;ELYSQLGEK;HLQELVGQETLPR	1;1;1;1	4	5	0.081	28869;16386;13688;26718;26709	-	Negative elongation factor B OS=Homo sapiens OX=9606 GN=NELFB PE=1 SV=1	769121	21974.9
148_1	sp|Q5T750|XP32_HUMAN	2.96718	NA	26219.3	TFGVSPLR	1	1	1	0.032	9113	-	Skin-specific protein 32 OS=Homo sapiens OX=9606 GN=XP32 PE=1 SV=1	330794	27566.2
616_1	sp|P30876|RPB2_HUMAN	32.1457	NA	133811	GPIQILNR;HAIYDKLDDDGLIAPGVR;ISNLLSDYGYHLR;IVEDAPPIDLQAEAQHASGEVEEPPR;KGFDQEEVFEKPTR;LLLAALGR;MTIGHLIECLQGK;QEVPIIIVFR;VSGDDVIIGK;YAYTGECR;YSLATGNWGDQK	1;1;1;1;1;1;1;1;1;1;1	11	11	0.1193	9965;32438;27429;37545;29567;7857;26281;18363;12114;12495;22127	-	DNA-directed RNA polymerase II subunit RPB2 OS=Homo sapiens OX=9606 GN=POLR2B PE=1 SV=1	3.04996e+06	44852.3
169_1	sp|Q96ST2|IWS1_HUMAN	41.3203	NA	91899.2	ALRPGDPGFCAR;DLEQMPQR;DYVVRPK;ETFIDSGVMSAIK;EWLSPLPDR;HQASDSENEELPKPR;ISDSESEDPPR;KLTLLPAVVMHLK;LINEWSRPIFGLTSNYK;LTLLPAVVMHLK;MNEAAEEDR;MNSTGGQTPR;VLTGEEK;VPMPSNK	1;1;1;1;1;1;1;1;1;1;1;1;1;1	14	20	0.1685	21497;12429;9112;23861;24260;15123;29840;18932;25454;25455;33153;33152;22028;22027;22527;13627;13137;13171;6617;6555	-	Protein IWS1 homolog OS=Homo sapiens OX=9606 GN=IWS1 PE=1 SV=2	4.99871e+07	980139
641_1	sp|P61626|LYSC_HUMAN	3.17865	NA	16526.3	STDYGIFQINSR	1	1	1	0.0811	23939	-	Lysozyme C OS=Homo sapiens OX=9606 GN=LYZ PE=1 SV=1	435453	39586.6
678_1	sp|Q9BV44|THUM3_HUMAN	11.7792	NA	56966.8	AAVYVLIR;AVLLTQDTK;DFGGAVQDYFK;LPWSNPLK	1;1;1;1	4	4	0.071	9832;11805;19403;11005	-	THUMP domain-containing protein 3 OS=Homo sapiens OX=9606 GN=THUMPD3 PE=1 SV=1	766207	27364.5
565_1	sp|O43164|PJA2_HUMAN	3.36318	NA	78165.8	YQESLGNTVFELENR	1	1	1	0.0212	30566	-	E3 ubiquitin-protein ligase Praja-2 OS=Homo sapiens OX=9606 GN=PJA2 PE=1 SV=4	190609	7331.12
150_3	sp|P0DMV8|HS71A_HUMAN	51.9919	NA	70009	AAAIGIDLGTTYSCVGVFQHGK;ARFEELCSDLFR;ATAGDTHLGGEDFDNR;CQEVISWLDANTLAEKDEFEHK;DAGVIAGLNVLR;DNNLLGR;ELEQVCNPIISGLYQGAGGPGPGGFGAQGPK;FEELCSDLFR;FGDPVVQSDMK;HWPFQVINDGDKPK;IINEPTAAAIAYGLDR;ITITNDKGR;KFGDPVVQSDMK;LDKAQIHDLVLVGGSTR;LLQDFFNGR;LSKEEIER;LVNHFVEEFK;LVNHFVEEFKR;NALESYAFNMK;NSTIPTK;SAVEDEGLK;TTPSYVAFTDTER;VEIIANDQGNR;VQVSYK;VQVSYKGETK;YKAEDEVQR	1;1;0;1;0;0;1;1;1;1;1;0;1;1;1;0;1;1;0;0;1;0;0;1;1;0	16	24	0.4493	34973;34972;27235;29168;37095;37094;17783;7204;38182;21448;19183;18648;29223;29222;29219;29220;29320;29319;12457;12481;22504;30869;15003;12134;19871;19870;24363;20610;6318;10824;25994;18851;5459;15900;15867;15865;15864	sp|P0DMV9|HS71B_HUMAN	Heat shock 70 kDa protein 1A OS=Homo sapiens OX=9606 GN=HSPA1A PE=1 SV=1	5.28971e+07	1.46936e+06
167_1	sp|Q9P2B7|CFA97_HUMAN	5.53807	NA	59438.9	HHFDQPSVAPGK;LYHSALNR	1;1	2	2	0.0376	21570;11452	-	Cilia- and flagella-associated protein 97 OS=Homo sapiens OX=9606 GN=CFAP97 PE=1 SV=2	417075	14381.9
438_1	sp|Q86VP6|CAND1_HUMAN	74.6215	NA	136289	AADIDQEVK;ADVFHAYLSLLK;ALTLIAGSPLK;AVAALLTIPEAEK;CLDAVVSTR;DISSIGLK;DLLDTVLPHLYNETK;DSIKLDDDSER;EGPAVVGQFIQDVK;EYCIQAFESFVR;FMATNDLMTELQK;GYLISGSSYAR;HTVDDGLDIR;IGEYLEK;ITSEALLVTQQLVK;LGTLSALDILIK;LTLIDPETLLPR;LTSAIAK;MLTGPVYSQSTALTHK;NCIGDFLK;SSVVTAVK;SVILEAFSSPSEEVK;TLEDPDLNVR;VIRPLDQPSSFDATPYIK;VYPSSLSK	1;1;1;1;1;1;1;1;1;1;1;1;1;1;1;1;1;1;1;1;1;1;1;1;1	25	27	0.2301	11789;23251;23252;14139;21762;12528;8024;30223;30222;20783;25983;27369;27209;16985;15941;8514;27247;19731;23371;5078;29810;11277;6954;28507;16929;33243;9190	-	Cullin-associated NEDD8-dissociated protein 1 OS=Homo sapiens OX=9606 GN=CAND1 PE=1 SV=2	2.16953e+07	328717
682_1	sp|P33993|MCM7_HUMAN	100.875	NA	81256.6	AGILTTLNAR;ALLLLLVGGVDQSPR;CSILAAANPAYGR;DATYTSAR;DSLLGDK;DVLDVYIEHR;EDVNEAIR;EVVNKDVLDVYIEHR;FDLLWLIQDRPDR;FDLLWLIQDRPDRDNDLR;FELYFQGPSSNKPR;FLQEFYQDDELGKK;GSSGVGLTAAVLR;IAQPGDHVSVTGIFLPILR;LAASIAPEIYGHEDVK;LAASIAPEIYGHEDVKK;LAQHITYVHQHSR;LFADAVQELLPQYK;LSTALAR;MQEHSDQVPVGNIPR;MVDVVEKEDVNEAIR;QIAEEDFYEK;QPPSQFEPLDMK;QVVQGLLSETYLEAHR;RFELYFQGPSSNKPR;SEDDESGAGELTR;SLEQNIQLPAALLSR;SPQNQYPAELMR;SQLL…	1;1;1;1;1;1;1;1;1;1;1;1;1;1;1;1;1;1;1;1;1;1;1;1;1;1;1;1;1;1;1;1	32	42	0.4882	12692;27436;22889;9257;6001;19774;19775;10777;30920;29301;35237;29096;30089;17453;33112;33111;29595;31072;28074;28072;28660;5658;29535;29536;29949;29952;20147;24339;31097;31093;30895;30894;22934;28901;24776;25151;14501;30569;30571;25687;25686;8480	-	DNA replication licensing factor MCM7 OS=Homo sapiens OX=9606 GN=MCM7 PE=1 SV=4	9.77661e+07	2.03679e+06
208_1	sp|Q7Z3K6|MIER3_HUMAN	9.54392	NA	61397.7	DNEQALYELLK;SFEHALMLFGK;VYENEDQLLWCPDVVLESK	1;1;1	3	3	0.0745	22038;20397;35450	-	Mesoderm induction early response protein 3 OS=Homo sapiens OX=9606 GN=MIER3 PE=1 SV=2	955417	56201
676_1	sp|O43318|M3K7_HUMAN	39.0012	NA	67153.3	AFIVELR;DLKPPNLLLVAGGTVLK;ESMAVFEQHCK;GSAAWMAPEVFEGSNYSEK;KAFIVELR;KQELVAELDQDEK;MITTSGPTSEKPTR;MSADMSEIEAR;QIESESER;RKPFDEIGGPAFR;SIQDLTVTGTEPGQVSSR;SLSTYYQQCK;VQTEIALLLQR	1;1;1;1;1;1;1;1;1;1;1;1;1	13	14	0.2525	8447;29976;22935;33353;11518;27305;26396;26395;19194;11552;26038;31454;20338;20509	-	Mitogen-activated protein kinase kinase kinase 7 OS=Homo sapiens OX=9606 GN=MAP3K7 PE=1 SV=1	3.65335e+06	110708
241_1	sp|Q4U2R8|S22A6_HUMAN	2.43496	NA	61776	LVGFLVINSLGR	1	1	1	0.0213	20627	-	Solute carrier family 22 member 6 OS=Homo sapiens OX=9606 GN=SLC22A6 PE=1 SV=1	630979	28680.9
604_1	sp|Q9BZE4|NOG1_HUMAN	9.18282	NA	73917.8	LPTIDPNTR;LSQILTDFPK;TLLLCGYPNVGK	1;1;1	3	3	0.0489	12629;16611;22024	-	Nucleolar GTP-binding protein 1 OS=Homo sapiens OX=9606 GN=GTPBP4 PE=1 SV=3	912323	21722
530_1	sp|O15042|SR140_HUMAN	10.2876	NA	118219	FGPLASVK;LEEILR;NLLALIHR;TIQGHLQSENFK	1;1;1;1	4	4	0.033	7646;6568;10914;23969	-	U2 snRNP-associated SURP motif-containing protein OS=Homo sapiens OX=9606 GN=U2SURP PE=1 SV=2	1.60752e+06	35722.7
263_1	sp|P14923|PLAK_HUMAN	13.8287	NA	81692.7	EGLLAIFK;ISEDKNPDYR;LLNQPNQWPLVK;LVQLLVK;NLSDVATK	1;1;1;1;1	5	5	0.0604	9473;19102;25165;7500;8440	-	Junction plakoglobin OS=Homo sapiens OX=9606 GN=JUP PE=1 SV=3	576788	13108.8
225_1	sp|P54136|SYRC_HUMAN	3.00208	NA	75330.9	LNDYIFSFDK	1	1	1	0.0152	19860	-	Arginine--tRNA ligase, cytoplasmic OS=Homo sapiens OX=9606 GN=RARS1 PE=1 SV=2	239348	5837.76
17_1	sp|P0DME0|SETLP_HUMAN	2.78844	NA	34861.3	VEVTEFEDIK	1	1	1	0.0331	18172	sp|Q01105|SET_HUMAN	Protein SETSIP OS=Homo sapiens OX=9606 GN=SETSIP PE=1 SV=1	375945	31328.8
77_3	sp|P34932|HSP74_HUMAN	40.1555	NA	94271.2	AESEEMETSQAGSK;AFSDPFVEAEK;AGGIETIANEYSDR;EDIYAVEIVGGATR;ELSTTLNADEAVTR;FQESEERPK;KFDEVLVNHFCEEFGK;KPVVDCVVSVPCFYTDAER;LFEELGK;LKETAESVLK;NAVEEYVYEMR;NHAAPFSK;NLGQPIK;SNLAYDIVQLPTGLTGIK;VLTFYR	1;1;1;1;1;1;1;1;1;1;1;0;1;1;1	14	15	0.2119	25888;19197;26173;26102;26702;16224;16225;32755;34765;8105;15310;23993;8962;6489;31769;7116	-	Heat shock 70 kDa protein 4 OS=Homo sapiens OX=9606 GN=HSPA4 PE=1 SV=4	5.20723e+07	913549
77_2	sp|Q92598|HS105_HUMAN	29.9898	NA	96803.7	AFNDPFIQK;DISTTLNADEAVAR;ENLSYDLVPLK;FQEAEERPK;KPVTDCVISVPSFFTDAER;LKETAENSLK;NAVEEYVYEFR;NHAAPFSK;QAYVDKLEELMK;SQFEELCAELLQK;SVLDAAQIVGLNCLR;VLGTAFDPFLGGK	1;0;1;1;1;1;1;0;1;1;1;1	10	11	0.1678	14016;25722;20724;15773;34172;15745;24373;8962;25551;25533;28149;28594;21638	-	Heat shock protein 105 kDa OS=Homo sapiens OX=9606 GN=HSPH1 PE=1 SV=1	2.76635e+06	51228.7
77_1	sp|O95757|HS74L_HUMAN	2.23894	NA	94452.5	DISTTLNADEAVAR;LGTVYEK	0;1	1	1	0.025	25722;7412	-	Heat shock 70 kDa protein 4L OS=Homo sapiens OX=9606 GN=HSPA4L PE=1 SV=3	180851	2964.77
598_1	sp|Q6NZY4|ZCHC8_HUMAN	2.64157	NA	78528.5	YHAEEVEER	1	1	1	0.0127	16595	-	Zinc finger CCHC domain-containing protein 8 OS=Homo sapiens OX=9606 GN=ZCCHC8 PE=1 SV=2	0	0
432_1	sp|P12081|HARS1_HUMAN	35.0717	NA	57374.2	AALEELVK;DQGGELLSLR;EKVFDVIIR;GLAPEVADR;HGAEVIDTPVFELK;IFSIVEQR;IGDYVQQHGGVSLVEQLLQDPK;LVSELWDAGIK;QALEGLGDLK;TTETQVLVASAQK;VFDVIIR;YDGLVGMFDPK	1;1;1;1;1;1;1;1;1;1;1;1	12	12	0.2456	8999;14250;15346;10345;27520;11901;35927;18918;13005;23232;8767;19255	-	Histidine--tRNA ligase, cytoplasmic OS=Homo sapiens OX=9606 GN=HARS1 PE=1 SV=2	1.69719e+07	499173
265_1	sp|Q86YZ3|HORN_HUMAN	28.4447	NA	282228	GPYESGSGHSSGLGHQESR;GPYESGSGHSSGLGHR;HGSGSGQSSSYGPYGSGSGWSSSR;QSLGHGQHGSGSGQSPSPSR;QSPSYGR;QSSSYGPHGYGSGR;QSSSYGQHESASR;SSSSGQHGSGLGESSGFGHHESSSGQSSSYSQHGSGSGHSSGYGQHGSR;YGQQGSGSGQSPSR	1;1;1;1;1;1;1;1;1	9	9	0.0618	32031;27969;35369;32215;7026;24913;24102;39233;23815	-	Hornerin OS=Homo sapiens OX=9606 GN=HRNR PE=1 SV=2	6.45524e+06	62069.6
340_1	sp|Q14152|EIF3A_HUMAN	4.79941	NA	166468	ILQEHEQIK;LLLTPWVK	1;1	2	2	0.0123	15882;11356	-	Eukaryotic translation initiation factor 3 subunit A OS=Homo sapiens OX=9606 GN=EIF3A PE=1 SV=1	313892	3375.18
71_1	sp|P01876|IGHA1_HUMAN	10.3738	NA	37630.6	QEPSQGTTTFAVTSILR;SAVQGPPER;TPLTATLSK	1;1;1	3	3	0.0992	31004;10655;10465	-	Immunoglobulin heavy constant alpha 1 OS=Homo sapiens OX=9606 GN=IGHA1 PE=1 SV=2	1.80353e+06	120236
227_1	sp|Q14157|UBP2L_HUMAN	12.6119	NA	114465	DGSLASNPYSGDLTK;GGSTTGSQFLEQFK;IDLAVLLGK;QRPQATAEQIR	1;1;1;1	4	4	0.0451	26826;25973;10691;20945	-	Ubiquitin-associated protein 2-like OS=Homo sapiens OX=9606 GN=UBAP2L PE=1 SV=2	1.81655e+06	56767.3
3_1	sp|P48643|TCPE_HUMAN	46.7363	NA	59632.8	AVTIFIR;CPTLEQYAMR;DTEPLIQTAK;DVDFELIK;EKFEEMIQQIK;GVIVDKDFSHPQMPK;HKLDVTSVEDYK;IADGYEQAAR;IAILTCPFEPPKPK;LDVTSVEDYK;LMGLEALK;QQHVIETLIGK;QQISLATQMVR;TSLGPNGLDK;VAIEHLDK;VVYGGGAAEISCALAVSQEADK	1;1;1;1;1;1;1;1;1;1;1;1;1;1;1;1	16	23	0.3087	7700;20065;15222;11578;24499;24496;29437;24784;24783;14466;28390;28389;16845;9070;20003;20004;20002;19508;20263;12084;10296;34408;34407	-	T-complex protein 1 subunit epsilon OS=Homo sapiens OX=9606 GN=CCT5 PE=1 SV=1	3.30766e+07	870438
310_1	sp|Q6UN15|FIP1_HUMAN	28.2807	NA	66486.5	AEFTSPPSLFK;AFPYGNVAFPHLPGSAPSWPSLVDTSK;ANENSNIQVLSER;ETALPSTK;MGLEVIPVTSTTNK;QWDYYAR;TGAPQYGSYGTAPVNLNIK;VYGTTGTK;YREYAER	1;1;1;1;1;1;1;1;1	9	9	0.1919	18692;37653;25677;8415;26039;12076;32239;7847;11738	-	Pre-mRNA 3'-end-processing factor FIP1 OS=Homo sapiens OX=9606 GN=FIP1L1 PE=1 SV=1	1.17298e+07	533173
53_1	sp|Q4LE39|ARI4B_HUMAN	17.3996	NA	147719	EEKPIEDEIER;FTSVPR;HDSSTVEVQDDHIK;QAFEQALEFHK;TTGFYSGFSEVAEK;VKEENETEIK	1;1;1;1;1;1	6	6	0.0503	23532;5144;28371;22366;26783;18528	-	AT-rich interactive domain-containing protein 4B OS=Homo sapiens OX=9606 GN=ARID4B PE=1 SV=2	1.75034e+06	24652.7
202_1	sp|Q08J23|NSUN2_HUMAN	52.292	NA	86415.8	DGQWFTDWDAVPHSR;EPLPATLR;FHQFLVSETESGNISR;FYALDPSFPR;GAEQLAEGGR;GEAGWEGGYPEIVK;IITVSMEDVK;KLSSETYSQAK;LAQEGIYTLYPFINSR;LFEHYYQELK;LQQQQRPEDAEDGAEGGGK;LSSETYSQAK;LSSPCIMVVNHDASSIPR;NVLLNNSEK;RLQQQQRPEDAEDGAEGGGK;WMPGITQWK;WTTLNSLQLHGLQLR	1;1;1;1;1;1;1;1;1;1;1;1;1;1;1;1;1	17	20	0.249	30793;30792;9599;31200;18310;11767;26071;15799;19261;31562;23057;32910;32911;15157;32607;12704;34185;16137;30312;30311	-	RNA cytosine C(5)-methyltransferase NSUN2 OS=Homo sapiens OX=9606 GN=NSUN2 PE=1 SV=2	8.0196e+06	167075
221_1	sp|Q01968|OCRL_HUMAN	5.4652	NA	104138	EFVFENVK;FDQLNIQR	1;1	2	2	0.0178	12306;12797	-	Inositol polyphosphate 5-phosphatase OCRL OS=Homo sapiens OX=9606 GN=OCRL PE=1 SV=3	804679	15778
160_1	sp|Q16543|CDC37_HUMAN	28.5018	NA	44440	ELEVAEGGK;LGPGGLDPVEVYESLPEELQK;LKELEVAEGGK;LQAEAQQLR;QYMEGFNDELEAFK;QYMEGFNDELEAFKER;SMPWNVDTLSK;TEEDSEEVR;TEEDSEEVREQK	1;1;1;1;1;1;1;1;1	9	10	0.2116	10455;35007;16964;13377;29673;32839;20348;14460;25792;25793	-	Hsp90 co-chaperone Cdc37 OS=Homo sapiens OX=9606 GN=CDC37 PE=1 SV=1	6.67603e+06	351370
32_1	sp|Q8WV44|TRI41_HUMAN	3.00208	NA	71624.7	LAEQAAQLSR	1	1	1	0.0159	14228	-	E3 ubiquitin-protein ligase TRIM41 OS=Homo sapiens OX=9606 GN=TRIM41 PE=1 SV=3	862763	25375.4
223_1	sp|Q86TU7|SETD3_HUMAN	3.00208	NA	67215.1	LWTFLEDR	1	1	1	0.0135	14015	-	Actin-histidine N-methyltransferase OS=Homo sapiens OX=9606 GN=SETD3 PE=1 SV=1	68050.5	1659.77
368_1	sp|Q13451|FKBP5_HUMAN	23.742	NA	51179.6	DVAFTVGEGEDHDIPIGIDK;FAEQDAKEEANK;KGEGYSNPNEGATVEIHLEGR;NNEESPTATVAEQGEDITSK;RGEAQLLMNEFESAK;VLEVNPQNK;YGFGEAGKPK	1;1;1;1;1;1;1	7	10	0.2341	33856;33855;23323;23321;34928;33808;29703;12953;13294;13295	-	Peptidyl-prolyl cis-trans isomerase FKBP5 OS=Homo sapiens OX=9606 GN=FKBP5 PE=1 SV=2	3.28416e+07	1.09472e+06
312_1	sp|P22102|PUR2_HUMAN	3.00208	NA	107699	GDTVATLSER	1	1	1	0.0099	13145	-	Trifunctional purine biosynthetic protein adenosine-3 OS=Homo sapiens OX=9606 GN=GART PE=1 SV=1	610363	10899.3
34_1	sp|Q9Y2W1|TR150_HUMAN	54.6578	NA	108601	AEEYTEETEER;ASESSKPWPDATYGTGSASR;EEEWDPEYTPK;EESAASGGAAYTK;EQTFSGGTSQDTK;ESEFDDEPK;GSFSDTGLGDGK;KTEELEEESFPER;KYYLHDDR;MDSFDEDLARPSGLLAQER;NREEEWDPEYTPK;SDSFAPK;SGKWEGLVYAPPGK;SIFQHIQSAQSQR;SPSELFAQHIVTIVHHVK;SSFSITR;TDSEKPFR;TEELEEESFPER;WEGLVYAPPGK	1;1;0;1;1;1;1;1;1;1;1;1;1;1;1;1;1;1;1	18	21	0.2073	23494;33298;33299;24491;19251;23496;14520;14519;15936;28515;15001;34048;29378;6083;26016;26957;26956;33186;7081;11595;26138;18453	-	Thyroid hormone receptor-associated protein 3 OS=Homo sapiens OX=9606 GN=THRAP3 PE=1 SV=2	2.66905e+07	468255
34_2	sp|Q9NYF8|BCLF1_HUMAN	79.9755	NA	106059	AEGEPQEESPLK;CDSADLR;DTFEHDPSESIDEFNK;EEEWDPEYTPK;ETGYVVERPSTTK;EYSGFAGVSRPR;FNDSEGDDTEETEDYR;FTDEESR;IDISPSTLR;KAEGEPQEESPLK;LKETGYVVERPSTTK;LLASTLVHSVK;MAPVPLDDSNRPASLTK;MIASDSHRPEVK;NTEEEGLK;NTEEEGLKYK;SAAMTLNER;SFATASHR;SIFDHIK;SQEEPKDTFEHDPSESIDEFNK;SSATSGDIWPGLSAYDNSPR;SSFYPDGGDQETAK;STFREESPLR;STSESFIQHIVSLVHHVK;SVLADQGK;TIAPQNAPR;VFKEENQK	1;1;1;0;1;1;1;1;1;1;1;1;1;1;1;1;1;1;1;1;1;1;1;1;1;1;1	26	33	0.2967	21402;8120;31833;31832;24491;25532;21748;21745;31967;9235;12096;24986;24985;29550;16804;16805;30733;30734;23058;10172;18229;11912;9100;8714;36849;36850;33502;26313;18625;33249;33250;7623;11308;12550	-	Bcl-2-associated transcription factor 1 OS=Homo sapiens OX=9606 GN=BCLAF1 PE=1 SV=2	6.26683e+07	1.22879e+06
200_1	sp|P30153|2AAA_HUMAN	33.6577	NA	65266.9	AVGPEITK;EFCENLSADCR;ELVSDANQHVK;EWAHATIIPK;IGPILDNSTLQSEVKPILEK;LAGGDWFTSR;LSTIALALGVER;LTQDQDVDVK;MAGDPVANVR;NEDVQLR;TDLVPAFQNLMK;TSACGLFSVCYPR	1;1;1;1;1;1;1;1;1;1;1;1	12	14	0.2275	7534;23929;19202;19203;16735;34405;15002;19304;16562;12684;9021;9020;23248;26652	-	Serine/threonine-protein phosphatase 2A 65 kDa regulatory subunit A alpha isoform OS=Homo sapiens OX=9606 GN=PPP2R1A PE=1 SV=4	9.43348e+06	241884
532_1	sp|P50991|TCPD_HUMAN	64.6543	NA	57887.8	ALIAGGGAPEIELALR;AYILNLVK;DIEREDIEFICK;EDIEFICK;ETLLNSATTSLNSK;FSNISAAK;GDVTITNDGATILK;GIEILTDMSRPVELSDR;GIHPTIISESFQK;IGLIQFCLSAPK;KLGGTIDDCELVEGLVLTQK;LGGTIDDCELVEGLVLTQK;LVIEEAER;PENVAPR;QMQVLHPAAR;SIHDALCVIR;TGCNVLLIQK;TLSGMESYCVR;TVTIVVR;VIDPATATSVDLR;VSNSGITR	1;1;1;1;1;1;1;1;1;1;1;1;1;1;1;1;1;1;1;1;1	21	27	0.4045	27435;10520;27717;13289;25799;25808;8148;24361;32045;32048;25327;25326;22339;34366;33356;33355;11108;6759;16269;17292;17290;17291;16122;21080;6882;22705;8056	-	T-complex protein 1 subunit delta OS=Homo sapiens OX=9606 GN=CCT4 PE=1 SV=4	3.00896e+07	813233
580_1	sp|Q8IXB1|DJC10_HUMAN	2.746	NA	91021.3	NFQEEQINTR	1	1	1	0.0126	20362	-	DnaJ homolog subfamily C member 10 OS=Homo sapiens OX=9606 GN=DNAJC10 PE=1 SV=2	201672	5450.58
133_1	sp|O43847|NRDC_HUMAN	14.3739	NA	131618	AFDCPETEYPVK;FFWGNAETLK;FHLISPLIQK;SDLVNWFK;TVFQFDVQR	1;1;1;1;1	5	6	0.0426	25277;18308;17721;17720;12253;15912	-	Nardilysin OS=Homo sapiens OX=9606 GN=NRDC PE=1 SV=3	1.53138e+06	31252.7
656_1	sp|Q9Y4C2|TCAF1_HUMAN	8.90125	NA	102061	EVATSLAYLPEWK;ILEGSGVDAK;LGPFLLNAVR	1;1;1	3	3	0.0358	26416;11793;14685	-	TRPM8 channel-associated factor 1 OS=Homo sapiens OX=9606 GN=TCAF1 PE=1 SV=3	7.90698e+06	183883
360_1	sp|Q96RU2|UBP28_HUMAN	18.0918	NA	122414	FVDPSAALDLLK;LPPVLTFELSR;LQHVLVYFFQNEAPK;LVLSYSLPQNVLENCR;TLLEQFADK;VKEPSQDTVATEPSEVEGSAANK	1;1;1;1;1;1	6	6	0.0799	20667;20160;30962;31790;13636;35658	-	Ubiquitin carboxyl-terminal hydrolase 28 OS=Homo sapiens OX=9606 GN=USP28 PE=1 SV=1	463942	7732.36
674_1	sp|Q9BSH3|NICN1_HUMAN	2.14341	NA	24186.2	ISELRLILR	1	1	1	0.0423	15144	-	Nicolin-1 OS=Homo sapiens OX=9606 GN=NICN1 PE=2 SV=1	261020	17401.3
362_1	sp|P43250|GRK6_HUMAN	2.34904	NA	65948.5	QLTQNFLSHTGPDLIPEVPRQLVTNCTQR	1	1	1	0.0503	38633	-	G protein-coupled receptor kinase 6 OS=Homo sapiens OX=9606 GN=GRK6 PE=1 SV=2	0	0
135_1	sp|Q9C0B1|FTO_HUMAN	8.46729	NA	58244.9	EGLPVEQR;EVQEAFLTLHK;LFTVPWPVK	1;1;1	3	3	0.0554	10346;21425;14234	-	Alpha-ketoglutarate-dependent dioxygenase FTO OS=Homo sapiens OX=9606 GN=FTO PE=1 SV=3	2.01098e+06	64870.4
645_1	sp|Q7L014|DDX46_HUMAN	14.163	NA	117290	GAEIIVCTPGR;LNYVPLEK;LQNSYQPTNK;QTVMFSATFPR;VVTVVTTK	1;1;1;1;1	5	5	0.0466	16961;11509;17590;20523;8426	-	Probable ATP-dependent RNA helicase DDX46 OS=Homo sapiens OX=9606 GN=DDX46 PE=1 SV=2	3.55338e+06	59222.9
672_1	sp|Q6UX04|CWC27_HUMAN	23.8435	NA	53814.2	EDQTLALLNQFK;HTIFGK;LSEVDIDDDERPHNPHK;SEEEEAPPDGAVAEYR;SSHDLLKDDPHLSSVPVVESEK;VTGDTVYNMLR;VVPGFIVQGGDPTGTGSGGESIYGAPFKDEFHSR	1;1;1;1;1;1;1	7	9	0.25	24432;5047;32963;29978;35890;35889;20073;38857;38858	-	Spliceosome-associated protein CWC27 homolog OS=Homo sapiens OX=9606 GN=CWC27 PE=1 SV=1	1.04013e+07	433389
670_1	sp|Q96PZ0|PUS7_HUMAN	29.8199	NA	74988.2	AITVQEIAVLK;FGTTAVPTYQVGR;IPLFNTDVDNLEGK;LEELQLFK;LGELQGNHFTVVLR;LSECSLTK;NIVSAFGIIPR;SLFPGLETK;TPPVFASEGK;YSDFVVHEIGK	1;1;1;1;1;1;1;1;1;1	10	10	0.1649	17346;23842;27824;12509;27949;10590;17422;11899;12768;20809	-	Pseudouridylate synthase 7 homolog OS=Homo sapiens OX=9606 GN=PUS7 PE=1 SV=2	1.3258e+07	331449
434_1	sp|P26640|SYVC_HUMAN	5.93436	NA	140387	ALSPLEEWLR;EAFLQEVWK	1;1	2	2	0.015	18360;16235	-	Valine--tRNA ligase OS=Homo sapiens OX=9606 GN=VARS1 PE=1 SV=4	4.05798e+06	62430.5
318_1	sp|Q9HAV4|XPO5_HUMAN	8.66036	NA	136222	HFGLQILEHVVK;LFSSVTFETVEESK;LLNPSLQK	1;1;1	3	3	0.0282	24433;28264;10004	-	Exportin-5 OS=Homo sapiens OX=9606 GN=XPO5 PE=1 SV=1	680799	10473.8
582_1	sp|P06702|S10A9_HUMAN	2.58647	NA	13233.5	DLQNFLK	1	1	1	0.0614	9133	-	Protein S100-A9 OS=Homo sapiens OX=9606 GN=S100A9 PE=1 SV=1	330463	41307.8
518_1	sp|Q8NEY8|PPHLN_HUMAN	6.0927	NA	52705.1	TTGAPDITWGMLK;YYSHVDYR	1;1	2	2	0.0459	23653;14762	-	Periphilin-1 OS=Homo sapiens OX=9606 GN=PPHLN1 PE=1 SV=2	435646	13613.9
261_1	sp|P01834|IGKC_HUMAN	7.58323	NA	11757.8	TVAAPSVFIFPPSDEQLK;VDNALQSGNSQESVTEQDSK	1;1	2	2	0.3551	32192;33943	-	Immunoglobulin kappa constant OS=Homo sapiens OX=9606 GN=IGKC PE=1 SV=2	549928	109986
538_1	sp|Q9Y3Z3|SAMH1_HUMAN	3.00208	NA	72154.8	FENLGVSSLGER	1	1	1	0.0192	21240	-	Deoxynucleoside triphosphate triphosphohydrolase SAMHD1 OS=Homo sapiens OX=9606 GN=SAMHD1 PE=1 SV=2	839501	20987.5
75_1	sp|Q96JG8|MAGD4_HUMAN	9.60186	NA	81327	AGASFFSWIQHR;ASEAVLWEALR;TAFSQVVASHR	1;1;1	3	4	0.0459	24103;24104;19356;17992	-	Melanoma-associated antigen D4 OS=Homo sapiens OX=9606 GN=MAGED4 PE=1 SV=3	900560	25730.3
75_2	sp|Q9UNF1|MAGD2_HUMAN	27.5423	NA	64914.4	AGYSLEK;DVALLQGR;EAPATQASSTTQLTDTQVLAAENK;EYTDVYPEIIER;GPIAFWAR;LITDEFVK;LQSSQEPEAPPPR;SSEAVIWEVLR;VPNSNPPEYEFFWGLR	1;1;1;1;1;1;1;1;1	9	9	0.1766	6431;8970;36263;26870;10133;11249;24818;20665;32244	-	Melanoma-associated antigen D2 OS=Homo sapiens OX=9606 GN=MAGED2 PE=1 SV=2	5.44924e+06	160272
436_1	sp|Q15436|SC23A_HUMAN	2.61344	NA	86105.3	FSWNVWPSSR	1	1	1	0.0131	19987	sp|Q15437|SC23B_HUMAN	Protein transport protein Sec23A OS=Homo sapiens OX=9606 GN=SEC23A PE=1 SV=2	0	0
314_1	sp|P55081|MFAP1_HUMAN	37.0482	NA	51926.6	AKEQEAEPEEQEEDSSSDPR;DFSAPTLEDHFNK;DRVTVQER;ELEQEAK;EQEAEPEEQEEDSSSDPR;GAFFMDEDEEVYKR;ISEDVEER;IVEEETK;LKPVFIR;QPPIQSTAGAVPVR;YTHLVDQDTTSFDSAWGQESAQNTK	1;1;1;1;1;1;1;1;1;1;1	11	15	0.2802	35155;35154;26732;26731;12112;8409;33591;29825;29824;11530;8436;9014;24457;24039;37614	-	Microfibrillar-associated protein 1 OS=Homo sapiens OX=9606 GN=MFAP1 PE=1 SV=2	3.42684e+07	1.55765e+06
245_1	sp|P05166|PCCB_HUMAN	2.03047	NA	58178.7	VTVITRK	1	1	1	0.013	7609	-	Propionyl-CoA carboxylase beta chain, mitochondrial OS=Homo sapiens OX=9606 GN=PCCB PE=1 SV=3	152109	4345.96
338_1	sp|Q16643|DREB_HUMAN	2.96718	NA	71385.4	KSESEVEEAAAIIAQRPDNPR	1	1	1	0.0324	35294	-	Drebrin OS=Homo sapiens OX=9606 GN=DBN1 PE=1 SV=4	13006.5	520.26
243_1	sp|Q8NE71|ABCF1_HUMAN	8.9787	NA	95866.5	ADDPYAHLSK;GAVIVVSHDAR;LQGQLEQGDDTAAER	1;1;1	3	4	0.0426	15255;15483;15484;28603	-	ATP-binding cassette sub-family F member 1 OS=Homo sapiens OX=9606 GN=ABCF1 PE=1 SV=2	1.01502e+06	22556
321_1	sp|P49643|PRI2_HUMAN	14.2806	NA	58769	DHISHFILR;GYSYNIR;ISLDQIDLLSTK;ISPGGISQILDLVK;LGFESIYK	1;1;1;1;1	5	5	0.0982	15881;8991;22318;24937;11055	-	DNA primase large subunit OS=Homo sapiens OX=9606 GN=PRIM2 PE=1 SV=2	1.45833e+06	41666.5
514_1	sp|P36776|LONM_HUMAN	2.36219	NA	106422	DIIALNPLYR	1	1	1	0.0104	17456	-	Lon protease homolog, mitochondrial OS=Homo sapiens OX=9606 GN=LONP1 PE=1 SV=2	93676.5	1836.79
615_1	sp|Q86TJ2|TAD2B_HUMAN	2.76785	NA	48439.6	LPSYLDK	1	1	2	0.0167	8106;8107	-	Transcriptional adapter 2-beta OS=Homo sapiens OX=9606 GN=TADA2B PE=1 SV=2	897668	47245.7
584_1	sp|Q99567|NUP88_HUMAN	5.25501	NA	83488.8	GLMVLELPK;STVNCSTTPVAER	1;1	2	2	0.0297	12047;24465	-	Nuclear pore complex protein Nup88 OS=Homo sapiens OX=9606 GN=NUP88 PE=1 SV=2	101864	2753.07
336_1	sp|O75400|PR40A_HUMAN	8.82517	NA	108737	EPAFEDITLESER;FYVEDLK;LAFNSLLEK	1;1;1	3	3	0.0303	27071;10025;12819	-	Pre-mRNA-processing factor 40 homolog A OS=Homo sapiens OX=9606 GN=PRPF40A PE=1 SV=2	527320	13521
680_1	sp|P26368|U2AF2_HUMAN	29.4715	NA	53467.2	AMQGLTGR;EEHGGLIR;ELLTSFGPLK;LGGLTQAPGNPVLAVQINQDK;NFAFLEFR;RPHDYQPLPGMSENPSVYVPGVVSTVVPDSAHK;SIEIPRPVDGVEVPGCGK;SVDETTQAMAFDGIIFQGQSLK;YCDPDSYHR	1;1;1;1;1;1;1;1;1	9	12	0.2884	8053;9956;14879;33929;12997;38956;38957;31829;31830;35712;18299;18300	-	Splicing factor U2AF 65 kDa subunit OS=Homo sapiens OX=9606 GN=U2AF2 PE=1 SV=4	9.82274e+06	516986
364_1	sp|P53618|COPB_HUMAN	92.0441	NA	107074	AAAQCYIDLIIK;DLQHPNEFIR;EAELLEPLMPAIR;EAGELKPEEEITVGPVQK;EDIQSVMTEIR;FVLPLQDHTIK;GALWILGEYCSTK;KPITDDDVDR;LPGLLMTIIR;LVEKPSPLTLAPHDFANIK;LVTEMGTYATQSALSSSRPTK;MLEVFHAIK;NAVLAIYTIYR;NVEELVIVLK;NVEELVIVLKK;NVTVQPDDPISFMQLTAK;QSLSHMLSAK;SIFGEDALANVSIEKPIHQGPDAAVTGHIR;SLGEIPIVESEIK;SLGEIPIVESEIKK;SQGMALSLGDK;TLQLALDLVSSR;TNNVSEHEDTDKYR;VASTENGIIFGNIVYDVSGAASDR;VIIMILNGEK;VLSTPDLEVR;YEAAGTLVTLSSAPTAIK…	1;1;1;1;1;1;1;1;1;1;1;1;1;1;1;1;1;1;1;1;1;1;1;1;1;1;1;1	28	36	0.3757	23306;20074;25856;32257;32258;21592;21329;26237;26236;16982;15575;33589;33588;34636;14257;20925;16420;20513;32825;14727;38316;38317;38315;24266;27227;27228;14907;21472;29539;29540;29555;36143;15703;15628;30502;10905	-	Coatomer subunit beta OS=Homo sapiens OX=9606 GN=COPB1 PE=1 SV=3	3.52003e+07	628577
316_1	sp|P07384|CAN1_HUMAN	9.00625	NA	81838.2	APSDLYQIILK;NYPATFWVNPQFK;YLGQDYEQLR	1;1;1	3	3	0.0476	19852;28396;20520	-	Calpain-1 catalytic subunit OS=Homo sapiens OX=9606 GN=CAPN1 PE=1 SV=1	1.31568e+06	33735.4
78_1	sp|Q15393|SF3B3_HUMAN	35.1921	NA	135492	DLILNPR;DYIVVGSDSGR;HIANYISGIQTIGHR;IHQETFGK;IVPGQFLAVDPK;LVYILNR;NDLDDPER;NENQLIIFADDTYPR;NVSEELDR;QQEIVVSR;SVAGGFVYTYK;TPVEEVPAAIAPFQGR	1;1;1;1;1;1;1;1;1;1;1;1	12	13	0.1035	8203;8205;16776;29211;11136;20507;9474;11442;30683;11178;11112;17558;29236	-	Splicing factor 3B subunit 3 OS=Homo sapiens OX=9606 GN=SF3B3 PE=1 SV=4	1.53566e+07	255944
323_1	sp|Q9P2R3|ANFY1_HUMAN	32.5176	NA	128318	ADVDMVDK;AIDENNEPTACFLIR;CALLAAQANK;FDLNKPVR;FQLQLLR;GQSPLHILGQYGK;GSHTDAPDTATGNCLLQR;GVMSLVNVR;LGVNNNQGVNIFNYQVATK;QPGANGEGEEEAR;TQDGETALQLAIR	1;1;1;1;1;1;1;1;1;1;1	11	13	0.1138	9515;30128;13494;11800;10142;23866;23865;31882;11489;33613;22242;22283;24316	-	Rabankyrin-5 OS=Homo sapiens OX=9606 GN=ANKFY1 PE=1 SV=2	7.00191e+06	116699
131_1	sp|Q13123|RED_HUMAN	18.147	NA	65561.8	AAFQYGIK;AVGPTAEADK;EYNEDEDPAAR;FAGSAGWEGTESLK;GLDFALLQK;LTQILSYLR	1;1;1;1;1;1	6	6	0.1095	9618;11103;21257;24921;12161;14923	-	Protein Red OS=Homo sapiens OX=9606 GN=IK PE=1 SV=3	3.50623e+06	120905
496_1	sp|Q9UJU6|DBNL_HUMAN	20.2804	NA	48177.6	DSFWAK;EPAAAISRPR;NGPALQEAYVR;QLTQPETHFGR;SPTDWALFTYEGNSNDIR;TWEQQQEVVSR;YQEQGGEASPQR	1;1;1;1;1;1;1	7	7	0.1837	6121;13721;18496;21406;33533;23609;22460	-	Drebrin-like protein OS=Homo sapiens OX=9606 GN=DBNL PE=1 SV=1	6.96788e+06	290328
586_1	sp|Q9UJC3|HOOK1_HUMAN	3.00208	NA	84594.8	LESTVEIYR	1	1	1	0.0124	15007	-	Protein Hook homolog 1 OS=Homo sapiens OX=9606 GN=HOOK1 PE=1 SV=2	3.82688e+06	81423
334_1	sp|Q13618|CUL3_HUMAN	2.64157	NA	88873.5	HAFEIFR	1	1	1	0.0091	10177	-	Cullin-3 OS=Homo sapiens OX=9606 GN=CUL3 PE=1 SV=2	327874	6428.9
325_1	sp|P46060|RAGP1_HUMAN	72.963	NA	63502.3	CHWSDMFTGR;DAALAVAEAMADK;DAALAVAEAMADKAELEK;EIEDFDSLEALR;ELNLSFCEIK;GAVAIADAIR;GAVAMAETLK;HSLLQTLYK;HSLLQTLYKV;ILAAALTECHR;LAETLAK;LEGNTVGVEAAR;LENDGATALAEAFR;LKELNLSFCEIK;LLVHMGLLK;LNNCGMGIGGGK;LNTAEDAK;MAVQDAVDALMQK;QVEVINFGDCLVR;SSACFTLQELK;SSVLIAQQTDTSDPEK;TQVAGGQLSFK;VINLNDNTFTEK;VVSAFLK	1;1;1;1;1;1;1;1;1;1;1;1;1;1;1;1;1;1;1;1;1;1;1;1	24	25	0.4055	20897;20896;20282;31137;24837;19611;11064;11872;14792;17955;19659;5955;18414;25776;26125;12589;17098;8759;24423;27374;20494;29657;15828;24139;6368	-	Ran GTPase-activating protein 1 OS=Homo sapiens OX=9606 GN=RANGAP1 PE=1 SV=1	3.12095e+08	1.00676e+07
366_1	sp|Q9NY93|DDX56_HUMAN	2.3558	NA	61551	GPILLPYQFR	1	1	1	0.0183	18042	-	Probable ATP-dependent RNA helicase DDX56 OS=Homo sapiens OX=9606 GN=DDX56 PE=1 SV=1	173477	5256.87
350_1	sp|Q92622|RUBIC_HUMAN	2.0923	NA	108553	LLNQVRLLR	1	1	1	0.0093	15519	-	Run domain Beclin-1-interacting and cysteine-rich domain-containing protein OS=Homo sapiens OX=9606 GN=RUBCN PE=1 SV=4	227343	4546.86
57_1	sp|P68871|HBB_HUMAN	5.5036	NA	15988.3	LLVVYPWTQR;VNVDEVGGEALGR	1;1	2	2	0.1565	20268;21424	-	Hemoglobin subunit beta OS=Homo sapiens OX=9606 GN=HBB PE=1 SV=2	550286	50026
618_1	sp|Q9ULX6|AKP8L_HUMAN	20.4686	NA	71594.7	DQDLTQEIAMEHFVK;FGFGFGNGMK;GALTTQDENGQTK;QTADFLQEYVTNK;SSLMVAR;TWTTADFR;YDSYESCDSR	1;1;1;1;1;1;1	7	8	0.1176	30621;30620;13575;22857;27564;6361;12007;20430	-	A-kinase anchor protein 8-like OS=Homo sapiens OX=9606 GN=AKAP8L PE=1 SV=4	1.95489e+07	698175
115_1	sp|P35269|T2FA_HUMAN	22.8056	NA	58205.1	EFRPEDQPWLLR;GNSRPGTPSAEGGSTSSTLR;LDTGPQSLSGK;LRLDTGPQSLSGK;TLTAEEAEEEWER;TTPNSGDVQVTEDAVR;VNFATWNQAR	1;1;1;1;1;1;1	7	7	0.1625	28012;31949;14781;23126;28115;29326;18115	-	General transcription factor IIF subunit 1 OS=Homo sapiens OX=9606 GN=GTF2F1 PE=1 SV=2	1.07659e+07	448578
495_1	sp|P29966|MARCS_HUMAN	10.8278	NA	31535.9	AEDGATPSPSNETPK;EAGEGGEAEAPAAEGGK;GEAAAERPGEAAVASSPSK	1;1;1	3	3	0.1536	26295;26953;30390	-	Myristoylated alanine-rich C-kinase substrate OS=Homo sapiens OX=9606 GN=MARCKS PE=1 SV=4	574028	52184.4
512_1	sp|Q8WV41|SNX33_HUMAN	14.4763	NA	65223.2	FTVISVPHLPEK;HFDWLYNR;IAETYSIEMGPR;LTPTHAASPVYR;QQILFYQR	1;1;1;1;1	5	7	0.0906	22989;22990;16252;22981;21388;21387;14537	-	Sorting nexin-33 OS=Homo sapiens OX=9606 GN=SNX33 PE=1 SV=1	3.29271e+06	126643
113_1	sp|Q9ULD4|BRPF3_HUMAN	2.41922	NA	135660	TWQWLPR	1	1	1	0.0058	11742	sp|P55201|BRPF1_HUMAN	Bromodomain and PHD finger-containing protein 3 OS=Homo sapiens OX=9606 GN=BRPF3 PE=1 SV=2	54719.3	868.561
493_1	sp|P55884|EIF3B_HUMAN	27.965	NA	92423.8	AQAVSEDAGGNEGR;FAVLHGEAPR;FSHQGVQLIDFSPCER;GTQGVVTNFEIFR;TSIFWNDVKDPVSIEER;VDNAYWLWTFQGR;VNLFTDFDK;WTETYVR;YVVTSVSWWSHK	1;1;1;1;1;1;1;1;1	9	12	0.1364	22777;14571;14569;31954;25554;33126;33127;28942;14624;11000;25796;25797	-	Eukaryotic translation initiation factor 3 subunit B OS=Homo sapiens OX=9606 GN=EIF3B PE=1 SV=3	7.74949e+06	209446
55_1	sp|O94880|PHF14_HUMAN	5.79053	NA	99990.5	SEGQGIWALLGR;STRPQAWVPR	1;1	2	2	0.0248	20592;17772	-	PHD finger protein 14 OS=Homo sapiens OX=9606 GN=PHF14 PE=1 SV=2	129005	3394.87
588_1	sp|Q5H9R7|PP6R3_HUMAN	22.9798	NA	97607.6	FADQDDIGNVSFDR;HIGTSAIMDLLLR;KLIEFLLK;KPEQIVDFLK;LIEFLLK;QDVLNWLNEEK;TETAVFK;VLSILISR	1;1;1;1;1;1;1;1	8	8	0.0813	28197;24933;12147;18467;9096;23563;7052;9710	-	Serine/threonine-protein phosphatase 6 regulatory subunit 3 OS=Homo sapiens OX=9606 GN=PPP6R3 PE=1 SV=2	1.38275e+06	30059.8
612_1	sp|Q8IVH8|M4K3_HUMAN	2.89406	NA	101251	SVEEELHQR	1	1	1	0.0101	15556	-	Mitogen-activated protein kinase kinase kinase kinase 3 OS=Homo sapiens OX=9606 GN=MAP4K3 PE=1 SV=1	371181	7423.62
266_1	sp|Q15042|RB3GP_HUMAN	45.6697	NA	110454	CEQEEEKEDLER;DYIEEEVIDEK;EFVVIAPAAHSDAVLSESK;EMANLRPEGR;ESTDEILGR;FVSCLLEQPEVLVTGAGR;GIFTSGTWEEK;HLLPCVIHAAVLK;LGTSAEGAHLR;LTEPASVPIHK;SAFEEEGKETADITHALSK;SDEISFADFK;TDFEMVHLR;VEEVLNDWK;VLHYLAIQKPADLAR	1;1;1;1;1;1;1;1;1;1;1;1;1;1;1	15	20	0.1906	28143;28144;23376;32470;16955;12499;32548;19656;25623;15082;15083;17573;17572;33376;16495;16186;16185;15714;29553;29552	-	Rab3 GTPase-activating protein catalytic subunit OS=Homo sapiens OX=9606 GN=RAB3GAP1 PE=1 SV=3	7.32657e+06	133210
510_1	sp|Q9P2I0|CPSF2_HUMAN	2.2835	NA	88430.7	ELEEYLEK	1	1	1	0.0102	13270	-	Cleavage and polyadenylation specificity factor subunit 2 OS=Homo sapiens OX=9606 GN=CPSF2 PE=1 SV=2	0	0
247_1	sp|Q92521|PIGB_HUMAN	2.02028	NA	65013.7	ILHLLGK;LAQALLSAVADVR	0;1	1	1	0.0361	7023;21783	-	GPI mannosyltransferase 3 OS=Homo sapiens OX=9606 GN=PIGB PE=1 SV=1	3.49129e+06	134280
268_1	sp|P07355|ANXA2_HUMAN	2.64157	NA	38579.8	AYTNFDAER	1	1	1	0.0265	14215	sp|A6NMY6|AXA2L_HUMAN	Annexin A2 OS=Homo sapiens OX=9606 GN=ANXA2 PE=1 SV=2	640085	26670.2
247_3	sp|Q9Y678|COPG1_HUMAN	81.8071	NA	97655.5	AGAVSALAK;ALCQITDSTMLQAIER;ALQQYTLEPSEKPFDLK;ATFYLNVLEQK;CSFDVVK;CVMDDDNEVR;DMTGKEDNYR;EEGGFEYK;FIYNR;GLGPLFK;HPSAVTACNLDLENLVTDSNR;ILHLLGQEGPK;KDEESGGGSNPFQHLEK;NKHEMVVYEAASAIVNLPGCSAK;NTHTLLLAGVFR;QAIVDKVPSVSSSALVSSLHLLK;QEIFQEQLAAVPEFR;QLEEEDGSR;SAVLQEAR;SLPYNQPGTCYTLVALPK;SPFAYCMMIR;SSPEPVALTESETEYVIR;SVPLATAPMAEQR;VFNETPINPR;VPSVSSSALVSSLHLLK;VVLEHEEVR;VVVVQAISALCQK;WVNEAQEAASSDNIMVQYHALGLLY…	1;1;1;1;1;1;1;1;1;1;1;1;1;1;1;1;1;1;0;1;1;1;1;1;1;1;0;1	26	28	0.4096	6874;31190;32847;32848;21756;8570;19602;18846;11099;5232;5660;35413;18076;31275;36359;22216;35678;30637;13574;9029;33016;20278;32845;23086;17417;29714;15012;15011;24295;38434	-	Coatomer subunit gamma-1 OS=Homo sapiens OX=9606 GN=COPG1 PE=1 SV=1	1.42277e+07	278975
247_2	sp|Q9UBF2|COPG2_HUMAN	38.5677	NA	97559.6	AEITLVATKPEK;ATFYLNVLQQR;CLHILTK;DMTGKEDVYR;GGYDLLVR;HPSAVTACNLDLENLITDSNR;ILHLLGK;ITDGTMLQAIER;KDEESGSGSNPFQHLEK;NKHEMVIYEAASAIIHLPNCTAR;NSHSLYLAGIFR;SAVLQEAR;SIPLAMAPVFEQK;SSEPVQLTEAETEYFVR;VVLENEAVR;VVVVQAISALCQK	1;1;1;1;1;1;0;1;1;1;1;0;1;1;1;0	13	17	0.2296	21008;21009;22566;9269;18338;9522;35478;7023;22373;22388;31590;36982;36981;23281;23280;9029;24705;32628;12670;24295	-	Coatomer subunit gamma-2 OS=Homo sapiens OX=9606 GN=COPG2 PE=1 SV=1	1.67415e+07	348782
516_1	sp|O94887|FARP2_HUMAN	3.00208	NA	119813	YLFALQLK	1	1	1	0.0076	11981	-	FERM, ARHGEF and pleckstrin domain-containing protein 2 OS=Homo sapiens OX=9606 GN=FARP2 PE=1 SV=3	71055.1	1093.16
562_1	sp|Q15334|L2GL1_HUMAN	5.65086	NA	115346	RPEQAVEAVLGK;TGPLPWPAGFQPR	1;1	2	2	0.0235	20920;24517	-	Lethal(2) giant larvae protein homolog 1 OS=Homo sapiens OX=9606 GN=LLGL1 PE=1 SV=3	1.34111e+06	31931.3
72_1	sp|Q08945|SSRP1_HUMAN	63.4175	NA	81024.4	ADVIQATGDAICIFR;ASSGLLYPLER;ELQCLTPR;ESEFEK;GFIYVHKPPVHIR;GWNWGTVK;IKSDHPGISITDLSK;IPYTTVLR;ITVPGNFQGHSGAQCITCSYK;IYPTFLHLHGK;LFDFVNAK;LFLLPHK;LSDFFK;NMSGSLYEMVSR;QGTQYTFSSIER;QGTQYTFSSIEREEYGK;QLSESFK;QMFFVISLDPPIK;SDHPGISITDLSK;VALGHGLK;YHFLILLFSK	1;1;1;1;1;1;1;1;1;1;1;1;1;1;1;1;1;1;1;1;1	21	30	0.2877	28859;28860;18099;12431;6448;27668;27666;27667;10825;28387;11208;35403;35402;21758;21757;10983;8893;6196;23174;24333;33022;33021;32840;8166;27060;27430;23062;23061;7032;20426	-	FACT complex subunit SSRP1 OS=Homo sapiens OX=9606 GN=SSRP1 PE=1 SV=1	6.66377e+07	1.66594e+06
