# Supplementary material for: SMYD3 associates with the NuRD (MTA1/2) complex to regulate transcription and promote proliferation and invasiveness in hepatocellular carcinoma cells
Source: BMC Biol. 2022 Dec 27;20:294. doi: 10.1186/s12915-022-01499-6 (PMC9795622; doi:10.1186/s12915-022-01499-6)
Supplement: Supplementary file 5 — Additional file 5. Raw date of gene expression and log2fc of differentially expressed genes whose expressions were altered upon SMYD3, MTA1 and MTA2 knockdown. [file 12915_2022_1499_MOESM5_ESM.xlsx]

## Sheet: gene_expression
st_gene_id	gene_id	gene_symbol	fpkm_nc1	fpkm_nc2	fpkm_nc3	fpkm_siM11	fpkm_siM12	fpkm_siM13	fpkm_siM21	fpkm_siM22	fpkm_siS1	fpkm_siS2	fpkm_siS3	fpkm_sim23	tpm_nc1	tpm_nc2	tpm_nc3	tpm_siM11	tpm_siM12	tpm_siM13	tpm_siM21	tpm_siM22	tpm_siS1	tpm_siS2	tpm_siS3	tpm_sim23	read_count_nc1	read_count_nc2	read_count_nc3	read_count_siM11	read_count_siM12	read_count_siM13	read_count_siM21	read_count_siM22	read_count_siS1	read_count_siS2	read_count_siS3	read_count_sim23	average_fpkm_NC	average_fpkm_siMTA1	average_fpkm_siMTA2	average_fpkm_siSMYD3	average_tpm_NC	average_tpm_siMTA1	average_tpm_siMTA2	average_tpm_siSMYD3	average_read_count_NC	average_read_count_siMTA1	average_read_count_siMTA2
G9606_5314	28988	DBNL	57.43	55.3	58.31	54.24	56.16	53.19	60.99	58.86	57.62	58.73	62.01	56.21	101.1	98.51	101.92	105.89	106.59	105.19	117.17	111.28	108.27	109.58	115.12	106.16	2041	1987	2087	1965	2036	1901	2212	2142	2096	2143	2237	2068	57.0133	54.53	58.6867	59.4533	100.51	105.89	111.537	110.99	2038.33	1967.33	2140.67
G9606_13027	56829	ZC3HAV1	19.92	21.12	19.31	18.51	16.65	18.48	23.55	22.2	22.02	22.64	21.85	22.85	35.07	37.62	33.75	36.15	31.61	36.54	45.24	41.97	41.37	42.24	40.57	43.16	2239	2395	2232	2083	1944	2101	2748	2604	2485	2599	2454	2726	20.1167	17.88	22.8667	22.17	35.48	34.7667	43.4567	41.3933	2288.67	2042.67	2692.67
G9606_12642	84688	C9orf24	0.02	0.04	0.01	0	0.02	0.01	0.02	0.1	0.02	0.01	0.16	0	0.04	0.08	0.02	0	0.04	0.02	0.04	0.19	0.04	0.02	0.3	0	2	4	1	0	2	1	2	1	2.01	1.01	3	0	0.0233333	0.01	0.04	0.0633333	0.0466667	0.02	0.0766667	0.12	2.33333	1	1
G9606_24830	29907	SNX15	17.08	14.84	15.65	15.55	15.99	14.85	15.36	15.46	13.97	12.4	13.37	13.88	30.07	26.43	27.35	30.35	30.36	29.37	29.51	29.23	26.24	23.14	24.81	26.22	522	457	485	487	497	457	484	481	435	394	418	443	15.8567	15.4633	14.9	13.2467	27.95	30.0267	28.32	24.73	488	480.333	469.333
G9606_11258	139324	HDX	1.73	1.76	1.94	1.71	1.74	2.22	2.48	2.07	1.95	2.39	2.31	2.77	3.04	3.13	3.4	3.33	3.31	4.4	4.77	3.91	3.66	4.46	4.29	5.22	132	146	163	124	147	146	155	168	141	169	152	170	1.81	1.89	2.44	2.21667	3.19	3.68	4.63333	4.13667	147	139	164.333
G9606_1012	5314	PKHD1	0.03	0.02	0.02	0.05	0.01	0.03	0.05	0.04	0.02	0.01	0	0.05	0.06	0.04	0.04	0.09	0.03	0.07	0.1	0.08	0.04	0.02	0	0.09	5	3	3	7	2	5	8	6	3	2	0	7	0.0233333	0.03	0.0466667	0.01	0.0466667	0.0633333	0.09	0.02	3.66667	4.66667	7
G9606_27762	7291	TWIST1	4.25	5.07	4.69	3.77	4.24	3.86	6.79	7.33	5.38	5.63	5.32	7	7.49	9.03	8.19	7.36	8.04	7.64	13.04	13.86	10.12	10.5	9.88	13.22	112	135	124	101	113	102	182	197	145	152	142	190	4.67	3.95667	7.04	5.44333	8.23667	7.68	13.3733	10.1667	123.667	105.333	189.667
G9606_9398	6770	STAR	0.02	0	0	0	0	0	0	0	0	0	0.02	0.02	0.04	0	0	0	0	0	0	0	0	0	0.04	0.04	1	0	0	0	0	0	0	0	0	0	1	1	0.00666667	0	0.00666667	0.00666667	0.0133333	0	0.0133333	0.0133333	0.333333	0	0.333333
G9606_726	285753	CEP57L1	3.04	3.09	3.55	4.22	4.57	4.86	3.29	4.33	3.6	3.61	4.76	4.11	5.36	5.5	6.2	8.24	8.67	9.61	6.32	8.18	6.76	6.73	8.85	7.76	170	150	168	220	251	225	148	190	176	181	221	176	3.22667	4.55	3.91	3.99	5.68667	8.84	7.42	7.44667	162.667	232	171.333
G9606_24705	3685	ITGAV	11.65	11.28	12.03	11.39	10.22	12.77	17.82	16.13	15.61	15.4	15.27	16.6	20.52	20.09	21.03	22.23	19.41	25.25	34.23	30.5	29.33	28.74	28.35	31.35	1392	1359	1453	1388	1257	1531	2178	1979	1907	1883	1852	2063	11.6533	11.46	16.85	15.4267	20.5467	22.2967	32.0267	28.8067	1401.33	1392	2073.33
G9606_2159	89	ACTN3	0	0	0	0.02	0	0.04	0	0	0.02	0.04	0.02	0.02	0	0	0	0.04	0	0.08	0	0	0.04	0.08	0.04	0.04	0	0	0	1	0	2	0	0	1	2	1	1	0	0.02	0.00666667	0.0266667	0	0.04	0.0133333	0.0533333	0	1	0.333333
G9606_6316	51385	ZNF589	2.1	1.96	1.88	4.04	3.88	3.91	3.22	3.49	3.79	3.83	4.09	3.51	3.69	3.5	3.29	7.89	7.36	7.72	6.19	6.59	7.13	7.15	7.59	6.63	139	137	130	265.59	246	260	214	231.99	252	261	267	235	1.98	3.94333	3.40667	3.90333	3.49333	7.65667	6.47	7.29	135.333	257.197	226.997
G9606_5114	3606	IL18	40.98	44.29	44.57	31.9	33.38	32.69	38.72	36.22	45.14	46.63	45.12	36.51	72.14	78.9	77.91	62.29	63.35	64.64	74.39	68.47	84.81	87.01	83.77	68.96	709	776	772	561	578	567	680	637	798	829	790	647	43.28	32.6567	37.15	45.63	76.3167	63.4267	70.6067	85.1967	752.333	568.667	654.667
G9606_15120	9482	STX8	31.39	33.71	30.18	28.49	33.76	30.57	32.1	33.11	25.73	24.53	26.77	30.27	55.26	60.05	52.75	55.63	64.08	60.44	61.67	62.6	48.33	45.78	49.7	57.17	445	486	429	412	476	436	462	474	375	360	386	440	31.76	30.94	31.8267	25.6767	56.02	60.05	60.48	47.9367	453.333	441.333	458.667
G9606_13142	4739	NEDD9	0.63	0.81	0.81	0.61	0.58	0.45	0.58	0.51	0.88	0.96	1.09	0.91	1.11	1.44	1.41	1.19	1.11	0.89	1.11	0.97	1.65	1.8	2.02	1.71	48	51	52	36	34	28	45	40	59	67	77	49	0.75	0.546667	0.666667	0.976667	1.32	1.06333	1.26333	1.82333	50.3333	32.6667	44.6667
G9606_4008	5331	PLCB3	17.08	17.03	17.02	27.27	25.63	25.5	21.35	20.96	22.81	23.69	24.02	22.65	30.07	30.32	29.75	53.23	48.66	50.43	41.01	39.62	42.85	44.21	44.59	42.78	1415	1388	1370	2022	2082	1857	1669	1617	1805	1894	1807	1769	17.0433	26.1333	21.6533	23.5067	30.0467	50.7733	41.1367	43.8833	1391	1987	1685
G9606_25089	147372	CCBE1	58.06	56.22	57.32	78.97	71.08	74.07	68	67.26	71.87	68.74	68.81	67.63	102.22	100.13	100.19	154.19	134.93	146.49	130.63	127.16	135.03	128.25	127.75	127.73	5583.01	5588	5673	7630.96	7227	6995.88	5819	6028	6824	6694	6411	6007	57.2	74.7067	67.63	69.8067	100.847	145.203	128.507	130.343	5614.67	7284.61	5951.33
G9606_16049	143630	UBQLNL	0.05	0.05	0	0.13	0.15	0.13	0.08	0.18	0.03	0.18	0.08	0.1	0.09	0.09	0	0.25	0.29	0.26	0.15	0.34	0.05	0.34	0.14	0.19	2	2	0	5	6	5	3	7	1	7	3	4	0.0333333	0.136667	0.12	0.0966667	0.06	0.266667	0.226667	0.176667	1.33333	5.33333	4.66667
G9606_18600	79901	CYBRD1	37.66	35.55	37.22	35.5	32.91	37.46	43.76	42.55	38.68	38.35	38.57	42.07	66.29	63.32	65.06	69.3	62.47	74.07	84.07	80.44	72.67	71.56	71.61	79.46	2710	2585	2719	2639	2455	2744	3253	3179	2888	2860	2852	3189	36.81	35.29	42.7933	38.5333	64.89	68.6133	81.3233	71.9467	2671.33	2612.67	3207
G9606_23253	1746	DLX2	1.87	1.56	1.89	1.39	1.52	1.41	1.41	1.57	2.66	2.09	2.37	1.76	3.29	2.78	3.29	2.72	2.88	2.79	2.72	2.96	5.01	3.89	4.4	3.32	70	59	71	53	58	53	54	60	102	80	90	68	1.77333	1.44	1.58	2.37333	3.12	2.79667	3	4.43333	66.6667	54.6667	60.6667
G9606_22922	3623	INHA	0.49	0.4	0.27	0.62	0.8	0.72	0.75	0.66	0.57	0.48	0.35	0.61	0.87	0.71	0.47	1.21	1.52	1.42	1.44	1.25	1.07	0.9	0.66	1.16	11	9	6	14	18	16	17	15	13	11	8	14	0.386667	0.713333	0.673333	0.466667	0.683333	1.38333	1.28333	0.876667	8.66667	16	15.3333
G9606_18849	4588	MUC6	0.01	0	0	0	0.01	0	0	0	0	0	0	0	0.01	0	0	0	0.01	0	0	0	0	0	0	0	1	0	0	0	1	0	0	0	0	0	0	0	0.00333333	0.00333333	0	0	0.00333333	0.00333333	0	0	0.333333	0.333333	0
G9606_9927	360205	PRAC2	0	0	0.19	0.05	0.63	0.06	0	0.19	0.38	0	0.19	0.05	0	0	0.33	0.11	1.2	0.11	0	0.37	0.71	0	0.36	0.1	0	0	2	1	3	1	0	1	2	0	1	1	0.0633333	0.246667	0.08	0.19	0.11	0.473333	0.156667	0.356667	0.666667	1.66667	0.666667
G9606_22950	4033	LRMP	0.02	0	0	0	0	0	0	0.02	0	0	0	0	0.04	0	0	0	0	0	0	0.04	0	0	0	0	1	0	0	0	0	0	0	1	0	0	0	0	0.00666667	0	0.00666667	0	0.0133333	0	0.0133333	0	0.333333	0	0.333333
G9606_20928	4690	NCK1	9.14	10.11	10.55	13.67	13.57	13.56	13.26	13.57	15.01	13.1	12.72	13.44	16.1	18	18.44	26.68	25.76	26.82	25.47	25.66	28.21	24.44	23.61	25.38	364	401	415	536	529	535	524	532	577	509	486	530	9.93333	13.6	13.4233	13.61	17.5133	26.42	25.5033	25.42	393.333	533.333	528.667
G9606_4262	10216	PRG4	0.01	0.03	0.04	0.01	0.01	0.01	0	0.01	0.01	0.01	0	0.01	0.02	0.05	0.07	0.02	0.02	0.03	0	0.02	0.02	0.02	0	0.02	1	2.01	3.01	1	1	1	0	1	1	1	0	1	0.0266667	0.01	0.00666667	0.00666667	0.0466667	0.0233333	0.0133333	0.0133333	2.00667	1	0.666667
G9606_31684	6343	SCT	0	0.13	0.14	0.26	0	0.18	0	0	0	0.09	0	0	0	0.24	0.24	0.52	0	0.35	0	0	0	0.16	0	0	0	1	1	3	0	2	0	0	0	1	0	0	0.09	0.146667	0	0.03	0.16	0.29	0	0.0533333	0.666667	1.66667	0
G9606_29244	107985946	LOC107985946	0.25	0.23	0.09	0.25	0.16	0.25	0.29	0.34	0.27	0.18	0.14	0.36	0.45	0.41	0.16	0.49	0.3	0.5	0.57	0.64	0.51	0.34	0.25	0.67	11.13	10.12	4.05	11.21	7.05	11.15	13.23	15.14	12.17	8.14	6.06	16.15	0.19	0.22	0.33	0.196667	0.34	0.43	0.626667	0.366667	8.43333	9.80333	14.84
G9606_12772	55975	KLHL7	19.69	19.49	20.13	16.2	17.68	16.27	14.66	14.78	16.96	18.18	18.04	14.1	34.66	34.72	35.18	31.63	33.55	32.17	28.16	27.95	31.87	33.92	33.5	26.63	743	761	775	645	699	646	531	515	627	673	655	512	19.77	16.7167	14.5133	17.7267	34.8533	32.45	27.58	33.0967	759.667	663.333	519.333
G9606_2577	1794	DOCK2	7.14	6.95	6.84	5.77	6	6.13	6.47	6.38	6.02	6.54	6.99	6.31	12.56	12.39	11.96	11.27	11.4	12.12	12.43	12.07	11.31	12.19	12.99	11.92	641	624	629	511	543	536	615	602	529	561	575	588	6.97667	5.96667	6.38667	6.51667	12.3033	11.5967	12.14	12.1633	631.333	530	601.667
G9606_129	4802	NFYC	34.44	31.7	35.32	28.55	29.59	26.17	29.45	31.55	27.4	27.67	27.81	29.19	60.63	56.46	61.74	55.74	56.17	51.76	56.57	59.64	51.47	51.63	51.63	55.13	1175	1092	1214	995	1028	895	1024	1107	961	970	967	1032	33.82	28.1033	30.0633	27.6267	59.61	54.5567	57.1133	51.5767	1160.33	972.667	1054.33
G9606_15249	6128	RPL6	1729.37	1703.39	1669.01	1210.1	1448.07	1346.15	1537.72	1536.51	1513.22	1498.79	1507.5	1504.69	3044.46	3034.03	2917.26	2362.67	2748.7	2662.09	2954.17	2904.78	2843.09	2796.49	2798.86	2841.95	25257	25490	24567	18929	21265	19852	23116	23199	22974	22947	22562	23317	1700.59	1334.77	1526.31	1506.5	2998.58	2591.15	2900.3	2812.81	25104.7	20015.3	23210.7
G9606_5887	1889	ECE1	15.73	15.93	17.09	24.29	23.71	23.64	28.49	29.25	32.14	31.95	33.39	29.39	27.69	28.38	29.87	47.43	45.01	46.75	54.74	55.29	60.39	59.61	61.99	55.52	1358	1386	1486	2135	2105	2043	2511	2585	2834	2819	2920	2632	16.25	23.88	29.0433	32.4933	28.6467	46.3967	55.1833	60.6633	1410	2094.33	2576
G9606_19554	55748	CNDP2	26.15	26.29	26.4	27.83	30.77	26.65	17.91	17.34	31.49	31.66	31.23	17.06	46.03	46.83	46.14	54.34	58.41	52.71	34.42	32.78	59.17	59.07	57.98	32.22	1156	1179	1192	1267	1387	1219	806	799	1429	1451	1423	803	26.28	28.4167	17.4367	31.46	46.3333	55.1533	33.14	58.74	1175.67	1291	802.667
G9606_25926	2019	EN1	0.8	0.67	0.75	0.58	0.64	0.86	0.6	0.88	0.98	1.1	1.31	0.63	1.41	1.19	1.31	1.14	1.21	1.69	1.16	1.66	1.84	2.05	2.43	1.19	39	33	37	29	32	42	30	44	49	55	65	32	0.74	0.693333	0.703333	1.13	1.30333	1.34667	1.33667	2.10667	36.3333	34.3333	35.3333
G9606_3256	9903	KLHL21	4.31	4.05	4.18	4.36	4.83	4.44	3.89	3.83	4.63	4.58	4.18	4.1	7.58	7.21	7.3	8.5	9.18	8.77	7.46	7.24	8.7	8.54	7.76	7.74	331	313	322	341	379	340	303	299	361	357	324	326	4.18	4.54333	3.94	4.46333	7.36333	8.81667	7.48	8.33333	322	353.333	309.333
G9606_6242	10171	RCL1	7.73	8.24	7.78	5.44	5.58	6.04	5.12	5.13	5.73	5.96	6.12	5.74	13.6	14.69	13.61	10.61	10.6	11.95	9.83	9.69	10.77	11.13	11.37	10.84	272	293	276	195	200	203	184	185	207	210	219	208	7.91667	5.68667	5.33	5.93667	13.9667	11.0533	10.12	11.09	280.333	199.333	192.333
G9606_1804	8820	HESX1	0.11	0.07	0.11	0.22	0.2	0.16	0.34	0.34	0.18	0.1	0.31	0.37	0.2	0.12	0.19	0.43	0.38	0.32	0.66	0.64	0.34	0.19	0.58	0.71	2	2	4	6	8	6	10	10	6	4	8	12	0.0966667	0.193333	0.35	0.196667	0.17	0.376667	0.67	0.37	2.66667	6.66667	10.6667
G9606_34709	7007	TECTA	0	0	0	0	0.01	0.01	0.03	0	0	0	0	0.04	0	0	0	0	0.02	0.02	0.05	0	0	0	0	0.08	0	0	0	0	1	1	3	0	0	0	0	5	0	0.00666667	0.0233333	0	0	0.0133333	0.0433333	0	0	0.666667	2.66667
G9606_18586	140680	C20orf96	3.6	3.95	3.15	3.85	3.76	3.88	4.08	4.19	4.53	4.47	4.22	3.73	6.34	7.04	5.51	7.51	7.13	7.68	7.84	7.93	8.5	8.35	7.83	7.04	91	100	80	99	96	98	105	107	117	116	108	97	3.56667	3.83	4	4.40667	6.29667	7.44	7.60333	8.22667	90.3333	97.6667	103
G9606_2071	65250	CPLANE1	2.53	2.69	2.26	3.41	2.96	3.28	3.4	3.23	2.68	2.95	2.45	3.23	4.46	4.8	3.96	6.66	5.62	6.48	6.52	6.11	5.04	5.51	4.54	6.11	360.85	389.42	358	592.98	501.25	565.86	548.2	556.08	468.03	493	440.02	585.38	2.49333	3.21667	3.28667	2.69333	4.40667	6.25333	6.24667	5.03	369.423	553.363	563.22
G9606_1976	27033	ZBTB32	0	0	0	0.03	0	0	0.06	0	0	0.03	0	0	0	0	0	0.06	0	0	0.12	0	0	0.06	0	0	0	0	0	1	0	0	2	0	0	1	0	0	0	0.01	0.02	0.01	0	0.02	0.04	0.02	0	0.333333	0.666667
G9606_24492	27246	RNF115	15.47	15.21	15.67	11.14	10.97	12.64	13.22	13.11	12.8	13.7	12.49	13.96	27.24	27.09	27.4	21.75	20.83	24.99	25.4	24.78	24.04	25.56	23.18	26.36	630.78	609.33	643.54	444.16	459.33	492.16	520.43	522.52	525.29	539.55	501.64	541.52	15.45	11.5833	13.43	12.9967	27.2433	22.5233	25.5133	24.26	627.883	465.217	528.157
G9606_5393	27345	KCNMB4	0.47	0.69	0.35	0.48	0.15	0.28	0.41	0.48	0.33	0.38	0.39	0.51	0.83	1.23	0.61	0.94	0.28	0.56	0.79	0.91	0.61	0.72	0.72	0.97	39	38	29	25	13	24	35	32	21	21	20	38	0.503333	0.303333	0.466667	0.366667	0.89	0.593333	0.89	0.683333	35.3333	20.6667	35
G9606_24231	81399	OR4F16	0	0.02	0.01	0	0	0.01	0.01	0.02	0	0.04	0.02	0.02	0	0.04	0.02	0	0	0.02	0.02	0.03	0	0.07	0.04	0.03	0	2	1	0	0	1	1	0.25	0	0.53	2	0.21	0.01	0.00333333	0.0166667	0.02	0.02	0.00666667	0.0266667	0.0366667	1	0.333333	0.486667
G9606_1103	831	CAST	79.42	78.78	78.54	84.14	85.51	87.66	87.25	86.17	58.37	57.56	58.46	86.2	139.81	140.32	137.29	164.27	162.31	173.35	167.63	162.91	109.66	107.39	108.53	162.8	6059	6065.73	6050.88	6538.89	6707	6722.86	6779.49	6716.66	4554.86	4483.72	4515	6804.71	78.9133	85.77	86.54	58.13	139.14	166.643	164.447	108.527	6058.54	6656.25	6766.95
G9606_16294	6513	SLC2A1	75.55	73.34	77.95	52.9	52.13	49.14	57.66	57.08	39.24	37.94	40.3	60.25	132.99	130.63	136.25	103.28	98.95	97.18	110.78	107.91	73.72	70.78	74.82	113.8	4617	4526	4807	3297	3273	3015	3603	3577	2455	2376	2501	3822	75.6133	51.39	58.33	39.16	133.29	99.8033	110.83	73.1067	4650	3195	3667.33
G9606_25554	2091	FBL	312.7	296.85	324.07	248.15	268.74	240.39	259.26	275.08	301.67	301.25	310.67	256.32	550.48	528.73	566.44	484.51	510.11	475.38	498.08	520.05	566.78	562.08	576.79	484.12	4326	4148	4459	3485	3672	3320	3620	3845	4243	4280	4334	3605	311.207	252.427	263.553	304.53	548.55	490	500.75	568.55	4311	3492.33	3690
G9606_29970	150368	PHETA2	0	0	0.03	0.13	0.05	0.05	0	0	0.03	0	0	0	0	0	0.05	0.25	0.1	0.1	0	0	0.05	0	0	0	0	0	1	5	2	2	0	0	1	0	0	0	0.01	0.0766667	0	0.01	0.0166667	0.15	0	0.0166667	0.333333	3	0
G9606_3228	1896	EDA	0.96	0.57	0.69	0.28	0.52	0.65	0.35	0.63	0.69	0.8	0.5	0.58	1.68	1.01	1.21	0.54	0.99	1.29	0.68	1.19	1.29	1.5	0.93	1.1	45	28	42	25	38	40	32	47	31	35	31	35	0.74	0.483333	0.52	0.663333	1.3	0.94	0.99	1.24	38.3333	34.3333	38
G9606_1894	151649	PP2D1	0.03	0.06	0	0.09	0	0	0.03	0.03	0	0.03	0	0.03	0.05	0.1	0	0.17	0	0	0.05	0.05	0	0.05	0	0.05	1	2	0	3	0	0	1	1	0	1	0	1	0.03	0.03	0.03	0.01	0.05	0.0566667	0.05	0.0166667	1	1	1
G9606_2389	80745	THUMPD2	9.2	8.63	9.53	6.14	6.23	6.33	5.61	6.17	6.53	6.16	6.74	6.59	16.2	15.36	16.67	11.99	11.82	12.52	10.78	11.66	12.27	11.5	12.51	12.45	271	254.98	274	189.98	192	195	194.98	192	200	195	196	199	9.12	6.23333	6.12333	6.47667	16.0767	12.11	11.63	12.0933	266.66	192.327	195.327
G9606_13362	84057	MND1	4.43	4.15	4.74	3.46	4.63	4.41	5.29	6.6	4.33	4.52	5	6.21	7.81	7.4	8.28	6.76	8.8	8.72	10.17	12.47	8.14	8.44	9.29	11.73	61	59	65	49	63	61	74	91	62	64	72	88	4.44	4.16667	6.03333	4.61667	7.83	8.09333	11.4567	8.62333	61.6667	57.6667	84.3333
G9606_35663	124641	OVCA2	59.86	55.29	52.74	38.37	41.11	34.94	38.39	35.61	45.65	45.37	45.71	38.98	105.39	98.47	92.19	74.92	78.03	69.1	73.76	67.31	85.77	84.66	84.86	73.62	963.11	900.9	848.53	626.93	659.7	563.16	626.35	581.92	750.56	750.17	743.88	641.38	55.9633	38.14	37.66	45.5767	98.6833	74.0167	71.5633	85.0967	904.18	616.597	616.55
G9606_26481	6948	TCN2	6.2	4.72	5.14	5.37	6.21	5.29	4.79	4.67	5.58	5.87	5.32	5	10.92	8.41	8.98	10.49	11.78	10.45	9.2	8.83	10.48	10.96	9.87	9.44	207	158	172	182	211	177	163	159	190	201	180	172	5.35333	5.62333	4.82	5.59	9.43667	10.9067	9.15667	10.4367	179	190	164.667
G9606_11199	55178	MRM3	15.54	16.5	16.44	16.01	16.33	15.22	14.01	13.68	17.41	19.11	14.23	13.8	27.35	29.39	28.74	31.27	31	30.1	26.91	25.86	32.72	35.67	26.43	26.07	426	461	459	452	460	421	395	389	492	539	399	393	16.16	15.8533	13.83	16.9167	28.4933	30.79	26.28	31.6067	448.667	444.333	392.333
G9606_16991	64083	GOLPH3	29.15	30.18	30.06	22.92	24.1	23.91	27.6	27.9	30.18	28.69	30.66	27.85	51.32	53.76	52.53	44.75	45.74	47.28	53.01	52.75	56.7	53.53	56.92	52.61	1282	1340	1332	1032	1083	1054	1242	1256	1357	1295	1368	1268	29.7967	23.6433	27.7833	29.8433	52.5367	45.9233	52.79	55.7167	1318	1056.33	1255.33
G9606_5317	57446	NDRG3	23.41	24.05	24.81	28.63	28.75	30.17	23.53	22.5	29.3	29.99	30.24	24.03	41.21	42.84	43.36	55.89	54.57	59.66	45.2	42.54	55.04	55.96	56.14	45.39	1167	1212	1247	1453	1467	1509	1198	1150	1495	1530.85	1531	1242	24.09	29.1833	23.3533	29.8433	42.47	56.7067	44.3767	55.7133	1208.67	1476.33	1196.67
G9606_5350	144108	SPTY2D1	4.51	4.33	4.89	8.13	8.12	9.01	9.51	8.81	4.07	4.23	4.01	9.46	7.95	7.72	8.55	15.88	15.41	17.82	18.27	16.65	7.65	7.89	7.45	17.86	437	424	478	804	811	877	943	876	404	420	395	953	4.57667	8.42	9.26	4.10333	8.07333	16.37	17.5933	7.66333	446.333	830.667	924
G9606_359	55364	IMPACT	5	5.36	5	7.02	6.4	6.84	6.85	6.65	5.63	5.04	5.17	6.84	8.79	9.54	8.74	13.71	12.14	13.52	13.16	12.58	10.57	9.4	9.6	12.92	313	339	316	450	412	430	439	428	361	324	330	445	5.12	6.75333	6.78	5.28	9.02333	13.1233	12.8867	9.85667	322.667	430.667	437.333
G9606_31476	647024	C6orf132	4.95	4.36	4.78	5.94	4.74	5.13	4.09	3.48	6.31	5.84	6.06	4.15	8.72	7.77	8.36	11.6	9	10.14	7.85	6.58	11.85	10.9	11.26	7.84	567	504	553	694	560	589	479	409	739	685	705	494	4.69667	5.27	3.90667	6.07	8.28333	10.2467	7.42333	11.3367	541.333	614.333	460.667
G9606_21518	112268271	LOC112268271	0.78	0.61	0.75	1.4	1.31	1.36	1.39	1.43	1.71	1.45	1.64	1.55	1.37	1.09	1.31	2.74	2.49	2.7	2.67	2.7	3.21	2.7	3.04	2.93	98	78	96	181	171	173	180	185	221	187	210	204	0.713333	1.35667	1.45667	1.6	1.25667	2.64333	2.76667	2.98333	90.6667	175	189.667
G9606_2706	26160	IFT172	5.05	5.61	5.4	5.06	5.61	5.33	5.07	5.16	5.04	4.98	4.93	5.55	8.89	9.99	9.44	9.88	10.64	10.53	9.74	9.75	9.46	9.29	9.16	10.48	431	433	443	446	504	488	448	480	470	444	446	499	5.35333	5.33333	5.26	4.98333	9.44	10.35	9.99	9.30333	435.667	479.333	475.667
G9606_5106	65061	CDK15	5.42	5.06	5.95	4.03	4.55	4.48	9.51	9.3	2.53	2.28	1.83	9.54	9.53	9.02	10.39	7.88	8.64	8.87	18.28	17.57	4.76	4.25	3.4	18.02	309	281	329	231	252	255	541	534	144	134	109	554	5.47667	4.35333	9.45	2.21333	9.64667	8.46333	17.9567	4.13667	306.333	246	543
G9606_3260	2639	GCDH	6.94	7.2	7.91	7.16	6.94	6.49	6.07	5.23	6.98	6.96	6.97	6.33	12.22	12.82	13.83	13.98	13.18	12.84	11.67	9.88	13.12	12.98	12.95	11.96	204	202	236	212	207	192	174	147	206	206	186	184	7.35	6.86333	5.87667	6.97	12.9567	13.3333	11.17	13.0167	214	203.667	168.333
G9606_9302	51421	AMOTL2	160.3	156.33	161.89	203.14	204.74	193.1	189.57	188.92	192.67	190.1	191.94	196.21	282.2	278.45	282.97	396.63	388.63	381.86	364.2	357.15	362	354.69	356.36	370.59	11902	11685	12132	15362	15610	14359	14368	14342	14593	14423	14436	15085	159.507	200.327	191.567	191.57	281.207	389.04	363.98	357.683	11906.3	15110.3	14598.3
G9606_14796	81894	SLC25A28	16	17.67	17.36	12.8	13.11	11.97	12.51	14.9	12.71	12.13	13.29	13.85	28.17	31.46	30.35	25	24.89	23.67	24.03	28.18	23.89	22.64	24.67	26.16	364	387	373	287	281	265	286	332	292	283	297	311	17.01	12.6267	13.7533	12.71	29.9933	24.52	26.1233	23.7333	374.667	277.667	309.667
G9606_6426	85449	KIAA1755	0.43	0.78	0.79	0.44	0.33	0.55	0.39	0.4	0.48	0.43	0.27	0.42	0.75	1.38	1.37	0.86	0.63	1.1	0.75	0.76	0.89	0.79	0.51	0.79	37	58	59	38	28	44	30	30	34	33	20	36	0.666667	0.44	0.403333	0.393333	1.16667	0.863333	0.766667	0.73	51.3333	36.6667	32
G9606_20269	23313	KIAA0930	12.94	12.05	12.79	16.31	14.79	14.53	11.58	12.45	14	15.11	13.89	11.67	22.77	21.46	22.35	31.84	28.07	28.73	22.25	23.53	26.29	28.2	25.79	22.04	1362	1281	1361	1752	1607	1536	1248	1346	1509	1630	1486	1278	12.5933	15.21	11.9	14.3333	22.1933	29.5467	22.6067	26.76	1334.67	1631.67	1290.67
G9606_6409	22984	PDCD11	16.04	15.77	15.13	22.6	22.93	22.97	21.68	21.18	24.64	23.96	24.54	21.59	28.23	28.09	26.45	44.13	43.52	45.43	41.64	40.03	46.29	44.71	45.57	40.78	1732	1720	1653	2511	2558	2505	2416	2361	2739	2667	2710	2437	15.6467	22.8333	21.4833	24.38	27.59	44.36	40.8167	45.5233	1701.67	2524.67	2404.67
G9606_9554	4621	MYH3	0.17	0.3	0.27	0.29	0.28	0.27	0.33	0.39	0.23	0.46	0.35	0.33	0.29	0.53	0.47	0.56	0.52	0.54	0.62	0.74	0.43	0.86	0.64	0.62	17	31	28	30	29	28	34	41	24	48	36	35	0.246667	0.28	0.35	0.346667	0.43	0.54	0.66	0.643333	25.3333	29	36.6667
G9606_404	1488	CTBP2	34.57	34.61	36.55	31.6	31.95	30.3	22.85	23.93	28.91	27.51	27.79	23.34	60.86	61.65	63.88	61.7	60.65	59.92	43.9	45.24	54.32	51.33	51.6	44.08	1796	1805	1886	1662	1665	1546	1212	1244	1533	1457	1441	1221	35.2433	31.2833	23.3733	28.07	62.13	60.7567	44.4067	52.4167	1829	1624.33	1225.67
G9606_6026	55973	BCAP29	21.99	21.97	21.34	20.6	21.66	24.03	25.88	25.97	25.84	28.6	26.96	30.97	38.71	39.13	37.3	40.22	41.12	47.52	49.72	49.1	48.54	53.37	50.05	58.49	956	977	978	921	936.89	1012	1118	1160	1084	1185	1097	1275	21.7667	22.0967	27.6067	27.1333	38.38	42.9533	52.4367	50.6533	970.333	956.63	1184.33
G9606_3803	9819	TSC22D2	9.31	8.47	8.32	11.4	10.53	9.99	9.15	9.92	9.63	9.12	9.14	9.29	16.38	15.09	14.55	22.25	19.98	19.76	17.57	18.76	18.09	17.02	16.96	17.55	734	676	667	928	853	796	741	805	778	742	735	762	8.7	10.64	9.45333	9.29667	15.34	20.6633	17.96	17.3567	692.333	859	769.333
G9606_22182	443	ASPA	0	0	0	0	0	0.01	0.05	0	0	0.01	0	0.02	0	0	0	0	0	0.02	0.09	0	0	0.01	0	0.03	0	0	0	0	0	0.95	1	0	0	0.59	0	1.34	0	0.00333333	0.0233333	0.00333333	0	0.00666667	0.04	0.00333333	0	0.316667	0.78
G9606_22012	3627	CXCL10	0.16	0.05	0.16	0.05	0	0.05	0	0.05	0.05	0	0	0	0.29	0.1	0.28	0.1	0	0.11	0	0.1	0.1	0	0	0	3	1	3	1	0	1	0	1	1	0	0	0	0.123333	0.0333333	0.0166667	0.0166667	0.223333	0.07	0.0333333	0.0333333	2.33333	0.666667	0.333333
G9606_2934	440068	CARD17	0	0	0	0	0.01	0	0	0	0	0	0	0	0	0	0	0	0.02	0	0	0	0	0	0	0	0	0	0	0	1	0	0	0	0	0	0	0	0	0.00333333	0	0	0	0.00666667	0	0	0	0.333333	0
G9606_7409	5878	RAB5C	201.3	197.63	206.22	199.26	198.09	185.2	139.79	149.38	212.35	208.83	220.1	150.7	354.38	352.01	360.45	389.05	376.02	366.25	268.56	282.4	398.98	389.64	408.65	284.63	5435	5398	5606	5480	5429	5012	3854	4129	5871	5789	6022	4211	201.717	194.183	146.623	213.76	355.613	377.107	278.53	399.09	5479.67	5307	4064.67
G9606_3300	2846	LPAR4	0	0.01	0	0	0	0.05	0	0	0	0	0	0	0	0.02	0	0	0	0.09	0	0	0	0	0	0	0	1	0	0	0	2	0	0	0	0	0	0	0.00333333	0.0166667	0	0	0.00666667	0.03	0	0	0.333333	0.666667	0
G9606_13720	207	AKT1	31.07	30.56	32.09	60.78	63.63	55.1	50.79	52.8	63.98	62.69	59.64	55.76	54.69	54.43	56.09	118.67	120.77	108.96	97.58	99.81	120.21	116.97	110.72	105.32	1460	1452	1522	2867	3009	2564	2419	2524	3030	2970	2808	2677	31.24	59.8367	53.1167	62.1033	55.07	116.133	100.903	115.967	1478	2813.33	2540
G9606_1484	27133	KCNH5	0.02	0.02	0	0.02	0	0.03	0.02	0.02	0	0.03	0	0.06	0.03	0.03	0	0.03	0	0.06	0.03	0.03	0	0.06	0	0.12	1	1	0	1	0	2	1	1	0	2	0	4	0.0133333	0.0166667	0.0333333	0.01	0.02	0.03	0.06	0.02	0.666667	1	2
G9606_25211	100533106	ZHX1-C8orf76	0.79	0.33	0.42	0.71	0.6	0.53	0.39	0.09	0.25	1.03	1.05	0.64	1.38	0.58	0.74	1.38	1.14	1.05	0.75	0.16	0.46	1.92	1.95	1.22	18.78	7.93	10.13	17.24	14.48	12.72	9.56	2.08	6.04	25.22	25.41	15.88	0.513333	0.613333	0.373333	0.776667	0.9	1.19	0.71	1.44333	12.28	14.8133	9.17333
G9606_24024	2307	FOXS1	0.1	0	0.05	0	0	0	0	0	0.1	0.1	0	0.05	0.17	0	0.09	0	0	0	0	0	0.18	0.18	0	0.09	2	0	1	0	0	0	0	0	2	2	0	1	0.05	0	0.0166667	0.0666667	0.0866667	0	0.03	0.12	1	0	0.333333
G9606_10559	5099	PCDH7	0.36	0.33	0.41	0.26	0.23	0.21	0.66	0.72	0.36	0.34	0.28	0.6	0.64	0.59	0.71	0.51	0.43	0.41	1.27	1.36	0.67	0.64	0.53	1.14	29	27	33	22	20	18	58	63	32	29	24	56	0.366667	0.233333	0.66	0.326667	0.646667	0.45	1.25667	0.613333	29.6667	20	59
G9606_13320	6051	RNPEP	45.24	45.71	45.59	44.99	48.54	43.95	40.95	41.78	48.1	49.23	49.5	41.96	79.65	81.42	79.68	87.85	92.14	86.91	78.66	78.98	90.38	91.85	91.9	79.25	1646	1693	1692	1675	1795	1630	1516	1552	1791	1842	1842	1596	45.5133	45.8267	41.5633	48.9433	80.25	88.9667	78.9633	91.3767	1677	1700	1554.67
G9606_16541	132160	PPM1M	11.04	11.77	11.17	14.02	13.66	14.4	13.88	14.25	13.05	14.07	12.83	14.47	19.44	20.96	19.53	27.38	25.94	28.47	26.66	26.94	24.52	26.25	23.82	27.33	358	393	378	478	474	495	477	494	448	482	433	500	11.3267	14.0267	14.2	13.3167	19.9767	27.2633	26.9767	24.8633	376.333	482.333	490.333
G9606_23362	54625	PARP14	11.19	11.86	10.71	9.58	8.92	9.82	10	9.07	12.49	11.7	12.15	9.97	19.7	21.13	18.72	18.71	16.92	19.42	19.22	17.14	23.46	21.82	22.56	18.82	1473	1572	1422	1288	1210.02	1298	1347	1222	1677	1574	1625	1360	11.2533	9.44	9.68	12.1133	19.85	18.35	18.3933	22.6133	1489	1265.34	1309.67
G9606_6323	779	CACNA1S	0	0	0	0.01	0	0	0	0	0	0	0	0	0	0	0	0.02	0	0	0	0	0	0	0	0	0	0	0	1	0	0	0	0	0	0	0	0	0	0.00333333	0	0	0	0.00666667	0	0	0	0.333333	0
G9606_35466	84301	DDI2	2.94	2.86	3.43	6.32	3.67	7.3	6.06	5.37	4.91	4.83	4.86	5.34	5.18	5.1	6	12.34	6.96	14.44	11.64	10.14	9.23	9.02	9.02	10.08	129.28	127.05	151.91	282.97	164.88	321.94	271.93	241.39	220.77	217.62	216.58	242.82	3.07667	5.76333	5.59	4.86667	5.42667	11.2467	10.62	9.09	136.08	256.597	252.047
G9606_12118	2736	GLI2	1.91	2.15	2.18	2.49	2.49	2.23	3.54	3.56	2.44	2.46	2.27	3.39	3.37	3.83	3.8	4.86	4.73	4.42	6.8	6.73	4.58	4.58	4.22	6.41	223	244	258	295	294	255	407	415	279	273	262	392	2.08	2.40333	3.49667	2.39	3.66667	4.67	6.64667	4.46	241.667	281.333	404.667
G9606_6968	1293	COL6A3	0.41	0.48	0.48	3.2	3.5	3.53	8.16	7.93	2.32	2.28	2.46	7.82	0.72	0.86	0.83	6.25	6.64	6.98	15.68	14.99	4.36	4.25	4.57	14.77	63	77	75	521	570	572	1335	1312	382	372	396	1299	0.456667	3.41	7.97	2.35333	0.803333	6.62333	15.1467	4.39333	71.6667	554.333	1315.33
G9606_3353	79590	MRPL24	91.07	89.52	90.34	102.81	101.29	108.31	104.78	111.46	117.98	112.28	113.15	105.95	160.33	159.45	157.91	200.74	192.27	214.19	201.29	210.71	221.66	209.49	210.07	200.1	1201	1197	1188	1377	1320	1429	1394	1489	1588	1521	1508	1418	90.31	104.137	107.397	114.47	159.23	202.4	204.033	213.74	1195.33	1375.33	1433.67
G9606_8867	5013	OTX1	2.04	1.96	1.79	2.44	2.04	2.25	2.02	1.79	1.98	2.12	2.33	2.09	3.6	3.49	3.14	4.77	3.87	4.45	3.88	3.38	3.71	3.95	4.32	3.96	96	93	85	117	98	106	97	86	95	102	111	102	1.93	2.24333	1.96667	2.14333	3.41	4.36333	3.74	3.99333	91.3333	107	95
G9606_2667	102724200	LOC102724200	1	1.18	1.08	0.46	0.94	0.77	0.72	0.61	0.52	0.32	0.93	0.8	1.76	2.11	1.89	0.9	1.78	1.52	1.39	1.15	0.99	0.6	1.74	1.51	53.4	63.67	57.98	25.09	51.33	40.98	39.32	33.22	28.64	17.49	50.57	44.26	1.08667	0.723333	0.71	0.59	1.92	1.4	1.35	1.11	58.35	39.1333	38.9333
G9606_32168	253152	EPHX4	0.09	0.04	0.31	0.26	0.09	0.09	0.09	0.17	0.22	0.13	0.22	0.13	0.16	0.08	0.54	0.51	0.17	0.18	0.17	0.33	0.41	0.24	0.41	0.25	2	1	7	6	2	2	2	4	5	3	5	3	0.146667	0.146667	0.13	0.19	0.26	0.286667	0.25	0.353333	3.33333	3.33333	3
G9606_19773	80071	CCDC15	1.85	1.71	1.79	3.17	3.16	3.49	2.81	1.85	2.94	2.23	2.76	2.58	3.25	3.05	3.13	6.18	6	6.91	5.4	3.5	5.52	4.16	5.12	4.88	102	101	96	177	180	192	153	110	158	131	156	144	1.78333	3.27333	2.41333	2.64333	3.14333	6.36333	4.59333	4.93333	99.6667	183	135.667
G9606_27745	309	ANXA6	52.64	53.26	53.05	89.14	97.84	89.77	94.02	93.2	85.55	86.81	88.04	87.48	92.67	94.86	92.72	174.04	185.72	177.53	180.63	176.2	160.74	161.98	163.46	165.22	2397	2461	2432	4131	4521	4075	4310	4304	3973	4039	4024	4143	52.9833	92.25	91.5667	86.8	93.4167	179.097	174.017	162.06	2430	4242.33	4252.33
G9606_24015	91978	TPGS1	6.39	6.6	7.7	5.23	5.14	5.18	6.83	7.11	6.02	6.1	6.67	7.12	11.25	11.76	13.46	10.21	9.76	10.25	13.12	13.44	11.31	11.38	12.38	13.44	107	112	129	89	86	87	116	121	103	105	113	122	6.89667	5.18333	7.02	6.26333	12.1567	10.0733	13.3333	11.69	116	87.3333	119.667
G9606_2655	1439	CSF2RB	0.01	0.04	0.05	0.06	0.05	0.01	0.06	0	0.02	0.03	0.03	0.05	0.02	0.06	0.08	0.12	0.09	0.02	0.12	0	0.04	0.06	0.06	0.09	1	3	4	2	4	1	2	0	2	1	1	4	0.0333333	0.04	0.0366667	0.0266667	0.0533333	0.0766667	0.07	0.0533333	2.66667	2.33333	2
G9606_26997	55721	IQCC	2.03	1.5	1.41	1.6	2.14	1.48	1.51	1.31	1.39	1.92	2.3	1.58	3.57	2.67	2.47	3.13	4.06	2.92	2.91	2.48	2.61	3.58	4.26	2.99	67	50	47	54	72.12	49	51	45	47	65	77	54	1.64667	1.74	1.46667	1.87	2.90333	3.37	2.79333	3.48333	54.6667	58.3733	50
G9606_8010	9922	IQSEC1	4.17	4.36	4.27	5.32	5.1	5.52	5.33	4.99	4.6	4.62	4.43	4.95	7.34	7.77	7.46	10.39	9.68	10.91	10.24	9.42	8.65	8.62	8.23	9.35	509	534	527	656	643	670	669	622	571	576	551	629	4.26667	5.31333	5.09	4.55	7.52333	10.3267	9.67	8.5	523.333	656.333	640
G9606_11947	4710	NDUFB4	185.56	177.88	185.35	155.92	141.3	151.3	158.52	161.11	168.42	159.49	172.21	157.8	326.67	316.83	323.97	304.44	268.21	299.2	304.54	304.58	316.44	297.58	319.73	298.04	1486	1457	1473	1269	1085	1214	1277	1302	1379	1323	1392	1273	182.93	149.507	159.143	166.707	322.49	290.617	302.387	311.25	1472	1189.33	1284
G9606_34698	54627	MAP10	0.36	0.42	0.26	0.6	0.65	0.7	0.74	0.79	0.75	0.66	0.92	0.81	0.63	0.75	0.45	1.16	1.24	1.39	1.43	1.5	1.41	1.23	1.71	1.54	33	39	24	56	62	65	70	75	71	62	86	78	0.346667	0.65	0.78	0.776667	0.61	1.26333	1.49	1.45	32	61	74.3333
G9606_3940	54764	ZRANB1	6.71	6.59	6.19	6.36	7.63	6.99	6.43	5.77	7.78	7.7	7.36	7.12	11.81	11.73	10.82	12.41	14.48	13.83	12.35	10.91	14.61	14.37	13.67	13.45	491	472	470	513	523	568	512	481	571	567	527	546	6.49667	6.99333	6.44	7.61333	11.4533	13.5733	12.2367	14.2167	477.667	534.667	513
G9606_15141	84842	HPDL	0	0	0	0.07	0.03	0.03	0.03	0	0	0.07	0.07	0.03	0	0	0	0.13	0.07	0.07	0.07	0	0	0.13	0.13	0.06	0	0	0	2	1	1	1	0	0	2	2	1	0	0.0433333	0.02	0.0466667	0	0.09	0.0433333	0.0866667	0	1.33333	0.666667
G9606_1272	4267	CD99	157.42	157.71	159.74	158.43	156.13	155.8	169.74	179.93	155.22	161.26	159	176.21	277.12	280.91	279.2	309.32	296.36	308.1	326.1	340.15	291.63	300.89	295.2	332.8	3159.01	3191.48	3199.04	3207.06	3122.05	3109.01	3432.5	3649.28	3163.97	3300.05	3205.08	3599.01	158.29	156.787	175.293	158.493	279.077	304.593	333.017	295.907	3183.18	3146.04	3560.26
G9606_3074	83876	MRO	0	0.05	0.01	0.05	0.01	0	0.02	0.02	0.01	0.01	0	0.05	0	0.08	0.02	0.09	0.02	0	0.04	0.04	0.02	0.02	0	0.09	0	4	1	4	1	0	2	2	1	1	0	4	0.02	0.02	0.03	0.00666667	0.0333333	0.0366667	0.0566667	0.0133333	1.66667	1.66667	2.66667
G9606_5023	343099	CCDC18	1.95	1.74	1.92	2.25	2.14	2.83	2.54	2.39	2	2.21	2.67	2.32	3.44	3.11	3.36	4.39	4.07	5.6	4.88	4.52	3.77	4.12	4.95	4.37	172	161	170	201	201	245	233	229	192	206	236	204	1.87	2.40667	2.41667	2.29333	3.30333	4.68667	4.59	4.28	167.667	215.667	222
G9606_3299	79092	CARD14	0.1	0.07	0.07	0.24	0.18	0.23	0.37	0.29	0.14	0.19	0.2	0.1	0.18	0.13	0.13	0.48	0.35	0.45	0.71	0.56	0.27	0.36	0.37	0.18	7	5	5	17.23	13	14	26	19.21	10	12	14	7	0.08	0.216667	0.253333	0.176667	0.146667	0.426667	0.483333	0.333333	5.66667	14.7433	17.4033
G9606_4080	116987	AGAP1	5	4.69	4.97	5.85	4.88	5.78	6.16	5.88	5.35	5.4	5.59	5.79	8.8	8.35	8.68	11.41	9.27	11.43	11.83	11.11	10.06	10.07	10.37	10.94	807	738	782	966	849	939	1018	1018	902	891	929	1036.98	4.88667	5.50333	5.94333	5.44667	8.61	10.7033	11.2933	10.1667	775.667	918	1024.33
G9606_8048	84662	GLIS2	19.96	20.25	20.41	18.92	18.04	15.53	10.87	12.13	20.83	21.03	19.94	12.49	35.14	36.07	35.67	36.94	34.24	30.7	20.88	22.94	39.13	39.23	37.03	23.58	1241	1275	1285	1207	1154	973	693	775	1329	1341	1264	802	20.2067	17.4967	11.83	20.6	35.6267	33.96	22.4667	38.4633	1267	1111.33	756.667
G9606_24095	221074	SLC39A12	0	0.02	0	0	0	0	0	0	0	0	0	0	0	0.04	0	0	0	0	0	0	0	0	0	0	0	1	0	0	0	0	0	0	0	0	0	0	0.00666667	0	0	0	0.0133333	0	0	0	0.333333	0	0
G9606_7734	2954	GSTZ1	3.69	4.41	3.86	4.95	5.62	6.49	5.58	6.51	7.05	5.61	5.97	6.11	6.49	7.85	6.75	9.66	10.67	12.84	10.72	12.31	13.24	10.47	11.09	11.54	77	93	79	104	116	136	117	136	149	120	125	129	3.98667	5.68667	6.06667	6.21	7.03	11.0567	11.5233	11.6	83	118.667	127.333
G9606_14404	6928	HNF1B	6.12	5.89	6.51	4.21	4.08	3.52	4.03	4.48	3.29	3.78	3.68	4.4	10.78	10.5	11.38	8.23	7.75	6.97	7.74	8.47	6.17	7.05	6.83	8.3	279	274	297	193	191	162	186	210	155	176	170	209	6.17333	3.93667	4.30333	3.58333	10.8867	7.65	8.17	6.68333	283.333	182	201.667
G9606_7906	29079	MED4	15.52	15.86	16.32	15.23	15.65	14.2	17.32	16.88	16.43	16.22	15.41	16.43	27.32	28.24	28.52	29.74	29.71	28.07	33.27	31.91	30.87	30.27	28.61	31.04	580	593	606	579	593	528	657	639	624	615	582	631	15.9	15.0267	16.8767	16.02	28.0267	29.1733	32.0733	29.9167	593	566.667	642.333
G9606_1101	4678	NASP	33.36	34.3	32.48	37.53	42.39	40.87	43.01	42.76	43.86	46.34	46.07	38.68	58.72	61.09	56.77	73.28	80.46	80.82	82.63	80.84	82.4	86.45	85.54	73.06	1277	1323	1250	1519	1711	1633	1753	1748	1765	1855	1829	1607	33.38	40.2633	41.4833	45.4233	58.86	78.1867	78.8433	84.7967	1283.33	1621	1702.67
G9606_5707	54877	ZCCHC2	2.13	2.03	2.13	3.39	2.74	3.69	3.71	3.86	3.2	3.14	3.36	4.22	3.76	3.62	3.71	6.62	5.21	7.3	7.13	7.3	6.01	5.85	6.24	7.96	199	189	197	284	261	311	322	338	291	281	300	380	2.09667	3.27333	3.93	3.23333	3.69667	6.37667	7.46333	6.03333	195	285.333	346.667
G9606_16010	65265	C8orf33	19.62	18.14	17.27	18.29	18.28	18.02	20.32	21.97	21.12	20.2	20.94	22.04	34.54	32.32	30.19	35.72	34.71	35.64	39.04	41.53	39.69	37.68	38.87	41.62	851	802	762	823	816	796	909	981	942	902	926	989	18.3433	18.1967	21.4433	20.7533	32.35	35.3567	40.73	38.7467	805	811.667	959.667
G9606_23246	4837	NNMT	57.37	57.49	54.56	53.57	62.89	54.12	50.38	47.53	55.31	57.71	56.01	44.35	101	102.39	95.37	104.59	119.37	107.02	96.78	89.86	103.91	107.68	104	83.77	1423	1442	1359	1352	1578	1346	1272	1203	1403	1469	1408	1133	56.4733	56.86	47.42	56.3433	99.5867	110.327	90.1367	105.197	1408	1425.33	1202.67
G9606_17479	157807	CLVS1	0	0	0	0	0	0.02	0.02	0.02	0	0	0	0	0	0	0	0	0	0.04	0.03	0.03	0	0	0	0	0	0	0	0	0	1.05	1.03	1.09	0	0	0	0	0	0.00666667	0.0133333	0	0	0.0133333	0.02	0	0	0.35	0.706667
G9606_104	2982	GUCY1A1	0.07	0.07	0.04	0.02	0.01	0.01	0.04	0.03	0.11	0.07	0.03	0.01	0.12	0.12	0.08	0.04	0.03	0.03	0.09	0.05	0.21	0.12	0.05	0.03	4	5	2	1	1	1	4	3	7	5	4	1	0.06	0.0133333	0.0266667	0.07	0.106667	0.0333333	0.0566667	0.126667	3.66667	1	2.66667
G9606_12967	11258	DCTN3	45.39	45.97	48.74	36.71	39.88	35.94	39.07	41.51	44.27	46.18	41.53	43.33	79.91	81.88	85.19	71.68	75.7	71.08	75.07	78.48	83.17	86.17	77.11	81.83	591	596	628	508	509	470	522	560	589	613	542	583	46.7	37.51	41.3033	43.9933	82.3267	72.82	78.46	82.15	605	495.667	555
G9606_19307	27035	NOX1	0	0	0	0	0	0	0	0.03	0	0	0	0.02	0	0	0	0	0	0	0	0.05	0	0	0	0.05	0	0	0	0	0	0	0	1	0	0	0	1	0	0	0.0166667	0	0	0	0.0333333	0	0	0	0.666667
G9606_33322	1019	CDK4	119.03	119.1	110.99	100.78	111.79	100.12	52.22	54.01	132.29	123.77	133.73	54.67	209.55	212.13	194	196.77	212.2	198	100.31	102.11	248.55	230.94	248.28	103.26	3828.33	3871.63	3591.43	3300.98	3659.2	3230.51	1712.42	1775.87	4353.23	4083.13	4362.29	1816.36	116.373	104.23	53.6333	129.93	205.227	202.323	101.893	242.59	3763.8	3396.9	1768.22
G9606_2190	54768	HYDIN	0.1	0.06	0.18	0.19	0.13	0.23	0.11	0.25	0.27	0.25	0.19	0.21	0.17	0.1	0.32	0.37	0.25	0.45	0.22	0.47	0.5	0.47	0.36	0.39	14	15	17	14	13	16	10	23	15	16	12	16	0.113333	0.183333	0.19	0.236667	0.196667	0.356667	0.36	0.443333	15.3333	14.3333	16.3333
G9606_31314	3617	IMPG1	0	0	0	0	0.04	0	0	0.04	0	0	0.05	0.02	0	0	0	0	0.07	0	0	0.07	0	0	0.1	0.03	0	0	0	0	2	0	0	2	0	0	3	1	0	0.0133333	0.02	0.0166667	0	0.0233333	0.0333333	0.0333333	0	0.666667	1
G9606_18877	102724473	GAGE10	0	0	0	0	0	0	0	0	0.22	0	0	0	0	0	0	0	0	0	0	0	0.42	0	0	0	0	0	0	0	0	0	0	0	1	0	0	0	0	0	0	0.0733333	0	0	0	0.14	0	0	0
G9606_19328	25949	SYF2	30.1	29.48	26.82	29.02	27.77	29.01	25.43	25.93	32.2	31.33	34.15	24.89	52.99	52.52	46.87	56.66	52.71	57.37	48.86	49.02	60.49	58.46	63.4	47.02	850	841	761	834	795	822	732	748	930	907	978	725	28.8	28.6	25.4167	32.56	50.7933	55.58	48.3	60.7833	817.333	817	735
G9606_1992	54496	PRMT7	20.93	20.56	19.61	16.16	19.06	17.25	15.95	17.98	20.64	20.98	19.54	16.32	36.85	36.63	34.28	31.54	36.17	34.12	30.63	33.99	38.78	39.14	36.28	30.82	858.54	852.84	818	686.92	801.57	707.28	674	743.61	842.5	868	816.99	721.63	20.3667	17.49	16.75	20.3867	35.92	33.9433	31.8133	38.0667	843.127	731.923	713.08
G9606_23831	84191	CIAO2A	39.09	43.94	41.18	32.11	29.95	30.45	27.22	27.74	36.68	34.45	37.4	26.93	68.82	78.26	71.98	62.7	56.85	60.21	52.29	52.44	68.92	64.28	69.43	50.86	643	732	677	541	495	502	458	469	616	578	616	464	41.4033	30.8367	27.2967	36.1767	73.02	59.92	51.8633	67.5433	684	512.667	463.667
G9606_4374	158401	C9orf84	0	0.03	0.01	0	0.02	0.03	0.04	0	0.02	0.03	0.01	0.02	0	0.05	0.02	0	0.03	0.07	0.07	0	0.04	0.06	0.02	0.05	0	2	1	0	2	4	4	0	2	3	1	2	0.0133333	0.0166667	0.02	0.02	0.0233333	0.0333333	0.04	0.04	1	2	2
G9606_8332	101929950	LOC101929950	3.89	5	4.43	4.16	3.98	4.8	5.48	5.39	4.87	5.17	4.98	6	6.86	8.9	7.74	8.13	7.55	9.48	10.53	10.19	9.15	9.65	9.24	11.32	49.41	64.23	55.66	53.76	49.84	61.26	70.54	69.54	62.97	67.48	64.23	77.63	4.44	4.31333	5.62333	5.00667	7.83333	8.38667	10.68	9.34667	56.4333	54.9533	72.57
G9606_28147	3238	HOXD12	0	0	0	0	0	0	0	0	0	0	0	0.09	0	0	0	0	0	0	0	0	0	0	0	0.16	0	0	0	0	0	0	0	0	0	0	0	1	0	0	0.03	0	0	0	0.0533333	0	0	0	0.333333
G9606_4773	9390	SLC22A13	0.01	0.02	0.02	0.01	0.03	0.02	0	0.01	0	0	0	0.01	0.03	0.04	0.04	0.03	0.05	0.05	0	0.03	0	0	0	0.03	1	1	1	1	2	1	0	1	0	0	0	1	0.0166667	0.02	0.00666667	0	0.0366667	0.0433333	0.02	0	1	1.33333	0.666667
G9606_3304	1607	DGKB	0.02	0	0.03	0.01	0.03	0.03	0.02	0.02	0.03	0.02	0.02	0.03	0.03	0	0.05	0.03	0.05	0.06	0.03	0.03	0.06	0.03	0.03	0.05	2	0	3	1	2	2	2	2	4	2	2	2	0.0166667	0.0233333	0.0233333	0.0233333	0.0266667	0.0466667	0.0366667	0.04	1.66667	1.66667	2
G9606_1005	55790	CSGALNACT1	0.45	0.37	0.64	0.38	0.53	0.32	0.37	0.55	0.41	0.51	0.41	0.47	0.79	0.66	1.13	0.74	1.01	0.64	0.72	1.03	0.78	0.95	0.77	0.89	27	24	43	24	32	20	24	30	24	30	26	28	0.486667	0.41	0.463333	0.443333	0.86	0.796667	0.88	0.833333	31.3333	25.3333	27.3333
G9606_458	157680	VPS13B	3.12	2.52	2.87	4.48	3.57	5.7	4.93	4.3	4.14	3.82	4.13	5.17	5.5	4.49	5.02	8.74	6.78	11.26	9.48	8.13	7.78	7.13	7.67	9.77	594	528	585	960	776	1039	1049	970	919	840	895	1007	2.83667	4.58333	4.8	4.03	5.00333	8.92667	9.12667	7.52667	569	925	1008.67
G9606_6623	3423	IDS	24.16	22.34	24.04	34.32	25.73	30.51	28.45	26.38	23.94	23.3	23.5	27.81	42.53	39.79	42.01	67.01	48.84	60.34	54.65	49.87	44.97	43.47	43.62	52.52	2419	2274	2391	3105.01	2705	3005	2535.79	2467.58	2026	2013.05	1941	2620	23.5133	30.1867	27.5467	23.58	41.4433	58.73	52.3467	44.02	2361.33	2938.34	2541.12
G9606_24515	8637	EIF4EBP3	0	0	0.26	0.17	0	0.16	0	0	0	0.15	0.15	0.33	0	0	0.45	0.33	0	0.31	0	0	0	0.29	0.28	0.63	0	0	2.39	1.59	0	1.49	0	0	0	1.49	1.42	3.16	0.0866667	0.11	0.11	0.1	0.15	0.213333	0.21	0.19	0.796667	1.02667	1.05333
G9606_30036	50840	TAS2R14	0.21	0.07	0.07	0.28	0.16	0.07	0	0.07	0.07	0.07	0.28	0.16	0.38	0.13	0.13	0.55	0.31	0.14	0	0.13	0.13	0.13	0.53	0.3	3	1	1	4	2.27	1	0	1	1	1	4	2.23	0.116667	0.17	0.0766667	0.14	0.213333	0.333333	0.143333	0.263333	1.66667	2.42333	1.07667
G9606_13984	22821	RASA3	8.92	8.79	9.28	18.38	18.46	18.58	16.83	16.64	15.23	15.73	17.04	16.72	15.7	15.67	16.22	35.89	35.04	36.74	32.33	31.46	28.61	29.35	31.64	31.58	634	630	665	1329	1347	1320	1222	1206	1105	1141	1228	1231	8.99667	18.4733	16.73	16	15.8633	35.89	31.79	29.8667	643	1332	1219.67
G9606_1446	81493	SYNC	3.03	3.13	3.21	5.91	6.92	7.04	6.77	6.33	3.59	3.8	3.75	6.09	5.34	5.57	5.6	11.53	13.14	13.92	13	11.98	6.74	7.1	6.95	11.5	178	185.06	191.51	347.64	414.15	410.82	400.21	377.18	213.77	227.75	219.84	369.46	3.12333	6.62333	6.39667	3.71333	5.50333	12.8633	12.16	6.93	184.857	390.87	382.283
G9606_24544	55967	NDUFA12	266.41	271.12	280.78	222.03	224.38	223.29	224.17	232.62	221.8	224.32	255.7	236.85	469	482.91	490.77	433.5	425.92	441.57	430.66	439.76	416.73	418.55	474.74	447.34	1990	2059	2068	1672	1596	1667	1681	1742	1684	1730	1917	1768	272.77	223.233	231.213	233.94	480.893	433.663	439.253	436.673	2039	1645	1730.33
G9606_12056	4616	GADD45B	44.37	44.35	47.28	29.12	30.6	28.46	20.56	19.09	36.19	31.99	34.95	21.62	78.11	79	82.64	56.85	58.08	56.29	39.5	36.09	68	59.69	64.89	40.84	957	968	1024	642	667	621	452	422	806	716	772	482	45.3333	29.3933	20.4233	34.3767	79.9167	57.0733	38.81	64.1933	983	643.333	452
G9606_8773	57214	CEMIP	0.06	0.08	0.1	0.11	0.15	0.1	0.23	0.23	0.07	0.09	0.06	0.22	0.1	0.15	0.17	0.22	0.29	0.2	0.43	0.44	0.13	0.17	0.11	0.42	7	10	12	14	19	12	28	29	9	11	7	28	0.08	0.12	0.226667	0.0733333	0.14	0.236667	0.43	0.136667	9.66667	15	28.3333
G9606_14859	112267882	112267882	0	0	0	0	0	0	0.03	0	0	0	0	0.02	0	0	0	0	0	0	0.06	0	0	0	0	0.03	0	0	0	0	0	0	2	0	0	0	0	1	0	0	0.0166667	0	0	0	0.03	0	0	0	1
G9606_7186	90135	BTBD6	13.83	14.92	14.05	17.14	16.76	15.25	14.17	15.39	16.55	15.19	15.33	15.23	24.34	26.57	24.56	33.47	31.81	30.16	27.23	29.1	31.09	28.34	28.46	28.77	450	498	458	567	552	497	473	513	558	513	505	511	14.2667	16.3833	14.93	15.69	25.1567	31.8133	28.3667	29.2967	468.667	538.667	499
G9606_35826	283742	FAM98B	12.16	11.94	11.56	8.77	9.77	9.07	9.89	10.09	11.68	11.13	10.14	10.4	21.41	21.27	20.21	17.12	18.55	17.94	18.99	19.08	21.95	20.76	18.83	19.64	895	887	859	658	740	670	744	762	880	839	758	795	11.8867	9.20333	10.1267	10.9833	20.9633	17.87	19.2367	20.5133	880.333	689.333	767
G9606_2542	5592	PRKG1	0.11	0.06	0.06	0.08	0.06	0.13	0.18	0.06	0.09	0.11	0.1	0.08	0.19	0.11	0.11	0.15	0.11	0.25	0.35	0.12	0.16	0.21	0.19	0.15	8	7	7	7	6	14	18	7	10	8	9	9	0.0766667	0.09	0.106667	0.1	0.136667	0.17	0.206667	0.186667	7.33333	9	11.3333
G9606_2405	400506	KNOP1	28.39	28.48	25.94	21.75	22.05	22.18	30.14	28.64	21.4	25.91	23.96	24.82	49.99	50.73	45.34	42.47	41.86	43.85	57.91	54.13	40.2	48.34	44.49	46.88	943	951.39	873.22	729.28	754.72	746.67	1026.8	958.24	726.09	878.8	805.56	857.74	27.6033	21.9933	27.8667	23.7567	48.6867	42.7267	52.9733	44.3433	922.537	743.557	947.593
G9606_19	390191	OR5B12	0	0.06	0	0	0	0	0	0	0	0	0	0	0	0.11	0	0	0	0	0	0	0	0	0	0	0	1	0	0	0	0	0	0	0	0	0	0	0.02	0	0	0	0.0366667	0	0	0	0.333333	0	0
G9606_14096	3758	KCNJ1	0	0	0.03	0	0.05	0	0.03	0	0.02	0	0	0	0	0	0.04	0	0.09	0	0.05	0	0.05	0	0	0	0	0	1	0	2	0	1	0	1	0	0	0	0.01	0.0166667	0.01	0.00666667	0.0133333	0.03	0.0166667	0.0166667	0.333333	0.666667	0.333333
G9606_28084	25790	CFAP45	0.14	0.24	0.28	0.14	0.1	0.24	0.24	0.24	0.31	0.17	0.21	0.1	0.25	0.43	0.49	0.27	0.2	0.48	0.46	0.45	0.58	0.32	0.38	0.19	4	7	8	4	3	7	7	7	9	5	6	3	0.22	0.16	0.193333	0.23	0.39	0.316667	0.366667	0.426667	6.33333	4.66667	5.66667
G9606_66	107987464	LOC107987464	0.7	0.61	0.34	0.78	0.54	0.4	0.41	1.23	0.51	0.71	0.48	0.87	1.23	1.08	0.6	1.52	1.03	0.79	0.79	2.32	0.96	1.33	0.89	1.64	46.69	34.4	23.09	44.51	33.66	21.52	26.21	75.04	36.27	39.61	26.9	52.82	0.55	0.573333	0.836667	0.566667	0.97	1.11333	1.58333	1.06	34.7267	33.23	51.3567
G9606_7293	81602	CDADC1	1.98	2.01	1.73	2.14	1.8	1.85	1.84	2.28	1.48	1.34	1.55	2.23	3.49	3.58	3.02	4.17	3.42	3.66	3.54	4.31	2.78	2.5	2.88	4.21	93	93	80	100	94	83	90	106	69	60	77	105	1.90667	1.93	2.11667	1.45667	3.36333	3.75	4.02	2.72	88.6667	92.3333	100.333
G9606_22186	9361	LONP1	12.54	12.32	12.7	27.1	30.33	26.81	27.23	27.26	27.21	28.61	26.29	28.9	22.08	21.94	22.19	52.91	57.57	53.01	52.32	51.53	51.12	53.38	48.81	54.58	627	612	637	1389	1535	1339	1384	1370	1397	1460	1326	1494	12.52	28.08	27.7967	27.37	22.07	54.4967	52.81	51.1033	625.333	1421	1416
G9606_21086	282808	RAB40AL	0.16	0	0.09	0	0.08	0	0.06	0.15	0.15	0	0.07	0.06	0.29	0	0.15	0	0.14	0	0.12	0.28	0.28	0	0.13	0.12	2.5	0	1.3	0	1.15	0	1	2.27	2.33	0	1.07	1	0.0833333	0.0266667	0.09	0.0733333	0.146667	0.0466667	0.173333	0.136667	1.26667	0.383333	1.42333
G9606_7894	51071	DERA	12.89	13.73	12.94	13.74	15.43	15.18	14.02	13.02	15.86	15.19	15.7	14.15	22.69	24.46	22.62	26.82	29.28	30.02	26.93	24.61	29.8	28.34	29.15	26.72	345	359	341	373	418	409	378	362	444	422	425	395	13.1867	14.7833	13.73	15.5833	23.2567	28.7067	26.0867	29.0967	348.333	400	378.333
G9606_11763	88	ACTN2	0	0.05	0	0.01	0	0	0	0	0.06	0	0	0	0	0.09	0	0.02	0	0	0	0	0.11	0	0	0	0	4	0	1	0	0	0	0	5	0	0	0	0.0166667	0.00333333	0	0.02	0.03	0.00666667	0	0.0366667	1.33333	0.333333	0
G9606_10419	90990	KIFC2	11.43	10.22	10.75	10.42	10.03	7.97	9.71	9.56	7.82	8.03	8.02	9.92	20.13	18.2	18.79	20.34	19.05	15.76	18.66	18.06	14.69	14.98	14.89	18.74	619.64	557.59	587.48	575.58	554.72	431.92	533.62	527.52	433.64	445.66	439.72	554.69	10.8	9.47333	9.73	7.95667	19.04	18.3833	18.4867	14.8533	588.237	520.74	538.61
G9606_6447	65217	PCDH15	0.14	0.12	0.11	0.09	0.05	0.06	0.19	0.25	0.23	0.15	0.23	0.14	0.25	0.22	0.19	0.18	0.09	0.12	0.37	0.48	0.43	0.28	0.43	0.26	12	10	8	8	5	6	21	23	26	15	24	12	0.123333	0.0666667	0.193333	0.203333	0.22	0.13	0.37	0.38	10	6.33333	18.6667
G9606_11062	55636	CHD7	4.2	4.39	4.39	5.66	5.81	6.13	4.32	3.98	5.21	5.35	5.29	3.85	7.39	7.82	7.67	11.04	11.04	12.12	8.29	7.53	9.79	9.98	9.83	7.27	758	785	812	1060	1103	1123	803	747	975	1002	978	736	4.32667	5.86667	4.05	5.28333	7.62667	11.4	7.69667	9.86667	785	1095.33	762
G9606_4675	285527	FRYL	5.42	5.14	5.4	6.1	5.1	6.11	5.85	5.96	5.42	5.02	5.17	5.68	9.54	9.16	9.44	11.92	9.69	12.08	11.24	11.26	10.18	9.37	9.6	10.73	900	872	891	1150	901	1130	1117	1114.38	975	937.96	955	1099.58	5.32	5.77	5.83	5.20333	9.38	11.23	11.0767	9.71667	887.667	1060.33	1110.32
G9606_10925	160762	CCDC63	0.04	0	0	0	0.03	0	0	0.04	0	0	0.03	0.08	0.06	0	0	0	0.06	0	0	0.07	0	0	0.06	0.16	1	0	0	0	1	0	0	1	0	0	1	3	0.0133333	0.01	0.04	0.01	0.02	0.02	0.0766667	0.02	0.333333	0.333333	1.33333
G9606_32617	55034	MOCOS	0.92	1.17	0.91	1.04	1.05	1.05	1.25	1.48	1.44	1.38	1.38	1.39	1.62	2.08	1.59	2.03	2	2.09	2.4	2.8	2.71	2.58	2.56	2.62	46	59	46	53	54	53	64	76	74	71	70	72	1	1.04667	1.37333	1.4	1.76333	2.04	2.60667	2.61667	50.3333	53.3333	70.6667
G9606_9320	5881	RAC3	29.27	29.9	29.78	29.63	25.74	27.38	27.3	28.44	27.16	30.32	28.74	28.56	51.53	53.25	52.06	57.86	48.87	54.15	52.46	53.77	51.02	56.57	53.36	53.95	463	479	471	476	406	434	438	457	439	493	460	462	29.65	27.5833	28.1	28.74	52.28	53.6267	53.3933	53.65	471	438.667	452.333
G9606_27454	29851	ICOS	0	0	0	0	0	0	0.05	0	0	0	0	0	0	0	0	0	0	0	0.09	0	0	0	0	0	0	0	0	0	0	0	2	0	0	0	0	0	0	0	0.0166667	0	0	0	0.03	0	0	0	0.666667
G9606_1698	7514	XPO1	77.04	82.32	79.48	78.98	84.12	83.99	77.07	74.61	63.7	60.23	60.87	75.14	135.62	146.62	138.92	154.21	159.68	166.09	148.07	141.06	119.68	112.39	113.01	141.93	5560	5966	5716	5922	6215	6185	5811	5623	4747	4496	4525	5700	79.6133	82.3633	75.6067	61.6	140.387	159.993	143.687	115.027	5747.33	6107.33	5711.33
G9606_7711	64766	S100PBP	8.06	7.97	7.69	7.5	8.21	8.41	8.93	10.77	5.27	5.42	5.36	8.92	14.19	14.2	13.44	14.64	15.58	16.62	17.15	20.35	9.89	10.12	9.95	16.84	554	551	539	467	558	519	590	645	356	366	359	571	7.90667	8.04	9.54	5.35	13.9433	15.6133	18.1133	9.98667	548	514.667	602
G9606_9714	10657	KHDRBS1	73.02	73.69	71.57	78.46	81.19	74.38	82.23	82.08	81.76	81.05	80.17	81.86	128.54	131.26	125.09	153.18	154.11	147.1	157.97	155.17	153.62	151.23	148.85	154.61	3470	3541	3432	3803	3954	3549	3993	3998	3981	3950	3872	4033	72.76	78.01	82.0567	80.9933	128.297	151.463	155.917	151.233	3481	3768.67	4008
G9606_22153	6356	CCL11	0	0	0	0	0	0	0	0	0	0	0.07	0	0	0	0	0	0	0	0	0	0	0	0.14	0	0	0	0	0	0	0	0	0	0	0	1	0	0	0	0	0.0233333	0	0	0	0.0466667	0	0	0
G9606_2394	165186	TOGARAM2	0	0	0.02	0.04	0.07	0	0	0.07	0	0.07	0	0.07	0	0	0.03	0.07	0.13	0	0	0.13	0	0.14	0	0.13	0	0	1	1	2	0	0	2	0	4	0	2	0.00666667	0.0366667	0.0466667	0.0233333	0.01	0.0666667	0.0866667	0.0466667	0.333333	1	1.33333
G9606_17287	51305	KCNK9	0.01	0	0	0	0	0	0	0	0.05	0	0	0	0.02	0	0	0	0	0	0	0	0.1	0	0	0	1	0	0	0	0	0	0	0	2	0	0	0	0.00333333	0	0	0.0166667	0.00666667	0	0	0.0333333	0.333333	0	0
G9606_10278	80318	GKAP1	0.88	1.73	1.03	0.95	0.92	0.86	0.75	0.56	0.77	0.79	1.09	0.64	1.55	3.09	1.8	1.85	1.74	1.7	1.44	1.06	1.45	1.47	2.03	1.21	26	51	31	26	27	25	22	17	23	23	31	19	1.21333	0.91	0.65	0.883333	2.14667	1.76333	1.23667	1.65	36	26	19.3333
G9606_5326	9446	GSTO1	122.05	114.08	117.28	99.28	111.72	94.34	96.41	98.46	98.75	94.77	99.89	101.18	214.87	203.2	205	193.84	212.06	186.56	185.22	186.14	185.53	176.82	185.46	191.1	1810	1714	1738	1495	1648	1402	1449	1483	1497	1446	1499	1533	117.803	101.78	98.6833	97.8033	207.69	197.487	187.487	182.603	1754	1515	1488.33
G9606_17677	114783	LMTK3	0.25	0.54	0.37	1.01	0.73	0.73	1.07	0.77	0.85	0.92	0.93	0.68	0.44	0.97	0.64	1.97	1.39	1.44	2.06	1.45	1.6	1.72	1.72	1.28	21	46	31	86	63	61	92	67	73	80	79	59	0.386667	0.823333	0.84	0.9	0.683333	1.6	1.59667	1.68	32.6667	70	72.6667
G9606_25200	80736	SLC44A4	0.07	0	0.02	0.05	0	0	0	0	0	0.02	0	0	0.12	0	0.04	0.09	0	0	0	0	0	0.04	0	0	3	0	1	2	0	0	0	0	0	1	0	0	0.03	0.0166667	0	0.00666667	0.0533333	0.03	0	0.0133333	1.33333	0.666667	0
G9606_30933	100132813	LOC100132813	0	0	0	0	0	0	0	0	0.02	0.02	0	0	0	0	0	0	0	0	0	0	0.04	0.04	0	0	0	0	0	0	0	0	0	0	1	1	0	0	0	0	0	0.0133333	0	0	0	0.0266667	0	0	0
G9606_9957	55253	TYW1	7.99	8.1	7.44	9.86	10.12	9.72	6.19	5.66	10.73	10.54	9.83	6.14	14.07	14.43	13	19.25	19.2	19.22	11.9	10.7	20.15	19.66	18.25	11.59	446.82	451.61	422.65	558.77	581.43	546.63	357.39	323.37	614.2	605.46	560.5	358.14	7.84333	9.9	5.99667	10.3667	13.8333	19.2233	11.3967	19.3533	440.36	562.277	346.3
G9606_5210	79961	DENND2D	5.35	5.1	4.99	4.99	6.39	6.12	4.13	4.69	5.44	5.8	6.61	3.96	9.42	9.08	8.71	9.74	12.12	12.1	7.93	8.87	10.21	10.82	12.28	7.48	176	166	169	171	210	201	144	159	180	189	212	133	5.14667	5.83333	4.26	5.95	9.07	11.32	8.09333	11.1033	170.333	194	145.333
G9606_24647	901	CCNG2	13.03	12.97	12.86	7.74	7.93	7.99	9.63	9.3	3.31	2.99	3.57	9.48	22.94	23.1	22.47	15.12	15.05	15.8	18.5	17.59	6.22	5.58	6.62	17.9	576	569	575	376	382	367	441	430	160	143	168	453	12.9533	7.88667	9.47	3.29	22.8367	15.3233	17.9967	6.14	573.333	375	441.333
G9606_20846	10071	MUC12	0.02	0.02	0.01	0.03	0.02	0.03	0.03	0	0.01	0.02	0.01	0.02	0.04	0.03	0.02	0.06	0.05	0.06	0.07	0.01	0.03	0.04	0.03	0.03	7	5	3	9	7	8	10	1	4	6	4	5	0.0166667	0.0266667	0.0166667	0.0133333	0.03	0.0566667	0.0366667	0.0333333	5	8	5.33333
G9606_22901	107984314	LOC107984314	0.15	0.49	0.28	0.19	0.4	0.32	0.57	0.54	0.33	0.3	0.07	0.67	0.27	0.88	0.48	0.38	0.76	0.63	1.1	1.02	0.61	0.55	0.13	1.27	4.48	14.45	8.06	5.67	11.72	9.29	16.87	15.95	9.65	8.83	2.07	20.05	0.306667	0.303333	0.593333	0.233333	0.543333	0.59	1.13	0.43	8.99667	8.89333	17.6233
G9606_4159	440574	MINOS1	9.52	10.75	9.48	11.51	8.95	8.29	11.07	11.29	11.91	11.94	13	11.47	16.76	19.15	16.57	22.47	16.98	16.4	21.28	21.35	22.37	22.29	24.14	21.66	591	674	594	729	571	517	703	719	757	760	820.03	739	9.91667	9.58333	11.2767	12.2833	17.4933	18.6167	21.43	22.9333	619.667	605.667	720.333
G9606_23123	80727	TTYH3	72.89	73.9	75.12	57.93	53.6	53.42	79.05	79.62	72.05	71.17	70.64	81.62	128.31	131.63	131.3	113.11	101.74	105.63	151.86	150.53	135.36	132.8	131.15	154.17	5882	6026	6119	4773	4463	4327	6487	6568	5963	5901	5793	6831	73.97	54.9833	80.0967	71.2867	130.413	106.827	152.187	133.103	6009	4521	6628.67
G9606_34566	147685	C19orf18	0.53	0.52	0.23	0.3	0.99	0.23	0.97	0.3	0.37	0.37	0.3	0.37	0.93	0.93	0.4	0.58	1.88	0.45	1.86	0.56	0.69	0.68	0.55	0.7	7	7	3	4	13	3	13	4	5	5	4	5	0.426667	0.506667	0.546667	0.346667	0.753333	0.97	1.04	0.64	5.66667	6.66667	7.33333
G9606_13965	1428	CRYM	0.17	0.56	0.3	0.13	0.04	0.26	0.13	0.3	0.17	0	0.13	0.17	0.31	1	0.53	0.25	0.08	0.51	0.25	0.56	0.32	0	0.24	0.32	4	13	7	3	1	6	3	7	4	0	3	4	0.343333	0.143333	0.2	0.1	0.613333	0.28	0.376667	0.186667	8	3.33333	4.66667
G9606_10104	171558	PTCRA	0.19	0.09	0.19	0.09	0	0.19	0.09	0.09	0.18	0	0.19	0	0.33	0.16	0.33	0.18	0	0.37	0.18	0.18	0.35	0	0.35	0	2	1	2	1	0	2	1	1	2	0	2	0	0.156667	0.0933333	0.06	0.123333	0.273333	0.183333	0.12	0.233333	1.66667	1	0.666667
G9606_13969	23423	TMED3	73.06	71.11	68.9	67.64	72.53	64.82	75.71	74.21	79.48	75.05	83.2	74	128.63	126.66	120.42	132.07	137.67	128.19	145.45	140.3	149.33	140.03	154.48	139.76	1686	1663	1595	1597	1696	1501	1793	1752	1876	1780	1950	1769	71.0233	68.33	74.64	79.2433	125.237	132.643	141.837	147.947	1648	1598	1771.33
G9606_21548	93082	NEURL3	0.04	0.04	0	0	0.04	0.04	0.04	0	0.04	0	0	0.04	0.08	0.08	0	0	0.08	0.08	0.08	0	0.08	0	0	0.08	1	1	0	0	1	1	1	0	1	0	0	1	0.0266667	0.0266667	0.0266667	0.0133333	0.0533333	0.0533333	0.0533333	0.0266667	0.666667	0.666667	0.666667
G9606_13582	57670	KIAA1549	0.71	0.89	0.76	0.88	0.74	0.8	0.82	1.03	0.61	0.74	0.71	0.79	1.24	1.58	1.32	1.72	1.4	1.59	1.57	1.96	1.14	1.38	1.33	1.5	151	190	163	192	163	172	178	227	133	162	155	176	0.786667	0.806667	0.88	0.686667	1.38	1.57	1.67667	1.28333	168	175.667	193.667
G9606_28595	7389	UROD	51.07	53.33	53.32	46.7	50.43	47.81	49.06	52.12	61.03	63.06	60.91	47.97	89.9	94.99	93.2	91.18	95.72	94.54	94.25	98.54	114.67	117.66	113.08	90.6	1097	1154	1144	1012	1094	1027	1074	1137	1337	1389	1328	1050	52.5733	48.3133	49.7167	61.6667	92.6967	93.8133	94.4633	115.137	1131.67	1044.33	1087
G9606_1245	219844	HYLS1	9.2	11.02	7.63	5.78	6.67	5.91	6.8	7.26	7.66	6.34	6.38	6.58	16.2	19.64	13.33	11.28	12.67	11.69	13.06	13.72	14.39	11.84	11.85	12.43	211	259	178	136	148	134	167	174	174	160	144	151	9.28333	6.12	6.88	6.79333	16.39	11.88	13.07	12.6933	216	139.333	164
G9606_18891	9925	ZBTB5	1.94	1.89	1.9	2.73	2.58	2.96	3.94	3.93	3.49	3.99	3.71	3.94	3.42	3.37	3.32	5.32	4.91	5.85	7.56	7.43	6.55	7.44	6.89	7.44	154.55	154.49	153.23	224.15	208.85	240.08	321.06	323.16	284.75	328.94	304.33	328.87	1.91	2.75667	3.93667	3.73	3.37	5.36	7.47667	6.96	154.09	224.36	324.363
G9606_1909	23432	GPR161	2.55	2.69	2.66	3.77	3.75	3.66	3.66	3.53	3.72	3.79	3.77	3.37	4.49	4.8	4.64	7.36	7.11	7.23	7.02	6.68	6.99	7.06	7	6.36	351	372	368	525	530	499	514	496	522	530	527	481	2.63333	3.72667	3.52	3.76	4.64333	7.23333	6.68667	7.01667	363.667	518	497
G9606_32632	283463	MUC19	0	0	0	0	0	0	0	0	0	0	0	0	0	0	0	0	0	0.01	0	0	0	0	0	0	0	0	1	0	0	2	0	1	1	0	0	0	0	0	0	0	0	0.00333333	0	0	0.333333	0.666667	0.333333
G9606_24534	283298	OLFML1	0.04	0.12	0.19	0.02	0.06	0.08	0.06	0.07	0.09	0.09	0.12	0.13	0.07	0.21	0.33	0.04	0.1	0.15	0.11	0.14	0.17	0.17	0.22	0.24	2	6	9	1	3	4	3	4	5	5	6	7	0.116667	0.0533333	0.0866667	0.1	0.203333	0.0966667	0.163333	0.186667	5.66667	2.66667	4.66667
G9606_18939	1317	SLC31A1	6.56	7.42	6.85	6.59	7.83	6.71	6.46	6.44	7.34	7.91	7.31	6.22	11.54	13.22	11.97	12.86	14.86	13.26	12.41	12.17	13.79	14.76	13.58	11.74	526.91	602	555.85	540	648.01	540.94	531	531	604	651	597	519	6.94333	7.04333	6.37333	7.52	12.2433	13.66	12.1067	14.0433	561.587	576.317	527
G9606_17322	3326	HSP90AB1	943.48	945.75	917.31	797.56	861.15	818.15	835.63	821.87	1094.05	1076.42	1078.15	808.36	1660.94	1684.54	1603.36	1557.21	1634.63	1617.95	1605.36	1553.75	2055.54	2008.42	2001.71	1526.77	41712	42186	40852	35792	38880	36326	37730	37146	49466	48757	48365	36911	935.513	825.62	821.953	1082.87	1649.61	1603.26	1561.96	2021.89	41583.3	36999.3	37262.3
G9606_7893	23266	ADGRL2	8.97	9.07	8.59	9.28	9.09	9.82	13	11.76	11.57	12.01	12.05	12.53	15.78	16.15	15.02	18.12	17.26	19.42	24.97	22.23	21.75	22.41	22.36	23.67	876	889	849	922	911	962	1293	1176	1155	1186	1183	1269	8.87667	9.39667	12.43	11.8767	15.65	18.2667	23.6233	22.1733	871.333	931.667	1246
G9606_3578	346689	KLRG2	0	0	0.07	0	0	0.06	0.1	0.04	0.08	0	0.06	0.03	0	0	0.13	0	0	0.11	0.19	0.07	0.16	0	0.1	0.05	0	0	2	0	0	1	3	1	3	0	2	1	0.0233333	0.02	0.0566667	0.0466667	0.0433333	0.0366667	0.103333	0.0866667	0.666667	0.333333	1.66667
G9606_28549	11165	NUDT3	13.07	13.78	13.45	15.37	14.97	16.18	20.36	19.6	18.74	19.83	18.65	21.08	23.01	24.55	23.5	30	28.41	31.99	39.12	37.05	35.2	37	34.63	39.82	509.71	543.21	528.22	610.65	596.17	633.14	810.65	782.22	747.82	793.05	738.17	850.81	13.4333	15.5067	20.3467	19.0733	23.6867	30.1333	38.6633	35.61	527.047	613.32	814.56
G9606_4270	131870	NUDT16	9.14	9.97	9.56	9.63	9.99	9.82	11.75	10.8	9.82	9.75	11.9	10.37	16.08	17.76	16.7	18.8	18.97	19.41	22.58	20.42	18.45	18.2	22.1	19.58	823	897	820	875	911	947	1085	984	809	870	895	964	9.55667	9.81333	10.9733	10.49	16.8467	19.06	20.86	19.5833	846.667	911	1011
G9606_14338	220042	DDIAS	8.36	8.1	7.45	5.01	5.47	5.14	6.76	6.97	5.32	5.68	4.76	6.02	14.72	14.43	13.03	9.78	10.39	10.16	12.98	13.18	9.99	10.6	8.83	11.36	476	464	433	292	320	296	395	415	317	333	283	358	7.97	5.20667	6.58333	5.25333	14.06	10.11	12.5067	9.80667	457.667	302.667	389.333
G9606_20741	5317	PKP1	0	0.02	0	0	0.02	0.01	0	0	0.01	0	0	0	0	0.04	0	0	0.04	0.02	0	0	0.02	0	0	0	0	2	0	0	2	1	0	0	1	0	0	0	0.00666667	0.01	0	0.00333333	0.0133333	0.02	0	0.00666667	0.666667	1	0
G9606_8876	23335	WDR7	2.87	2.67	2.71	3.43	2.87	3.3	2.99	2.93	2.87	2.94	2.66	3.21	5.04	4.76	4.74	6.7	5.45	6.53	5.75	5.55	5.4	5.48	4.94	6.05	344	326	326	414	351	404	368	361	352	363	323	398	2.75	3.2	3.04333	2.82333	4.84667	6.22667	5.78333	5.27333	332	389.667	375.667
G9606_5063	286256	LCN12	0.05	0.09	0.05	0.02	0.03	0	0	0	0.04	0.03	0.04	0	0.09	0.16	0.09	0.05	0.06	0	0	0	0.08	0.05	0.08	0	2	2	2	1	1	0	0	0	1	1	1	0	0.0633333	0.0166667	0	0.0366667	0.113333	0.0366667	0	0.07	2	0.666667	0
G9606_2508	9197	SLC33A1	6.16	6.1	6.33	10.66	9.35	10.12	12.43	12.35	11.77	10.14	10.84	12.39	10.84	10.87	11.07	20.82	17.74	20.02	23.87	23.34	22.12	18.92	20.12	23.41	320	336	344	594	532	545	696	688	679	600	585	707	6.19667	10.0433	12.39	10.9167	10.9267	19.5267	23.54	20.3867	333.333	557	697
G9606_18972	54345	SOX18	3.7	3.22	3.68	2.8	3.47	2.73	1.96	1.63	3	2.45	3.21	1.51	6.52	5.74	6.44	5.47	6.59	5.4	3.77	3.08	5.64	4.58	5.97	2.85	100	88	100	77	95	74	54	45	83	68	88	42	3.53333	3	1.7	2.88667	6.23333	5.82	3.23333	5.39667	96	82	47
G9606_12495	8608	RDH16	0.06	0.04	0.04	0.02	0	0.04	0.06	0.04	0.04	0.05	0.09	0.04	0.1	0.07	0.07	0.03	0	0.07	0.11	0.07	0.07	0.1	0.17	0.07	3	2	2	1	0	2	3	2	2	3.05	5	2	0.0466667	0.02	0.0466667	0.06	0.08	0.0333333	0.0833333	0.113333	2.33333	1	2.33333
G9606_4795	22858	ICK	6.46	6.77	6.72	9.38	8.39	9.54	9	7.52	6.71	6.87	6.75	8.54	11.38	12.05	11.75	18.32	15.93	18.86	17.28	14.21	12.61	12.82	12.53	16.13	673	715	709	996	902	1000	962	809	716	734	715	926	6.65	9.10333	8.35333	6.77667	11.7267	17.7033	15.8733	12.6533	699	966	899
G9606_14227	22977	AKR7A3	0.06	0.19	0.18	0.21	0.17	0.16	0.21	0.21	0	0.28	0.14	0.1	0.11	0.34	0.32	0.42	0.32	0.31	0.4	0.39	0	0.53	0.27	0.18	1	3	5	6	4	4	4	5	0	5	4	3	0.143333	0.18	0.173333	0.14	0.256667	0.35	0.323333	0.266667	3	4.66667	4
G9606_17998	2741	GLRA1	0	0	0	0	0.07	0	0	0	0.04	0	0	0	0	0	0	0	0.14	0	0	0	0.07	0	0	0	0	0	0	0	2	0	0	0	1	0	0	0	0	0.0233333	0	0.0133333	0	0.0466667	0	0.0233333	0	0.666667	0
G9606_23191	57176	VARS2	9.99	10.39	10.58	9.22	10.14	8.75	12.37	11.94	10.26	11.5	11.46	12.28	17.59	18.51	18.49	18	19.24	17.31	23.77	22.57	19.27	21.45	21.27	23.2	598	626	640	565	626	528	757	733	631	708	699	766	10.32	9.37	12.1967	11.0733	18.1967	18.1833	23.18	20.6633	621.333	573	752
G9606_4066	100996928	C7orf55-LUC7L2	2.61	1.3	2.46	2.56	3.54	3.83	4.93	3.42	2.1	4.93	3.67	3.13	4.6	2.31	4.3	4.99	6.73	7.57	9.48	6.46	3.94	9.2	6.81	5.91	117.87	59.08	111.7	117.47	163.56	173.32	227.27	157.87	96.87	228.01	167.86	146.27	2.12333	3.31	3.82667	3.56667	3.73667	6.43	7.28333	6.65	96.2167	151.45	177.137
G9606_4295	9077	DIRAS3	0.03	0	0	0	0.03	0	0.03	0.03	0	0	0	0	0.06	0	0	0	0.06	0	0.06	0.06	0	0	0	0	1	0	0	0	1	0	1	1	0	0	0	0	0.01	0.01	0.02	0	0.02	0.02	0.04	0	0.333333	0.333333	0.666667
G9606_17348	145773	FAM81A	0.43	0.81	0.51	1.09	0.99	0.94	1.11	1.19	1.11	1.07	0.89	1.11	0.75	1.44	0.89	2.13	1.88	1.86	2.14	2.24	2.09	2	1.66	2.11	25	49	30	65	59	55	66	72	67	66	54	67	0.583333	1.00667	1.13667	1.02333	1.02667	1.95667	2.16333	1.91667	34.6667	59.6667	68.3333
G9606_23559	10381	TUBB3	179.66	180.1	187.59	247.08	277.69	241.02	203.73	207.7	264.66	271.68	280.49	210.35	316.28	320.79	327.88	482.41	527.11	476.64	391.39	392.66	497.25	506.91	520.77	397.29	5052.32	5121.07	5303.04	7073.43	7924.87	6800.09	5837.46	5966.12	7613.87	7839.32	7997.22	6101.91	182.45	255.263	207.26	272.277	321.65	495.387	393.78	508.31	5158.81	7266.13	5968.5
G9606_14709	4620	MYH2	0.03	0.05	0.05	0.06	0.01	0.02	0.03	0.05	0.08	0.08	0.06	0.03	0.05	0.09	0.08	0.11	0.02	0.04	0.05	0.09	0.14	0.14	0.11	0.05	3	5	5	6	1	2	3	5	8	8	6	3	0.0433333	0.03	0.0366667	0.0733333	0.0733333	0.0566667	0.0633333	0.13	4.33333	3	3.66667
G9606_1050	56204	FAM214A	2.73	2.49	2.13	2.64	2.58	3.25	2.84	2.62	2.85	2.8	2.69	2.23	4.8	4.44	3.72	5.15	4.89	6.43	5.46	4.96	5.35	5.23	4.99	4.22	195	178	153	188	184	229	206	189	204	202	192	165	2.45	2.82333	2.56333	2.78	4.32	5.49	4.88	5.19	175.333	200.333	186.667
G9606_24049	728577	CNTNAP3B	0.41	0.39	0.48	0.51	0.48	0.63	0.73	0.9	0.35	0.41	0.27	0.65	0.73	0.7	0.84	0.99	0.91	1.24	1.4	1.7	0.66	0.77	0.51	1.23	44.78	42.68	52.34	55.95	53.25	68.26	80.65	99.86	38.93	45.59	29.98	73.12	0.426667	0.54	0.76	0.343333	0.756667	1.04667	1.44333	0.646667	46.6	59.1533	84.5433
G9606_31212	100463482	MTRNR2L6	15.29	16	11.92	9.34	7.73	11.43	8.12	8.65	10.99	11.77	11.81	7.26	26.91	28.51	20.84	18.23	14.68	22.6	15.59	16.34	20.64	21.96	21.92	13.72	330.58	350.16	258.58	205.32	168.55	247.79	178.52	190.54	242.93	261.27	258.67	161.51	14.4033	9.5	8.01	11.5233	25.42	18.5033	15.2167	21.5067	313.107	207.22	176.857
G9606_7021	8893	EIF2B5	12.37	11.3	12.41	9.68	9.58	10.35	10.67	10.99	11.41	10.52	11.8	9.72	21.79	20.14	21.69	18.91	18.18	20.46	20.49	20.79	21.43	19.63	21.92	18.36	534	531	548	451	458	463	496	498	544	505	555	474	12.0267	9.87	10.46	11.2433	21.2067	19.1833	19.88	20.9933	537.667	457.333	489.333
G9606_22480	79791	FBXO31	4.88	5.19	4.56	5.79	5.46	5.51	4.83	5.08	4.94	5.45	4.84	5.11	8.59	9.24	7.98	11.31	10.36	10.9	9.29	9.6	9.28	10.16	8.99	9.65	493	529	466	597	569	559	500	527	511	563	497	537	4.87667	5.58667	5.00667	5.07667	8.60333	10.8567	9.51333	9.47667	496	575	521.333
G9606_3040	7253	TSHR	0	0	0	0	0	0	0.05	0	0	0	0	0	0	0	0	0	0	0	0.11	0	0	0	0	0	0	0	0	0	0	0	1	0	0	0	0	0	0	0	0.0166667	0	0	0	0.0366667	0	0	0	0.333333
G9606_14658	6499	SKIV2L	18.8	18.86	19.98	24.03	24.12	23.57	24.46	25.25	23.61	22	23.89	25.16	33.09	33.6	34.93	46.93	45.78	46.61	46.98	47.73	44.35	41.05	44.36	47.52	1285	1271	1373	1556	1627	1539	1599	1633	1557	1476	1580	1659	19.2133	23.9067	24.9567	23.1667	33.8733	46.44	47.41	43.2533	1309.67	1574	1630.33
G9606_31488	10775	POP4	20.1	19.62	18.94	17.99	18.94	17.3	19.32	17.9	19.8	19.44	21.55	18.66	35.38	34.94	33.11	35.12	35.95	34.22	37.11	33.85	37.2	36.28	40	35.24	853	841	810	778	822	737	837	778	860	846	928	820	19.5533	18.0767	18.6267	20.2633	34.4767	35.0967	35.4	37.8267	834.667	779	811.667
G9606_13607	11152	WDR45	20.6	18.6	19.73	20.8	23.34	18.87	15.18	15.58	22.28	24.1	21.12	15.44	36.27	33.13	34.49	40.62	44.3	37.32	29.15	29.46	41.86	44.96	39.22	29.16	532.6	484.92	511	548	609	489.2	398	410	592	639	554	409	19.6433	21.0033	15.4	22.5	34.63	40.7467	29.2567	42.0133	509.507	548.733	405.667
G9606_14148	65018	PINK1	66.54	64.84	68.49	74.11	76.77	69.64	60.46	63.7	58.69	54.79	59.16	62.67	117.14	115.5	119.71	144.7	145.72	137.72	116.16	120.43	110.27	102.22	109.84	118.37	2900	2855	3008	3292	3423	3046	2691	2843	2618	2448	2617	2829	66.6233	73.5067	62.2767	57.5467	117.45	142.713	118.32	107.443	2921	3253.67	2787.67
G9606_7022	2911	GRM1	0	0	0	0	0.01	0	0	0	0	0	0	0	0	0	0	0	0.02	0	0	0	0	0	0	0	0	0	0	0	1	0	0	0	0	0	0	0	0	0.00333333	0	0	0	0.00666667	0	0	0	0.333333	0
G9606_30608	6289	SAA2	0	0.15	0	0	0	0	0	0	0	0	0.03	0	0	0.27	0	0	0	0	0	0	0	0	0.06	0	0	2.73	0	0	0	0	0	0	0	0	1	0	0.05	0	0	0.01	0.09	0	0	0.02	0.91	0	0
G9606_9726	220004	PPP1R32	0.13	0.09	0.04	0.26	0.17	0.29	0.29	0.21	0.12	0.08	0.12	0.48	0.23	0.15	0.08	0.5	0.33	0.57	0.55	0.4	0.23	0.16	0.23	0.91	3	2	1	6	4	7	7	5	3	2	3	12	0.0866667	0.24	0.326667	0.106667	0.153333	0.466667	0.62	0.206667	2	5.66667	8
G9606_3038	253143	PRR14L	3.56	3.52	3.54	6.45	6	6.76	6.61	6.29	5.2	5.08	4.94	6.76	6.26	6.27	6.18	12.6	11.38	13.38	12.7	11.89	9.77	9.49	9.17	12.77	667	669	659	1231	1143	1255	1227	1180	997	969	913	1278	3.54	6.40333	6.55333	5.07333	6.23667	12.4533	12.4533	9.47667	665	1209.67	1228.33
G9606_7385	3148	HMGB2	67.04	69.65	67.29	56.89	57.62	51.98	78.5	79.12	67.61	72.51	74.41	79.94	118.03	124.07	117.61	111.08	109.38	102.79	150.81	149.57	127.04	135.29	138.16	150.99	1593	1676	1609	1377	1386	1241	1899	1920	1644	1772	1794	1958	67.9933	55.4967	79.1867	71.51	119.903	107.75	150.457	133.497	1626	1334.67	1925.67
G9606_18700	51435	SCARA3	0.19	0.21	0.23	0.18	0.4	0.26	0.51	0.46	0.2	0.15	0.27	0.54	0.33	0.37	0.4	0.34	0.77	0.51	0.98	0.87	0.37	0.28	0.5	1.02	12.37	13.9	15.35	10.99	21.85	15	34.29	24.44	14.22	9.51	17.26	33.9	0.21	0.28	0.503333	0.206667	0.366667	0.54	0.956667	0.383333	13.8733	15.9467	30.8767
G9606_6813	10516	FBLN5	0	0	0	0	0	0	0	0.02	0	0	0	0	0	0	0	0	0	0	0	0.05	0	0	0	0	0	0	0	0	0	0	0	1	0	0	0	0	0	0	0.00666667	0	0	0	0.0166667	0	0	0	0.333333
G9606_15393	84255	SLC37A3	11.8	11.44	11.39	11.72	11.94	12.01	8.09	9.14	13.94	12.43	13.69	9.21	20.77	20.38	19.92	22.89	22.67	23.75	15.54	17.27	26.19	23.19	25.42	17.39	651	656	631	666	691	675	478	511	797	707	771	530	11.5433	11.89	8.81333	13.3533	20.3567	23.1033	16.7333	24.9333	646	677.333	506.333
G9606_12478	4241	MELTF	40.95	41.61	39.59	42.72	44.18	43.43	30.23	31.47	29.8	29.61	29.33	33.01	72.08	74.12	69.2	83.4	83.86	85.88	58.08	59.5	55.99	55.24	54.46	62.35	1892	1898	1821	2129	2166	2006	1662	1694	1464	1512	1483	1827	40.7167	43.4433	31.57	29.58	71.8	84.38	59.9767	55.23	1870.33	2100.33	1727.67
G9606_24265	5880	RAC2	123.86	121.75	126.04	101.62	103.2	95.3	115.51	117.33	72.41	69.32	71.1	117.87	218.06	216.86	220.3	198.41	195.89	188.47	221.92	221.81	136.05	129.34	132	222.62	2928	2902	2991	2444	2465	2259	2774	2829	1731	1682	1703	2868	123.883	100.04	116.903	70.9433	218.407	194.257	222.117	132.463	2940.33	2389.33	2823.67
G9606_32895	100996747	LOC100996747	35.67	56.97	54.77	110.52	64.26	44.88	68.08	75.86	70.62	72.61	65.2	111.66	62.8	101.48	95.73	215.79	121.98	88.75	130.79	143.41	132.68	135.47	121.05	210.9	222.24	361.87	334.55	692.95	373.64	278.88	422.51	470.43	447.84	467.72	407.55	688.83	49.1367	73.22	85.2	69.4767	86.67	142.173	161.7	129.733	306.22	448.49	527.257
G9606_16958	91392	ZNF502	0	0	0	0	0	0	0	0	0	0	0.02	0	0	0	0	0	0	0	0	0	0	0	0.03	0	0	0	0	0	0	0	0	0	0	0	1	0	0	0	0	0.00666667	0	0	0	0.01	0	0	0
G9606_16708	2537	IFI6	104.1	106.21	116.63	95.77	106.72	88.27	130.08	129.31	184.45	191.03	212.33	148.84	183.25	189.18	203.86	186.98	202.58	174.56	249.89	244.46	346.56	356.42	394.22	281.12	1245	1288	1389	1161	1255	1056	1571	1564	2252	2352	2564	1807	108.98	96.92	136.077	195.937	192.097	188.04	258.49	365.733	1307.33	1157.33	1647.33
G9606_16305	672	BRCA1	6.12	5.99	5.46	7.22	6.62	7.4	6.87	5.36	6.81	6.33	7.07	6.54	10.77	10.67	9.54	14.1	12.57	14.63	13.2	10.13	12.8	11.82	13.13	12.35	625	617	598	811	740	839	746	589	765	723	751	733	5.85667	7.08	6.25667	6.73667	10.3267	13.7667	11.8933	12.5833	613.333	796.667	689.333
G9606_4260	3801	KIFC3	13	15	13.72	20.03	21.88	18.16	20.51	21.79	20.63	18.69	20.48	21.85	22.89	26.71	23.98	39.1	41.54	35.92	39.41	41.2	38.75	34.87	38.03	41.27	775	885	806	1183	1290	1049	1201	1288	1204	1090	1199	1305	13.9067	20.0233	21.3833	19.9333	24.5267	38.8533	40.6267	37.2167	822	1174	1264.67
G9606_29611	84953	MICALCL	0	0.03	0.02	0.09	0.13	0.14	0.1	0.09	0.11	0.15	0.16	0.17	0	0.05	0.03	0.17	0.25	0.27	0.18	0.16	0.2	0.29	0.3	0.32	0	3	2	9	14	14	10	9	11	16	17	18	0.0166667	0.12	0.12	0.14	0.0266667	0.23	0.22	0.263333	1.66667	12.3333	12.3333
G9606_12725	101929469	TEX52	0.04	0.16	0.04	0	0	0.04	0	0.14	0	0	0	0.14	0.07	0.28	0.07	0	0	0.08	0	0.26	0	0	0	0.26	1	4	1	0	0	1	0	1	0	0	0	1	0.08	0.0133333	0.0933333	0	0.14	0.0266667	0.173333	0	2	0.333333	0.666667
G9606_6212	51085	MLXIPL	0.07	0.09	0.11	0.15	0.07	0.17	0.07	0.04	0	0.04	0.07	0	0.13	0.16	0.2	0.29	0.14	0.34	0.14	0.07	0	0.08	0.14	0	3	4	6	7	3	7	3	2	0	2	3	0	0.09	0.13	0.0366667	0.0366667	0.163333	0.256667	0.07	0.0733333	4.33333	5.66667	1.66667
G9606_18059	1141	CHRNB2	0.16	0.15	0.18	0.12	0.13	0.13	0.17	0.27	0.28	0.28	0.24	0.29	0.28	0.27	0.31	0.23	0.25	0.26	0.33	0.51	0.52	0.52	0.45	0.55	21.04	24.53	24.73	17.01	19.11	19.89	25.52	33.93	34.11	41.82	33.19	39.48	0.163333	0.126667	0.243333	0.266667	0.286667	0.246667	0.463333	0.496667	23.4333	18.67	32.9767
G9606_1682	788	SLC25A20	5.32	5.26	5.36	8.8	9.27	8.34	9.66	11.32	11.41	11.86	13.1	10.37	9.37	9.38	9.36	17.18	17.59	16.49	18.57	21.4	21.43	22.12	24.33	19.59	161	161	163	271	285	253	298	350	353	368	402	324	5.31333	8.80333	10.45	12.1233	9.37	17.0867	19.8533	22.6267	161.667	269.667	324
G9606_5535	51523	CXXC5	9.11	9.98	10.28	4.64	4.67	4.65	3.61	4.38	5.23	4.9	4.35	3.36	16.04	17.78	17.96	9.05	8.87	9.2	6.94	8.27	9.83	9.15	8.08	6.35	347	380	402	179	180	179	142	174	200	189	166	136	9.79	4.65333	3.78333	4.82667	17.26	9.04	7.18667	9.02	376.333	179.333	150.667
G9606_176	54800	KLHL24	2.75	2.76	2.71	3.14	3.14	3.41	3.67	3.48	1.91	1.83	1.59	3.86	4.85	4.92	4.73	6.13	5.97	6.75	7.05	6.57	3.6	3.42	2.96	7.3	346	351	343	409	406	435	472	450	248	241	206	507	2.74	3.23	3.67	1.77667	4.83333	6.28333	6.97333	3.32667	346.667	416.667	476.333
G9606_3984	23588	KLHDC2	11.25	11.32	10.6	12.75	13.1	13.47	12.59	13.89	9.81	11.83	11.49	11.34	19.8	20.17	18.53	24.9	24.86	26.64	24.19	26.27	18.44	22.08	21.34	21.41	330.8	339.57	313.02	387.32	394.53	398.15	380.2	416.53	295.18	357.9	342.54	347.54	11.0567	13.1067	12.6067	11.0433	19.5	25.4667	23.9567	20.62	327.797	393.333	381.423
G9606_15718	55586	MIOX	0	0	0.11	0.12	0.18	0	0.22	0.13	0.06	0.11	0	0.19	0	0	0.19	0.24	0.34	0	0.42	0.24	0.11	0.21	0	0.36	0	0	6.36	4.14	4.6	0	6.25	2	3.3	6.11	0	8.06	0.0366667	0.1	0.18	0.0566667	0.0633333	0.193333	0.34	0.106667	2.12	2.91333	5.43667
G9606_22377	84665	MYPN	5.34	5.43	5.27	9.97	9.61	10.08	11.67	10.87	11.21	9.93	10.02	11.84	9.4	9.67	9.21	19.46	18.24	19.93	22.42	20.54	21.06	18.52	18.6	22.36	478	506	477	947	899	940	1104	1034	1054	941	965	1145	5.34667	9.88667	11.46	10.3867	9.42667	19.21	21.7733	19.3933	487	928.667	1094.33
G9606_23938	101928147	FAM243A	0	0.04	0	0.28	0.02	0	0.31	0.32	0.27	0	0.1	0.12	0	0.07	0	0.55	0.04	0	0.59	0.6	0.5	0	0.19	0.23	0	0.56	0	4	0.3	0	4.38	4.57	3.84	0	1.49	1.74	0.0133333	0.1	0.25	0.123333	0.0233333	0.196667	0.473333	0.23	0.186667	1.43333	3.56333
G9606_18704	7881	KCNAB1	0.24	0.37	0.29	0.17	0.18	0.15	0.19	0.14	0.16	0.16	0.16	0.19	0.43	0.66	0.5	0.32	0.33	0.3	0.37	0.26	0.31	0.3	0.31	0.35	28.57	43.88	33.76	19.68	21.33	17.54	23.19	16.89	19.55	19.03	19.75	23	0.3	0.166667	0.173333	0.16	0.53	0.316667	0.326667	0.306667	35.4033	19.5167	21.0267
G9606_2332	5158	PDE6B	1.04	1.44	1.26	1.47	1.67	1.32	1.32	1.33	1.13	1.11	1.53	1.3	1.82	2.56	2.21	2.87	3.17	2.62	2.54	2.52	2.13	2.07	2.83	2.46	46	66	58	67	76	61	61	60	51	50	69	61	1.24667	1.48667	1.31667	1.25667	2.19667	2.88667	2.50667	2.34333	56.6667	68	60.6667
G9606_10068	642819	ZNF487	0.27	0.36	0.59	0.76	0.63	0.98	0.68	1.39	0.93	0.85	0.85	0.89	0.47	0.64	1.02	1.49	1.19	1.94	1.32	2.63	1.74	1.59	1.58	1.67	9	12	20	26	22	33	24	48	33	31	29	31	0.406667	0.79	0.986667	0.876667	0.71	1.54	1.87333	1.63667	13.6667	27	34.3333
G9606_32135	55336	FBXL8	2.62	2.45	2.49	3	2.94	2.76	3.12	2.75	2.64	1.8	2.73	3.13	4.61	4.37	4.36	5.86	5.59	5.46	6	5.2	4.95	3.35	5.08	5.91	65.86	62.44	63.05	76.91	75.01	69.68	79.98	70.58	67.84	46.37	69.72	81.11	2.52	2.9	3	2.39	4.44667	5.63667	5.70333	4.46	63.7833	73.8667	77.2233
G9606_18795	2975	GTF3C1	15.96	15.23	15.68	18.37	18.6	18.23	17.26	18.34	19.22	19.54	19.59	18.22	28.1	27.12	27.41	35.86	35.3	36.05	33.15	34.66	36.12	36.46	36.37	34.41	1921	1849	1909	2252	2310	2200	2129	2269	2368	2408	2397	2282	15.6233	18.4	17.94	19.45	27.5433	35.7367	34.0733	36.3167	1893	2254	2226.67
G9606_2305	56104	PCDHGB1	0.93	0.7	0.77	1.35	1.07	1.46	2.15	2.07	1.25	1.26	1.12	2.02	1.63	1.24	1.35	2.63	2.03	2.89	4.14	3.92	2.35	2.36	2.08	3.82	36.73	53.65	60.03	106.02	84.67	87.3	115.27	146.02	86.49	91.81	87.84	147.62	0.8	1.29333	2.08	1.21	1.40667	2.51667	3.96	2.26333	50.1367	92.6633	136.303
G9606_30763	4283	CXCL9	0	0	0	0	0	0	0.02	0	0	0	0	0.02	0	0	0	0	0	0	0.04	0	0	0	0	0.04	0	0	0	0	0	0	1	0	0	0	0	1	0	0	0.0133333	0	0	0	0.0266667	0	0	0	0.666667
G9606_17283	10208	USPL1	4.95	4.14	4.76	6.16	5.72	5.49	6.03	5.82	6.94	6.6	6.13	6.14	8.71	7.38	8.31	12.03	10.86	10.86	11.59	11	13.04	12.31	11.38	11.59	348	295	331	433	407	386	428	418	480	464	441	438	4.61667	5.79	5.99667	6.55667	8.13333	11.25	11.3933	12.2433	324.667	408.667	428
G9606_3976	1211	CLTA	129.47	138.72	122.9	115.75	126.91	101	98.77	115.11	81.23	83.2	82.31	114.87	227.92	247.09	214.82	226	240.89	199.73	189.75	217.61	152.62	155.23	152.81	216.96	2099	2226	2011	1828	2067	1623	1655	1868	1319	1370	1308	1819	130.363	114.553	109.583	82.2467	229.943	222.207	208.107	153.553	2112	1839.33	1780.67
G9606_5003	3257	HPS1	20.64	18.86	21.72	25.68	25.17	23.19	24.01	25.28	24.08	23.4	25.3	26.44	36.33	33.6	37.96	50.13	47.78	45.86	46.13	47.79	45.24	43.67	46.97	49.93	970	891	1002	1259	1217	1074	1155	1267	1144	1107	1161	1307	20.4067	24.68	25.2433	24.26	35.9633	47.9233	47.95	45.2933	954.333	1183.33	1243
G9606_14235	23765	IL17RA	4.79	4.93	4.98	5.26	4.99	5.07	4.85	4.97	5.32	5.54	5.09	5.01	8.44	8.79	8.7	10.28	9.47	10.03	9.33	9.39	10	10.34	9.44	9.46	704	731	739	789	757	748	730	749	800	833	759	766	4.9	5.10667	4.94333	5.31667	8.64333	9.92667	9.39333	9.92667	724.667	764.667	748.333
G9606_28622	548644	POLR2J3	6.11	6.29	6.13	5.96	6.15	6.52	6.82	6.5	7.23	4.74	6.11	4.9	10.75	11.21	10.71	11.64	11.68	12.89	13.09	12.29	13.58	8.84	11.34	9.25	138.56	142.72	133.54	159.46	170.87	158.6	169	167.67	162.58	122.36	162.66	134.2	6.17667	6.21	6.07333	6.02667	10.89	12.07	11.5433	11.2533	138.273	162.977	156.957
G9606_13832	56919	DHX33	16.67	16.81	16.96	16.05	14.32	16.4	9.58	9.49	19.76	18.97	19.42	9.32	29.35	29.95	29.65	31.35	27.18	32.43	18.4	17.94	37.12	35.4	36.06	17.6	1553	1597	1580	1541	1394	1548	888	889	1888	1816	1849	893	16.8133	15.59	9.46333	19.3833	29.65	30.32	17.98	36.1933	1576.67	1494.33	890
G9606_31290	10999	SLC27A4	11.4	11.44	11.8	16.13	16.69	15.04	17.3	18.56	15.05	15.58	16.75	18.92	20.08	20.38	20.63	31.5	31.69	29.74	33.23	35.08	28.27	29.06	31.1	35.74	555	569	579	796	831	726	869	921	751	781	836	961	11.5467	15.9533	18.26	15.7933	20.3633	30.9767	34.6833	29.4767	567.667	784.333	917
G9606_25336	3026	HABP2	0	0	0.02	0.02	0	0	0	0	0.02	0	0	0	0	0	0.04	0.04	0	0	0	0	0.04	0	0	0	0	0	1	1	0	0	0	0	1	0	0	0	0.00666667	0.00666667	0	0.00666667	0.0133333	0.0133333	0	0.0133333	0.333333	0.333333	0
G9606_24284	221711	SYCP2L	0	0	0	0	0.04	0	0	0.06	0	0.04	0	0.02	0	0	0	0	0.07	0	0	0.11	0	0.07	0	0.04	0	0	0	0	2	0	0	3	0	2	0	1	0	0.0133333	0.0266667	0.0133333	0	0.0233333	0.05	0.0233333	0	0.666667	1.33333
G9606_8960	148362	BROX	8.38	9.65	8.79	11.8	12.03	12.34	15.36	14.98	13.09	12.51	12.97	13.94	14.75	17.18	15.36	23.05	22.83	24.41	29.51	28.31	24.6	23.34	24.08	26.33	558.49	640.79	586.09	794.09	817.21	817.46	1047.66	1017.38	881.83	844.31	880.52	963.13	8.94	12.0567	14.76	12.8567	15.7633	23.43	28.05	24.0067	595.123	809.587	1009.39
G9606_14912	10974	ADIRF	0	0.11	0.45	0.65	0.11	0.66	0.22	0.11	0.54	0.53	0.22	0.55	0	0.19	0.78	1.28	0.22	1.31	0.42	0.21	1.01	1	0.41	1.03	0	1	4	6	1	6	2	1	5	5	2	5	0.186667	0.473333	0.293333	0.43	0.323333	0.936667	0.553333	0.806667	1.66667	4.33333	2.66667
G9606_23801	84908	FAM136A	48.38	46.47	48.63	41.55	44.16	42.58	42.41	43.93	53.36	52.07	51.8	41.41	85.17	82.78	85	81.12	83.82	84.21	81.48	83.05	100.25	97.15	96.18	78.22	1413	1370	1435	1244	1309	1252	1271	1315	1592	1563	1538	1251	47.8267	42.7633	42.5833	52.41	84.3167	83.05	80.9167	97.86	1406	1268.33	1279
G9606_6293	121214	SDR9C7	0	0	0.04	0	0	0	0	0	0	0	0.04	0	0	0	0.06	0	0	0	0	0	0	0	0.07	0	0	0	1	0	0	0	0	0	0	0	1	0	0.0133333	0	0	0.0133333	0.02	0	0	0.0233333	0.333333	0	0
G9606_6989	221322	TBC1D32	0.71	0.55	0.46	0.94	0.95	0.9	1.15	0.95	1.09	0.95	0.92	0.98	1.26	0.98	0.81	1.84	1.81	1.79	2.21	1.79	2.05	1.78	1.7	1.85	62	46	35	72	80	76	90	86	89	86	81	89	0.573333	0.93	1.02667	0.986667	1.01667	1.81333	1.95	1.84333	47.6667	76	88.3333
G9606_9698	163059	ZNF433	0.03	0.06	0.05	0	0.03	0	0	0.06	0.05	0.02	0.06	0.02	0.05	0.11	0.08	0	0.05	0	0	0.12	0.1	0.04	0.12	0.04	1	3	2	0	1	0	0	3	2	1	3	1	0.0466667	0.01	0.0266667	0.0433333	0.08	0.0166667	0.0533333	0.0866667	2	0.333333	1.33333
G9606_863	7305	TYROBP	0	0	0	0	0	0	0	0	0	0	0.14	0	0	0	0	0	0	0	0	0	0	0	0.26	0	0	0	0	0	0	0	0	0	0	0	1	0	0	0	0	0.0466667	0	0	0	0.0866667	0	0	0
G9606_17224	100132386	KRTAP4-9	1.82	0.84	1.27	1.43	1.46	0.97	0.96	1.13	1.54	1.65	1.32	1.36	3.2	1.49	2.22	2.8	2.76	1.91	1.84	2.14	2.9	3.08	2.45	2.57	30	14	21	24	24	16	16	19	26	28	22	23	1.31	1.28667	1.15	1.50333	2.30333	2.49	2.18333	2.81	21.6667	21.3333	19.3333
G9606_1652	4287	ATXN3	2.89	3.01	2.93	3.03	2.87	3.05	2.71	3.16	2.96	2.67	2.46	3.38	5.1	5.37	5.12	5.91	5.45	6.04	5.21	5.98	5.57	4.97	4.56	6.39	340	357	348	363	348	360	326	382	356	321	293	413	2.94333	2.98333	3.08333	2.69667	5.19667	5.8	5.86	5.03333	348.333	357	373.667
G9606_9875	79716	NPEPL1	12.57	12.26	12.79	13.9	14.4	13.37	13.91	13.09	13.44	14.07	14.58	13.29	22.13	21.85	22.36	27.14	27.34	26.44	26.72	24.74	25.25	26.26	27.06	25.1	443	438	455	500	519	474	501	473	486	510	522	485	12.54	13.89	13.43	14.03	22.1133	26.9733	25.52	26.19	445.333	497.667	486.333
G9606_24191	10061	ABCF2	52.42	53.82	54.14	55.09	57.35	53.59	54.44	58.1	60.72	60.11	60.68	56.53	92.28	95.85	94.63	107.55	108.87	105.99	104.59	109.84	114.08	112.15	112.67	106.78	2500	2591	2630	2619	2790	2517	2632	2784	2936	2932	2939	2750	53.46	55.3433	56.3567	60.5033	94.2533	107.47	107.07	112.967	2573.67	2642	2722
G9606_34756	23641	LDOC1	64.12	66.01	67.32	76.36	73.31	70.34	88.57	91.36	81.33	89.18	85.58	94.75	112.87	117.58	117.66	149.09	139.16	139.1	170.15	172.72	152.81	166.4	158.89	178.95	1470	1531	1549	1781	1697	1617	2066	2136	1907	2099	1988	2235	65.8167	73.3367	91.56	85.3633	116.037	142.45	173.94	159.367	1516.67	1698.33	2145.67
G9606_3709	285172	FAM126B	3.61	3.78	3.38	4.25	3.65	4.21	3.96	4.01	3.99	4	3.6	4.14	6.36	6.74	5.91	8.29	6.92	8.33	7.6	7.59	7.49	7.46	6.68	7.82	583.98	614	550	658	607	637	614	641	658	634	580	628	3.59	4.03667	4.03667	3.86333	6.33667	7.84667	7.67	7.21	582.66	634	627.667
G9606_10912	57010	CABP4	0.03	0.04	0.02	0.03	0.03	0.05	0.06	0.03	0.06	0.01	0.01	0.06	0.05	0.08	0.03	0.06	0.06	0.09	0.11	0.06	0.11	0.03	0.03	0.11	2	3.01	1.14	3.07	2	3	4	2	4	1	1.01	4.01	0.03	0.0366667	0.05	0.0266667	0.0533333	0.07	0.0933333	0.0566667	2.05	2.69	3.33667
G9606_13386	140885	SIRPA	2.9	3.03	3.05	2.58	2.05	2.23	2.72	3.19	2.4	2.09	2.05	2.95	5.11	5.4	5.33	5.04	3.89	4.4	5.23	6.03	4.51	3.89	3.81	5.57	196.57	205.77	204.01	178.96	144	150.42	184.94	214.26	162.88	145.97	143.93	208.75	2.99333	2.28667	2.95333	2.18	5.28	4.44333	5.61	4.07	202.117	157.793	202.65
G9606_16381	10642	IGF2BP1	28.8	28.25	28.93	31.01	29.43	31.13	40.55	38.87	32.19	30.08	31.12	40.03	50.7	50.32	50.56	60.55	55.87	61.57	77.91	73.49	60.49	56.13	57.79	75.61	4302	4259	4370	4731	4541	4671	6207	5969	4929	4606	4728	6228	28.66	30.5233	39.8167	31.13	50.5267	59.33	75.67	58.1367	4310.33	4647.67	6134.67
G9606_14631	353274	ZNF445	1.79	2.17	2.14	1.86	1.98	2.17	2.96	3.03	1.54	1.72	1.54	2.88	3.14	3.86	3.74	3.63	3.76	4.29	5.69	5.72	2.89	3.21	2.86	5.44	267	312	326	289	314	322	434	457	223	249	232	433	2.03333	2.00333	2.95667	1.6	3.58	3.89333	5.61667	2.98667	301.667	308.333	441.333
G9606_22483	91975	ZNF300	1.81	1.85	1.38	2	1.95	2.19	1.74	2.25	2.06	2.39	2.41	2.23	3.19	3.29	2.42	3.9	3.71	4.33	3.34	4.26	3.87	4.45	4.48	4.2	99	102	77	111	112	119	97	126	115	135	136	127	1.68	2.04667	2.07333	2.28667	2.96667	3.98	3.93333	4.26667	92.6667	114	116.667
G9606_6376	170589	GPHA2	0	0	0	0	0	0.05	0	0.1	0	0	0	0	0	0	0	0	0	0.1	0	0.18	0	0	0	0	0	0	0	0	0	1	0	1	0	0	0	0	0	0.0166667	0.0333333	0	0	0.0333333	0.06	0	0	0.333333	0.333333
G9606_9024	221154	MICU2	12.37	12.04	12.43	9.87	10.28	11.86	14.77	13.35	11.15	11.33	11.45	14.58	21.78	21.45	21.73	19.26	19.51	23.45	28.38	25.23	20.96	21.13	21.25	27.54	383	375	388	312	323	369	465	427	353	360.01	358	467	12.28	10.67	14.2333	11.31	21.6533	20.74	27.05	21.1133	382	334.667	453
G9606_8308	54965	PIGX	6.08	6.03	6	4.06	3.87	4.14	8.65	8.36	7.1	7	7.14	8.83	10.7	10.74	10.49	7.93	7.35	8.2	16.62	15.8	13.33	13.07	13.25	16.67	305.58	306	304	207.93	200	209	444	430	365	361	364	460	6.03667	4.02333	8.61333	7.08	10.6433	7.82667	16.3633	13.2167	305.193	205.643	444.667
G9606_15063	83937	RASSF4	3.71	3.72	3.89	3.61	3.66	3.07	2.66	2.74	1.74	1.47	1.51	2.74	6.53	6.62	6.8	7.05	6.95	6.07	5.1	5.19	3.27	2.74	2.8	5.18	165	161	169	156	163	137	119	125	77	71	69	135	3.77333	3.44667	2.71333	1.57333	6.65	6.69	5.15667	2.93667	165	152	126.333
G9606_19117	54810	GIPC2	0.42	0.4	0.4	0.2	0.18	0.15	0.27	0.2	0.22	0.33	0.28	0.29	0.75	0.72	0.7	0.39	0.34	0.3	0.51	0.38	0.4	0.62	0.53	0.56	25	24	24	12	11	9	16	12	13	20	17	18	0.406667	0.176667	0.253333	0.276667	0.723333	0.343333	0.483333	0.516667	24.3333	10.6667	15.3333
G9606_18568	29965	CDIP1	16.27	14.58	16.82	22.36	22.03	20.3	20.8	20.3	22.49	23.95	21.69	21.27	28.65	25.97	29.41	43.65	41.81	40.15	39.96	38.38	42.25	44.69	40.27	40.17	733	664	764	1027	1015	918	957	937	1038	1106	992	993	15.89	21.5633	20.79	22.71	28.01	41.87	39.5033	42.4033	720.333	986.667	962.333
G9606_671	400499	LOC400499	0.19	0.2	0.22	0.18	0.24	0.14	0.2	0.14	0.19	0.16	0.15	0.19	0.33	0.36	0.38	0.35	0.46	0.29	0.38	0.27	0.36	0.3	0.29	0.36	26	26	26	30	38	24	33	22	24	25	23	27	0.203333	0.186667	0.176667	0.166667	0.356667	0.366667	0.336667	0.316667	26	30.6667	27.3333
G9606_11310	84100	ARL6	2.3	2.64	2.18	1.81	1.71	1.68	1.91	2.06	2.46	2.35	2.42	2.2	4.05	4.69	3.82	3.54	3.25	3.32	3.67	3.9	4.62	4.38	4.49	4.16	168	193	160	133	128	118	140	148	181	170	174	164	2.37333	1.73333	2.05667	2.41	4.18667	3.37	3.91	4.49667	173.667	126.333	150.667
G9606_30195	257364	SNX33	11.19	11.34	11.28	12.75	11.22	12.12	9.87	10.59	9.93	9.93	10.08	10.59	19.7	20.2	19.72	24.9	21.3	23.96	18.97	20.02	18.65	18.53	18.72	20	599	613	609	696	616	651	539	581	544	545	548	586	11.27	12.03	10.35	9.98	19.8733	23.3867	19.6633	18.6333	607	654.333	568.667
G9606_7864	317649	EIF4E3	0.48	0.45	0.51	0.44	0.31	0.38	0.39	0.24	0.1	0.2	0.28	0.33	0.85	0.81	0.89	0.85	0.59	0.75	0.75	0.46	0.19	0.38	0.52	0.63	37	34	40	33	29	31	31	23	9	15	24	34	0.48	0.376667	0.32	0.193333	0.85	0.73	0.613333	0.363333	37	31	29.3333
G9606_14782	29803	REPIN1	26.3	28.74	29.13	25.15	25.12	24.01	23.44	24.22	28.8	27.03	27	25.23	46.3	51.19	50.92	49.09	47.67	47.47	45.03	45.79	54.1	50.43	50.12	47.66	1359	1492	1510	1334	1334	1259	1263	1300	1543	1461	1441	1385	28.0567	24.76	24.2967	27.61	49.47	48.0767	46.16	51.55	1453.67	1309	1316
G9606_12389	10905	MAN1A2	6.71	6.57	6.77	7.38	5.57	7.24	9.85	8.53	8.38	8.58	8.35	8.96	11.82	11.71	11.83	14.42	10.58	14.33	18.93	16.13	15.74	16.01	15.51	16.92	860	847	857	942	803	913	1134	1068	1083	1097	1081	1109	6.68333	6.73	9.11333	8.43667	11.7867	13.11	17.3267	15.7533	854.667	886	1103.67
G9606_3576	1577	CYP3A5	0.43	0.14	0.25	0.07	0.18	0.27	0.25	0.3	0.33	0.21	0.2	0.21	0.76	0.25	0.44	0.14	0.34	0.53	0.47	0.56	0.61	0.39	0.37	0.39	12	4	9	2	6	8	7	10	10	6	6	7	0.273333	0.173333	0.253333	0.246667	0.483333	0.336667	0.473333	0.456667	8.33333	5.33333	8
G9606_26648	388585	HES5	1.26	0.79	1.14	0.34	0.2	0.33	0.39	0.2	0.58	0.39	0.69	0.4	2.22	1.41	1.99	0.67	0.38	0.65	0.75	0.37	1.1	0.72	1.28	0.75	26	18	24	7	4	7	8	4	12	8	14	9	1.06333	0.29	0.33	0.553333	1.87333	0.566667	0.623333	1.03333	22.6667	6	7
G9606_25037	646799	ZAR1L	0	0	0	0	0	0	0.06	0	0	0	0	0	0	0	0	0	0	0	0.11	0	0	0	0	0	0	0	0	0	0	0	1	0	0	0	0	0	0	0	0.02	0	0	0	0.0366667	0	0	0	0.333333
G9606_11129	10487	CAP1	279.8	273.21	273.93	265.91	271.91	263.46	266.42	265.85	271.45	274.94	263.89	261.41	492.57	486.63	478.79	519.18	516.13	521	511.83	502.59	510	512.99	489.94	493.73	12806	12674	12657	12496	12761	12107	12480	12506	12761	12914	12286	12463	275.647	267.093	264.56	270.093	485.997	518.77	502.717	504.31	12712.3	12454.7	12483
G9606_8560	10656	KHDRBS3	3	2.49	2.91	3.04	3.12	2.69	3.02	3.8	3.54	3.26	2.88	3.43	5.28	4.44	5.09	5.93	5.92	5.32	5.81	7.18	6.64	6.07	5.34	6.47	94	76	75	91	84	78	97	116	109	91	86	99	2.8	2.95	3.41667	3.22667	4.93667	5.72333	6.48667	6.01667	81.6667	84.3333	104
G9606_3283	91949	COG7	5.52	5.32	5.19	6.2	5.98	5.34	6.38	6.32	7.8	6.86	7.64	7.36	9.72	9.48	9.07	12.1	11.35	10.57	12.26	11.95	14.66	12.8	14.18	13.9	269	264	256	309	300	260	319	315	389	342	378	371	5.34333	5.84	6.68667	7.43333	9.42333	11.34	12.7033	13.88	263	289.667	335
G9606_10330	9258	MFHAS1	3.16	2.45	2.69	4.41	3.55	4.15	4.2	4.1	4.71	4.39	4.34	4.4	5.56	4.36	4.7	8.62	6.74	8.21	8.07	7.74	8.86	8.19	8.07	8.31	319	248	271	444	368	413	422	420	476	446	442	451	2.76667	4.03667	4.23333	4.48	4.87333	7.85667	8.04	8.37333	279.333	408.333	431
G9606_13267	3868	KRT16	0	0	0	0.04	0	0	0	0	0.04	0	0	0	0	0	0	0.07	0	0	0	0	0.07	0	0	0	0	0	0	1	0	0	0	0	1	0	0	0	0	0.0133333	0	0.0133333	0	0.0233333	0	0.0233333	0	0.333333	0
G9606_19941	440073	IQSEC3	0.02	0.02	0	0	0	0	0	0.02	0	0	0	0	0.03	0.03	0	0	0	0	0	0.04	0	0	0	0	1	1	0	0	0	0	0	1	0	0	0	0	0.0133333	0	0.00666667	0	0.02	0	0.0133333	0	0.666667	0	0.333333
G9606_4591	83707	TRPT1	16.67	16.02	17.16	15.56	17.7	11.27	13.99	15.52	16.2	15.3	15.83	13.5	29.34	28.53	29.99	30.38	33.6	22.29	26.87	29.33	30.44	28.55	29.4	25.5	235	231	249	224	248	165	205	229	232	229	236	193	16.6167	14.8433	14.3367	15.7767	29.2867	28.7567	27.2333	29.4633	238.333	212.333	209
G9606_8549	79148	MMP28	1.29	1.13	1.05	1.43	2.14	1.94	1.69	1.7	0.96	0.86	1	1.3	2.27	2.02	1.84	2.8	4.06	3.84	3.24	3.22	1.81	1.6	1.86	2.45	26	25	20	32	43	43	35	35	18	16	20	26	1.15667	1.83667	1.56333	0.94	2.04333	3.56667	2.97	1.75667	23.6667	39.3333	32
G9606_4464	284370	ZNF615	2.62	2.1	2.52	2.97	3	3.49	4.05	4.13	3.7	3.74	4.05	4.02	4.61	3.74	4.41	5.8	5.69	6.89	7.78	7.82	6.95	6.99	7.52	7.59	178	146	173	206	210	237	283	289	257	259	280	285	2.41333	3.15333	4.06667	3.83	4.25333	6.12667	7.73	7.15333	165.667	217.667	285.667
G9606_12208	25851	TECPR1	5.65	5.36	6.12	6.96	7.3	6.39	6.94	6.21	6.74	7.44	6.65	7.04	9.94	9.55	10.69	13.59	13.85	12.64	13.34	11.74	12.66	13.87	12.35	13.3	542	524	598	642	706	618	670	606	658	680	654	617	5.71	6.88333	6.73	6.94333	10.06	13.36	12.7933	12.96	554.667	655.333	631
G9606_8339	4161	MC5R	0	0.05	0	0	0	0.05	0	0.05	0.1	0.14	0.05	0	0	0.09	0	0	0	0.1	0	0.09	0.18	0.27	0.09	0	0	1	0	0	0	1	0	1	2	3	1	0	0.0166667	0.0166667	0.0166667	0.0966667	0.03	0.0333333	0.03	0.18	0.333333	0.333333	0.333333
G9606_6889	26038	CHD5	0.11	0.13	0.13	0.42	0.42	0.45	0.3	0.33	0.59	0.54	0.51	0.34	0.19	0.22	0.22	0.81	0.8	0.89	0.58	0.62	1.11	1	0.94	0.65	18	21	21	70	72	75	51	56	100	91	85	59	0.123333	0.43	0.323333	0.546667	0.21	0.833333	0.616667	1.01667	20	72.3333	55.3333
G9606_8191	79792	GSDMD	21.68	22.29	21.82	19.9	21.02	18.81	19.2	21.69	23.89	23.16	23.35	21.56	38.17	39.71	38.13	38.86	39.9	37.2	36.89	41.01	44.89	43.22	43.35	40.72	636	670	637	596	626	556	572	646	716	687	692	650	21.93	19.91	20.8167	23.4667	38.67	38.6533	39.54	43.82	647.667	592.667	622.667
G9606_16110	26152	ZNF337	6.29	5.33	5.7	9.66	10.62	9.8	10.97	10.62	9.7	9.75	9.44	11.16	11.07	9.5	9.96	18.85	20.15	19.37	21.07	20.08	18.22	18.2	17.53	21.07	394	344	372	652	682	693.91	777	732	655	671	609	777	5.77333	10.0267	10.9167	9.63	10.1767	19.4567	20.74	17.9833	370	675.97	762
G9606_14879	5739	PTGIR	10.59	10.47	9.31	13.7	15.46	13.9	9.69	11.41	13.6	15.68	15.22	10.12	18.64	18.65	16.28	26.75	29.35	27.48	18.61	21.57	25.56	29.26	28.26	19.11	382.09	391.91	346.36	517.75	569.95	500.21	355.48	420.37	502.08	574.84	550.75	372.58	10.1233	14.3533	10.4067	14.8333	17.8567	27.86	19.7633	27.6933	373.453	529.303	382.81
G9606_11849	2108	ETFA	49.15	53.7	51.76	45.38	53.37	47.57	47.6	47.74	56.23	54.14	49.51	49.43	86.52	95.65	90.46	88.59	101.3	94.07	91.45	90.25	105.64	101.01	91.92	93.37	1012	1117	1073	951	1105	982	995	1004	1179	1148	1034	1047	51.5367	48.7733	48.2567	53.2933	90.8767	94.6533	91.69	99.5233	1067.33	1012.67	1015.33
G9606_6525	374969	SVBP	9.32	10.41	8.3	5.96	6.88	5.41	9.85	8.52	5.13	5.95	5.89	10.15	16.41	18.55	14.5	11.63	13.07	10.7	18.93	16.11	9.64	11.1	10.94	19.18	105	119	93	68	76	61	112	97	59	69	67	116	9.34333	6.08333	9.50667	5.65667	16.4867	11.8	18.0733	10.56	105.667	68.3333	108.333
G9606_33879	26648	OR7E24	1.72	1.57	0.93	0.91	1.26	1.19	0.98	1.17	1.1	1.42	1.7	0.97	3.03	2.79	1.62	1.78	2.4	2.35	1.88	2.22	2.07	2.64	3.16	1.83	26	24	14	14	19	18	15	18	17	22	26	15	1.40667	1.12	1.04	1.40667	2.48	2.17667	1.97667	2.62333	21.3333	17	16
G9606_24595	633	BGN	3	4.22	4.37	4.45	3.62	4.07	4.23	3.98	4.89	5.24	5.11	4.35	5.28	7.51	7.63	8.69	6.88	8.06	8.13	7.52	9.18	9.78	9.49	8.22	120	168	171	180	148	162	170	159	196	213	205	175	3.86333	4.04667	4.18667	5.08	6.80667	7.87667	7.95667	9.48333	153	163.333	168
G9606_9219	8533	COPS3	56.82	57.29	54.67	47.97	51.41	48.63	55.53	53.25	56.63	53.54	56.14	53.29	100.02	102.05	95.57	93.66	97.59	96.16	106.67	100.68	106.4	99.9	104.22	100.65	1630	1666	1586	1406	1487	1399	1645	1553	1667	1583	1641	1573	56.26	49.3367	54.0233	55.4367	99.2133	95.8033	102.667	103.507	1627.33	1430.67	1590.33
G9606_17171	57153	SLC44A2	43.37	45	43.88	48.76	50.75	44.15	64.79	65.26	65.83	65.14	65.5	64.69	76.34	80.15	76.7	95.2	96.34	87.31	124.47	123.37	123.68	121.53	121.61	122.18	2419	2532	2478	2772	2904	2472	3694	3714	3762	3730	3700	3730	44.0833	47.8867	64.9133	65.49	77.73	92.95	123.34	122.273	2476.33	2716	3712.67
G9606_3742	221806	VWDE	0.04	0.06	0.03	0.05	0.03	0.04	0.04	0.08	0.1	0.14	0.06	0.03	0.08	0.1	0.04	0.1	0.06	0.08	0.07	0.14	0.19	0.26	0.12	0.06	4	5	2	4	3	3	3	6	8	13	5	3	0.0433333	0.04	0.05	0.1	0.0733333	0.08	0.09	0.19	3.66667	3.33333	4
G9606_9895	79109	MAPKAP1	48.81	48.59	47.92	48.54	50.98	50.19	46.27	46.81	53.91	50.75	51.71	43.46	85.93	86.54	83.76	94.77	96.76	99.26	88.89	88.5	101.29	94.69	96.01	82.09	1912	1887	1931	2172	2290	2184	1828	1898	2256	2143	2237	1856	48.44	49.9033	45.5133	52.1233	85.41	96.93	86.4933	97.33	1910	2215.33	1860.67
G9606_15914	9766	SUSD6	2.6	3.01	3.08	3.8	3.63	3.63	4.45	4.43	4.74	4.21	3.85	4.23	4.58	5.36	5.38	7.42	6.9	7.18	8.55	8.37	8.91	7.86	7.15	7.98	237	277	283	353	339	332	415	414	442	393	356	400	2.89667	3.68667	4.37	4.26667	5.10667	7.16667	8.3	7.97333	265.667	341.333	409.667
G9606_7931	5669	PSG1	3.13	2.97	2.97	2.36	2.38	2.04	0.88	0.93	1.05	0.94	1.12	0.77	5.51	5.29	5.2	4.62	4.53	4.03	1.7	1.76	1.98	1.76	2.08	1.46	100.64	101.84	98.62	80.72	79.98	67.75	30.01	32.02	37.07	32.96	38.38	27.12	3.02333	2.26	0.86	1.03667	5.33333	4.39333	1.64	1.94	100.367	76.15	29.7167
G9606_5492	147179	WIPF2	7.54	8.4	7.78	11.39	10.19	11.6	9.67	9.11	9.84	9.67	9.41	9.87	13.27	14.96	13.6	22.25	19.35	22.94	18.58	17.23	18.48	18.04	17.47	18.64	781	875	818	1193	1086	1193	1001	949	1039	1034	971	1044	7.90667	11.06	9.55	9.64	13.9433	21.5133	18.15	17.9967	824.667	1157.33	998
G9606_20007	285643	KIF4B	0.03	0	0	0.04	0.01	0	0.03	0	0.01	0	0.03	0.01	0.05	0	0	0.08	0.03	0	0.05	0	0.02	0	0.05	0.02	2	0	0	3	1	0	2	0	1	0	2	1	0.01	0.0166667	0.0133333	0.0133333	0.0166667	0.0366667	0.0233333	0.0233333	0.666667	1.33333	1
G9606_29414	3421	IDH3G	71.35	69.56	75.12	67.39	70.95	63.3	68.43	69.99	64.93	65.76	66.35	70.45	125.6	123.89	131.31	131.59	134.67	125.18	131.47	132.31	121.99	122.7	123.2	133.05	1687	1656	1778	1613.99	1678	1489	1632	1676	1564	1587	1579	1709	72.01	67.2133	69.6233	65.68	126.933	130.48	132.277	122.63	1707	1593.66	1672.33
G9606_1908	79712	GTDC1	6.66	5.68	5.96	6.51	6.78	6.21	7.17	7.23	5.48	5.77	5.37	6.98	11.73	10.12	10.42	12.72	12.88	12.29	13.78	13.66	10.3	10.77	9.97	13.18	327	287	283	317	345	299	346	347	268	284	257	335	6.1	6.5	7.12667	5.54	10.7567	12.63	13.54	10.3467	299	320.333	342.667
G9606_3641	9187	SLC24A1	0.73	0.67	0.68	1.74	1.53	1.36	1.36	2.07	1.69	1.73	1.8	1.69	1.28	1.2	1.18	3.4	2.91	2.69	2.62	3.91	3.18	3.22	3.35	3.2	65.09	59.07	56.58	160.43	132.06	116.48	117.31	162.75	147.17	154.98	141.08	164.85	0.693333	1.54333	1.70667	1.74	1.22	3	3.24333	3.25	60.2467	136.323	148.303
G9606_19272	5516	PPP2CB	56.25	58.5	56.2	48.16	48.23	45.35	45.21	45.68	45.24	46.79	47.89	46.75	99.03	104.2	98.23	94.02	91.55	89.69	86.86	86.37	85	87.3	88.91	88.29	1778	1869	1787	1550	1551	1438	1457	1476	1463	1517	1535	1526	56.9833	47.2467	45.88	46.64	100.487	91.7533	87.1733	87.07	1811.33	1513	1486.33
G9606_9048	338773	TMEM119	0.11	0.04	0	0	0.11	0	0	0.02	0.02	0	0.02	0.02	0.2	0.08	0	0	0.21	0	0	0.04	0.04	0	0.04	0.04	5	2	0	0	5	0	0	1	1	0	1	1	0.05	0.0366667	0.0133333	0.0133333	0.0933333	0.07	0.0266667	0.0266667	2.33333	1.66667	0.666667
G9606_2780	80055	PGAP1	1.39	1.4	1.26	1.72	1.43	1.71	3.17	3.23	1.99	1.78	1.85	2.86	2.44	2.5	2.2	3.36	2.71	3.39	6.09	6.1	3.74	3.32	3.43	5.4	261	266	242	334	281	327	616	610	367	347	331	566	1.35	1.62	3.08667	1.87333	2.38	3.15333	5.86333	3.49667	256.333	314	597.333
G9606_3295	222256	CDHR3	0.24	0.27	0.17	0.3	0.16	0.2	0.15	0.24	0.12	0.11	0.09	0.26	0.43	0.47	0.3	0.59	0.31	0.4	0.3	0.46	0.23	0.21	0.16	0.49	25	28	19	30	19	22	18	26	14	12	10	30	0.226667	0.22	0.216667	0.106667	0.4	0.433333	0.416667	0.2	24	23.6667	24.6667
G9606_18716	6726	SRP9	178.22	180.27	170.41	144.46	149.55	137.19	157.42	156.06	190.16	182.34	178.82	159.57	313.74	321.09	297.86	282.04	283.87	271.3	302.43	295.03	357.27	340.21	332	301.39	4207	4303	4047	3484	3584	3255	3796	3765	4599	4428	4287	3891	176.3	143.733	157.683	183.773	310.897	279.07	299.617	343.16	4185.67	3441	3817.33
G9606_14612	7043	TGFB3	0.43	0.51	0.46	0.14	0.39	0.19	0.27	0.41	0.56	0.37	0.45	0.3	0.76	0.91	0.81	0.27	0.73	0.37	0.52	0.77	1.04	0.69	0.83	0.56	25	30	27	8	23	9	16	24	33	22	26	18	0.466667	0.24	0.326667	0.46	0.826667	0.456667	0.616667	0.853333	27.3333	13.3333	19.3333
G9606_1086	9564	BCAR1	118.02	115.16	118.86	119.41	119.2	108.47	122.98	128.57	113.43	113.62	110.69	131.57	207.76	205.12	207.76	233.15	226.27	214.51	236.27	243.06	213.11	212	205.5	248.49	6634	6556	6754	6913	6940	6209	7153	7502	6549	6599	6427	7772	117.347	115.693	127.707	112.58	206.88	224.643	242.607	210.203	6648	6687.33	7475.67
G9606_12119	54902	TTC19	15.57	15.21	14.64	15.78	15.45	17.35	6.04	6.43	17.2	17.53	18.11	7.05	27.41	27.09	25.58	30.81	29.32	34.31	11.6	12.15	32.32	32.71	33.63	13.31	845	858	821	833	899	940	311	358	951.83	972	1001	390	15.14	16.1933	6.50667	17.6133	26.6933	31.48	12.3533	32.8867	841.333	890.667	353
G9606_25707	1829	DSG2	5.89	5.74	6.17	10.01	9.14	11.39	10.76	11.45	8.88	8.98	9.3	10.28	10.37	10.23	10.78	19.54	17.34	22.52	20.66	21.64	16.68	16.76	17.27	19.42	585	573	619	907	854	986	999	1058	850	853	825	941	5.93333	10.18	10.83	9.05333	10.46	19.8	20.5733	16.9033	592.333	915.667	999.333
G9606_10788	79837	PIP4K2C	21.79	21.42	20.58	20.94	20.19	21.48	15.33	15.13	20.63	19.99	19.28	16.01	38.35	38.15	35.97	40.89	38.32	42.48	29.45	28.61	38.76	37.3	35.79	30.24	1158	1149	1104	1136	1102	1147	833	825	1123	1092	1026	881	21.2633	20.87	15.49	19.9667	37.49	40.5633	29.4333	37.2833	1137	1128.33	846.333
G9606_14487	54941	RNF125	0.27	0.35	0.26	0.26	0.18	0.28	0.36	0.36	0.2	0.19	0.29	0.31	0.48	0.62	0.45	0.51	0.33	0.56	0.7	0.67	0.38	0.35	0.53	0.59	27	27	26	26	18	21	31	24	20	19	29	27	0.293333	0.24	0.343333	0.226667	0.516667	0.466667	0.653333	0.42	26.6667	21.6667	27.3333
G9606_5634	9771	RAPGEF5	0.29	0.22	0.21	0.23	0.24	0.3	0.24	0.37	0.23	0.25	0.2	0.21	0.51	0.39	0.36	0.45	0.45	0.59	0.46	0.7	0.43	0.47	0.38	0.39	32	25	23	26	28	33	28	43	27	29	23	24	0.24	0.256667	0.273333	0.226667	0.42	0.496667	0.516667	0.426667	26.6667	29	31.6667
G9606_737	54212	SNTG1	0	0	0	0	0	0.02	0	0	0	0	0	0.03	0	0	0	0	0	0.03	0	0	0	0	0	0.06	0	0	0	0	0	1	0	0	0	0	0	1	0	0.00666667	0.01	0	0	0.01	0.02	0	0	0.333333	0.333333
G9606_25647	219833	C11orf45	0.98	0.92	1.08	1.7	1.19	1.38	1.18	1.26	0.89	1.07	1.04	1	1.72	1.63	1.89	3.32	2.26	2.74	2.27	2.38	1.67	1.99	1.94	1.88	59	56	66	104	74	84	73	78	55	66	64	62	0.993333	1.42333	1.14667	1	1.74667	2.77333	2.17667	1.86667	60.3333	87.3333	71
G9606_14704	55315	SLC29A3	1.52	1.18	1.49	1.52	1.38	1.68	1.92	1.77	1.4	1.46	1.24	1.89	2.68	2.1	2.6	2.96	2.62	3.32	3.69	3.34	2.64	2.72	2.3	3.57	56	44	55	58	53	62	73	67	53	55	47	72	1.39667	1.52667	1.86	1.36667	2.46	2.96667	3.53333	2.55333	51.6667	57.6667	70.6667
G9606_3202	58493	INIP	5.39	5.41	6.25	2.85	3.33	3.2	4.97	4.87	3.48	3.19	3.65	4.81	9.49	9.64	10.92	5.57	6.32	6.33	9.55	9.21	6.54	5.95	6.78	9.08	371	377	436	201	235	222	351	346	246	226	256	344	5.68333	3.12667	4.88333	3.44	10.0167	6.07333	9.28	6.42333	394.667	219.333	347
G9606_11443	117245	HRASLS5	0.04	0.02	0.02	0	0	0.02	0.02	0	0	0	0.02	0.02	0.08	0.04	0.04	0	0	0.04	0.04	0	0	0	0.04	0.04	2	1	1	0	0	1	1	0	0	0	1	1	0.0266667	0.00666667	0.0133333	0.00666667	0.0533333	0.0133333	0.0266667	0.0133333	1.33333	0.333333	0.666667
G9606_10069	56907	SPIRE1	8.6	8.61	8.95	10.55	9.44	11.34	11.03	10.61	15.27	14.95	14.92	9.99	15.13	15.33	15.65	20.6	17.92	22.42	21.19	20.06	28.7	27.9	27.7	18.88	756	760	798	940	861	1008	969	961	1384	1368	1351	917	8.72	10.4433	10.5433	15.0467	15.37	20.3133	20.0433	28.1	771.333	936.333	949
G9606_24439	167227	DCP2	3.56	3.82	3.48	3.47	2.93	3.27	8.23	8.36	2.63	2.77	2.48	8.5	6.27	6.81	6.08	6.78	5.57	6.46	15.81	15.8	4.94	5.16	4.61	16.05	548	596	542	550	472	506	1301	1324	416	438	391	1366	3.62	3.22333	8.36333	2.62667	6.38667	6.27	15.8867	4.90333	562	509.333	1330.33
G9606_7497	84864	RIOX2	15.81	16.33	17.05	17.35	19.09	20.25	20.37	20.75	16.6	13.12	15.59	18.89	27.84	29.09	29.81	33.88	36.23	40.04	39.13	39.23	31.19	24.48	28.95	35.67	942.42	1023.44	955.74	971.6	1066.09	1014.97	1004.93	1048.62	725.72	735.58	720.01	1030.6	16.3967	18.8967	20.0033	15.1033	28.9133	36.7167	38.01	28.2067	973.867	1017.55	1028.05
G9606_2531	4221	MEN1	26.47	25.02	25.98	27	25.07	24.33	24.72	24.76	26.54	26.25	24.89	26.4	46.59	44.56	45.4	52.72	47.58	48.12	47.49	46.81	49.86	48.98	46.22	49.86	1220	1173	1222	1264	1183	1134	1168	1180	1267	1248	1186	1261	25.8233	25.4667	25.2933	25.8933	45.5167	49.4733	48.0533	48.3533	1205	1193.67	1203
G9606_7275	83872	HMCN1	0.02	0.04	0.04	0.08	0.05	0.08	0.18	0.18	0.1	0.09	0.09	0.19	0.03	0.06	0.06	0.16	0.09	0.16	0.36	0.34	0.19	0.16	0.17	0.35	5	11	11	22	16	25	56	57	31	28	29	58	0.0333333	0.07	0.183333	0.0933333	0.05	0.136667	0.35	0.173333	9	21	57
G9606_4157	90338	ZNF160	0.03	0	0.01	0	0	0	0	0	0	0	0	0	0.05	0	0.03	0	0	0	0	0	0	0	0	0	1	0	1	0	0	0	0	0	0	0	0	0	0.0133333	0	0	0	0.0266667	0	0	0	0.666667	0	0
G9606_1006	3621	ING1	5.28	5.29	4.45	4.68	4.15	4.2	4.39	3.97	5.04	5.15	4.35	4.49	9.29	9.42	7.77	9.13	7.87	8.31	8.43	7.5	9.46	9.61	8.07	8.48	191.97	187.83	169.74	176.76	166.93	158.22	165.37	148	182.63	185.53	169.98	169.51	5.00667	4.34333	4.28333	4.84667	8.82667	8.43667	8.13667	9.04667	183.18	167.303	160.96
G9606_19526	7764	ZNF217	24.28	24.9	24.13	28.8	25.79	29.27	29.11	29.14	28.93	28.84	27.61	28.41	42.74	44.36	42.17	56.23	48.96	57.89	55.93	55.08	54.35	53.82	51.27	53.66	2369	2463	2379	2882	2615	2886	2927	2938	2908	2892	2753	2902	24.4367	27.9533	28.8867	28.46	43.09	54.36	54.89	53.1467	2403.67	2794.33	2922.33
G9606_11775	10454	TAB1	9.59	9.24	9.49	15.64	16.38	14.65	14.63	14.69	13.43	13.77	14.15	15.07	16.89	16.45	16.58	30.54	31.09	28.98	28.1	27.77	25.22	25.7	26.27	28.46	509	495	506	845	888	780	779	793	727	746	759	825	9.44	15.5567	14.7967	13.7833	16.64	30.2033	28.11	25.73	503.333	837.667	799
G9606_1010	5636	PRPSAP2	16.53	16.18	16.4	11.78	11.76	13.78	13.8	16.04	17.25	15.47	15.27	13.45	29.11	28.81	28.67	23	22.32	27.26	26.51	30.33	32.41	28.87	28.34	25.41	528	520	522	379	378	433	442	519	552	499	488	438	16.37	12.44	14.43	15.9967	28.8633	24.1933	27.4167	29.8733	523.333	396.667	466.333
G9606_29167	1592	CYP26A1	0	0	0	0	0	0	0.03	0	0	0	0	0	0	0	0	0	0	0	0.06	0	0	0	0	0	0	0	0	0	0	0	1	0	0	0	0	0	0	0	0.01	0	0	0	0.02	0	0	0	0.333333
G9606_32196	6990	DYNLT3	16.5	17.43	16.11	19.1	19.13	17.75	18.71	17.6	13.29	13.37	13.63	16.87	29.05	31.05	28.16	37.29	36.31	35.1	35.95	33.28	24.97	24.95	25.3	31.87	592	632	582	698	700	639	685	646	488	492	496	626	16.68	18.66	17.7267	13.43	29.42	36.2333	33.7	25.0733	602	679	652.333
G9606_18792	3680	ITGA9	0	0.04	0.01	0.03	0.03	0.02	0	0.01	0.01	0	0.01	0.01	0	0.08	0.03	0.06	0.06	0.03	0	0.03	0.03	0	0.03	0.03	0	3	1	2	2	1	0	1	1	0	1	1	0.0166667	0.0266667	0.00666667	0.00666667	0.0366667	0.05	0.02	0.02	1.33333	1.66667	0.666667
G9606_4449	8570	KHSRP	66.58	69.43	68.08	73.4	68.82	72.22	79.46	78.79	88.46	89.56	90.9	82.08	117.21	123.66	119	143.31	130.63	142.83	152.66	148.96	166.21	167.1	168.76	155.03	4361	4549	4482	4723	4570	4573	5129	5018	5729	5886	5843	5354	68.03	71.48	80.11	89.64	119.957	138.923	152.217	167.357	4464	4622	5167
G9606_6982	51559	NT5DC3	2.19	2.24	2.26	4.19	4.32	3.68	5.05	4.43	3.19	3.28	3.17	5.2	3.86	3.98	3.95	8.18	8.19	7.28	9.71	8.37	6	6.13	5.88	9.82	255.99	256.02	251	475.56	512.01	417	579.27	520	379.89	396	362.01	625.01	2.23	4.06333	4.89333	3.21333	3.93	7.88333	9.3	6.00333	254.337	468.19	574.76
G9606_1477	11259	FILIP1L	3.97	3.91	4.48	7.17	6.38	6.78	5.27	5.24	7.06	6.99	6.47	5.08	7	6.96	7.83	14	12.12	13.41	10.12	9.91	13.26	13.04	12.01	9.59	216	216	246	398	356	370	293	292	394	390	358	287	4.12	6.77667	5.19667	6.84	7.26333	13.1767	9.87333	12.77	226	374.667	290.667
G9606_7084	5894	RAF1	24.2	24.31	23.11	23.52	23.59	24.16	19.26	18.02	18.9	18.13	19.24	19.24	42.6	43.29	40.39	45.92	44.78	47.77	37	34.08	35.5	33.83	35.72	36.34	1276	1300	1232	1265	1298	1294	1041	982	1017	997	1051	1068	23.8733	23.7567	18.84	18.7567	42.0933	46.1567	35.8067	35.0167	1269.33	1285.67	1030.33
G9606_1574	54566	EPB41L4B	2.03	2.08	2.11	2.5	2.16	1.77	2.57	2.27	1.37	1.02	1.04	2.41	3.57	3.7	3.69	4.88	4.09	3.5	4.93	4.29	2.57	1.9	1.94	4.56	136	141	143	171	149	119	176	156	94	70	71	168	2.07333	2.14333	2.41667	1.14333	3.65333	4.15667	4.59333	2.13667	140	146.333	166.667
G9606_23391	55970	GNG12	71.72	74.75	70.25	73.26	72.77	78.2	81.85	81.38	71.8	70.71	68.82	81.17	126.25	133.14	122.8	143.03	138.13	154.65	157.24	153.84	134.89	131.92	127.77	153.32	5302	5578	5247	5537	5544	5809	6196	6183	5439	5358	5172	6238	72.24	74.7433	81.4667	70.4433	127.397	145.27	154.8	131.527	5375.67	5630	6205.67
G9606_12175	4072	EPCAM	0.15	0.4	0.26	0.32	0.47	0.07	0.14	0.29	0.25	0.29	0.47	0.36	0.26	0.71	0.45	0.63	0.89	0.14	0.28	0.54	0.47	0.53	0.87	0.67	4	11	7	9	13	2	4	8	7	8	13	10	0.27	0.286667	0.263333	0.336667	0.473333	0.553333	0.496667	0.623333	7.33333	8	7.33333
G9606_5951	55268	ECHDC2	10.11	9.35	10.44	9.46	9.55	7.58	11.72	11.22	9.15	8.96	9.78	10.3	17.79	16.66	18.24	18.47	18.13	14.99	22.52	21.21	17.18	16.72	18.16	19.45	325	311	334	333	291	272	405	394	316	313	303	356	9.96667	8.86333	11.08	9.29667	17.5633	17.1967	21.06	17.3533	323.333	298.667	385
G9606_1670	1742	DLG4	11.74	11.6	11.88	12.84	12.31	11.65	15.34	15.92	13.68	13.76	13.39	16.35	20.67	20.66	20.77	25.06	23.37	23.03	29.46	30.1	25.7	25.67	24.85	30.88	636	645	639	734	689	657	858	899	783	787	756	943	11.74	12.2667	15.87	13.61	20.7	23.82	30.1467	25.4067	640	693.333	900
G9606_11584	727909	GOLGA8Q	0	0.06	0.06	0	0.1	0	0.05	0	0	0	0	0.07	0	0.11	0.11	0	0.19	0	0.1	0	0	0	0	0.13	0	1.84	1.93	0	3.15	0	1.66	0	0	0	0	2.12	0.04	0.0333333	0.04	0	0.0733333	0.0633333	0.0766667	0	1.25667	1.05	1.26
G9606_1254	23274	CLEC16A	6.54	6.77	7.04	7.89	7.64	7.94	7.74	7.29	8.75	8.2	8.1	8.07	11.51	12.06	12.31	15.41	14.5	15.69	14.86	13.79	16.43	15.3	15.04	15.24	660	694	710	849	853	791	831	811	895	804	821	854	6.78333	7.82333	7.7	8.35	11.96	15.2	14.63	15.59	688	831	832
G9606_9750	93986	FOXP2	0.05	0	0	0.01	0	0.01	0	0	0.01	0	0.02	0.01	0.08	0	0	0.02	0	0.02	0	0	0.02	0	0.03	0.02	1	0	0	1	0	1	0	0	1	0	2	1	0.0166667	0.00666667	0.00333333	0.01	0.0266667	0.0133333	0.00666667	0.0166667	0.333333	0.666667	0.333333
G9606_26240	10521	DDX17	59.59	60.94	60.38	65.6	63.7	64.22	61.56	63.62	68.5	67.12	69.06	62.82	104.9	108.55	105.54	128.08	120.91	127.01	118.27	120.27	128.7	125.24	128.23	118.64	4802	4958	4914	5393	5287	5197	5076	5261	5652	5542	5654	5261	60.3033	64.5067	62.6667	68.2267	106.33	125.333	119.06	127.39	4891.33	5292.33	5199.33
G9606_17944	6385	SDC4	26.09	26.09	24.97	42.71	44.77	41.98	47.96	51.13	62.36	63.23	63.24	50.6	45.94	46.46	43.64	83.38	84.98	83.02	92.13	96.66	117.16	117.98	117.41	95.57	1116	1126	1075	1860	1957	1801	2092	2237	2729	2772	2744	2241	25.7167	43.1533	49.8967	62.9433	45.3467	83.7933	94.7867	117.517	1105.67	1872.67	2190
G9606_10818	57713	SFMBT2	0.35	0.26	0.24	0.22	0.2	0.24	0.34	0.3	0.14	0.11	0.1	0.27	0.61	0.46	0.42	0.43	0.39	0.47	0.65	0.57	0.27	0.21	0.19	0.51	47	35	32	30	28	32	46	41	20	15	14	38	0.283333	0.22	0.303333	0.116667	0.496667	0.43	0.576667	0.223333	38	30	41.6667
G9606_24185	100131094	DPP9-AS1	0.13	0.13	0.16	0.28	0.18	0.19	0.2	0.09	0.05	0.16	0.1	0.05	0.23	0.22	0.27	0.54	0.35	0.38	0.39	0.17	0.09	0.29	0.19	0.09	6.54	6.43	7.97	14.32	9.54	9.7	10.47	4.63	2.4	8.16	5.25	2.39	0.14	0.216667	0.113333	0.103333	0.24	0.423333	0.216667	0.19	6.98	11.1867	5.83
G9606_26434	158747	MOSPD2	6.49	7.44	7.25	9.47	9.54	10	11.53	10.55	8.23	9.04	8.51	10.31	11.43	13.24	12.67	18.49	18.11	19.77	22.15	19.94	15.47	16.86	15.8	19.47	305	343	347	455	453	480	563	506	406	437	415	500	7.06	9.67	10.7967	8.59333	12.4467	18.79	20.52	16.0433	331.667	462.667	523
G9606_9371	64785	GINS3	3.97	4.57	3.31	4.69	4.97	4.53	4.35	4.33	5.08	4.52	5.04	3.71	7	8.14	5.79	9.16	9.42	8.95	8.36	8.19	9.54	8.43	9.36	7.02	146	169	122	173	185	166	163	161	188	169	187	140	3.95	4.73	4.13	4.88	6.97667	9.17667	7.85667	9.11	145.667	174.667	154.667
G9606_4303	10544	PROCR	75.43	72.06	76.55	70.84	69.61	62.37	62.93	65.17	91.59	92.71	95.33	64.58	132.79	128.35	133.8	138.31	132.13	123.34	120.91	123.2	172.09	172.99	176.99	121.98	1723	1689	1719	1528	1593	1375	1416	1456	2091	2030	2021	1416	74.68	67.6067	64.2267	93.21	131.647	131.26	122.03	174.023	1710.33	1498.67	1429.33
G9606_30903	5453	POU3F1	0	0.02	0	0	0	0.02	0.04	0	0	0	0	0	0	0.04	0	0	0	0.04	0.08	0	0	0	0	0	0	1	0	0	0	1	2	0	0	0	0	0	0.00666667	0.00666667	0.0133333	0	0.0133333	0.0133333	0.0266667	0	0.333333	0.333333	0.666667
G9606_19747	28984	RGCC	0.62	1.39	1.38	2.73	2.44	2.42	1.77	1.3	1.23	1.83	1.98	0.82	1.09	2.48	2.41	5.33	4.63	4.78	3.4	2.46	2.32	3.41	3.67	1.55	11	25	23	50	42	41	32	22	21	32	34	14	1.13	2.53	1.29667	1.68	1.99333	4.91333	2.47	3.13333	19.6667	44.3333	22.6667
G9606_20943	2063	NR2F6	45.64	44.87	46.4	31.05	34.94	31.51	16.06	17.48	41.14	39.5	40.75	17.21	80.35	79.92	81.1	60.62	66.32	62.32	30.85	33.05	77.3	73.69	75.67	32.5	1311	1303	1340	908	1019	908	470	513	1209	1164	1187	510	45.6367	32.5	16.9167	40.4633	80.4567	63.0867	32.1333	75.5533	1318	945	497.667
G9606_6119	3842	TNPO1	51.18	51.44	50.89	57.73	50.49	64.65	61.88	59.08	39.73	41.36	40.83	61.4	90.1	91.63	88.95	112.72	95.84	127.85	118.88	111.68	74.64	77.17	75.8	115.96	6853	7101	7021	7637	7162	8249	7983	7798	4493	4590	4485	7949	51.17	57.6233	60.7867	40.64	90.2267	112.137	115.507	75.87	6991.67	7682.67	7910
G9606_2476	9788	MTSS1	9.96	9.22	10.07	16.59	15.89	17.5	9.29	9.24	8.71	8.95	8.65	8.64	17.53	16.43	17.61	32.39	30.17	34.61	17.84	17.47	16.37	16.7	16.06	16.31	834	779	850	1409	1364	1465	794	789	743	762	736	748	9.75	16.66	9.05667	8.77	17.19	32.39	17.2067	16.3767	821	1412.67	777
G9606_35994	2810	SFN	89.4	92.33	89.72	93.01	102.96	93.07	86.61	80.82	120.6	125.59	119.81	83.55	157.39	164.46	156.82	181.6	195.45	184.05	166.38	152.79	226.59	234.32	222.44	157.81	1817	1899	1828	1922	2105	1896	1789	1673	2506	2621	2466	1744	90.4833	96.3467	83.66	122	159.557	187.033	158.993	227.783	1848	1974.33	1735.33
G9606_32762	10536	P3H3	24.57	27.04	25.29	20.99	23.5	20.14	31.51	30.71	28.09	27.69	28.21	34.22	43.26	48.15	44.2	40.99	44.61	39.82	60.53	58.05	52.78	51.66	52.38	64.63	1076	1196	1116	937	1053	885	1409	1377	1259	1243	1254	1552	25.6333	21.5433	32.1467	27.9967	45.2033	41.8067	61.07	52.2733	1129.33	958.333	1446
G9606_4426	201176	ARHGAP27	5	5.04	5.19	3.87	4.22	4.5	4.01	3.81	5.12	4.66	4.36	4.14	8.8	8.99	9.08	7.56	8	8.9	7.71	7.19	9.62	8.69	8.1	7.81	311	325	332	262	275	286	265	256	325	299	286	281	5.07667	4.19667	3.98667	4.71333	8.95667	8.15333	7.57	8.80333	322.667	274.333	267.333
G9606_4216	2868	GRK4	0.08	0.26	0.2	0.36	0.18	0.26	0.17	0.18	0.34	0.35	0.31	0.29	0.14	0.47	0.35	0.7	0.34	0.52	0.33	0.34	0.64	0.66	0.57	0.55	2	8	7	13	6	9	6	6	10	11	9	8	0.18	0.266667	0.213333	0.333333	0.32	0.52	0.406667	0.623333	5.66667	9.33333	6.66667
G9606_35048	147407	SLC25A52	0	0.05	0	0	0	0	0	0	0	0	0	0	0	0.1	0	0	0	0	0	0	0	0	0	0	0	1	0	0	0	0	0	0	0	0	0	0	0.0166667	0	0	0	0.0333333	0	0	0	0.333333	0	0
G9606_3273	7068	THRB	1.16	1.03	1.18	2.32	1.85	2.26	2.56	2.84	2.44	2.43	2.4	2.31	2.05	1.83	2.06	4.52	3.5	4.46	4.91	5.36	4.59	4.53	4.45	4.36	135	121	136	246	211	236	267	301	274	281	251	256	1.12333	2.14333	2.57	2.42333	1.98	4.16	4.87667	4.52333	130.667	231	274.667
G9606_13353	58511	DNASE2B	0	0	0	0	0	0	0	0.07	0	0	0	0	0	0	0	0	0	0	0	0.12	0	0	0	0	0	0	0	0	0	0	0	1	0	0	0	0	0	0	0.0233333	0	0	0	0.04	0	0	0	0.333333
G9606_5284	5089	PBX2	30.84	30.93	30.63	40.5	40.01	39.56	45.67	42.77	46.67	46.1	45.41	45.27	54.29	55.08	53.54	79.07	75.96	78.24	87.73	80.85	87.69	86.02	84.31	85.51	1640	1661	1643	2196	2183	2112	2482	2331	2541	2513	2452	2497	30.8	40.0233	44.57	46.06	54.3033	77.7567	84.6967	86.0067	1648	2163.67	2436.67
G9606_30771	51663	ZFR	24.84	24.15	24.02	28.7	26.92	29.11	30.85	30.01	29.58	29.09	27.5	29.81	43.72	43.02	41.99	56.03	51.09	57.56	59.26	56.73	55.58	54.28	51.06	56.31	1980	1944	1934	2334	2210	2330	2516	2455	2415	2376	2227	2470	24.3367	28.2433	30.2233	28.7233	42.91	54.8933	57.4333	53.64	1952.67	2291.33	2480.33
G9606_16850	28983	TMPRSS11E	0.03	0.12	0.03	0	0	0.03	0.03	0.03	0.03	0.03	0	0	0.06	0.22	0.05	0	0	0.06	0.06	0.06	0.06	0.06	0	0	1	4	1	0	0	1	1	1	1	1	0	0	0.06	0.01	0.02	0.02	0.11	0.02	0.04	0.04	2	0.333333	0.666667
G9606_18630	27242	TNFRSF21	3.07	3.17	4.09	3.59	3.26	3.35	4.44	4.46	4.83	4.62	4.45	4.86	5.4	5.64	7.14	7.01	6.19	6.63	8.52	8.42	9.08	8.62	8.26	9.18	186	194	250	222	203	204	275	277	282	283	274	306	3.44333	3.4	4.58667	4.63333	6.06	6.61	8.70667	8.65333	210	209.667	286
G9606_27146	200916	RPL22L1	13.34	11.91	12.28	14.28	12.46	14.79	15.83	17.22	18.23	17.99	19.45	16.76	23.49	21.21	21.47	27.89	23.65	29.24	30.41	32.55	34.24	33.57	36.11	31.66	420	379	389	458	399	467	508	554	587	581	621	545	12.51	13.8433	16.6033	18.5567	22.0567	26.9267	31.54	34.64	396	441.333	535.667
G9606_13783	8559	PRPF18	7.39	8.56	7.61	6.45	7.57	7.94	9.06	7.88	8.31	8.09	7.68	9.49	13.01	15.24	13.31	12.6	14.37	15.71	17.41	14.9	15.61	15.1	14.27	17.92	268.6	332.88	315.99	288.44	303.73	318.44	383.77	341.88	294.42	306.51	297.53	391.01	7.85333	7.32	8.81	8.02667	13.8533	14.2267	16.7433	14.9933	305.823	303.537	372.22
G9606_3153	10628	TXNIP	72.27	73.32	71.39	102.07	107.78	102.94	134.18	129.57	49.89	48.58	48.15	127.89	127.23	130.6	124.79	199.28	204.58	203.58	257.79	244.96	93.73	90.63	89.4	241.55	3535	3620	3520	5088	5399	5050	6702	6491	2497	2431	2391	6480	72.3267	104.263	130.547	48.8733	127.54	202.48	248.1	91.2533	3558.33	5179	6557.67
G9606_16753	4066	LYL1	0.19	0.36	0.24	0.06	0.18	0.24	0.12	0.16	0.14	0.13	0.17	0.19	0.34	0.63	0.43	0.12	0.35	0.48	0.22	0.29	0.26	0.24	0.31	0.35	13.32	14.31	7	3.41	8.84	11.69	5.19	8.78	4	4.79	9.47	6.54	0.263333	0.16	0.156667	0.146667	0.466667	0.316667	0.286667	0.27	11.5433	7.98	6.83667
G9606_23428	10858	CYP46A1	0.11	0.03	0.03	0.03	0.08	0	0	0.04	0.03	0.05	0	0.04	0.2	0.05	0.05	0.06	0.16	0	0	0.07	0.05	0.1	0	0.07	4	1	1	1	3	0	0	1	1	2	0	1	0.0566667	0.0366667	0.0266667	0.0266667	0.1	0.0733333	0.0466667	0.05	2	1.33333	0.666667
G9606_14774	2844	GPR21	0.01	0.04	0	0	0.04	0.01	0.01	0	0	0	0.04	0	0.02	0.07	0	0	0.07	0.01	0.01	0	0	0	0.07	0	2	1	0	0	1	1	1	0	0	0	1	0	0.0166667	0.0166667	0.00333333	0.0133333	0.03	0.0266667	0.00333333	0.0233333	1	0.666667	0.333333
G9606_1322	81847	RNF146	6.32	5.45	5.1	6.08	6.77	6.85	5.91	5.86	6.45	5.8	6.86	6.17	11.13	9.71	8.92	11.88	12.85	13.54	11.35	11.07	12.11	10.82	12.74	11.65	287.91	249.41	229.01	306.32	326.29	351.03	324.02	324.84	301.44	288.72	322.92	327.46	5.62333	6.56667	5.98	6.37	9.92	12.7567	11.3567	11.89	255.443	327.88	325.44
G9606_34074	4759	NEU2	0	0	0	0	0	0	0.06	0	0	0	0	0	0	0	0	0	0	0	0.11	0	0	0	0	0	0	0	0	0	0	0	1	0	0	0	0	0	0	0	0.02	0	0	0	0.0366667	0	0	0	0.333333
G9606_6715	5047	PAEP	0	0.09	0	0	0	0	0	0	0	0	0	0	0	0.15	0	0	0	0	0	0	0	0	0	0	0	1	0	0	0	0	0	0	0	0	0	0	0.03	0	0	0	0.05	0	0	0	0.333333	0	0
G9606_30789	2303	FOXC2	3.42	4.57	4.26	3.47	3.41	3.48	4.2	3.9	4.63	5.34	4.63	4.7	6.02	8.14	7.45	6.77	6.47	6.89	8.08	7.37	8.69	9.97	8.6	8.88	91	123	114	94	92	93	114	106	126	146	125	129	4.08333	3.45333	4.26667	4.86667	7.20333	6.71	8.11	9.08667	109.333	93	116.333
G9606_5234	84896	ATAD1	16.41	17.43	15.1	19.21	13.04	17.01	16.11	16.83	25.14	24.15	21.99	18.71	28.88	31.05	26.39	37.5	24.76	33.64	30.95	31.81	47.23	45.06	40.82	35.34	821	931	863	808	851	863	793	850	1110	1112	1131	855	16.3133	16.42	17.2167	23.76	28.7733	31.9667	32.7	44.37	871.667	840.667	832.667
G9606_13236	23545	ATP6V0A2	1.94	2.01	2.44	1.88	1.99	2.65	2.38	2.27	2.76	2.04	2.73	2.33	3.41	3.57	4.27	3.68	3.78	5.23	4.57	4.3	5.18	3.8	5.06	4.4	181	164	202	152	157	182	169	157	195	140	181	174	2.13	2.17333	2.32667	2.51	3.75	4.23	4.42333	4.68	182.333	163.667	166.667
G9606_20791	10079	ATP9A	3.68	3.7	3.62	6.31	5.88	6.58	5.99	5.77	5.83	5.67	5.73	5.98	6.47	6.59	6.33	12.33	11.16	13.01	11.5	10.91	10.96	10.57	10.63	11.3	477	484	475	836	788	857	795	769	775	753	755	808	3.66667	6.25667	5.91333	5.74333	6.46333	12.1667	11.2367	10.72	478.667	827	790.667
G9606_7318	11282	MGAT4B	71.15	70.7	70.73	94.16	101.68	87.74	81.75	81.99	86.27	85.5	91.42	87.81	125.25	125.92	123.62	183.85	193.01	173.52	157.05	155.01	162.08	159.53	169.74	165.85	2843	2804	2858	3778	4110	3508	3318	3355	3543	3506	3712	3614	70.86	94.5267	83.85	87.73	124.93	183.46	159.303	163.783	2835	3798.67	3429
G9606_27912	388969	C2orf68	7.02	7.4	7.16	12.43	12.05	12.31	11.47	11.09	10.04	11.13	10.65	10.99	12.36	13.19	12.52	24.26	22.87	24.34	22.04	20.96	18.86	20.77	19.77	20.76	370	382	394	685	691	688	662	655	577	601	569	650	7.19333	12.2633	11.1833	10.6067	12.69	23.8233	21.2533	19.8	382	688	655.667
G9606_9401	7174	TPP2	14.22	15.28	14.97	13.34	13.19	13.85	15.4	15.01	16.12	15.55	16.57	15.83	25.03	27.21	26.16	26.05	25.04	27.39	29.58	28.37	30.28	29.02	30.77	29.9	1244.97	1317	1306.98	1148	1175.99	1176.98	1363.99	1321	1424.98	1362.99	1422.99	1415	14.8233	13.46	15.4133	16.08	26.1333	26.16	29.2833	30.0233	1289.65	1166.99	1366.66
G9606_23753	5764	PTN	0.11	0	0.04	0	0.04	0	0.11	0.04	0.04	0.04	0.04	0	0.19	0	0.06	0	0.07	0	0.21	0.07	0.07	0.07	0.07	0	3	0	1	0	1	0	3	1	1	1	1	0	0.05	0.0133333	0.05	0.04	0.0833333	0.0233333	0.0933333	0.07	1.33333	0.333333	1.33333
G9606_2382	261734	NPHP4	4.02	3.8	3.9	3.96	4.3	4.19	3.54	3.85	3.14	3.49	3.8	3.75	7.08	6.77	6.82	7.72	8.17	8.29	6.8	7.28	5.9	6.51	7.06	7.08	320	312	317	329	364	350	294	313	266	282	309	314	3.90667	4.15	3.71333	3.47667	6.89	8.06	7.05333	6.49	316.333	347.667	307
G9606_9460	6372	CXCL6	0.15	0.19	0.19	0.11	0	0.08	0.15	0.3	0.75	0.37	0.26	0.26	0.27	0.34	0.33	0.22	0	0.15	0.29	0.57	1.4	0.69	0.49	0.49	4	5	5	3	0	2	4	8	20	10	7	7	0.176667	0.0633333	0.236667	0.46	0.313333	0.123333	0.45	0.86	4.66667	1.66667	6.33333
G9606_30709	2342	FNTB	5.77	6.45	6.57	5.35	5.39	4.95	4.19	3.58	4.47	3.12	4.61	3.71	10.16	11.49	11.49	10.45	10.24	9.79	8.04	6.76	8.39	5.81	8.56	7.01	267.34	302	307	252.8	256	230.37	198.21	169.85	211.82	148.06	217	178.21	6.26333	5.23	3.82667	4.06667	11.0467	10.16	7.27	7.58667	292.113	246.39	182.09
G9606_4274	51434	ANAPC7	29	30.18	27.54	22.86	25.58	21.83	31.87	31.81	32.16	30.63	31.38	32.34	51.05	53.76	48.13	44.63	48.55	43.17	61.23	60.14	60.43	57.14	58.27	61.08	1164	1201	1098	918	1040	854	1258	1283	1297	1224	1267	1316	28.9067	23.4233	32.0067	31.39	50.98	45.45	60.8167	58.6133	1154.33	937.333	1285.67
G9606_12963	222663	SCUBE3	0.34	0.51	0.37	0.25	0.33	0.2	0.51	0.44	0.22	0.28	0.19	0.53	0.59	0.92	0.64	0.5	0.63	0.4	0.97	0.83	0.42	0.53	0.35	0.99	44	68	49	34	45	27	68	59	29.96	38	25	72	0.406667	0.26	0.493333	0.23	0.716667	0.51	0.93	0.433333	53.6667	35.3333	66.3333
G9606_15805	79729	SH3D21	4.02	3.56	4.03	3.82	2.2	2.73	2.45	2.02	2.12	2.05	2.2	2.36	7.09	6.34	7.04	7.45	4.18	5.41	4.71	3.83	3.99	3.83	4.09	4.47	197	187	200	184	119	149	120	105	104	107	119	114	3.87	2.91667	2.27667	2.12333	6.82333	5.68	4.33667	3.97	194.667	150.667	113
G9606_32674	375061	FAM89A	7.43	8.99	8.04	6.55	6.68	6.22	6.97	7.12	6.14	5.83	5.69	8.55	13.08	16.02	14.06	12.79	12.68	12.3	13.39	13.46	11.53	10.87	10.56	16.15	174	213	189	156	158	146	166	170	147	140	135	206	8.15333	6.48333	7.54667	5.88667	14.3867	12.59	14.3333	10.9867	192	153.333	180.667
G9606_29957	138716	RPP25L	8.16	8.76	9.64	13.91	10.82	10.76	11.93	12.21	11.27	11.79	12.6	13.45	14.37	15.6	16.85	27.16	20.55	21.28	22.91	23.09	21.18	21.99	23.39	25.41	119	127	142	195	147	153	169	169	165	168	179	192	8.85333	11.83	12.53	11.8867	15.6067	22.9967	23.8033	22.1867	129.333	165	176.667
G9606_34710	79628	SH3TC2	0.48	0.4	0.46	0.64	0.61	0.69	0.46	0.52	0.68	0.59	0.72	0.46	0.84	0.71	0.81	1.24	1.16	1.36	0.89	0.98	1.27	1.11	1.34	0.87	219	185	215	298	290	318	218	245	318	279	337	221	0.446667	0.646667	0.48	0.663333	0.786667	1.25333	0.913333	1.24	206.333	302	228
G9606_2265	64434	NOM1	5.32	5.87	5.65	8.54	8.02	8.18	8.92	8.51	7.92	7.04	7.53	8.58	9.36	10.45	9.87	16.67	15.22	16.17	17.14	16.09	14.88	13.13	13.98	16.21	543	583	582	779	822	824	812	816	750	710	724	821	5.61333	8.24667	8.67	7.49667	9.89333	16.02	16.48	13.9967	569.333	808.333	816.333
G9606_20816	8736	MYOM1	0.01	0	0.04	0.02	0	0	0.04	0.01	0.02	0.02	0.04	0.02	0.02	0	0.07	0.04	0	0	0.07	0.02	0.04	0.04	0.07	0.04	1	0	4	2	0	0	3	1	1	1	2	2	0.0166667	0.00666667	0.0233333	0.0266667	0.03	0.0133333	0.0433333	0.05	1.66667	0.666667	2
G9606_22469	55813	UTP6	39.01	39.32	38.53	38.95	43.33	40	40.98	40.09	42.28	41.97	42.18	40.33	68.68	70.03	67.35	76.04	82.25	79.11	78.73	75.79	79.44	78.31	78.3	76.18	1295	1320	1289	1319	1467	1335	1388	1361	1437	1431	1423	1385	38.9533	40.76	40.4667	42.1433	68.6867	79.1333	76.9	78.6833	1301.33	1373.67	1378
G9606_9611	51304	ZDHHC3	32.39	32.82	32.43	28.68	27.3	27.22	26.81	27.57	31.3	32.11	30.09	29.34	57.02	58.46	56.68	56.01	51.82	53.84	51.5	52.13	58.81	59.92	55.86	55.41	1644.99	1672	1745	1539	1498	1437.12	1471	1456	1605	1679	1584	1612	32.5467	27.7333	27.9067	31.1667	57.3867	53.89	53.0133	58.1967	1687.33	1491.37	1513
G9606_19993	400668	PRSS57	0	0	0	0.06	0	0	0.06	0	0	0	0	0	0	0	0	0.12	0	0	0.12	0	0	0	0	0	0	0	0	1	0	0	1	0	0	0	0	0	0	0.02	0.02	0	0	0.04	0.04	0	0	0.333333	0.333333
G9606_5072	5217	PFN2	329.59	350.47	343.35	290.97	295.23	296.26	310.48	308.97	259.58	266.1	261.61	310.93	580.22	624.25	600.14	568.11	560.4	585.87	596.47	584.11	487.71	496.49	485.7	587.27	9836	10566	10310	8867	8973	8885	9465	9479	8098	8334	8088	9639	341.137	294.153	310.127	262.43	601.537	571.46	589.283	489.967	10237.3	8908.33	9527.67
G9606_16104	29780	PARVB	17.25	16.06	17.9	21.14	20.82	19.5	14.28	14.51	22.6	22.05	22.9	15.24	30.38	28.6	31.28	41.28	39.51	38.55	27.43	27.43	42.47	41.14	42.52	28.78	468	435	486	581	571	531	394	400	624	612	629	426	17.07	20.4867	14.6767	22.5167	30.0867	39.78	27.88	42.0433	463	561	406.667
G9606_8407	285671	RNF180	0.04	0.04	0.04	0.07	0.04	0.02	0.07	0.11	0.05	0.11	0	0.18	0.08	0.07	0.07	0.14	0.07	0.04	0.14	0.2	0.09	0.2	0	0.33	5	4	5	2	1	2	4	10	6	4	0	6	0.04	0.0433333	0.12	0.0533333	0.0733333	0.0833333	0.223333	0.0966667	4.66667	1.66667	6.66667
G9606_5295	6335	SCN9A	0.26	0.16	0.25	0.37	0.24	0.41	0.43	0.43	0.38	0.41	0.33	0.52	0.45	0.29	0.43	0.72	0.45	0.81	0.82	0.82	0.71	0.77	0.61	0.98	36	27	30	53	41	55	54	61	54	53	43	67	0.223333	0.34	0.46	0.373333	0.39	0.66	0.873333	0.696667	31	49.6667	60.6667
G9606_23891	57151	LYZL6	0	0.07	0	0	0	0	0	0	0	0	0	0	0	0.13	0	0	0	0	0	0	0	0	0	0	0	1	0	0	0	0	0	0	0	0	0	0	0.0233333	0	0	0	0.0433333	0	0	0	0.333333	0	0
G9606_11418	9452	ITM2A	0.49	1.08	0.71	0.64	0.57	0.59	0.57	1.04	0.4	0.93	0.47	1.16	0.86	1.93	1.25	1.26	1.09	1.16	1.1	1.97	0.75	1.74	0.88	2.19	14	32	21	19	17	17	17	31	12	28	14	35	0.76	0.6	0.923333	0.6	1.34667	1.17	1.75333	1.12333	22.3333	17.6667	27.6667
G9606_19292	5961	PRPH2	0	0	0	0.01	0	0.02	0	0	0	0	0	0.02	0	0	0	0.02	0	0.04	0	0	0	0	0	0.04	0	0	0	1	0	2	0	0	0	0	0	1	0	0.01	0.00666667	0	0	0.02	0.0133333	0	0	1	0.333333
G9606_12149	25996	REXO2	102.66	109.82	104.55	81.7	80.89	80.4	93.17	94.45	94.7	88.34	88.55	83.86	180.72	195.61	182.73	159.52	153.55	158.99	179	178.56	177.92	164.82	164.4	158.4	1803	1953	1838	1458	1422	1415	1661	1687	1700	1594	1574	1509	105.677	80.9967	90.4933	90.53	186.353	157.353	171.987	169.047	1864.67	1431.67	1619
G9606_17378	112268233	LOC112268233	0.18	0.05	0.16	0.05	0.03	0.08	0.1	0.1	0.26	0.15	0.16	0.15	0.32	0.09	0.27	0.1	0.05	0.16	0.2	0.19	0.48	0.29	0.29	0.29	7	2	6	2	1	3	4	4	10	6	6	6	0.13	0.0533333	0.116667	0.19	0.226667	0.103333	0.226667	0.353333	5	2	4.66667
G9606_9248	54929	TMEM161A	30.83	30.28	29.59	37.08	38.09	32.4	36.75	39.89	39.37	37.52	40.25	39.91	54.27	53.94	51.71	72.4	72.31	64.06	70.59	75.4	73.97	70.01	74.73	75.37	889	874	853	1079	1106	929	1079	1165	1155	1097	1170	1184	30.2333	35.8567	38.85	39.0467	53.3067	69.59	73.7867	72.9033	872	1038	1142.67
G9606_12646	146183	OTOA	0	0.02	0.02	0.03	0.02	0.02	0.07	0	0.05	0.04	0.03	0.02	0	0.04	0.04	0.06	0.04	0.04	0.13	0	0.09	0.08	0.06	0.04	0	1	1	1	1	1	3	0	2	2	1	1	0.0133333	0.0233333	0.03	0.04	0.0266667	0.0466667	0.0566667	0.0766667	0.666667	1	1.33333
G9606_12635	10499	NCOA2	2.92	3.2	2.7	4.16	3.35	4.2	5.15	4.86	4.53	4.72	4.48	5.13	5.15	5.71	4.72	8.12	6.36	8.3	9.89	9.18	8.5	8.81	8.32	9.68	422	469	393	615	500	613	763	721	671	699	660	772	2.94	3.90333	5.04667	4.57667	5.19333	7.59333	9.58333	8.54333	428	576	752
G9606_6094	1268	CNR1	0	0	0	0	0	0	0.01	0	0	0	0	0	0	0	0	0	0	0	0.02	0	0	0	0	0	0	0	0	0	0	0	1	0	0	0	0	0	0	0	0.00333333	0	0	0	0.00666667	0	0	0	0.333333
G9606_160	7458	EIF4H	202.24	207.28	207.06	188.21	209.32	181.48	181.98	182.58	162.76	163.74	157.49	186.44	356.03	369.19	361.91	367.48	397.34	358.88	349.61	345.16	305.8	305.51	292.39	352.13	8218	8509	8475	7792	8690	7398	7550	7594	6770	6824	6496	7838	205.527	193.003	183.667	161.33	362.377	374.567	348.967	301.233	8400.67	7960	7660.67
G9606_11554	9918	NCAPD2	43.35	41.47	44.05	52.2	50.18	48.17	61.33	61.14	49.34	47	48.79	60.44	76.31	73.87	77	101.93	95.25	95.27	117.82	115.59	92.71	87.69	90.58	114.15	3504	3384	3596	4305	4178	3910	5072	5072	4084	3892	4006	5077	42.9567	50.1833	60.97	48.3767	75.7267	97.4833	115.853	90.3267	3494.67	4131	5073.67
G9606_9743	23247	KIAA0556	3.29	3.55	3.3	5.07	4.89	5.03	4.78	5.21	4.64	4.59	4.54	5.23	5.79	6.33	5.78	9.89	9.28	9.95	9.18	9.84	8.71	8.57	8.43	9.88	373	405	377	576	558	561	555	605	532	527	521	616	3.38	4.99667	5.07333	4.59	5.96667	9.70667	9.63333	8.57	385	565	592
G9606_5182	51574	LARP7	11.97	12.74	11.87	13.89	16.76	14.22	10.86	11.75	12.61	13.5	14.94	11.06	21.08	22.7	20.75	27.13	31.81	28.13	20.86	22.21	23.69	25.19	27.74	20.89	428	450	419	499	596	505	389	421	463	494	540	403	12.1933	14.9567	11.2233	13.6833	21.51	29.0233	21.32	25.54	432.333	533.333	404.333
G9606_14185	10920	COPS8	22.74	24.76	22.06	39.11	37.74	38.19	42.19	42.72	41.57	40.37	41.62	43.16	40.03	44.11	38.56	76.36	71.63	75.52	81.06	80.77	78.11	75.32	77.27	81.52	833	917	815	1461	1411	1405	1578	1603	1560	1518	1549	1637	23.1867	38.3467	42.69	41.1867	40.9	74.5033	81.1167	76.9	855	1425.67	1606
G9606_2383	64927	TTC23	3.12	2.79	3.07	3.94	4.37	4.09	3.86	4.73	3.5	3.53	3.97	3.91	5.49	4.97	5.37	7.69	8.29	8.08	7.41	8.94	6.57	6.59	7.36	7.39	185	171	182	241	264	250	241	274	220	217	246	241	2.99333	4.13333	4.16667	3.66667	5.27667	8.02	7.91333	6.84	179.333	251.667	252
G9606_16528	11103	KRR1	16.38	17.48	15.18	21.29	21.36	23.17	22.62	22.24	22.17	22.23	22.31	20.53	28.83	31.13	26.54	41.57	40.54	45.83	43.46	42.04	41.65	41.48	41.42	38.77	912.03	982.89	852.77	1208.83	1220.53	1295.33	1287.54	1269.31	1263.73	1268.69	1261.34	1185.84	16.3467	21.94	21.7967	22.2367	28.8333	42.6467	41.4233	41.5167	915.897	1241.56	1247.56
G9606_15564	3125	HLA-DRB3	109.4	105.11	118.46	121.4	128.63	119.43	130.78	124.93	107.82	109.33	112.05	130.37	192.6	187.23	207.05	237.02	244.17	236.18	251.25	236.18	202.57	203.99	208.03	246.23	1915.8	1863.78	2076.35	2159.88	2254.23	2095.71	2324.46	2224.69	1929.8	1966.97	1985.76	2338.67	110.99	123.153	128.693	109.733	195.627	239.123	244.553	204.863	1951.98	2169.94	2295.94
G9606_28578	534	ATP6V1G2	4.6	4.43	4.44	1.95	2.31	1.62	3.55	3.53	5.1	5.06	4.11	3.57	8.1	7.89	7.75	3.81	4.38	3.2	6.82	6.68	9.58	9.45	7.64	6.73	113	113	111	49	58	40	89	91	128	126	103	91	4.49	1.96	3.55	4.75667	7.91333	3.79667	6.74333	8.89	112.333	49	90.3333
G9606_10682	7693	ZNF134	3.66	4	3.74	7.73	7.8	8.5	8.11	8.34	8.23	8.71	8.57	8.4	6.44	7.13	6.54	15.1	14.8	16.82	15.58	15.77	15.47	16.25	15.91	15.86	304	336	314	656	668	710	690	712	701	742	724	726	3.8	8.01	8.28333	8.50333	6.70333	15.5733	15.7367	15.8767	318	678	709.333
G9606_19777	6869	TACR1	0	0.01	0.01	0	0	0	0.01	0	0.02	0	0	0	0	0.02	0.02	0	0	0	0.02	0	0.05	0	0	0	0	1	1	0	0	0	1	0	2	0	0	0	0.00666667	0	0.00333333	0.00666667	0.0133333	0	0.00666667	0.0166667	0.666667	0	0.333333
G9606_7513	107987254	LOC107987254	0.31	0.44	0.25	0.56	0.25	0.5	0.37	0.55	0.28	0.3	0.43	0.33	0.55	0.78	0.44	1.1	0.48	0.99	0.72	1.04	0.52	0.57	0.79	0.62	11	9	9	17	9	11	10	16	10	7	13	12	0.333333	0.436667	0.416667	0.336667	0.59	0.856667	0.793333	0.626667	9.66667	12.3333	12.6667
G9606_29621	8661	EIF3A	45.79	46.95	43.96	58.81	60.12	64.87	55.51	54.02	50.04	52.05	52.14	54.86	80.62	83.62	76.85	114.81	114.11	128.28	106.65	102.12	94.01	97.11	96.81	103.61	5228	5409	5072	6851	7085	7437	6488	6333	5850	6086	6049	6516	45.5667	61.2667	54.7967	51.41	80.3633	119.067	104.127	95.9767	5236.33	7124.33	6445.67
G9606_3931	9369	NRXN3	6.12	6.26	6.55	7.51	7.21	7.4	9.77	9.73	9.1	9.22	9.26	9.82	10.78	11.16	11.45	14.67	13.69	14.63	18.77	18.4	17.1	17.2	17.2	18.54	906.16	930.9	978.38	1132	1104	1107.15	1485.88	1468.02	1377.09	1403.94	1393.96	1512.07	6.31	7.37333	9.77333	9.19333	11.13	14.33	18.57	17.1667	938.48	1114.38	1488.66
G9606_4621	222255	ATXN7L1	1.71	1.91	2.04	2.71	3.84	3.67	2.85	2.91	2.43	2.44	2.37	3.04	3.01	3.41	3.57	5.29	7.28	7.26	5.47	5.5	4.57	4.55	4.4	5.75	113	116	131	200	239	240	184	179	166	147	162	188	1.88667	3.40667	2.93333	2.41333	3.33	6.61	5.57333	4.50667	120	226.333	183.667
G9606_23267	114907	FBXO32	0.18	0.21	0.16	0.21	0.13	0.22	0.18	0.11	0.08	0.09	0.1	0.13	0.32	0.37	0.27	0.41	0.26	0.43	0.34	0.21	0.16	0.17	0.19	0.25	21	24	18	25	16	25	21	13	10	11	12	16	0.183333	0.186667	0.14	0.09	0.32	0.366667	0.266667	0.173333	21	22	16.6667
G9606_15221	9470	EIF4E2	60.82	59.62	63.8	51.73	55.58	55.03	43.8	44.28	42.26	42.81	44.29	47.67	107.08	106.19	111.51	100.99	105.5	108.82	84.14	83.71	79.41	79.88	82.22	90.03	1214	1212	1294	1222	1319	1287	1183	1177	1027	1007	1039	1262	61.4133	54.1133	45.25	43.12	108.26	105.103	85.96	80.5033	1240	1276	1207.33
G9606_878	131405	TRIM71	0	0	0	0	0	0.01	0	0	0	0	0	0	0	0	0	0	0	0.01	0	0	0	0	0	0	0	0	0	0	0	1	0	0	0	0	0	0	0	0.00333333	0	0	0	0.00333333	0	0	0	0.333333	0
G9606_30071	386618	KCTD4	13.28	13.31	13.8	9.88	10.85	10.06	12.41	11.95	7.35	8.1	9.08	11.71	23.37	23.71	24.13	19.28	20.59	19.89	23.85	22.6	13.8	15.11	16.86	22.12	454	460	475	344	378	345	433	418	257	284	315	414	13.4633	10.2633	12.0233	8.17667	23.7367	19.92	22.8567	15.2567	463	355.667	421.667
G9606_31494	582	BBS1	3.42	2.89	3.19	8.12	6.78	7.15	8.64	8.55	7.76	7.28	8.05	8.52	6.01	5.14	5.58	15.86	12.87	14.13	16.61	16.16	14.58	13.58	14.95	16.09	191	163	180	463	389	401	494	490	444	417	457	494	3.16667	7.35	8.57	7.69667	5.57667	14.2867	16.2867	14.37	178	417.667	492.667
G9606_11419	80006	TRAPPC13	3.48	3.21	3.52	3.97	3.8	4.32	5.16	4.77	4.92	4.2	4.84	4.72	6.12	5.72	6.15	7.75	7.21	8.54	9.91	9.01	9.24	7.84	8.99	8.92	177.9	166	181.32	206	199.21	221.69	269	249.84	257.58	220.6	251.65	250.42	3.40333	4.03	4.88333	4.65333	5.99667	7.83333	9.28	8.69	175.073	208.967	256.42
G9606_10053	26262	TSPAN17	20.89	19.34	22.95	27.08	30.17	27.53	31.45	30.94	27.31	25.72	27.7	32.68	36.77	34.44	40.11	52.87	57.27	54.45	60.41	58.49	51.31	47.98	51.42	61.73	862	804	950	1135	1273	1141	1326	1311	1152	1088	1163	1402	21.06	28.26	31.69	26.91	37.1067	54.8633	60.21	50.2367	872	1183	1346.33
G9606_19956	339448	C1orf174	14.81	15.82	15.6	14.62	13.44	12.34	12.57	12.72	11.62	12.68	13.32	12.64	26.08	28.18	27.27	28.55	25.51	24.39	24.15	24.05	21.84	23.66	24.73	23.87	396	427	417	397	361	330	343	348	316	344	356	346	15.41	13.4667	12.6433	12.54	27.1767	26.15	24.0233	23.41	413.333	362.667	345.667
G9606_11896	83877	TM2D2	26.09	26.76	28.03	18.52	21.98	17.64	28.53	27.87	25.71	23.71	26.25	26.98	45.93	47.67	48.99	36.16	41.73	34.88	54.82	52.7	48.31	44.25	48.73	50.95	1140	1200	1205	729	819	681	1248	1228	1077	1045	1100.03	1224	26.96	19.38	27.7933	25.2233	47.53	37.59	52.8233	47.0967	1181.67	743	1233.33
G9606_11764	55633	TBC1D22B	9.94	8.62	9.16	9.25	8.96	9.83	8.29	7.82	10.22	9.97	8.35	7.38	17.49	15.36	16.02	18.07	17	19.44	15.93	14.79	19.21	18.6	15.51	13.94	525.97	502	533.98	482.98	528	489.97	418	415	546	515.99	474	425.98	9.24	9.34667	7.83	9.51333	16.29	18.17	14.8867	17.7733	520.65	500.317	419.66
G9606_20980	54617	INO80	6.22	6.33	6.43	7.3	7.49	6.94	7.18	7.77	7.41	7.37	8.26	8.27	10.95	11.27	11.24	14.25	14.22	13.73	13.79	14.68	13.93	13.76	15.33	15.62	560	570	561	730	724	723	756	795	703	726	760	822	6.32667	7.24333	7.74	7.68	11.1533	14.0667	14.6967	14.34	563.667	725.667	791
G9606_9688	84315	MON1A	10.29	10.43	11.81	9.87	9.31	8.11	9.85	10.16	10.77	11.83	11.46	10.84	18.12	18.57	20.65	19.28	17.67	16.04	18.93	19.2	20.23	22.08	21.29	20.47	340	342	370	330	319	273	334	336	356	401	399	364	10.8433	9.09667	10.2833	11.3533	19.1133	17.6633	19.5333	21.2	350.667	307.333	344.667
G9606_16776	150483	TEKT4	0.38	0.58	0.88	0.96	1.41	1.09	1.16	1.11	0.78	0.74	0.99	1.83	0.67	1.04	1.54	1.87	2.68	2.16	2.22	2.09	1.46	1.38	1.84	3.45	12.13	16	21	26.23	39	28	33.99	29.87	25	20.99	30	48.03	0.613333	1.15333	1.36667	0.836667	1.08333	2.23667	2.58667	1.56	16.3767	31.0767	37.2967
G9606_22050	256126	SYCE2	0.25	0.51	0.66	0.49	0.82	0.75	0.73	0.66	0.38	0.52	0.31	0.87	0.44	0.9	1.16	0.96	1.55	1.48	1.4	1.24	0.71	0.97	0.58	1.64	4	7	9	9	11	12	10	11	6	8	6	13	0.473333	0.686667	0.753333	0.403333	0.833333	1.33	1.42667	0.753333	6.66667	10.6667	11.3333
G9606_10757	7534	YWHAZ	422.09	444.82	417.6	395.01	406.87	405.47	424.19	424.9	443.36	443.3	442.88	422.83	743.06	792.3	729.92	771.23	772.32	801.85	814.93	803.27	833.01	827.12	822.26	798.61	21319	22664	21286	20377	21079	20571	21899	22001	22912	22955	22707	22174	428.17	402.45	423.973	443.18	755.093	781.8	805.603	827.463	21756.3	20675.7	22024.7
G9606_18890	5046	PCSK6	0	0.03	0.04	0.04	0.04	0	0.05	0.03	0.04	0.03	0.01	0.04	0	0.05	0.07	0.08	0.07	0	0.1	0.05	0.07	0.06	0.03	0.08	0	1	3	3	3	0	4	2	3	2	1	3	0.0233333	0.0266667	0.04	0.0266667	0.04	0.05	0.0766667	0.0533333	1.33333	2	3
G9606_15741	4695	NDUFA2	66.63	65.89	67.73	53.13	43.33	45.97	50.21	51.93	54.88	55.16	52.15	58.56	117.3	117.35	118.39	103.73	82.25	90.91	96.47	98.17	103.12	102.91	96.82	110.6	671	674	678	540	425	464	510	529	564	572	529	596	66.75	47.4767	53.5667	54.0633	117.68	92.2967	101.747	100.95	674.333	476.333	545
G9606_19423	92815	HIST3H2A	13.62	13.19	13.23	12.88	14.11	12.82	18.69	16.37	12.89	12.84	14.41	15.96	23.97	23.49	23.12	25.14	26.78	25.36	35.9	30.94	24.22	23.96	26.74	30.15	82	81	78	78	79	77	112	98	79	80	87	95	13.3467	13.27	17.0067	13.38	23.5267	25.76	32.33	24.9733	80.3333	78	101.667
G9606_16222	1475	CSTA	0.85	2.01	1.88	0.59	1.47	1.19	1.68	2.27	2.41	1.73	1.93	1.84	1.49	3.58	3.28	1.14	2.79	2.35	3.23	4.28	4.53	3.23	3.59	3.47	10	24	22	7	17	14	20	27	29	21	23	22	1.58	1.08333	1.93	2.02333	2.78333	2.09333	3.66	3.78333	18.6667	12.6667	23
G9606_5000	1768	DNAH6	0.02	0.03	0.04	0.02	0.06	0.03	0.03	0.05	0.03	0.07	0.04	0.02	0.03	0.06	0.07	0.04	0.11	0.06	0.06	0.1	0.06	0.12	0.07	0.05	3	4	7	4	10	6	6	7	5	8	8	5	0.03	0.0366667	0.0333333	0.0466667	0.0533333	0.07	0.07	0.0833333	4.66667	6.66667	6
G9606_20100	84248	FYTTD1	27.13	27.71	25.33	23.32	22.45	24.4	26.8	25.62	16.53	16.64	16.32	26.21	47.76	49.36	44.27	45.52	42.61	48.24	51.49	48.44	31.06	31.05	30.29	49.5	1678	1731	1581	1471	1427	1515	1695	1625	1047	1055	1025	1683	26.7233	23.39	26.21	16.4967	47.13	45.4567	49.81	30.8	1663.33	1471	1667.67
G9606_11060	341405	ANKRD33	0	0.03	0	0	0	0	0	0	0	0	0	0	0	0.06	0	0	0	0	0	0	0	0	0	0	0	1	0	0	0	0	0	0	0	0	0	0	0.01	0	0	0	0.02	0	0	0	0.333333	0	0
G9606_15025	2558	GABRA5	0.02	0	0	0	0.02	0	0	0	0	0	0	0	0.04	0	0	0	0.04	0	0	0	0	0	0	0	1	0	0	0	1	0	0	0	0	0	0	0	0.00666667	0.00666667	0	0	0.0133333	0.0133333	0	0	0.333333	0.333333	0
G9606_19273	4677	NARS	46.66	49.4	49.48	52.38	56.24	55.36	53.68	53.52	61.29	58.49	58.57	52.47	82.13	87.98	86.48	102.27	106.76	109.48	103.13	101.19	115.16	109.12	108.73	99.11	2153	2286	2303	2453	2658	2558	2527	2533	2883	2762	2751	2506	48.5133	54.66	53.2233	59.45	85.53	106.17	101.143	111.003	2247.33	2556.33	2522
G9606_6912	84899	TMTC4	2.98	2.92	3.33	3.53	3.54	3.11	4.39	4.03	2.54	3.09	3.39	4.05	5.25	5.21	5.83	6.9	6.72	6.14	8.43	7.62	4.77	5.76	6.3	7.65	196	190	211	230	241	197	293	253	165	194	214	268	3.07667	3.39333	4.15667	3.00667	5.43	6.58667	7.9	5.61	199	222.667	271.333
G9606_3520	219931	TPCN2	2.57	2.09	2.57	3.56	3.29	3.02	3.18	3.53	3.09	2.69	2.59	3.17	4.53	3.72	4.49	6.94	6.25	5.98	6.12	6.68	5.81	5.02	4.81	5.99	160	120	152	206	204	189	184	203	182	158	148	197	2.41	3.29	3.29333	2.79	4.24667	6.39	6.26333	5.21333	144	199.667	194.667
G9606_11319	55644	OSGEP	9.45	8.72	8.63	7.44	7.05	7.43	8.59	9.71	10.42	9.55	9.94	8.33	16.63	15.54	15.08	14.53	13.39	14.7	16.5	18.36	19.57	17.81	18.45	15.74	242	226	222	194	183	191	224	254	273	251	258	220	8.93333	7.30667	8.87667	9.97	15.75	14.2067	16.8667	18.61	230	189.333	232.667
G9606_29326	4811	NID1	21.21	21	21.01	17.92	15.5	18.05	26.78	26.02	24.56	23.71	24.16	27.52	37.34	37.41	36.73	34.98	29.43	35.7	51.45	49.19	46.14	44.23	44.85	51.97	2107	2104	2111	1814	1590	1804	2725	2656	2497	2417	2438	2847	21.0733	17.1567	26.7733	24.1433	37.16	33.37	50.87	45.0733	2107.33	1736	2742.67
G9606_7510	84307	ZNF397	1.2	1.35	1.23	1.65	1.41	1.84	2.15	2.4	2	2.22	2.11	1.7	2.11	2.41	2.16	3.23	2.68	3.65	4.12	4.53	3.76	4.13	3.92	3.2	136.58	145.1	139.2	188.72	195.47	215.26	200.71	233.22	254.79	202.68	250.96	212.56	1.26	1.63333	2.08333	2.11	2.22667	3.18667	3.95	3.93667	140.293	199.817	215.497
G9606_2333	1606	DGKA	16.66	16.05	16.38	26.44	26.25	26.18	21.63	23.09	29.06	30.33	26.48	23.19	29.33	28.58	28.62	51.63	49.82	51.77	41.55	43.65	54.6	56.59	49.15	43.79	735	717	734	1190	1196	1169	989	1039	1328	1381	1194	1073	16.3633	26.29	22.6367	28.6233	28.8433	51.0733	42.9967	53.4467	728.667	1185	1033.67
G9606_11636	252839	TMEM9	30.24	30.52	29.48	26.02	31.26	28.45	33.13	33.09	26.78	29.75	30.76	31.39	53.23	54.36	51.52	50.8	59.34	56.26	63.64	62.56	50.32	55.51	57.11	59.28	771	786	750	680	805	728	860	857	697	784	800	822	30.08	28.5767	32.5367	29.0967	53.0367	55.4667	61.8267	54.3133	769	737.667	846.333
G9606_4366	1745	DLX1	2.5	2.53	2.02	1.65	1.89	1.75	1.44	1.08	2.24	2.01	1.7	1.2	4.4	4.5	3.54	3.21	3.6	3.46	2.77	2.05	4.21	3.75	3.16	2.26	97	99	79	65	75	68	57	43	89	80	67	48	2.35	1.76333	1.24	1.98333	4.14667	3.42333	2.36	3.70667	91.6667	69.3333	49.3333
G9606_34481	51097	SCCPDH	12.02	13.56	13.48	15.76	13.77	13.98	13.64	14.43	15.96	14.69	15.51	15.35	21.16	24.16	23.56	30.77	26.14	27.64	26.21	27.28	29.98	27.42	28.79	28.98	485	553	548	648	568	566	562	596	659	608	635	641	13.02	14.5033	14.4733	15.3867	22.96	28.1833	27.49	28.73	528.667	594	599.667
G9606_8985	9684	LRRC14	6.95	7.19	7.86	7.18	7.94	6.99	7.45	7.09	5.49	5.95	6.37	7.81	12.24	12.81	13.74	14.02	15.06	13.82	14.31	13.4	10.32	11.09	11.83	14.74	573.08	592.63	660.19	601.61	667.05	550.19	593.16	603.41	453.53	507.41	514.27	656.83	7.33333	7.37	7.45	5.93667	12.93	14.3	14.15	11.08	608.633	606.283	617.8
G9606_4984	51582	AZIN1	25.49	26.79	26.1	31.17	31.64	30.97	34.33	32.77	37.28	37.52	35.82	33.17	44.87	47.72	45.62	60.85	60.07	61.24	65.95	61.95	70.05	70.01	66.51	62.65	1837	1946	1892	2278	2333	2232	2510	2405	2734	2752	2607	2463	26.1267	31.26	33.4233	36.8733	46.07	60.72	63.5167	68.8567	1891.67	2281	2459.33
G9606_2829	9658	ZNF516	2.18	1.94	2	2.51	2.08	2.37	2.63	2.55	1.82	1.95	1.9	2.57	3.84	3.46	3.5	4.9	3.95	4.69	5.06	4.81	3.42	3.63	3.53	4.86	311	276	282	361	303	333	372	355	261	276	263	373	2.04	2.32	2.58333	1.89	3.6	4.51333	4.91	3.52667	289.667	332.333	366.667
G9606_21064	83452	RAB33B	2.03	1.7	1.83	1.91	1.7	1.43	2.17	2.48	2.2	1.95	2.21	2.1	3.57	3.03	3.19	3.74	3.22	2.82	4.16	4.68	4.14	3.63	4.11	3.97	131	111	119	126	113	93	143	165	146	129	145	141	1.85333	1.68	2.25	2.12	3.26333	3.26	4.27	3.96	120.333	110.667	149.667
G9606_20733	57590	WDFY1	36.43	38.7	36.66	24.13	23.12	23.92	22.6	22.81	10.99	10.84	11.32	22.39	64.13	68.94	64.08	47.11	43.89	47.3	43.42	43.11	20.65	20.22	21.01	42.28	2855	3062	2901	1929	1866	1882	1812	1834	882	870	901	1823	37.2633	23.7233	22.6	11.05	65.7167	46.1	42.9367	20.6267	2939.33	1892.33	1823
G9606_5506	1102	RCBTB2	0.58	0.83	0.39	0.21	0.22	0.44	0.64	0.63	0.51	0.62	0.35	0.55	1.01	1.49	0.68	0.4	0.41	0.88	1.23	1.18	0.96	1.16	0.65	1.04	27	39	21	11	11	20	32	33	27	31	19	29	0.6	0.29	0.606667	0.493333	1.06	0.563333	1.15	0.923333	29	14	31.3333
G9606_27925	10063	COX17	33.41	29.17	30.94	31.87	30.04	31.87	42.97	36.03	37.42	34.23	37.83	41.82	58.81	51.96	54.08	62.23	57.02	63.03	82.55	68.11	70.31	63.87	70.24	79	159	142	143	152	129	151	202	169	181	169	180	194	31.1733	31.26	40.2733	36.4933	54.95	60.76	76.5533	68.14	148	144	188.333
G9606_2824	84069	PLEKHN1	4.44	3.71	4.03	4.81	4.08	3.91	3.91	4.39	3.81	3.63	3.62	3.47	7.82	6.6	7.05	9.38	7.75	7.74	7.52	8.3	7.17	6.78	6.71	6.56	174	149	160	190	165	155	160	182	156	149	147	145	4.06	4.26667	3.92333	3.68667	7.15667	8.29	7.46	6.88667	161	170	162.333
G9606_27306	23212	RRS1	32.97	35.53	36.53	25.23	28.8	24.61	34.33	32.54	34.26	33.29	35.59	35.14	58.04	63.29	63.85	49.26	54.66	48.67	65.95	61.52	64.36	62.11	66.08	66.36	891	971	992	694	789	667	945	898	947	923	975	979	35.01	26.2133	34.0033	34.38	61.7267	50.8633	64.61	64.1833	951.333	716.667	940.667
G9606_28913	5806	PTX3	33.17	37.63	35.09	22.2	24.19	22.57	25.81	24.8	18.29	19.75	19.82	24.42	58.4	67.02	61.33	43.35	45.92	44.63	49.58	46.88	34.36	36.85	36.79	46.12	1030	1181	1096	702	764	703	817	787	581	629	624	783	35.2967	22.9867	25.01	19.2867	62.25	44.6333	47.5267	36	1102.33	723	795.667
G9606_13132	51177	PLEKHO1	2.53	1.62	2.26	2.06	2.08	1.74	1.31	1.34	1.25	1	1.44	1.38	4.46	2.88	3.95	4.03	3.95	3.44	2.52	2.53	2.36	1.86	2.68	2.61	87	56	78	72	73	60	46	47	44	35	50	49	2.13667	1.96	1.34333	1.23	3.76333	3.80667	2.55333	2.3	73.6667	68.3333	47.3333
G9606_18283	92482	BBIP1	5.76	6.56	6.3	4.73	5	5.13	4.42	5.49	5.17	5.37	4.74	5.77	10.14	11.68	11.01	9.23	9.49	10.14	8.49	10.37	9.71	10.03	8.8	10.89	207.52	238.67	228.34	172.72	183.39	184.94	162.69	201.04	190.43	196.89	172.15	214.88	6.20667	4.95333	5.22667	5.09333	10.9433	9.62	9.91667	9.51333	224.843	180.35	192.87
G9606_28	57127	RHBG	0	0	0	0	0	0	0.05	0.03	0	0	0	0	0	0	0	0	0	0	0.09	0.06	0	0	0	0	0	0	0	0	0	0	1	1	0	0	0	0	0	0	0.0266667	0	0	0	0.05	0	0	0	0.666667
G9606_31479	79080	CCDC86	54.06	48.94	51	54.42	57.69	53.24	48.99	50.65	49.46	51.08	47.52	51.35	95.18	87.17	89.15	106.25	109.51	105.29	94.12	95.75	92.93	95.31	88.23	96.98	1751	1602	1662	1795	1902	1730	1618	1677	1639	1697	1561	1718	51.3333	55.1167	50.33	49.3533	90.5	107.017	95.6167	92.1567	1671.67	1809	1671
G9606_14652	7105	TSPAN6	16.1	16.88	16.39	11.95	15.21	12.49	16.78	16.18	15.74	14.77	16.59	14.82	28.35	30.07	28.64	23.34	28.87	24.7	32.24	30.58	29.57	27.56	30.81	27.99	634	630	639	455	557	484	640	648	581	606	634	603	16.4567	13.2167	15.9267	15.7	29.02	25.6367	30.27	29.3133	634.333	498.667	630.333
G9606_9400	54020	SLC37A1	0.04	0	0.06	0.12	0.07	0.04	0.1	0	0.1	0.11	0.11	0.04	0.07	0	0.11	0.24	0.13	0.07	0.2	0	0.19	0.2	0.2	0.08	2	0	3	6	2	2	5	0	5	6	6	2	0.0333333	0.0766667	0.0466667	0.106667	0.06	0.146667	0.0933333	0.196667	1.66667	3.33333	2.33333
G9606_12937	51324	SPG21	46.83	48.48	47.77	38.95	40.76	39.27	38.44	38.72	45.2	46.72	45.79	38.69	82.44	86.34	83.49	76.06	77.38	77.65	73.85	73.2	84.92	87.18	85.02	73.08	1362.59	1405	1394	1155	1198	1153	1143	1159	1339	1398	1354	1161	47.6933	39.66	38.6167	45.9033	84.09	77.03	73.3767	85.7067	1387.2	1168.67	1154.33
G9606_8366	91775	NXPE3	8.74	8.78	8.67	6.55	6.21	6.97	9.52	9.85	8.55	8.33	7.8	8.9	15.38	15.64	15.16	12.79	11.78	13.78	18.28	18.62	16.07	15.55	14.48	16.81	1302	1320.86	1315	995	956	1043	1461	1516	1310	1271	1187	1383	8.73	6.57667	9.42333	8.22667	15.3933	12.7833	17.9033	15.3667	1312.62	998	1453.33
G9606_25231	340359	KLHL38	0	0	0.03	0	0	0	0.03	0	0	0	0.03	0	0	0	0.06	0	0	0	0.06	0	0	0	0.06	0	0	0	1	0	0	0	1	0	0	0	1	0	0.01	0	0.01	0.01	0.02	0	0.02	0.02	0.333333	0	0.333333
G9606_3587	958	CD40	18.01	18.26	16.85	14.78	15.23	14.25	18.92	18.14	17.26	16.49	15.75	18.09	31.7	32.53	29.46	28.86	28.91	28.18	36.35	34.29	32.43	30.77	29.24	34.16	457	471	428	382	391	363	490	472	448	430	405	475	17.7067	14.7533	18.3833	16.5	31.23	28.65	34.9333	30.8133	452	378.667	479
G9606_5137	22914	KLRK1	0.08	0	0.04	0	0	0	0	0.04	0.04	0	0	0	0.14	0	0.07	0	0	0	0	0.07	0.07	0	0	0	2	0	1	0	0	0	0	1	1	0	0	0	0.04	0	0.0133333	0.0133333	0.07	0	0.0233333	0.0233333	1	0	0.333333
G9606_9742	4790	NFKB1	10.76	10.78	10.98	8.66	9.38	9.07	8.68	8.49	10.27	10.37	10.33	8.03	18.94	19.21	19.19	16.91	17.8	17.93	16.68	16.06	19.29	19.36	19.19	15.16	688	693	723	597	634	604	596	567	685	710	697	559	10.84	9.03667	8.4	10.3233	19.1133	17.5467	15.9667	19.28	701.333	611.667	574
G9606_22470	287015	TRIM42	0	0	0	0	0	0	0	0	0	0	0	0.02	0	0	0	0	0	0	0	0	0	0	0	0.05	0	0	0	0	0	0	0	0	0	0	0	1	0	0	0.00666667	0	0	0	0.0166667	0	0	0	0.333333
G9606_28004	54148	MRPL39	34.86	34.18	32.01	29.21	30.8	30.11	25.9	27.35	27.33	28.48	24.85	26.93	61.37	60.88	55.95	57.04	58.46	59.55	49.76	51.7	51.34	53.14	46.14	50.86	575	572	525	486	506	498	435	463	455	483	409	458	33.6833	30.04	26.7267	26.8867	59.4	58.35	50.7733	50.2067	557.333	496.667	452
G9606_1736	5348	FXYD1	2.4	1.39	0.86	1.26	0.75	0.85	0.42	1.41	0.97	1.91	1.41	0.28	4.23	2.47	1.5	2.46	1.42	1.68	0.81	2.67	1.82	3.57	2.61	0.54	17	10	6	9	5	6	3	10	7	14	10	2	1.55	0.953333	0.703333	1.43	2.73333	1.85333	1.34	2.66667	11	6.66667	5
G9606_21929	10888	GPR83	0.06	0	0.04	0.01	0.03	0.01	0.04	0.01	0.03	0.01	0.03	0.07	0.1	0	0.07	0.03	0.05	0.03	0.08	0.03	0.06	0.03	0.05	0.13	4	0	3	1	2	1	3	1	2.48	1	2.02	5	0.0333333	0.0166667	0.04	0.0233333	0.0566667	0.0366667	0.08	0.0466667	2.33333	1.33333	3
G9606_17504	101928436	LOC101928436	0	0	0	0	0	0	0	0	0.04	0	0	0	0	0	0	0	0	0	0	0	0.07	0	0	0	0	0	0	0	0	0	0	0	1	0	0	0	0	0	0	0.0133333	0	0	0	0.0233333	0	0	0
G9606_20548	493861	EID3	4.7	5.03	4.98	2.44	3.49	1.99	1.45	1.36	1.23	1.23	1.76	1.1	8.27	8.96	8.71	4.76	6.62	3.95	2.79	2.58	2.32	2.29	3.27	2.08	108	117	115	57	81	46	34	32	29	29	41	26	4.90333	2.64	1.30333	1.40667	8.64667	5.11	2.48333	2.62667	113.333	61.3333	30.6667
G9606_19484	6218	RPS17	1120.8	1082.41	1164.76	694.51	754.71	776.84	859.73	858.39	845.98	922.38	953.94	846.42	1973.11	1927.97	2035.87	1356	1432.57	1536.25	1651.65	1622.79	1589.46	1721.02	1771.12	1598.66	8674	8523	8894	5425	5570	6005	6666	6656	6673	7367	7427	6554	1122.66	742.02	854.847	907.433	1978.98	1441.61	1624.37	1693.87	8697	5666.67	6625.33
G9606_10525	3663	IRF5	0.49	0.28	0.28	0.32	0.21	0.15	0.09	0.36	0.18	0.39	0.19	0.23	0.85	0.5	0.48	0.63	0.39	0.29	0.17	0.68	0.35	0.72	0.35	0.44	22	13	13	15	10	7	4	17	9	18	9	11	0.35	0.226667	0.226667	0.253333	0.61	0.436667	0.43	0.473333	16	10.6667	10.6667
G9606_8987	253959	RALGAPA1	3.29	3.38	3.47	3.82	3.64	3.8	4.6	4.12	5.37	5.53	5.36	4.57	5.8	6.02	6.07	7.47	6.91	7.52	8.85	7.78	10.08	10.32	9.94	8.64	468	487	481	574	518	580	685	640	782	820	802	682	3.38	3.75333	4.43	5.42	5.96333	7.3	8.42333	10.1133	478.667	557.333	669
G9606_27848	23710	GABARAPL1	51.19	52.21	50.05	41.09	47.87	45.61	41.46	44.07	66.68	66.72	62.36	43.11	90.11	92.99	87.48	80.23	90.87	90.2	79.64	83.32	125.28	124.49	115.79	81.42	1516	1554	1489	1244	1444	1353	1244	1329	2010	2029	1867	1316	51.15	44.8567	42.88	65.2533	90.1933	87.1	81.46	121.853	1519.67	1347	1296.33
G9606_6090	23097	CDK19	2.43	2.38	2.43	3.32	2.6	3.04	3.12	3.52	3.42	3.38	3.44	3.53	4.29	4.25	4.25	6.48	4.93	6.02	6	6.65	6.42	6.31	6.4	6.67	253	252	251	354	276	318	332	375	363	358	353	381	2.41333	2.98667	3.39	3.41333	4.26333	5.81	6.44	6.37667	252	316	362.667
G9606_17475	10813	UTP14A	30.16	32.19	30.96	22.95	26.15	23.86	30.91	30.15	36.59	37.19	37.48	29.41	53.1	57.33	54.12	44.8	49.64	47.18	59.38	57	68.74	69.4	69.59	55.55	1267	1368.86	1312	986.02	1124	1005	1328	1297	1577	1603	1600	1282.01	31.1033	24.32	30.1567	37.0867	54.85	47.2067	57.31	69.2433	1315.95	1038.34	1302.34
G9606_7333	56169	GSDMC	4.28	4.71	4.08	4.27	4	4.82	3.91	3.7	4.82	4.75	4.95	3.49	7.54	8.38	7.14	8.34	7.58	9.52	7.51	6.99	9.06	8.86	9.19	6.59	197	219	189	198	188	222	183	174	227	224	231	166	4.35667	4.36333	3.7	4.84	7.68667	8.48	7.03	9.03667	201.667	202.667	174.333
G9606_14611	7639	ZNF85	0.8	0.97	1.27	0.71	0.81	1.03	1.05	1.6	1.15	1.22	1.24	0.93	1.41	1.73	2.22	1.38	1.53	2.03	2.01	3.02	2.16	2.28	2.29	1.77	28	31	37	27	30	35	40	58	40	42	42.87	36	1.01333	0.85	1.19333	1.20333	1.78667	1.64667	2.26667	2.24333	32	30.6667	44.6667
G9606_27079	10542	LAMTOR5	102.1	104.39	105.89	72.9	73.74	78.43	73.14	71.34	81.87	81.16	80.5	74.43	179.73	185.94	185.09	142.34	139.97	155.1	140.51	134.87	153.82	151.44	149.45	140.57	1242	1288	1283	899	883	955	899	878	1017	1016	989	920	104.127	75.0233	72.97	81.1767	183.587	145.803	138.65	151.57	1271	912.333	899
G9606_2059	43	ACHE	5.94	6.15	6.13	3.45	4.28	3.28	4.65	5.09	3.84	4.32	4.17	5.67	10.46	10.96	10.71	6.74	8.13	6.48	8.93	9.62	7.21	8.06	7.74	10.72	225	243	231	132	173	134	180	193	152	175	170	224	6.07333	3.67	5.13667	4.11	10.71	7.11667	9.75667	7.67	233	146.333	199
G9606_969	55486	PARL	18.64	19.75	20.62	19.05	21.98	18.16	18.11	18.4	24.15	22.57	26.18	18.91	32.81	35.18	36.05	37.19	41.71	35.91	34.79	34.79	45.37	42.11	48.61	35.71	393	424	434	414	467	381	388	396	518	482	549	404	19.67	19.73	18.4733	24.3	34.68	38.27	35.0967	45.3633	417	420.667	396
G9606_9079	9633	TESMIN	1.5	1.55	1.67	2.52	2.59	2.1	3.51	2.81	2	1.92	2	2.59	2.63	2.77	2.92	4.93	4.92	4.15	6.75	5.31	3.76	3.59	3.72	4.9	63	73	78	123	131	106	147	135	91	95	73	124	1.57333	2.40333	2.97	1.97333	2.77333	4.66667	5.65333	3.69	71.3333	120	135.333
G9606_32319	79814	AGMAT	0.38	0.47	0.53	0.41	0.52	0.48	0.51	0.58	0.64	0.52	0.59	0.35	0.67	0.85	0.93	0.8	0.99	0.94	0.97	1.1	1.19	0.98	1.09	0.66	19.81	25	27.91	21.84	28	24.88	27	31	33.95	28	31	19	0.46	0.47	0.48	0.583333	0.816667	0.91	0.91	1.08667	24.24	24.9067	25.6667
G9606_16507	56102	PCDHGB3	0.22	0.26	0.14	0.47	0.29	0.43	0.36	0.46	0.32	0.21	0.37	0.39	0.39	0.46	0.25	0.91	0.54	0.84	0.7	0.88	0.61	0.39	0.69	0.74	17.72	11	11.48	20	23.35	18.05	29.51	20	14	9	16	26.78	0.206667	0.396667	0.403333	0.3	0.366667	0.763333	0.773333	0.563333	13.4	20.4667	25.43
G9606_15996	1803	DPP4	1.52	1.52	1.77	1.76	1.87	1.77	2	2.03	0.63	0.83	0.93	1.9	2.67	2.71	3.09	3.43	3.55	3.5	3.83	3.84	1.19	1.54	1.73	3.6	87	91	106	108	117	108	119	120	40	50	57	121	1.60333	1.8	1.97667	0.796667	2.82333	3.49333	3.75667	1.48667	94.6667	111	120
G9606_4757	84984	CEP19	2.61	2.37	2.43	3.34	3.17	2.8	3.33	3.81	3.05	2.87	2.77	3.56	4.6	4.22	4.24	6.51	6.01	5.54	6.41	7.21	5.72	5.35	5.14	6.72	93	83	87	121.02	115	100	121	137.07	111	103.14	100	130	2.47	3.10333	3.56667	2.89667	4.35333	6.02	6.78	5.40333	87.6667	112.007	129.357
G9606_8265	27433	TOR2A	8.72	8.76	8.77	8.94	10.45	9.12	8.2	8.91	8.58	8.17	8.98	10.48	15.35	15.6	15.34	17.46	19.83	18.03	15.75	16.85	16.13	15.25	16.68	19.79	204	195	198	213	240	205	202	213	193	193	205	250	8.75	9.50333	9.19667	8.57667	15.43	18.44	17.4633	16.02	199	219.333	221.667
G9606_10968	29109	FHOD1	32.05	33.75	33.6	33.24	34	29.14	29.93	30.45	36.22	36.11	36.97	31.83	56.43	60.11	58.73	64.89	64.53	57.63	57.5	57.56	68.06	67.38	68.63	60.11	1844	1912	1998	2010	2045	1801	1882	1852	2196	2211	2245	1945	33.1333	32.1267	30.7367	36.4333	58.4233	62.35	58.39	68.0233	1918	1952	1893
G9606_6721	254956	MORN5	0	0	0	0	0	0	0.32	0	0.18	0	0	0	0	0	0	0	0	0	0.61	0	0.34	0	0	0	0	0	0	0	0	0	2	0	1	0	0	0	0	0	0.106667	0.06	0	0	0.203333	0.113333	0	0	0.666667
G9606_1664	79172	CENPO	7.84	7.41	7.53	7.11	8.33	7.46	7.83	7.59	7.49	7.59	7.94	7.92	13.81	13.2	13.17	13.89	15.81	14.76	15.05	14.34	14.08	14.16	14.75	14.96	543.87	539.44	530.34	533.95	578.45	528.19	576.52	571.12	528.21	553.24	539.47	571.05	7.59333	7.63333	7.78	7.67333	13.3933	14.82	14.7833	14.33	537.883	546.863	572.897
G9606_16442	137886	UBXN2B	3.59	4.26	3.79	2.9	2.89	2.66	3.36	3.61	4.15	4.03	3.88	3.25	6.32	7.58	6.62	5.67	5.48	5.26	6.45	6.83	7.8	7.52	7.2	6.14	297	330	297	253	239	217	276	295	332	326	324	241	3.88	2.81667	3.40667	4.02	6.84	5.47	6.47333	7.50667	308	236.333	270.667
G9606_16363	116988	AGAP3	14.47	15.34	15.95	13.8	14.79	12.82	13.24	13.76	14.99	13.05	13.16	14.13	25.47	27.32	27.87	26.94	28.08	25.35	25.43	26.02	28.16	24.34	24.44	26.7	738	772	793	701	752	633	670	692	757	671	659	693	15.2533	13.8033	13.71	13.7333	26.8867	26.79	26.05	25.6467	767.667	695.333	685
G9606_20187	102	ADAM10	26.4	28.64	26.72	30.18	30.17	30.32	25.53	23.83	24.77	25.24	24.19	24.05	46.47	51.01	46.71	58.92	57.26	59.95	49.06	45.05	46.53	47.09	44.91	45.43	2123	2282	2150	2460	2459	2458	2111	1962	2024	2094	1980	2013	27.2533	30.2233	24.47	24.7333	48.0633	58.71	46.5133	46.1767	2185	2459	2028.67
G9606_2972	5426	POLE	10.03	8.9	9.87	12.03	11.08	12.26	11	10.81	10.68	11.11	11.14	11.16	17.66	15.84	17.25	23.49	21.03	24.25	21.14	20.44	20.07	20.72	20.68	21.08	1307	1198	1293	1618	1560	1678	1508	1484	1490	1518	1539	1558	9.6	11.79	10.99	10.9767	16.9167	22.9233	20.8867	20.49	1266	1618.67	1516.67
G9606_20788	11080	DNAJB4	109.81	118.41	108.98	86.83	89.83	92.64	100.32	100.19	105.08	105.13	102.64	95.67	193.31	210.91	190.48	169.53	170.51	183.19	192.72	189.41	197.43	196.15	190.57	180.69	5412	5887	5410	4379	4564	4603	5070	5081	5329	5333	5174	4904	112.4	89.7667	98.7267	104.283	198.233	174.41	187.607	194.717	5569.67	4515.33	5018.33
G9606_5199	3572	IL6ST	40.3	40.28	41.64	36.07	29.24	37.73	42.3	40.03	33.31	33.94	33.28	39.26	70.95	71.74	72.77	70.43	55.5	74.61	81.26	75.67	62.59	63.34	61.79	74.15	5353	5388	5573	4760	3951	4862	5556	5298	4377	4447	4363	5301	40.74	34.3467	40.53	33.51	71.82	66.8467	77.0267	62.5733	5438	4524.33	5385
G9606_6240	9824	ARHGAP11A	12.35	13.1	11.31	9.84	9.42	9.91	13.47	12.24	9.76	9.63	9.11	12.31	21.75	23.33	19.76	19.22	17.88	19.6	25.89	23.15	18.33	17.98	16.92	23.25	1193.81	1262.8	1113.59	954.97	935.93	958.04	1320.12	1247.27	975	967.45	924.2	1231.74	12.2533	9.72333	12.6733	9.5	21.6133	18.9	24.0967	17.7433	1190.07	949.647	1266.38
G9606_10899	2027	ENO3	3.91	3.66	3.99	2.9	3.51	2.62	2.27	1.6	3.2	3.21	4.17	1.98	6.88	6.51	6.97	5.66	6.66	5.18	4.36	3.03	6.01	5.99	7.74	3.73	101	95	105	83	96	69	63	44	87	89	112	54	3.85333	3.01	1.95	3.52667	6.78667	5.83333	3.70667	6.58	100.333	82.6667	53.6667
G9606_7488	9381	OTOF	0.04	0.01	0	0.01	0	0.01	0	0	0.01	0.01	0	0	0.07	0.02	0	0.02	0	0.02	0	0	0.02	0.02	0	0	3	1	0	1	0	1	0	0	1	1	0	0	0.0166667	0.00666667	0	0.00666667	0.03	0.0133333	0	0.0133333	1.33333	0.666667	0
G9606_3836	162494	RHBDL3	0.05	0.05	0.05	0.08	0.06	0.05	0.04	0.05	0.05	0.04	0.04	0.09	0.09	0.08	0.09	0.15	0.12	0.1	0.08	0.1	0.1	0.07	0.07	0.17	4	4	4	6	5	4	3	4	4	3	3	7	0.05	0.0633333	0.06	0.0433333	0.0866667	0.123333	0.116667	0.08	4	5	4.66667
G9606_26314	338707	B4GALNT4	6.34	7.01	6.82	8.18	8.2	7.15	9.33	10.38	8.76	7.59	8.01	9.63	11.17	12.48	11.92	15.97	15.57	14.15	17.93	19.62	16.45	14.17	14.88	18.18	366	411	396	483	488	413	553	615	519	450	469	576	6.72333	7.84333	9.78	8.12	11.8567	15.23	18.5767	15.1667	391	461.333	581.333
G9606_3222	283254	HARBI1	1.44	1.63	1.62	1.59	1.83	2.11	1.61	1.77	1.83	1.89	1.8	2.13	2.53	2.91	2.84	3.1	3.47	4.17	3.09	3.34	3.45	3.52	3.35	4.02	37.4	43	41	44.41	47.08	53	41	47.73	47	50	48.36	55	1.56333	1.84333	1.83667	1.84	2.76	3.58	3.48333	3.44	40.4667	48.1633	47.91
G9606_17183	6759	SSX4	0	0	0	0	0	0	0.06	0	0	0	0	0	0	0	0	0	0	0	0.12	0	0	0	0	0	0	0	0	0	0	0	1	0	0	0	0	0	0	0	0.02	0	0	0	0.04	0	0	0	0.333333
G9606_16159	6117	RPA1	44.9	44.63	43.41	44.1	49.23	45.24	33.5	33.36	39.37	35.51	39.3	33.93	79.04	79.5	75.87	86.1	93.44	89.47	64.35	63.06	73.96	66.25	72.97	64.09	2827	2850	2811	2861	3211	2891	2209	2216	2521	2312	2509	2276	44.3133	46.19	33.5967	38.06	78.1367	89.67	63.8333	71.06	2829.33	2987.67	2233.67
G9606_15079	170392	OIT3	0	0	0	0	0.03	0.03	0	0.03	0	0	0	0	0	0	0	0	0.05	0.05	0	0.05	0	0	0	0	0	0	0	0	1	1	0	1	0	0	0	0	0	0.02	0.01	0	0	0.0333333	0.0166667	0	0	0.666667	0.333333
G9606_21789	285282	RABL3	7.69	8.59	8.27	10.12	9.42	10.71	10.35	10.59	10.78	11.14	10.6	10.4	13.54	15.3	14.46	19.77	17.88	21.19	19.89	20.03	20.25	20.78	19.69	19.63	498	562	541	669	628	697	686	704	715	739	698	699	8.18333	10.0833	10.4467	10.84	14.4333	19.6133	19.85	20.24	533.667	664.667	696.333
G9606_30666	112267855	LOC112267855	0.04	0	0	0	0	0.04	0	0	0	0	0	0.04	0.08	0	0	0	0	0.09	0	0	0	0	0	0.08	1	0	0	0	0	1	0	0	0	0	0	1	0.0133333	0.0133333	0.0133333	0	0.0266667	0.03	0.0266667	0	0.333333	0.333333	0.333333
G9606_5411	51527	GSKIP	12.26	12.91	12.76	10.93	11.12	10.42	12.4	12.41	10.94	10.46	9.87	11.54	21.59	22.99	22.3	21.34	21.1	20.6	23.81	23.47	20.55	19.52	18.32	21.79	447	476	469	405	414	382	460	462	408	393	364	434	12.6433	10.8233	12.1167	10.4233	22.2933	21.0133	23.0233	19.4633	464	400.333	452
G9606_4138	23271	CAMSAP2	8.17	7.96	8.53	11.64	10.86	12.79	11.79	11.44	10.57	11.16	10.06	11.76	14.38	14.18	14.91	22.72	20.62	25.29	22.64	21.63	19.86	20.82	18.68	22.22	1028	997	1069	1444	1398	1550	1475	1419	1309	1413	1249	1507	8.22	11.7633	11.6633	10.5967	14.49	22.8767	22.1633	19.7867	1031.33	1464	1467
G9606_2932	100996643	LOC100996643	0.49	0.41	0.57	0.23	0.52	0.89	0.66	0.58	0.21	0.44	0.14	0.69	0.86	0.72	1	0.44	0.98	1.75	1.26	1.09	0.4	0.81	0.26	1.3	12.95	11.96	19.68	9.07	12.32	25.75	18.72	18.94	8.21	12.2	3.08	17.84	0.49	0.546667	0.643333	0.263333	0.86	1.05667	1.21667	0.49	14.8633	15.7133	18.5
G9606_34465	153218	SPINK13	0.32	0	0	0.16	0.17	0	0.16	0.16	0.47	0.31	0.8	0.32	0.56	0	0	0.31	0.33	0	0.31	0.3	0.89	0.58	1.48	0.61	2	0	0	1	1	0	1	1	3	2	5	2	0.106667	0.11	0.213333	0.526667	0.186667	0.213333	0.406667	0.983333	0.666667	0.666667	1.33333
G9606_12263	112802	KRT71	0	0	0	0	0	0.03	0	0	0	0	0	0	0	0	0	0	0	0.06	0	0	0	0	0	0	0	0	0	0	0	1	0	0	0	0	0	0	0	0.01	0	0	0	0.02	0	0	0	0.333333	0
G9606_7945	79339	OR51B4	0	0	0.07	0	0.07	0	0	0	0	0	0.07	0	0	0	0.13	0	0.14	0	0	0	0	0	0.14	0	0	0	1	0	1	0	0	0	0	0	1	0	0.0233333	0.0233333	0	0.0233333	0.0433333	0.0466667	0	0.0466667	0.333333	0.333333	0
G9606_17445	6366	CCL21	0	0	0	0	0	0	0	0	0	0	0	0.08	0	0	0	0	0	0	0	0	0	0	0	0.14	0	0	0	0	0	0	0	0	0	0	0	1	0	0	0.0266667	0	0	0	0.0466667	0	0	0	0.333333
G9606_9729	80380	PDCD1LG2	3.22	3.21	3.52	2.62	2.63	2.98	4.6	4.21	2.76	2.73	3.41	4.26	5.66	5.71	6.15	5.12	4.98	5.89	8.84	7.96	5.19	5.1	6.34	8.05	127	128	140	106	106	118	186	171	112	111	137	175	3.31667	2.74333	4.35667	2.96667	5.84	5.33	8.28333	5.54333	131.667	110	177.333
G9606_1874	4820	NKTR	6.68	7.14	6.64	8.83	8.47	8.55	9.31	8.49	8.57	8.22	8.02	8.9	11.76	12.71	11.61	17.24	16.07	16.91	17.89	16.05	16.09	15.34	14.9	16.81	874	944	882	1216	1173	1180	1308	1211	1183	1134	1099	1314	6.82	8.61667	8.9	8.27	12.0267	16.74	16.9167	15.4433	900	1189.67	1277.67
G9606_11806	219595	FOLH1B	0	0	0	0	0	0	0	0.06	0	0	0	0	0	0	0	0	0	0	0	0.12	0	0	0	0	0	0	0	0	0	0	0	2	0	0	0	0	0	0	0.02	0	0	0	0.04	0	0	0	0.666667
G9606_9015	122060	SLAIN1	2.03	2.24	1.84	1.79	1.41	1.13	1.11	0.88	1.84	1.28	1.55	0.77	3.57	3.99	3.22	3.49	2.67	2.24	2.13	1.66	3.45	2.38	2.87	1.46	82	91	76	73	65	49	47	39	72	54	64	36	2.03667	1.44333	0.92	1.55667	3.59333	2.8	1.75	2.9	83	62.3333	40.6667
G9606_5507	84269	CHCHD5	43.75	43.28	49.22	35.49	34.69	30.85	39.05	44.05	44.75	44.73	44.08	43.38	77.02	77.09	86.04	69.29	65.86	61.01	75.01	83.27	84.09	83.46	81.85	81.93	368	359	403	287	264	252	313	348	355	360	345	363	45.4167	33.6767	42.16	44.52	80.05	65.3867	80.07	83.1333	376.667	267.667	341.333
G9606_5101	4986	OPRK1	0	0	0	0	0.01	0	0	0	0	0	0	0	0	0	0	0	0.02	0	0	0	0	0	0	0	0	0	0	0	1	0	0	0	0	0	0	0	0	0.00333333	0	0	0	0.00666667	0	0	0	0.333333	0
G9606_2789	164668	APOBEC3H	0.75	0.91	0.38	0.98	1.55	1.22	0.67	0.82	0.38	0.67	1.01	1.13	1.33	1.62	0.67	1.91	2.94	2.4	1.29	1.55	0.71	1.24	1.88	2.13	12	12	6	16	24	19	11	10	6	11	16	18	0.68	1.25	0.873333	0.686667	1.20667	2.41667	1.65667	1.27667	10	19.6667	13
G9606_7013	55023	PHIP	2.96	3.12	3	3.81	3.07	4.21	4.09	3.75	3.8	3.75	3.44	4.12	5.22	5.56	5.25	7.45	5.83	8.32	7.86	7.08	7.15	7	6.38	7.79	575	639	596	735	629	720	704	640	691	681	611	733	3.02667	3.69667	3.98667	3.66333	5.34333	7.2	7.57667	6.84333	603.333	694.667	692.333
G9606_1746	27113	BBC3	7.76	8.12	7.75	11.23	9.95	11	10.92	9.06	12.29	10.18	12.62	10.83	13.66	14.46	13.55	21.92	18.89	21.75	20.99	17.12	23.09	18.99	23.43	20.45	209	228	217	318	283	305	307	260	343	290	353	315	7.87667	10.7267	10.27	11.6967	13.89	20.8533	19.52	21.8367	218	302	294
G9606_3879	653308	ASAH2B	1.24	1.57	1.32	0.76	0.78	0.87	1.75	2.41	1.21	1.9	1.52	2.42	2.18	2.8	2.31	1.47	1.49	1.71	3.36	4.56	2.28	3.54	2.81	4.58	68.14	85.93	72.95	42.31	43.65	47.59	98.13	136.21	67.55	105.76	84.26	138.29	1.37667	0.803333	2.19333	1.54333	2.43	1.55667	4.16667	2.87667	75.6733	44.5167	124.21
G9606_14109	7156	TOP3A	7.2	7.18	7.16	6.91	7.36	7.41	6.13	6.01	6.9	6.86	7.17	6.08	12.67	12.79	12.52	13.5	13.97	14.65	11.78	11.37	12.96	12.79	13.32	11.49	850	856	856	833	905	874	750	731	840	826	879	741	7.18	7.22667	6.07333	6.97667	12.66	14.04	11.5467	13.0233	854	870.667	740.667
G9606_5458	107986791	LOC107986791	0.11	0.1	0	0.72	0.65	0.67	0.21	0.42	0.1	0.41	0.32	0.53	0.19	0.19	0	1.41	1.24	1.32	0.41	0.79	0.19	0.76	0.6	1	1.02	1.02	0	7.23	6.1	6.45	2.07	4.06	1	4.04	3.13	5.16	0.07	0.68	0.386667	0.276667	0.126667	1.32333	0.733333	0.516667	0.68	6.59333	3.76333
G9606_5833	54826	GIN1	1.12	1.41	1.29	1.63	1.41	1.34	1.51	1.35	1.48	1.61	1.16	1.36	1.98	2.51	2.26	3.19	2.67	2.64	2.9	2.55	2.78	3.01	2.15	2.56	66	84	75	96	85	79	91	81	89	96	69	83	1.27333	1.46	1.40667	1.41667	2.25	2.83333	2.67	2.64667	75	86.6667	85
G9606_12659	35	ACADS	1.79	2.19	1.47	1.57	2.49	1.53	1.38	1.54	1.47	1.69	1.55	1.09	3.16	3.9	2.56	3.07	4.72	3.03	2.66	2.9	2.77	3.15	2.87	2.05	56	69	46	50	79	48	44	49	47	54	49	35	1.81667	1.86333	1.33667	1.57	3.20667	3.60667	2.53667	2.93	57	59	42.6667
G9606_10579	7957	EPM2A	1.17	1.13	1	0.81	1.48	1.12	1.4	0.98	0.82	0.95	0.84	1.06	2.07	2.02	1.74	1.58	2.81	2.22	2.69	1.85	1.54	1.77	1.57	2	54	58	49	42	75	56	61	49	43	45	44	54	1.1	1.13667	1.14667	0.87	1.94333	2.20333	2.18	1.62667	53.6667	57.6667	54.6667
G9606_6283	159371	SLC35G1	4.44	4.72	5.08	2.25	2.79	2.9	3.74	3.57	3.02	3.36	3.41	4.23	7.82	8.41	8.88	4.39	5.3	5.73	7.19	6.76	5.67	6.28	6.33	8	255	274	295	132	164	165	221	211	178	200	199	253	4.74667	2.64667	3.84667	3.26333	8.37	5.14	7.31667	6.09333	274.667	153.667	228.333
G9606_11400	2149	F2R	22.37	23.11	23.58	34.64	35.15	34.66	42.56	43.57	27.98	30.01	29.28	43.16	39.38	41.17	41.21	67.64	66.72	68.55	81.76	82.36	52.58	56	54.36	81.51	1427	1487	1516	2252	2303	2218	2774	2849	1826	1960	1895	2857	23.02	34.8167	43.0967	29.09	40.5867	67.6367	81.8767	54.3133	1476.67	2257.67	2826.67
G9606_19076	171546	SPTSSA	17.71	19.51	18.29	12.04	11.89	12.2	15.26	16.3	19.31	20	20.49	16.59	31.17	34.75	31.98	23.51	22.56	24.13	29.32	30.82	36.28	37.32	38.05	31.33	733	816	763	508	503	507	645	691	818	849	861	711	18.5033	12.0433	16.05	19.9333	32.6333	23.4	30.49	37.2167	770.667	506	682.333
G9606_19045	6434	TRA2B	59.56	59.58	58.34	42.78	45.29	42.82	30.55	29.56	49.5	47.78	48.13	30.91	104.85	106.12	101.97	83.53	85.96	84.67	58.69	55.88	93.01	89.14	89.37	58.39	2553	2581	2579	1948	2035	1883	1382	1368	2249	2193	2202	1418	59.16	43.63	30.34	48.47	104.313	84.72	57.6533	90.5067	2571	1955.33	1389.33
G9606_18025	53827	FXYD5	570.52	524.09	545.77	491.24	514.46	479.22	476.99	509.32	513.07	516.6	515.16	527.54	1004.37	933.49	953.95	959.12	976.54	947.68	916.37	962.87	963.98	963.9	956.46	996.38	7392	6883	7051	6451	6584	6218	6251	6681	6792	6885	6747	6957	546.793	494.973	504.617	514.943	963.937	961.113	958.54	961.447	7108.67	6417.67	6629.67
G9606_33457	6206	RPS12	1055.03	1077.26	1030.15	897.7	817.38	800.26	958.57	947.59	911.88	924.76	910.62	991.68	1857.32	1918.78	1800.59	1752.73	1551.53	1582.56	1841.54	1791.41	1713.27	1725.45	1690.68	1873.01	6481	6748	6202	5549	4679	4903	5864	5792	5702	5875	5612	6028	1054.15	838.447	965.947	915.753	1858.9	1628.94	1835.32	1709.8	6477	5043.67	5894.67
G9606_8678	9534	ZNF254	2.67	2.69	2.81	3.52	3.67	4.56	3.84	4.21	4.31	3.44	3.26	3.95	4.71	4.8	4.91	6.87	6.97	9.02	7.37	7.96	8.09	6.42	6.06	7.46	126	153.94	162.02	254	264	261	257	273.97	210	186.99	161	263	2.72333	3.91667	4	3.67	4.80667	7.62	7.59667	6.85667	147.32	259.667	264.657
G9606_19647	1103	CHAT	6.13	4.64	5.74	5.86	4.86	5.3	3.85	3.13	2.95	3.38	3.35	3.21	10.79	8.27	10.03	11.44	9.23	10.48	7.4	5.91	5.55	6.3	6.23	6.06	216	166	205	213	176	200	138	117	105	124	121	115	5.50333	5.34	3.39667	3.22667	9.69667	10.3833	6.45667	6.02667	195.667	196.333	123.333
G9606_3504	130617	ZFAND2B	13.51	15.12	16.38	15.03	15.01	12.52	12.09	13.42	12.77	12.08	12.64	13.54	23.78	26.93	28.63	29.35	28.48	24.75	23.22	25.38	23.99	22.54	23.47	25.57	254	285	307	289	284	234	228	254	243	232	239	256	15.0033	14.1867	13.0167	12.4967	26.4467	27.5267	24.7233	23.3333	282	269	246
G9606_10208	63899	NSUN3	1.43	1.43	1.41	1.34	1.56	1.4	1.3	1.33	1.81	1.7	1.64	1.1	2.53	2.55	2.47	2.63	2.96	2.76	2.5	2.52	3.41	3.18	3.04	2.08	160	161	159	153	179	156	148	152	207	195	186	128	1.42333	1.43333	1.24333	1.71667	2.51667	2.78333	2.36667	3.21	160	162.667	142.667
G9606_5993	593	BCKDHA	10.25	9.36	11.22	16.65	16.35	13.61	16.49	16.8	13.27	13.06	15.6	18.6	18.04	16.68	19.61	32.51	31.04	26.92	31.69	31.77	24.94	24.37	28.96	35.12	289	267	318	478	468	385	474	484	383	378	446	541	10.2767	15.5367	17.2967	13.9767	18.11	30.1567	32.86	26.09	291.333	443.667	499.667
G9606_239	11136	SLC7A9	0	0.14	0	0.04	0	0.13	0.07	0.13	0.16	0.04	0.09	0.09	0	0.25	0	0.08	0	0.27	0.14	0.25	0.29	0.08	0.16	0.16	0	4	0	2	0	4	2	5	6	1	2	2	0.0466667	0.0566667	0.0966667	0.0966667	0.0833333	0.116667	0.183333	0.176667	1.33333	2	3
G9606_23025	107983991	LOC107983991	0	0	0.04	0.04	0	0.09	0.13	0.08	0	0.08	0.09	0.04	0	0	0.08	0.08	0	0.17	0.25	0.16	0	0.16	0.16	0.08	0	0	1	1	0	2	3	2	0	2	2	1	0.0133333	0.0433333	0.0833333	0.0566667	0.0266667	0.0833333	0.163333	0.106667	0.333333	1	2
G9606_26525	23559	WBP1	26.29	24.48	25.23	28.19	28.46	27.03	31.38	32.95	29.91	27.11	28.88	31.6	46.28	43.61	44.09	55.04	54.01	53.46	60.28	62.29	56.2	50.58	53.62	59.68	490	462	471	534	532	505	594	625	570	519	545	604	25.3333	27.8933	31.9767	28.6333	44.66	54.17	60.75	53.4667	474.333	523.667	607.667
G9606_362	100288332	NPIPA5	16.72	18.63	16.7	15.48	16.77	15.15	16.31	16.24	15.67	17.99	19.05	17.27	29.44	33.18	29.2	30.22	31.83	29.96	31.33	30.7	29.44	33.57	35.37	32.62	297.85	350.13	293.53	277.42	299.65	260.77	287.41	302.31	293.53	332.32	342.25	312.76	17.35	15.8	16.6067	17.57	30.6067	30.67	31.55	32.7933	313.837	279.28	300.827
G9606_15158	344805	TMPRSS7	0.03	0.08	0.05	0.03	0.03	0.15	0.05	0.05	0.03	0.05	0.1	0.08	0.05	0.14	0.09	0.05	0.05	0.31	0.1	0.1	0.05	0.09	0.19	0.14	1	3	2	1	1	6	2	2	1	2	4	3	0.0533333	0.07	0.06	0.06	0.0933333	0.136667	0.113333	0.11	2	2.66667	2.33333
G9606_12112	84696	ABHD1	0	0	0.13	0.09	0.13	0.13	0	0.08	0.2	0.16	0.04	0.04	0	0	0.23	0.17	0.24	0.25	0	0.16	0.37	0.3	0.08	0.08	0	0	3.22	2.17	3.15	3.26	0	2.08	4.24	4.35	1.09	1	0.0433333	0.116667	0.04	0.133333	0.0766667	0.22	0.08	0.25	1.07333	2.86	1.02667
G9606_12183	153769	SH3RF2	14.65	14.02	14.23	19.54	17.41	18.74	18.1	17.81	17.08	18.57	16.55	17.47	25.79	24.98	24.87	38.15	33.05	37.06	34.78	33.67	32.09	34.65	30.73	32.99	1036	1037	1052	1372	1269	1292	1186	1168	1152	1264	1125	1182	14.3	18.5633	17.7933	17.4	25.2133	36.0867	33.8133	32.49	1041.67	1311	1178.67
G9606_13103	8260	NAA10	166.05	162.27	161.2	127.97	129.39	125.3	115.31	126.5	132.52	137.38	140.86	127.52	292.32	289.03	281.76	249.86	245.6	247.79	221.53	239.14	248.97	256.32	261.53	240.85	2791	2762	2710	2185	2173	2110	1966	2161	2276	2372	2395	2194	163.173	127.553	123.11	136.92	287.703	247.75	233.84	255.607	2754.33	2156	2107
G9606_8337	84941	HSH2D	0	0	0	0.03	0	0.03	0	0	0.03	0.03	0	0	0	0	0	0.05	0	0.06	0	0	0.05	0.06	0	0	0	0	0	1	0	1	0	0	1	1	0	0	0	0.02	0	0.02	0	0.0366667	0	0.0366667	0	0.666667	0
G9606_5528	55008	HERC6	2.59	2.95	2.56	2.4	2.76	2.44	3.07	3.21	3.46	3.62	3.62	3.23	4.55	5.26	4.48	4.69	5.25	4.83	5.89	6.08	6.51	6.75	6.72	6.1	155	186	162	155	170	154	204	214	228	229	230	207	2.7	2.53333	3.17	3.56667	4.76333	4.92333	6.02333	6.66	167.667	159.667	208.333
G9606_12571	8030	CCDC6	9.7	10.35	9.83	16.6	16.08	17.89	17.06	17.58	13.89	13.7	13.36	17.54	17.08	18.44	17.19	32.4	30.53	35.39	32.78	33.24	26.1	25.56	24.81	33.13	956	1030	979	1669	1635	1771	1721	1779	1402	1383	1338	1798	9.96	16.8567	17.3933	13.65	17.57	32.7733	33.05	25.49	988.333	1691.67	1766
G9606_2259	136306	SVOPL	0	0	0	0	0.04	0	0	0	0	0	0	0	0	0	0	0	0.08	0	0	0	0	0	0	0	0	0	0	0	2	0	0	0	0	0	0	0	0	0.0133333	0	0	0	0.0266667	0	0	0	0.666667	0
G9606_25209	8658	TNKS	6.63	6.84	6.59	10.64	9.88	11.57	11.17	10.38	8.66	8.77	8.58	10.5	11.67	12.19	11.52	20.77	18.75	22.87	21.46	19.63	16.27	16.36	15.93	19.83	1087	1132	1097	1783	1676	1902	1874	1753	1453	1472	1432	1796	6.68667	10.6967	10.6833	8.67	11.7933	20.7967	20.3067	16.1867	1105.33	1787	1807.67
G9606_9251	3594	IL12RB1	0.13	0.09	0.24	0.06	0.06	0	0.03	0.09	0.03	0.06	0	0.09	0.22	0.17	0.42	0.12	0.12	0	0.06	0.18	0.05	0.11	0	0.17	5	3	8	3	2	0	1	3	1	2	0	3	0.153333	0.04	0.07	0.03	0.27	0.08	0.136667	0.0533333	5.33333	1.66667	2.33333
G9606_11681	282809	POC1B	10.09	10.39	9.61	7.39	6.99	6.81	8.07	8.08	7.06	6.74	6.59	8.28	17.77	18.51	16.81	14.43	13.27	13.47	15.5	15.27	13.27	12.58	12.23	15.64	539	560.38	519	403.48	383	365	440.75	442.34	386.88	369.62	357.94	458.77	10.03	7.06333	8.14333	6.79667	17.6967	13.7233	15.47	12.6933	539.46	383.827	447.287
G9606_8458	5250	SLC25A3	375.55	389.89	392.36	313.45	340.92	308.81	310.84	332.13	331.4	321.04	327.34	331.31	661.13	694.47	685.8	612	647.13	610.7	597.17	627.89	622.65	599.02	607.74	625.76	10087	10590	10579	8564	9274	8307	8496	9087	9123	8861	8927	9157	385.933	321.06	324.76	326.593	680.467	623.277	616.94	609.803	10418.7	8715	8913.33
G9606_9474	60490	PPCDC	2.47	2.32	2.48	2.92	3.37	3.35	2.39	2.59	3.21	3.71	3.32	2.01	4.35	4.13	4.34	5.71	6.4	6.62	4.6	4.89	6.04	6.93	6.16	3.8	83	77	80	107	118	120	73	96	118	133	117	75	2.42333	3.21333	2.33	3.41333	4.27333	6.24333	4.43	6.37667	80	115	81.3333
G9606_12904	64746	ACBD3	14.2	15.05	13.96	16.41	17.55	17.44	16.65	17.54	21.8	20.98	21.41	16.93	25	26.8	24.4	32.03	33.32	34.49	31.98	33.15	40.95	39.15	39.75	31.98	842	901	835	992	1069	1038	1009	1066	1323	1275	1289	1042	14.4033	17.1333	17.04	21.3967	25.4	33.28	32.37	39.95	859.333	1033	1039
G9606_5784	729540	RGPD6	3.69	3.34	4.31	2.37	2.74	3.43	4.67	3.78	1.32	3.04	1.71	3.24	6.5	5.95	7.53	4.63	5.2	6.79	8.98	7.15	2.48	5.67	3.17	6.12	446.78	407.38	530.47	294.1	341.34	419.9	568.32	467.58	157.24	374.02	212.54	408.69	3.78	2.84667	3.89667	2.02333	6.66	5.54	7.41667	3.77333	461.543	351.78	481.53
G9606_6718	23275	POFUT2	11.38	11.08	11.88	13	14.26	12.42	17.1	17.67	18.68	19.28	18.57	17.64	20.04	19.74	20.77	25.39	27.06	24.56	32.86	33.4	35.1	35.98	34.47	33.32	587	570	590	642	719	620	849	873	919	940	912	896	11.4467	13.2267	17.47	18.8433	20.1833	25.67	33.1933	35.1833	582.333	660.333	872.667
G9606_24058	107986004	LOC107986004	0	0	0	0	0	0.01	0	0	0	0	0	0	0	0	0	0	0	0.03	0	0	0	0	0	0	0	0	0	0	0	1	0	0	0	0	0	0	0	0.00333333	0	0	0	0.01	0	0	0	0.333333	0
G9606_25327	10254	STAM2	8.05	8.87	8.13	7.44	7.22	8.81	8.93	8.16	8.52	8.98	8.74	8.58	14.18	15.8	14.2	14.53	13.71	17.42	17.16	15.42	16	16.76	16.22	16.21	776	860	789	731	718	852	881	807	839	887	854	860	8.35	7.82333	8.55667	8.74667	14.7267	15.22	16.2633	16.3267	808.333	767	849.333
G9606_4167	116842	LEAP2	0.1	0.2	0	0	0	0	0	0.1	0	0.1	0.2	0.1	0.18	0.36	0	0	0	0	0	0.19	0	0.19	0.38	0.19	1	2	0	0	0	0	0	1	0	1	2	1	0.1	0	0.0666667	0.1	0.18	0	0.126667	0.19	1	0	0.666667
G9606_9548	56731	SLC2A4RG	38.7	40.25	39.67	44.68	43.42	37.17	42.44	44.38	38.46	36.58	37.19	46.44	68.13	71.69	69.34	87.23	82.41	73.5	81.52	83.91	72.26	68.26	69.04	87.71	1430.83	1503.7	1476.79	1682.82	1637.84	1378.73	1600.88	1678.9	1454.95	1386.9	1394.93	1775.93	39.54	41.7567	44.42	37.41	69.72	81.0467	84.38	69.8533	1470.44	1566.46	1685.24
G9606_25729	125	ADH1B	0	0.02	0	0	0	0	0	0	0	0	0	0	0	0.04	0	0	0	0	0	0	0	0	0	0	0	1	0	0	0	0	0	0	0	0	0	0	0.00666667	0	0	0	0.0133333	0	0	0	0.333333	0	0
G9606_22945	65012	SLC26A10	0.17	0.17	0.12	0.15	0.3	0.15	0.33	0.34	0.37	0.38	0.23	0.17	0.29	0.31	0.2	0.29	0.58	0.29	0.63	0.64	0.7	0.7	0.43	0.32	6.56	6.87	4.58	5.84	12.2	5.8	13.22	13.59	14.99	15.09	9.24	6.93	0.153333	0.2	0.28	0.326667	0.266667	0.386667	0.53	0.61	6.00333	7.94667	11.2467
G9606_29697	6324	SCN1B	0.37	0.65	0.63	0.23	0.46	0.49	0.31	0.44	0.14	0.49	0.48	0.66	0.65	1.16	1.11	0.45	0.88	0.98	0.59	0.84	0.26	0.92	0.89	1.24	10	19	16	6	12	12	7	11	4	13	11	16	0.55	0.393333	0.47	0.37	0.973333	0.77	0.89	0.69	15	10	11.3333
G9606_18154	26284	ERAL1	24.9	25.1	24.72	24.05	27.41	22.86	23.21	25.24	23.97	26.1	27.56	24.6	43.83	44.71	43.21	46.96	52.03	45.21	44.59	47.72	45.04	48.71	51.17	46.46	755	772	755	745	847	698	719	785	748	816	850	774	24.9067	24.7733	24.35	25.8767	43.9167	48.0667	46.2567	48.3067	760.667	763.333	759.333
G9606_1170	100532731	COMMD3-BMI1	9.1	6.75	7.3	3.93	5.71	4.71	1.18	2.01	3.1	4.44	2.32	0	16.02	12.02	12.76	7.67	10.84	9.31	2.26	3.79	5.82	8.28	4.3	0	511.66	383.22	413.96	225.16	329.6	265.82	67.53	115.57	178.37	255.81	132.26	0	7.71667	4.78333	1.06333	3.28667	13.6	9.27333	2.01667	6.13333	436.28	273.527	61.0333
G9606_14396	139716	GAB3	0.32	0.38	0.26	0.39	0.47	0.26	0.26	0.27	0.21	0.44	0.31	0.2	0.57	0.68	0.45	0.75	0.89	0.51	0.51	0.52	0.4	0.83	0.58	0.38	19	29	18	24	27	16	21	17	15	31	20	15	0.32	0.373333	0.243333	0.32	0.566667	0.716667	0.47	0.603333	22	22.3333	17.6667
G9606_25589	23585	TMEM50A	88.08	88.19	85.53	70.52	72.07	68.25	79.24	77.84	80.18	77.87	81.39	79.2	155.06	157.08	149.5	137.69	136.8	134.97	152.23	147.15	150.64	145.29	151.12	149.59	3291.06	3328.98	3217.53	2684.53	2748	2559.52	3023	2975	3063.71	2984	3083.54	3059.84	87.2667	70.28	78.76	79.8133	153.88	136.487	149.657	149.017	3279.19	2664.02	3019.28
G9606_5463	26164	MTG2	10.04	10.1	10.27	11.18	11.46	10.62	10.86	9.67	9.41	10.59	11.05	10.5	17.68	17.98	17.95	21.82	21.75	20.99	20.85	18.29	17.69	19.76	20.51	19.84	598.95	582	608.07	669	676	615.79	654.98	591.02	568.27	629.93	662	627.03	10.1367	11.0867	10.3433	10.35	17.87	21.52	19.66	19.32	596.34	653.597	624.343
G9606_11085	28511	NKIRAS2	36.98	35.49	36.59	47.05	48.05	45.12	44.01	46.99	41.8	42.35	40.04	47.98	65.1	63.21	63.96	91.86	91.2	89.22	84.55	88.84	78.54	79.02	74.34	90.62	1486	1443	1484	1925	1972	1818	1804	1934	1719	1742	1633	1997	36.3533	46.74	46.3267	41.3967	64.09	90.76	88.0033	77.3	1471	1905	1911.67
G9606_22171	3799	KIF5B	40.21	42.26	40.1	37.66	37.17	39.72	41.74	40.78	35.26	35.36	34.43	41	70.79	75.27	70.09	73.53	70.55	78.55	80.19	77.09	66.24	65.97	63.92	77.43	3956	4211	4036	3806	3820	3955	4255	4142	3575	3580	3485	4239	40.8567	38.1833	41.1733	35.0167	72.05	74.21	78.2367	65.3767	4067.67	3860.33	4212
G9606_7382	9146	HGS	56.93	57.67	58	64.94	66.51	59.57	54.12	53.17	62.43	61.06	62.01	56.95	100.22	102.73	101.38	126.8	126.25	117.81	103.98	100.51	117.29	113.92	115.13	107.55	2802	2870	2882	3257	3352	2946	2721	2676	3138	3073	3084	2902	57.5333	63.6733	54.7467	61.8333	101.443	123.62	104.013	115.447	2851.33	3185	2766.33
G9606_2430	5243	ABCB1	0.19	0.14	0.09	0.01	0.07	0.12	0.13	0.07	0.05	0.07	0.17	0.09	0.34	0.24	0.17	0.03	0.13	0.24	0.26	0.13	0.1	0.12	0.32	0.17	14	10	7	1	5	9	10	5	4	5	13	7	0.14	0.0666667	0.0966667	0.0966667	0.25	0.133333	0.186667	0.18	10.3333	5	7.33333
G9606_22558	10311	VPS26C	11.4	12.67	11.46	23.92	22.52	24.37	21.63	23.35	18.87	18.86	19.76	22.43	20.07	22.57	20.04	46.71	42.75	48.19	41.56	44.14	35.46	35.19	36.68	42.36	619	692	626	1321	1249	1324	1199	1296	1049	1048	1083	1259	11.8433	23.6033	22.47	19.1633	20.8933	45.8833	42.6867	35.7767	645.667	1298	1251.33
G9606_25851	78986	DUSP26	0	0	0	0	0	0	0	0	0.04	0	0	0	0	0	0	0	0	0	0	0	0.07	0	0	0	0	0	0	0	0	0	0	0	1	0	0	0	0	0	0	0.0133333	0	0	0	0.0233333	0	0	0
G9606_16095	2010	EMD	86.19	88.5	89.14	86.73	83.94	79.69	76.42	81	81.98	82.2	86.1	79.56	151.74	157.63	155.81	169.35	159.33	157.6	146.81	153.13	154.02	153.37	159.86	150.27	1800	1862	1863	1832	1758	1662	1617	1714	1747	1754	1816	1697	87.9433	83.4533	78.9933	83.4267	155.06	162.093	150.07	155.75	1841.67	1750.67	1676
G9606_11227	9389	SLC22A14	0.03	0.06	0.06	0	0.03	0.14	0.06	0	0	0.03	0	0	0.05	0.1	0.1	0	0.05	0.28	0.11	0	0	0.05	0	0	1	2	2	0	1	5	2	0	0	1	0	0	0.05	0.0566667	0.02	0.01	0.0833333	0.11	0.0366667	0.0166667	1.66667	2	0.666667
G9606_6996	3757	KCNH2	0.2	0.13	0.09	0.03	0	0	0.13	0.04	0.16	0.12	0.1	0	0.35	0.23	0.16	0.06	0	0	0.25	0.08	0.31	0.22	0.18	0	10	8	6	2	0	0	8	2	9	6	6	0	0.14	0.01	0.0566667	0.126667	0.246667	0.02	0.11	0.236667	8	0.666667	3.33333
G9606_20472	27069	GHITM	67.03	68.75	69.28	67.92	74.43	69.17	64.88	66.61	70.57	70.51	72.92	66.09	118.01	122.46	121.1	132.61	141.29	136.79	124.65	125.93	132.58	131.55	135.38	124.83	2676	2773	2786	2763	3036	2771	2644	2722	2883	2886	2954	2731	68.3533	70.5067	65.86	71.3333	120.523	136.897	125.137	133.17	2745	2856.67	2699
G9606_15119	9813	EFCAB14	24.58	24.56	24.13	30.23	27.83	32.33	31.73	31.56	29.99	29.12	29.25	31.89	43.27	43.74	42.17	59.02	52.83	63.94	60.96	59.67	56.35	54.33	54.31	60.23	2397	2417	2377	3008	2799	3166	3167	3160	2995	2909	2898	3234	24.4233	30.13	31.7267	29.4533	43.06	58.5967	60.2867	54.9967	2397	2991	3187
G9606_156	93109	TMEM44	8.45	8.56	8.82	10.57	12.71	11.12	8.12	8.49	9.15	8.04	8.31	7.67	14.87	15.25	15.42	20.63	24.12	22	15.6	16.05	17.2	15.01	15.44	14.49	343	346	352.99	435	515	449	335	353.03	368	326	330	327	8.61	11.4667	8.09333	8.5	15.18	22.25	15.38	15.8833	347.33	466.333	338.343
G9606_1013	26088	GGA1	13.02	12.1	13.14	17.92	19.28	16.99	16.23	17.12	16.24	15.79	17.21	18.91	22.92	21.55	22.97	34.98	36.6	33.59	31.19	32.36	30.52	29.46	31.96	35.71	669	631	675	959	1000	886	848	919	840	848	884	1006	12.7533	18.0633	17.42	16.4133	22.48	35.0567	33.0867	30.6467	658.333	948.333	924.333
G9606_190	84236	RHBDD1	4.97	4.79	5.38	7.27	7.35	7.28	7.64	7.22	7.2	7.4	7.03	8.17	8.75	8.53	9.41	14.19	13.94	14.41	14.67	13.66	13.52	13.8	13.05	15.43	469	467	510	717	724	717	730	717	697	718	695	821	5.04667	7.3	7.67667	7.21	8.89667	14.18	14.5867	13.4567	482	719.333	756
G9606_19432	342132	ZNF774	0.42	0.83	0.47	1.56	1.07	1.03	1.13	1.37	0.98	0.8	0.68	0.91	0.74	1.48	0.81	3.05	2.04	2.03	2.18	2.59	1.84	1.49	1.26	1.72	15	29	20	69	45	42	45	49	40	33	30	36	0.573333	1.22	1.13667	0.82	1.01	2.37333	2.16333	1.53	21.3333	52	43.3333
G9606_8877	26682	OR4F4	0	0	0	0	0	0	0	0.07	0	0	0	0	0	0	0	0	0	0	0	0.14	0	0	0	0	0	0	0	0	0	0	0	1	0	0	0	0	0	0	0.0233333	0	0	0	0.0466667	0	0	0	0.333333
G9606_15329	1474	CST6	0.38	0.12	0.13	0	0.13	0	0.12	0.25	0	0	0.25	0.13	0.66	0.22	0.22	0	0.25	0	0.24	0.47	0	0	0.46	0.24	3	1	1	0	1	0	1	2	0	0	2	1	0.21	0.0433333	0.166667	0.0833333	0.366667	0.0833333	0.316667	0.153333	1.66667	0.333333	1.33333
G9606_21051	9652	TTC37	29.17	29.81	29.52	37.83	36.8	41.97	36.96	37.82	35.88	35.19	36.74	36.76	51.35	53.09	51.6	73.86	69.85	83	71	71.51	67.41	65.66	68.21	69.43	2810	2901	2870	3707	3656	4048	3642	3729	3534	3472	3599	3681	29.5	38.8667	37.18	35.9367	52.0133	75.57	70.6467	67.0933	2860.33	3803.67	3684
G9606_34461	506	ATP5F1B	645.64	636.62	667.29	500.94	543.82	499.17	579.87	579.45	673.61	654.62	671.97	568.83	1136.61	1133.93	1166.34	978.06	1032.28	987.15	1114.01	1095.44	1265.6	1221.42	1247.59	1074.37	18983	18923	19728	14996	16243	14722	17376	17407	20262	19746	20034	17261	649.85	514.643	576.05	666.733	1145.63	999.163	1094.61	1244.87	19211.3	15320.3	17348
G9606_20785	55192	DNAJC17	8.17	8.96	7.42	8.54	11.21	9.09	8.94	8.41	12.3	12.69	11.81	10.54	14.38	15.96	12.97	16.68	21.28	17.97	17.17	15.9	23.12	23.67	21.92	19.91	127.08	139	113.19	136.09	172	141	137	130	191	204	182	165	8.18333	9.61333	9.29667	12.2667	14.4367	18.6433	17.66	22.9033	126.423	149.697	144
G9606_10999	91584	PLXNA4	0	0	0	0	0	0	0.01	0.03	0	0	0.03	0	0.01	0.01	0	0	0.01	0.01	0.03	0.07	0	0	0.06	0.01	1	1	0	0	1	1	1	4	0	0	1	1	0	0	0.0133333	0.01	0.00666667	0.00666667	0.0366667	0.02	0.666667	0.666667	2
G9606_9641	81875	ISG20L2	7.82	8.55	8.11	16.17	14.23	14.83	13.85	13.26	21.05	18.24	18.36	15.17	13.76	15.22	14.17	31.57	27.02	29.33	26.61	25.06	39.55	34.03	34.09	28.65	363.45	399.45	379.79	768.14	672.56	694.43	652.19	637.36	1002.35	868.78	873.56	732.63	8.16	15.0767	14.0933	19.2167	14.3833	29.3067	26.7733	35.89	380.897	711.71	674.06
G9606_8080	25999	CLIP3	0.54	0.38	0.35	0.87	0.8	0.66	0.61	0.68	0.49	0.52	0.44	0.82	0.94	0.68	0.62	1.7	1.52	1.3	1.18	1.29	0.92	0.97	0.82	1.55	30	22	20	51	47	37	36	40	28	30	25	49	0.423333	0.776667	0.703333	0.483333	0.746667	1.50667	1.34	0.903333	24	45	41.6667
G9606_369	10123	ARL4C	39.25	42.1	42.67	62.1	64.27	62.97	59.06	57.87	30.78	32.37	29.47	60.39	69.09	74.99	74.59	121.25	121.99	124.54	113.46	109.4	57.82	60.39	54.71	114.07	2624	2842	2883	4236	4420	4231	4039	3967	2105	2219	2002	4194	41.34	63.1133	59.1067	30.8733	72.89	122.593	112.31	57.64	2783	4295.67	4066.67
G9606_11282	57414	RHBDD2	22.71	22.25	25.14	23.65	24.18	21.39	17.29	15.94	26.94	26.69	25.94	18.61	39.98	39.64	43.95	46.17	45.9	42.31	33.22	30.13	50.62	49.79	48.16	35.16	645	635	710	682	696	605	504	463	781	778	740	544	23.3667	23.0733	17.28	26.5233	41.19	44.7933	32.8367	49.5233	663.333	661	503.667
G9606_13130	5286	PIK3C2A	9.21	8.97	9.69	10.24	9.52	11.62	8.66	8.66	8.95	8.62	8.48	8.4	16.21	15.98	16.93	20	18.07	22.98	16.64	16.38	16.81	16.09	15.74	15.87	1242	1205	1301	1460	1301	1669	1262	1235	1288	1214	1216	1217	9.29	10.46	8.57333	8.68333	16.3733	20.35	16.2967	16.2133	1249.33	1476.67	1238
G9606_12358	55240	STEAP3	43.86	43.84	44.76	27.77	26.07	25.78	29.61	30.23	31.45	31.96	31.74	30.83	77.22	78.09	78.23	54.22	49.49	50.99	56.88	57.16	59.09	59.64	58.93	58.24	2881	2907	2980	1863	1758	1702	1996	2028	2116	2147	2116	2105	44.1533	26.54	30.2233	31.7167	77.8467	51.5667	57.4267	59.22	2922.67	1774.33	2043
G9606_15848	26263	FBXO22	10.23	10.61	10.72	15.76	14.64	15.15	16.08	15.77	14.79	14.18	13.53	15.78	18.01	18.9	18.74	30.77	27.79	29.97	30.89	29.81	27.78	26.45	25.12	29.81	477.28	473.96	498.5	662.65	697.55	655.81	668.35	648.05	574.66	560.6	539.72	661.2	10.52	15.1833	15.8767	14.1667	18.55	29.51	30.17	26.45	483.247	672.003	659.2
G9606_1738	2895	GRID2	0	0	0	0	0	0	0.02	0.02	0.02	0.02	0	0.05	0	0	0	0	0	0.01	0.05	0.03	0.03	0.03	0	0.09	0	0	0	0	0	1	2	1	1	1	0	3	0	0	0.03	0.0133333	0	0.00333333	0.0566667	0.02	0	0.333333	2
G9606_9137	130355	C2orf76	17.26	15.99	17.81	9.79	11.49	12.22	13.16	13.42	9.2	8.87	7.95	11.16	30.38	28.47	31.13	19.12	21.82	24.16	25.28	25.37	17.28	16.55	14.76	21.07	174	170	183	114	116	130	132	145	101	95	85	123	17.02	11.1667	12.58	8.67333	29.9933	21.7	23.9067	16.1967	175.667	120	133.333
G9606_14905	3291	HSD11B2	0.03	0.2	0.23	0.1	0.16	0.03	0.13	0.13	0.16	0.03	0.1	0.13	0.06	0.35	0.4	0.19	0.31	0.07	0.25	0.25	0.3	0.06	0.18	0.24	1	6	7	3	5	1	4	4	5	1	3	4	0.153333	0.0966667	0.13	0.0966667	0.27	0.19	0.246667	0.18	4.66667	3	4
G9606_21503	64149	C17orf75	7.17	7.65	7.05	7.82	9.08	8.41	7.35	8.16	7.98	8.5	8.74	7.93	12.63	13.62	12.33	15.27	17.23	16.64	14.12	15.42	14.99	15.86	16.23	14.98	201	236.01	221.07	236	271	251.11	230	238	234.7	243.54	258	253.85	7.29	8.43667	7.81333	8.40667	12.86	16.38	14.84	15.6933	219.36	252.703	240.617
G9606_4608	9970	NR1I3	0	0	0	0	0	0.12	0	0	0.06	0.06	0	0	0	0	0	0	0	0.24	0	0	0.11	0.11	0	0	0	0	0	0	0	2	0	0	1	1	0	0	0	0.04	0	0.04	0	0.08	0	0.0733333	0	0.666667	0
G9606_11805	360023	ZBTB41	2.26	2.64	2.38	3.26	2.82	3.56	5.41	5.1	3.15	2.92	2.46	5.4	3.98	4.7	4.16	6.37	5.35	7.04	10.4	9.65	5.92	5.45	4.57	10.19	335	391	356	491	429	530	822	777	472	444	371	833	2.42667	3.21333	5.30333	2.84333	4.28	6.25333	10.08	5.31333	360.667	483.333	810.667
G9606_6755	54704	PDP1	12.44	13.06	13.5	31.62	30.35	33.45	24.04	24.24	20.15	19.69	20.45	25.01	21.91	23.27	23.59	61.73	57.61	66.15	46.18	45.83	37.86	36.74	37.96	47.24	889	940	974	2305	2230	2404	1759	1778	1476	1444	1486	1858	13	31.8067	24.43	20.0967	22.9233	61.83	46.4167	37.52	934.333	2313	1798.33
G9606_29235	126382	NR2C2AP	13.67	12.53	14.44	13.48	12.46	12.74	11.63	12.05	16.31	14.39	15.6	11.27	24.06	22.33	25.24	26.32	23.65	25.2	22.34	22.78	30.64	26.85	28.96	21.28	263.98	250.03	276.31	248.77	230.15	236.5	224.72	233.43	319.94	272.65	298.91	216.39	13.5467	12.8933	11.65	15.4333	23.8767	25.0567	22.1333	28.8167	263.44	238.473	224.847
G9606_22322	8357	HIST1H3H	0	0	0	0	0	0.18	0	0	0	0	0	0	0	0	0	0	0	0.35	0	0	0	0	0	0	0	0	0	0	0	1	0	0	0	0	0	0	0	0.06	0	0	0	0.116667	0	0	0	0.333333	0
G9606_5423	3914	LAMB3	46.05	45.41	49.3	42.9	44.24	40.1	33.27	33.51	24.9	25.47	25.17	34.86	81.08	80.88	86.17	83.75	83.98	79.31	63.91	63.36	46.78	47.53	46.72	65.84	3191	3173	3450	3036	3158	2800	2374	2401	1776	1813	1767	2508	46.92	42.4133	33.88	25.18	82.71	82.3467	64.37	47.01	3271.33	2998	2427.67
G9606_30630	375287	RBM43	1.39	1.76	1.7	3.09	3.68	3.67	4.1	3.46	3.03	3.2	2.85	3.73	2.45	3.13	2.97	6.03	6.98	7.26	7.88	6.54	5.7	5.96	5.29	7.04	91	116	112	206	247	241	274	232	203	214	189	253	1.61667	3.48	3.76333	3.02667	2.85	6.75667	7.15333	5.65	106.333	231.333	253
G9606_7948	146712	B3GNTL1	9.36	9.25	8.2	8.89	9.1	7.88	10.28	11.42	12.1	11.77	12.66	12.4	16.48	16.48	14.34	17.36	17.28	15.58	19.75	21.59	22.74	21.97	23.51	23.42	240.2	234.4	208.01	228.78	229.39	205.12	264.71	293.87	330.3	305.34	318.5	330.47	8.93667	8.62333	11.3667	12.1767	15.7667	16.74	21.5867	22.74	227.537	221.097	296.35
G9606_4852	140691	TRIM69	0.17	0.1	0.03	0.1	0.06	0.16	0.03	0	0.06	0	0.03	0.05	0.3	0.17	0.06	0.19	0.1	0.32	0.06	0	0.12	0	0.06	0.1	4	3	1	3	1	5	1	0	2	0	1	1	0.1	0.106667	0.0266667	0.03	0.176667	0.203333	0.0533333	0.06	2.66667	3	0.666667
G9606_11046	117178	SSX2IP	5.78	6.33	5.7	4.48	4.59	4.6	6.15	5.71	4.99	5.45	5.2	5.39	10.18	11.28	9.97	8.75	8.7	9.09	11.81	10.79	9.37	10.18	9.65	10.18	474	546	489	361	403	349	525	457	430	434	413	472	5.93667	4.55667	5.75	5.21333	10.4767	8.84667	10.9267	9.73333	503	371	484.667
G9606_25051	6926	TBX3	1.25	1.29	1.54	1.44	1.1	1.22	1.37	1.08	1.06	1.11	0.84	1.12	2.2	2.3	2.7	2.81	2.09	2.42	2.62	2.05	1.99	2.07	1.56	2.11	100	104	125	117	91	98	112	89	87	91	68	93	1.36	1.25333	1.19	1.00333	2.4	2.44	2.26	1.87333	109.667	102	98
G9606_27166	51566	ARMCX3	22.38	23.49	22.36	24.31	26.2	26.13	24.08	23.19	29.55	30.53	29.8	22.43	39.39	41.84	39.08	47.46	49.73	51.67	46.26	43.84	55.52	56.97	55.33	42.37	1272	1343	1283	1420	1528	1501	1412	1358	1731	1792	1725	1330	22.7433	25.5467	23.2333	29.96	40.1033	49.62	44.1567	55.94	1299.33	1483	1366.67
G9606_24294	252995	FNDC5	0.16	0.32	0.24	0.13	0.15	0.04	0.15	0.15	0.06	0.04	0.09	0.17	0.28	0.58	0.41	0.26	0.28	0.08	0.28	0.28	0.11	0.08	0.16	0.33	8	11	11	6	5	2	6	5	2	2	3	6	0.24	0.106667	0.156667	0.0633333	0.423333	0.206667	0.296667	0.116667	10	4.33333	5.66667
G9606_9204	57402	S100A14	0.25	0.13	0	0.25	0.38	0	0.13	0.19	0.06	0	0.25	0	0.45	0.22	0	0.49	0.73	0	0.24	0.35	0.12	0	0.47	0	4	2	0	4	6	0	2	3	1	0	4	0	0.126667	0.21	0.106667	0.103333	0.223333	0.406667	0.196667	0.196667	2	3.33333	1.66667
G9606_10980	146434	ZNF597	1.59	1.98	1.8	2.78	3.18	3.23	2.92	2.48	3.12	3.12	2.63	2.51	2.8	3.53	3.14	5.43	6.04	6.39	5.61	4.69	5.86	5.82	4.89	4.75	148	186	169	264	305	302	278	237	297	297	249	243	1.79	3.06333	2.63667	2.95667	3.15667	5.95333	5.01667	5.52333	167.667	290.333	252.667
G9606_20234	5096	PCCB	32.33	30.59	32.52	27.97	28.34	26.36	28.18	30.65	29.08	29.2	29.14	31.45	56.91	54.48	56.84	54.62	53.8	52.13	54.15	57.94	54.64	54.49	54.11	59.4	928	895	946	824	833	752	831	906	861	857	855	939	31.8133	27.5567	30.0933	29.14	56.0767	53.5167	57.1633	54.4133	923	803	892
G9606_33357	3117	HLA-DQA1	5.17	5.32	4.49	5.73	6.1	5.69	6.42	6.53	4.12	4.15	4.65	6.99	9.1	9.47	7.85	11.19	11.57	11.26	12.33	12.34	7.75	7.74	8.64	13.2	125	130	109	141	149	138	158	161	102	103	114	174	4.99333	5.84	6.64667	4.30667	8.80667	11.34	12.6233	8.04333	121.333	142.667	164.333
G9606_8670	105371095	LOC105371095	0	0	0	0	0	0	0	0	0.07	0	0	0	0	0	0	0	0	0	0	0	0.13	0	0	0	0	0	0	0	0	0	0	0	1	0	0	0	0	0	0	0.0233333	0	0	0	0.0433333	0	0	0
G9606_9071	23533	PIK3R5	0.03	0.01	0.03	0	0	0	0.01	0	0	0	0.01	0	0.05	0.02	0.05	0	0	0	0.03	0	0	0	0.03	0	2	1	2	0	0	0	1	0	0	0	1	0	0.0233333	0	0.00333333	0.00333333	0.04	0	0.01	0.01	1.66667	0	0.333333
G9606_10519	10681	GNB5	7.74	8.44	8.53	7.85	8.14	7.92	8.21	8.94	8.24	8.39	8.84	9.41	13.63	15.04	14.9	15.32	15.45	15.66	15.78	16.9	15.48	15.65	16.42	17.78	384	418	407	370	396	382	396.01	441	407	414	432	457	8.23667	7.97	8.85333	8.49	14.5233	15.4767	16.82	15.85	403	382.667	431.337
G9606_18469	27161	AGO2	8.57	8.65	8.58	9.85	8.78	10.11	9.96	9.33	6.6	6.55	6.04	9.53	15.08	15.41	15	19.24	16.67	19.99	19.13	17.63	12.39	12.22	11.22	18.01	2116	2156	2150	2490	2241	2521	2524	2378	1669	1657	1520	2461	8.6	9.58	9.60667	6.39667	15.1633	18.6333	18.2567	11.9433	2140.67	2417.33	2454.33
G9606_12654	22954	TRIM32	7.74	7.42	7.82	9.18	10.01	9.08	9.62	10.36	9.77	9.35	9.84	11.02	13.63	13.21	13.67	17.93	19	17.96	18.48	19.59	18.35	17.45	18.27	20.81	480	464	489	580	637	565	610	659	621	594	619	709	7.66	9.42333	10.3333	9.65333	13.5033	18.2967	19.6267	18.0233	477.667	594	659.333
G9606_8726	112268390	LOC112268390	0	0	0	0.04	0	0	0	0	0	0	0	0.03	0	0	0	0.07	0	0	0	0	0	0	0	0.05	0	0	0	1	0	0	0	0	0	0	0	0.73	0	0.0133333	0.01	0	0	0.0233333	0.0166667	0	0	0.333333	0.243333
G9606_17133	80155	NAA15	20.52	21.94	20.34	17.95	17.55	18.49	16.92	16.44	19.03	17.04	16.91	17.16	36.12	39.07	35.55	35.05	33.32	36.57	32.51	31.08	35.76	31.8	31.39	32.41	1933	2081	1928	1725	1708	1744	1630	1591	1832	1647	1621	1685	20.9333	17.9967	16.84	17.66	36.9133	34.98	32	32.9833	1980.67	1725.67	1635.33
G9606_15336	1306	COL15A1	0.13	0.07	0.1	0.06	0.05	0.05	0.04	0.05	0.05	0.04	0.01	0.08	0.23	0.12	0.17	0.13	0.1	0.11	0.08	0.1	0.1	0.08	0.02	0.16	12	6	9	6	5	5	4	5	5	4	1	8	0.1	0.0533333	0.0566667	0.0333333	0.173333	0.113333	0.113333	0.0666667	9	5.33333	5.66667
G9606_8156	124056	NOXO1	0.55	0.42	0.78	1.21	1.23	1.04	0.53	0.62	0.87	0.86	0.93	0.65	0.97	0.74	1.37	2.37	2.33	2.06	1.01	1.17	1.63	1.6	1.73	1.22	37	25	43	78	78	67	30	42	53	51	55	37	0.583333	1.16	0.6	0.886667	1.02667	2.25333	1.13333	1.65333	35	74.3333	36.3333
G9606_7776	57673	BEND3	0.9	0.9	0.77	0.63	0.8	0.94	0.84	0.81	1.04	1.12	1	0.9	1.58	1.6	1.35	1.24	1.53	1.86	1.61	1.53	1.96	2.09	1.85	1.7	93	94	81	67	86	98	89	86	112	120	105	97	0.856667	0.79	0.85	1.05333	1.51	1.54333	1.61333	1.96667	89.3333	83.6667	90.6667
G9606_28211	27286	SRPX2	7.96	7.4	6.98	7.98	8.55	8.24	10.27	11.09	7.59	7.95	7.9	9.99	14.01	13.18	12.2	15.58	16.24	16.3	19.72	20.97	14.25	14.84	14.67	18.87	282	265	249	288	309	293	371	402	275	289	284	366	7.44667	8.25667	10.45	7.81333	13.13	16.04	19.8533	14.5867	265.333	296.667	379.667
G9606_16918	102724135	LOC102724135	0.41	0.51	0.08	0.28	0.2	0.17	0.47	0.24	0.4	0.39	0.28	0.44	0.71	0.92	0.14	0.56	0.38	0.33	0.9	0.45	0.76	0.73	0.52	0.84	9.98	12.82	2	7.14	4.99	4.14	11.66	5.98	10.16	9.92	7	11.24	0.333333	0.216667	0.383333	0.356667	0.59	0.423333	0.73	0.67	8.26667	5.42333	9.62667
G9606_1276	10457	GPNMB	2.17	1.94	2.61	2.14	2.18	2.38	2.88	3.11	1.76	1.83	1.63	3.26	3.81	3.45	4.56	4.18	4.13	4.71	5.54	5.88	3.3	3.41	3.02	6.16	97	88	118	98	100	107	132	142	81	84	74	151	2.24	2.23333	3.08333	1.74	3.94	4.34	5.86	3.24333	101	101.667	141.667
G9606_33831	112267939	LOC112267939	0	0.07	0	0.03	0	0.03	0	0	0	0	0	0	0	0.13	0	0.07	0	0.05	0	0	0	0	0	0	0	3.2	0	1.54	0	1.2	0	0	0	0	0	0	0.0233333	0.02	0	0	0.0433333	0.04	0	0	1.06667	0.913333	0
G9606_3386	84557	MAP1LC3A	27.34	28.17	31	29.93	28.94	27.41	19.79	23.55	23.44	25.83	28.54	23.43	48.13	50.18	54.19	58.45	54.93	54.21	38.03	44.53	44.04	48.19	52.98	44.26	397	415	450	442	418	399	292	348	348	386	419	348	28.8367	28.76	22.2567	25.9367	50.8333	55.8633	42.2733	48.4033	420.667	419.667	329.333
G9606_14395	79078	C1orf50	9.51	8.8	8.79	9.7	7.29	8.37	8.01	8.59	8.73	8.28	10.4	9.12	16.75	15.67	15.37	18.94	13.84	16.55	15.39	16.24	16.4	15.46	19.3	17.23	143	134	132	148	109	126	122	131	134	128	158	140	9.03333	8.45333	8.57333	9.13667	15.93	16.4433	16.2867	17.0533	136.333	127.667	131
G9606_26152	138429	PIP5KL1	1.35	1.47	0.97	1.4	0.97	0.98	0.73	0.63	0.89	1.19	1.45	0.52	2.37	2.62	1.7	2.74	1.84	1.94	1.41	1.19	1.66	2.22	2.7	0.98	38	47	29	37	24	28	21	21	25	33	41	18	1.26333	1.11667	0.626667	1.17667	2.23	2.17333	1.19333	2.19333	38	29.6667	20
G9606_34039	1013	CDH15	0.02	0.02	0.02	0.02	0	0.08	0.02	0.06	0	0.06	0	0.02	0.04	0.04	0.04	0.04	0	0.17	0.04	0.12	0	0.12	0	0.04	1	1	1	1	0	4	1	3	0	3	0	1	0.02	0.0333333	0.0333333	0.02	0.04	0.07	0.0666667	0.04	1	1.66667	1.66667
G9606_29447	283248	RCOR2	0.16	0.16	0.16	0.28	0.25	0.19	0.07	0.09	0.25	0.05	0.12	0.14	0.27	0.29	0.28	0.54	0.48	0.37	0.13	0.17	0.47	0.09	0.22	0.27	6	7	7	12	11	8	3	4	11	2	4	6	0.16	0.24	0.1	0.14	0.28	0.463333	0.19	0.26	6.66667	10.3333	4.33333
G9606_31760	8819	SAP30	10.62	9.72	9.78	8.98	9.91	8.93	10.59	8.74	11.33	10.86	9.43	9.56	18.7	17.31	17.09	17.54	18.82	17.65	20.35	16.52	21.3	20.27	17.51	18.05	177	164	163	152	165	149	179	148	193	186	159	163	10.04	9.27333	9.63	10.54	17.7	18.0033	18.3067	19.6933	168	155.333	163.333
G9606_5091	10479	SLC9A6	7.16	7.19	7.05	2.75	2.88	3.32	9.56	9.04	6.56	6.29	6.8	9.29	12.6	12.81	12.33	5.38	5.46	6.56	18.37	17.1	12.32	11.74	12.62	17.54	550	552	540	216	227	255	752	708	511	499	538	746	7.13333	2.98333	9.29667	6.55	12.58	5.8	17.67	12.2267	547.333	232.667	735.333
G9606_12785	200810	ALG1L	1.25	2.2	1.94	0.97	1.63	1.47	2.37	2.96	2.48	2.74	2.48	2.33	2.21	3.91	3.38	1.89	3.1	2.91	4.56	5.59	4.67	5.11	4.6	4.41	15	29	25.83	15	22	23	32.72	38.06	34	38.03	34	37	1.79667	1.35667	2.55333	2.56667	3.16667	2.63333	4.85333	4.79333	23.2767	20	35.9267
G9606_13189	221037	JMJD1C	6.32	6.12	5.86	8.35	7.49	9.4	10.04	8.9	7.99	7.69	7.94	9.28	11.12	10.89	10.25	16.31	14.21	18.59	19.29	16.83	15.02	14.35	14.74	17.54	889	884	847	1238	1099	1384	1505	1337	1178	1153	1175	1415	6.1	8.41333	9.40667	7.87333	10.7533	16.37	17.8867	14.7033	873.333	1240.33	1419
G9606_6069	22941	SHANK2	0.28	0.29	0.34	0.71	0.71	0.83	0.48	0.45	0.67	0.67	0.71	0.4	0.48	0.52	0.59	1.38	1.35	1.63	0.93	0.84	1.26	1.25	1.32	0.75	50	54	62	132	129	151	90	83	125	125	131	75	0.303333	0.75	0.443333	0.683333	0.53	1.45333	0.84	1.27667	55.3333	137.333	82.6667
G9606_4582	89780	WNT3A	0	0	0.02	0.04	0.02	0	0.02	0.02	0	0	0.04	0	0	0	0.04	0.08	0.04	0	0.04	0.04	0	0	0.07	0	0	0	1	2	1	0	1	1	0	0	2	0	0.00666667	0.02	0.0133333	0.0133333	0.0133333	0.04	0.0266667	0.0233333	0.333333	1	0.666667
G9606_31545	148198	ZNF98	0	0	0	0	0	0	0	0	0	0	0.03	0	0	0	0	0	0	0	0	0	0	0	0.05	0	0	0	0	0	0	0	0	0	0	0	1	0	0	0	0	0.01	0	0	0	0.0166667	0	0	0
G9606_10917	84885	ZDHHC12	13.56	13.65	13.72	19.91	21.58	15.59	15.3	13.01	13.8	15.42	14.27	17.26	23.87	24.32	23.97	38.88	40.97	30.83	29.39	24.59	25.93	28.76	26.49	32.59	237	242	240	354	379	273	271	231	247	277	253	309	13.6433	19.0267	15.19	14.4967	24.0533	36.8933	28.8567	27.06	239.667	335.333	270.333
G9606_31	57795	BRINP2	0	0	0	0	0	0	0	0	0.01	0	0	0	0	0	0	0	0	0	0	0	0.03	0	0	0	0	0	0	0	0	0	0	0	1	0	0	0	0	0	0	0.00333333	0	0	0	0.01	0	0	0
G9606_10133	148103	ZNF599	0.56	0.69	0.37	0.99	1	0.91	0.82	0.53	0.91	0.91	0.92	0.86	0.99	1.23	0.64	1.93	1.91	1.8	1.57	1	1.71	1.7	1.7	1.63	29	36	19	52	53	47	43	28	48	48	48	46	0.54	0.966667	0.736667	0.913333	0.953333	1.88	1.4	1.70333	28	50.6667	39
G9606_15283	646817	SETSIP	0	0	0	0.06	0	0	0	0	0	0	0.06	0	0	0	0	0.12	0	0	0	0	0	0	0.12	0	0	0	0	1	0	0	0	0	0	0	1	0	0	0.02	0	0.02	0	0.04	0	0.04	0	0.333333	0
G9606_4146	9765	ZFYVE16	8.23	8.44	7.33	5.73	6.42	6.69	8.96	8.37	5.64	5.34	5.04	8.74	14.49	15.03	12.82	11.18	12.18	13.23	17.22	15.83	10.59	9.97	9.37	16.5	864	875	830	737	734	811	1077	1022	664	656	591	1016	8	6.28	8.69	5.34	14.1133	12.1967	16.5167	9.97667	856.333	760.667	1038.33
G9606_7716	123041	SLC24A4	0.01	0.01	0	0.01	0.02	0	0.01	0	0	0	0	0.02	0.02	0.01	0	0.01	0.03	0	0.01	0	0	0	0	0.03	2.16	1	0	1	2.84	0	0.85	0	0	0	0	2.82	0.00666667	0.01	0.01	0	0.01	0.0133333	0.0133333	0	1.05333	1.28	1.22333
G9606_7611	2122	MECOM	0.83	0.91	1.09	1.04	1.05	0.9	0.92	0.95	1.02	1.08	1.08	0.92	1.47	1.62	1.9	2.02	1.98	1.78	1.78	1.8	1.91	2.02	2	1.75	76	79	94	87	90	79	80	93	87	95	97	82	0.943333	0.996667	0.93	1.06	1.66333	1.92667	1.77667	1.97667	83	85.3333	85
G9606_3143	8110	DPF3	3.1	3.17	2.87	2.48	2.49	3.2	2.25	2.24	1.96	2.17	2.17	2.52	5.46	5.65	5.02	4.84	4.73	6.32	4.31	4.24	3.68	4.05	4.03	4.76	219	220	205	183	187	228	168	163	144	157	154	193	3.04667	2.72333	2.33667	2.1	5.37667	5.29667	4.43667	3.92	214.667	199.333	174.667
G9606_12265	63908	NAPB	3.3	2.99	3.38	2.34	2.67	2.16	4.26	4.22	2.9	3.17	2.93	4.78	5.81	5.33	5.91	4.57	5.06	4.26	8.18	7.98	5.45	5.91	5.44	9.04	204.35	195.39	221.4	155.96	176.58	141.46	282.94	280.71	193.53	210.42	193.3	321.87	3.22333	2.39	4.42	3	5.68333	4.63	8.4	5.6	207.047	158	295.173
G9606_946	54899	PXK	14.92	14.21	13.46	10.24	11.16	10.77	14.82	14.35	11.9	11.9	12.59	14.66	26.26	25.31	23.53	20	21.19	21.3	28.46	27.13	22.36	22.2	23.37	27.69	740	722	681	536	573	545	762	744	613	624	644	756	14.1967	10.7233	14.61	12.13	25.0333	20.83	27.76	22.6433	714.333	551.333	754
G9606_3667	80020	FOXRED2	16.42	16.35	16.9	18.75	17.78	17.91	20.27	20.53	16.64	17.05	16.41	21.93	28.91	29.12	29.54	36.6	33.75	35.42	38.95	38.82	31.25	31.8	30.46	41.42	1361	1368	1423	1592	1522	1501	1727	1750	1419	1458	1386	1896	16.5567	18.1467	20.91	16.7	29.19	35.2567	39.73	31.17	1384	1538.33	1791
G9606_24438	6755	SSTR5	0	0	0	0	0	0	0	0	0	0	0.02	0	0	0	0	0	0	0	0	0	0	0	0.04	0	0	0	0	0	0	0	0	0	0	0	1	0	0	0	0	0.00666667	0	0	0	0.0133333	0	0	0
G9606_20236	7874	USP7	29.7	30.79	30.66	26.52	28.71	27.71	28.82	27.06	29.42	29.29	28.45	27.22	52.28	54.84	53.6	51.77	54.49	54.8	55.36	51.16	55.28	54.66	52.82	51.41	2614	2737	2736	2381	2620	2465	2624	2473	2672	2674	2574	2503	30.3833	27.6467	27.7	29.0533	53.5733	53.6867	52.6433	54.2533	2695.67	2488.67	2533.33
G9606_9617	49861	CLDN20	0.11	0.05	0.05	0.05	0.05	0.11	0.05	0.05	0.05	0.05	0.11	0.11	0.19	0.1	0.09	0.1	0.1	0.21	0.1	0.1	0.1	0.1	0.2	0.2	2	1	1	1	1	2	1	1	1	1	2	2	0.07	0.07	0.07	0.07	0.126667	0.136667	0.133333	0.133333	1.33333	1.33333	1.33333
G9606_14073	220963	SLC16A9	0.35	0.42	0.5	0.38	0.38	0.26	0.72	0.65	0.57	0.54	0.52	0.83	0.62	0.76	0.87	0.74	0.72	0.52	1.38	1.22	1.06	1.01	0.97	1.56	21	26	31	23	25	18	49	43	39	36	34	55	0.423333	0.34	0.733333	0.543333	0.75	0.66	1.38667	1.01333	26	22	49
G9606_2385	51218	GLRX5	57.45	51.67	63.41	43.28	41.73	43.43	31.94	32.87	48.81	45.99	46.96	32.08	101.14	92.04	110.84	84.5	79.2	85.89	61.35	62.14	91.71	85.81	87.18	60.59	1019	928	1126	780	741	772	575	593	885	838	843	583	57.51	42.8133	32.2967	47.2533	101.34	83.1967	61.36	88.2333	1024.33	764.333	583.667
G9606_35693	112268119	LOC112268119	0	0	0.03	0	0	0	0.09	0.06	0.09	0	0.03	0	0	0	0.06	0	0	0	0.18	0.12	0.18	0	0.06	0	0	0	1.06	0	0	0	3.18	2.14	3.19	0	1.08	0	0.01	0	0.05	0.04	0.02	0	0.1	0.08	0.353333	0	1.77333
G9606_17897	79184	BRCC3	15.73	16.51	15	16.54	15.44	17.62	15.09	15.99	15.08	16.21	15.03	15.45	27.69	29.41	26.22	32.29	29.32	34.85	29	30.23	28.33	30.24	27.9	29.18	873	906	816	875	836	935	869	871	827	909	815	885	15.7467	16.5333	15.51	15.44	27.7733	32.1533	29.47	28.8233	865	882	875
G9606_17857	64925	CCDC71	16.77	17.51	19.16	18.92	19.65	17.37	17.81	17.8	17.64	18.24	18.42	19.04	29.52	31.19	33.49	36.94	37.3	34.36	34.22	33.66	33.15	34.02	34.19	35.96	484	511	556	556	576	503	524	525	521	540	539	567	17.8133	18.6467	18.2167	18.1	31.4	36.2	34.6133	33.7867	517	545	538.667
G9606_5300	57546	PDP2	3.93	3.99	3.83	5.3	4.71	5.15	5.98	5.61	4.24	3.91	3.97	5.75	6.92	7.11	6.7	10.34	8.95	10.18	11.48	10.61	7.97	7.29	7.37	10.87	479.38	490.14	471.22	659.01	592.98	629.99	745.1	703	528.92	488.14	491	728.45	3.91667	5.05333	5.78	4.04	6.91	9.82333	10.9867	7.54333	480.247	627.327	725.517
G9606_3647	167127	UGT3A2	0.19	0.54	0.49	0.19	0.45	0.39	0.43	0.43	0.1	0.28	0.13	0.5	0.33	0.95	0.85	0.36	0.86	0.76	0.82	0.81	0.19	0.52	0.25	0.94	7	21	19	7	18	15	17	17	4	11	5	20	0.406667	0.343333	0.453333	0.17	0.71	0.66	0.856667	0.32	15.6667	13.3333	18
G9606_6411	84620	ST6GAL2	0	0.01	0	0	0	0	0	0	0	0	0	0	0	0.02	0	0	0	0	0	0	0	0	0	0	0	1	0	0	0	0	0	0	0	0	0	0	0.00333333	0	0	0	0.00666667	0	0	0	0.333333	0	0
G9606_3566	400709	SIGLEC16	0.05	0.03	0.05	0.02	0	0.02	0.05	0	0	0.02	0.06	0.04	0.08	0.05	0.08	0.03	0	0.03	0.09	0	0	0.03	0.11	0.08	3	2	3	1	0	1	3	0	0	1	4	3	0.0433333	0.0133333	0.03	0.0266667	0.07	0.02	0.0566667	0.0466667	2.66667	0.666667	2
G9606_14146	7227	TRPS1	0.59	0.58	0.5	0.82	0.78	0.77	1.51	1.56	1.1	0.95	0.93	1.65	1.04	1.03	0.88	1.61	1.48	1.53	2.9	2.94	2.06	1.77	1.72	3.11	97	100	86	144	137	132	261	270	192	164	158	290	0.556667	0.79	1.57333	0.993333	0.983333	1.54	2.98333	1.85	94.3333	137.667	273.667
G9606_8495	5045	FURIN	12.33	12.06	11.99	11.14	10.45	10.18	14.61	14.44	16.5	16.14	15.8	14.55	21.7	21.47	20.95	21.75	19.83	20.13	28.06	27.29	30.99	30.11	29.34	27.48	865	854	849	798	754	717	1049	1039	1185	1161	1126	1060	12.1267	10.59	14.5333	16.1467	21.3733	20.57	27.61	30.1467	856	756.333	1049.33
G9606_11052	51116	MRPS2	44.7	47.18	50.32	43.54	47.78	39.2	38.22	39.93	43.68	42.11	41.48	39.96	78.7	84.03	87.96	85.01	90.7	77.51	73.42	75.49	82.07	78.56	77.01	75.48	1072	1146	1213	1074	1158	936	934	981	1069	1038	1009	992	47.4	43.5067	39.37	42.4233	83.5633	84.4067	74.7967	79.2133	1143.67	1056	969
G9606_9722	7060	THBS4	0	0	0.02	0.04	0.02	0	0.02	0.17	0.06	0.02	0	0.03	0	0	0.03	0.07	0.04	0	0.04	0.31	0.1	0.04	0	0.05	0	0	1	2	1	0	1	7	2	1	0	1	0.00666667	0.02	0.0733333	0.0266667	0.01	0.0366667	0.133333	0.0466667	0.333333	1	3
G9606_27032	100170841	EPOP	16.59	16.65	15.19	13.03	13.5	12.23	9.29	10.05	12.72	13.11	12.76	9.84	29.21	29.66	26.56	25.44	25.62	24.19	17.85	18.99	23.91	24.46	23.68	18.58	888	900	820	711	741	657	508	551	697	719	693	546	16.1433	12.92	9.72667	12.8633	28.4767	25.0833	18.4733	24.0167	869.333	703	535
G9606_36031	8367	HIST1H4E	1.01	0.49	1.31	0.76	0.57	0	1.03	1.54	1.24	1.45	0.51	3.14	1.77	0.87	2.28	1.48	1.09	0	1.97	2.92	2.33	2.71	0.94	5.93	4	2	5	3	2	0	4	6	5	6	2	12	0.936667	0.443333	1.90333	1.06667	1.64	0.856667	3.60667	1.99333	3.66667	1.66667	7.33333
G9606_17249	166336	PRICKLE2	0.02	0.01	0	0	0.01	0.01	0.03	0.04	0.01	0.01	0.02	0.02	0.04	0.01	0	0	0.01	0.03	0.06	0.08	0.01	0.01	0.04	0.04	3	1	0	0	1	2	4	6	1	1	3	3	0.01	0.00666667	0.03	0.0133333	0.0166667	0.0133333	0.06	0.02	1.33333	1	4.33333
G9606_18702	90850	ZNF598	15.33	16.94	17.6	17.78	17.82	17.49	16.35	17.14	17.65	17.21	17.04	17.3	26.99	30.17	30.75	34.71	33.82	34.58	31.41	32.4	33.17	32.12	31.64	32.67	857	956	992	1013	1022	981	934	982	1010	986	967	1003	16.6233	17.6967	16.93	17.3	29.3033	34.37	32.16	32.31	935	1005.33	973
G9606_4276	8703	B4GALT3	23.41	23.4	23.1	17.45	17.54	15.03	24.71	24.21	24.2	23.3	24.27	25.03	41.21	41.69	40.37	34.06	33.29	29.72	47.48	45.76	45.47	43.47	45.05	47.28	766	774.99	781	605	606.9	527	862.93	840	832.93	797	810.97	883	23.3033	16.6733	24.65	23.9233	41.09	32.3567	46.84	44.6633	773.997	579.633	861.977
G9606_14653	4709	NDUFB3	90.22	88.01	90.4	59.81	64.22	71.32	72.86	71.56	76.89	79.07	73.05	64.29	158.83	156.75	158.02	116.77	121.91	141.03	139.97	135.28	144.47	147.53	135.62	121.43	951	942	947	639	662	755	773	762	828	860	777	689	89.5433	65.1167	69.57	76.3367	157.867	126.57	132.227	142.54	946.667	685.333	741.333
G9606_26840	3207	HOXA11	1.79	1.82	1.83	0.97	1.96	1.28	1.33	1.55	1.71	1.59	2.06	1.62	3.16	3.25	3.19	1.9	3.71	2.54	2.55	2.93	3.21	2.97	3.83	3.06	78	80	80	43	87	56	59	69	76	71	91	73	1.81333	1.40333	1.5	1.78667	3.2	2.71667	2.84667	3.33667	79.3333	62	67
G9606_22018	308	ANXA5	653.61	638.76	630.84	460.11	503.84	472.43	552.32	572.84	520.37	520.38	516.48	552.69	1150.64	1137.75	1102.64	898.35	956.39	934.26	1061.09	1082.95	977.68	970.95	958.91	1043.88	16448	16257	15945	11783	12833	11922	14151	14711	13394	13439	13173	14328	641.07	478.793	559.283	519.077	1130.34	929.667	1062.64	969.18	16216.7	12179.3	14396.7
G9606_19907	112942	CFAP36	12.13	10.25	10.6	20.3	22.75	21.32	24.65	26.22	19.16	20.36	21.48	27.96	21.36	18.26	18.53	39.63	43.18	42.16	47.35	49.57	36.01	37.99	39.89	52.8	247	209	212	413	461	431	503	538	394	423	438	573	10.9933	21.4567	26.2767	20.3333	19.3833	41.6567	49.9067	37.9633	222.667	435	538
G9606_8074	401565	FAM166A	0.07	0	0	0	0	0.07	0	0	0	0	0.07	0	0.12	0	0	0	0	0.14	0	0	0	0	0.13	0	1	0	0	0	0	1	0	0	0	0	1	0	0.0233333	0.0233333	0	0.0233333	0.04	0.0466667	0	0.0433333	0.333333	0.333333	0
G9606_1977	55617	TASP1	2.48	2.1	2.17	3.64	2.59	3.72	3.68	3.23	3.33	3.64	3.85	2.9	4.36	3.74	3.79	7.11	4.91	7.35	7.07	6.11	6.26	6.79	7.14	5.48	85	75	80	92	102	128	121	123	132	143	149	114	2.25	3.31667	3.27	3.60667	3.96333	6.45667	6.22	6.73	80	107.333	119.333
G9606_2005	8242	KDM5C	16.36	16.13	16.14	22.48	21.23	22.4	23.79	24.76	22.39	21.85	23.61	23.93	28.79	28.73	28.2	43.9	40.29	44.3	45.71	46.82	42.07	40.77	43.83	45.2	1596	1600	1577	2172	2087	2123	2303	2432	2209	2176	2287	2365	16.21	22.0367	24.16	22.6167	28.5733	42.83	45.91	42.2233	1591	2127.33	2366.67
G9606_140	101928635	LOC101928635	0.01	0.01	0.01	0.17	0.14	0.04	0.01	0.01	0	0.02	0.04	0.02	0.02	0.03	0.02	0.34	0.27	0.08	0.02	0.02	0	0.03	0.08	0.04	2	1	1	9	7	4	1	2	0	2	3	3	0.01	0.116667	0.0133333	0.02	0.0233333	0.23	0.0266667	0.0366667	1.33333	6.66667	2
G9606_18549	7812	CSDE1	162.91	166.26	159.01	154	165.47	163.95	182.87	181.97	163.93	160.16	154.33	172.76	286.79	296.15	277.93	300.68	314.09	324.23	351.32	344.01	308	298.84	286.53	326.3	11040	11293	10952	10730	11628	11263	12785	12749	11465	11193	10729	12285	162.727	161.14	179.2	159.473	286.957	313	340.543	297.79	11095	11207	12606.3
G9606_16440	10409	BASP1	112.76	112.81	117.08	121.56	118.88	111.83	87.21	79.14	160.23	155.02	150.25	82.29	198.52	200.93	204.64	237.34	225.65	221.16	167.53	149.61	301.05	289.24	278.96	155.42	3403	3442	3554	3736	3647	3386	2683	2441	4948	4800	4599	2564	114.217	117.423	82.88	155.167	201.363	228.05	157.52	289.75	3466.33	3589.67	2562.67
G9606_31252	92421	CHMP4C	1.02	1.28	1.18	1.23	1.04	1.25	1.96	1.49	2.22	2.58	2.62	1.38	1.79	2.27	2.06	2.41	1.97	2.48	3.77	2.83	4.18	4.81	4.87	2.61	30	38	35	37	31	37	59	45	67	78	78.34	42	1.16	1.17333	1.61	2.47333	2.04	2.28667	3.07	4.62	34.3333	35	48.6667
G9606_26685	6667	SP1	14.73	14.67	14.6	16.09	14.6	16.17	14.17	13.32	16.07	15.65	14.88	14.13	25.93	26.14	25.53	31.41	27.7	31.98	27.22	25.19	30.2	29.19	27.62	26.69	1903	1913	1909	2132	1953	2101	1875	1770	2127	2071	1955	1904	14.6667	15.62	13.8733	15.5333	25.8667	30.3633	26.3667	29.0033	1908.33	2062	1849.67
G9606_19685	10916	MAGED2	57.83	56.29	61.15	59.94	68.47	59.2	76.98	73.97	72.65	72.45	70.8	76.85	101.8	100.25	106.88	117.03	129.96	117.08	147.88	139.84	136.5	135.17	131.45	145.15	1986	1953	2108	2088	2397	2039	2688	2599	2550	2551	2468	2726	58.4233	62.5367	75.9333	71.9667	102.977	121.357	144.29	134.373	2015.67	2174.67	2671
G9606_2827	10086	HHLA1	0	0	0	0	0.01	0	0	0	0	0	0	0	0	0	0	0	0.03	0	0	0	0	0	0	0	0	0	0	0	1	0	0	0	0	0	0	0	0	0.00333333	0	0	0	0.01	0	0	0	0.333333	0
G9606_27437	5446	PON3	0	0.05	0	0.16	0.06	0.22	0.16	0.05	0.05	0.16	0.05	0.16	0	0.1	0	0.32	0.1	0.44	0.31	0.1	0.1	0.3	0.1	0.31	0	1	0	3	1	4	3	1	1	3	1	3	0.0166667	0.146667	0.123333	0.0866667	0.0333333	0.286667	0.24	0.166667	0.333333	2.66667	2.33333
G9606_8140	55714	TENM3	0.17	0.09	0.06	0.2	0.25	0.26	0.3	0.33	0.21	0.16	0.13	0.3	0.29	0.15	0.11	0.38	0.47	0.52	0.57	0.61	0.4	0.3	0.24	0.57	29	16	10	36	42	46	52	58	39	26	22	54	0.106667	0.236667	0.31	0.166667	0.183333	0.456667	0.583333	0.313333	18.3333	41.3333	54.6667
G9606_7650	29066	ZC3H7A	14.6	15.37	13.44	16.85	17.81	17.7	15.3	16.02	15.16	14.48	14.72	15.65	25.7	27.37	23.49	32.9	33.8	35	29.4	30.29	28.48	27.02	27.33	29.56	927	983	862	1091	1161	1128	995	1044	986	944	948	1030	14.47	17.4533	15.6567	14.7867	25.52	33.9	29.75	27.61	924	1126.67	1023
G9606_1504	91523	PCED1B	0.1	0.11	0.1	0.11	0.1	0.2	0.1	0.23	0.06	0.03	0.03	0.09	0.18	0.19	0.18	0.22	0.19	0.4	0.19	0.43	0.11	0.06	0.06	0.17	3	4	3	4	3	6	3	8	2	1	1	3	0.103333	0.136667	0.14	0.04	0.183333	0.27	0.263333	0.0766667	3.33333	4.33333	4.66667
G9606_5311	953	ENTPD1	1.41	1.56	1.46	1.24	1.22	1.4	1.52	1.46	1.47	1.51	1.58	1.62	2.49	2.78	2.56	2.42	2.32	2.76	2.91	2.76	2.77	2.83	2.94	3.06	295	329	308	263	264	293	324	316	316.14	324	337.18	351	1.47667	1.28667	1.53333	1.52	2.61	2.5	2.91	2.84667	310.667	273.333	330.333
G9606_25586	333926	PPM1J	2.61	1.6	1.9	1.19	1.45	1.1	1.16	1.41	1.19	1.11	1.49	1.07	4.6	2.85	3.33	2.33	2.76	2.18	2.22	2.66	2.23	2.08	2.76	2.02	71	44	52	33	40	30	32	39	33	31	41	30	2.03667	1.24667	1.21333	1.26333	3.59333	2.42333	2.3	2.35667	55.6667	34.3333	33.6667
G9606_13519	4439	MSH5	3.61	3.61	3.52	4.56	4.41	4.6	3.81	4.82	4.07	4.04	4.57	4.23	6.35	6.44	6.15	8.91	8.36	9.1	7.31	9.11	7.65	7.54	8.49	7.99	167	168	164	213	207	214	179	226	191	192	214	205	3.58	4.52333	4.28667	4.22667	6.31333	8.79	8.13667	7.89333	166.333	211.333	203.333
G9606_13881	7479	WNT8B	0.03	0	0	0	0	0.03	0	0.03	0	0	0	0.03	0.05	0	0	0	0	0.06	0	0.06	0	0	0	0.06	1	0	0	0	0	1	0	1	0	0	0	1	0.01	0.01	0.02	0	0.0166667	0.02	0.04	0	0.333333	0.333333	0.666667
G9606_12097	28978	TMEM14A	35.08	39.79	35.42	28.51	30.67	27.46	29.44	31.54	29.46	31.73	33.81	32.04	61.76	70.86	61.92	55.67	58.21	54.31	56.55	59.63	55.35	59.21	62.77	60.51	525	604	530	433	456	412	447	479	451	488	511	490	36.7633	28.88	31.0067	31.6667	64.8467	56.0633	58.8967	59.11	553	433.667	472
G9606_25518	100381270	ZBED6	5.81	5.73	5.72	9.86	6.45	10.56	9.39	9.31	8.02	7.42	7.35	11.08	10.22	10.21	10	19.25	12.23	20.88	18.04	17.61	15.07	13.84	13.65	20.92	343	342	341	594	391	626	567	564	485	449	441	679	5.75333	8.95667	9.92667	7.59667	10.1433	17.4533	18.8567	14.1867	342	537	603.333
G9606_3071	55069	TMEM248	46.5	44.14	45.88	41.08	36.34	35.01	37.18	37.75	42.09	41.65	41.88	40.19	81.86	78.62	80.2	80.2	68.98	69.23	71.42	71.36	79.09	77.7	77.76	75.91	2618	2559	2524	2201	2129	1886	1968	1967	2224	2139	2154	2144	45.5067	37.4767	38.3733	41.8733	80.2267	72.8033	72.8967	78.1833	2567	2072	2026.33
G9606_7881	7942	TFEB	3.95	3.41	3.21	6	5.96	4.43	4.96	5.84	6.68	5.56	5.9	4.77	6.96	6.07	5.61	11.71	11.31	8.76	9.52	11.03	12.54	10.37	10.95	9	142	124	118	221	220	163	184	217	248	206	217	179	3.52333	5.46333	5.19	6.04667	6.21333	10.5933	9.85	11.2867	128	201.333	193.333
G9606_14903	5091	PC	4.29	4.23	3.93	5.14	4.89	4.99	6.79	6.3	4.14	3.89	3.52	6.15	7.56	7.54	6.87	10.04	9.29	9.87	13.05	11.91	7.79	7.27	6.53	11.62	290	289	257	354	342	339	469	436	287	271	240	431	4.15	5.00667	6.41333	3.85	7.32333	9.73333	12.1933	7.19667	278.667	345	445.333
G9606_2079	1294	COL7A1	0.57	0.56	0.47	0.33	0.33	0.34	0.31	0.41	0.15	0.19	0.22	0.33	1	0.99	0.82	0.65	0.62	0.67	0.6	0.78	0.28	0.36	0.41	0.63	89	88	74	53	53	53	49	66	24	30	35	54	0.533333	0.333333	0.35	0.186667	0.936667	0.646667	0.67	0.35	83.6667	53	56.3333
G9606_809	5662	PSD	0.2	0.39	0.28	0.23	0.19	0.23	0.14	0.23	0.09	0.16	0.19	0.14	0.35	0.69	0.49	0.44	0.36	0.46	0.27	0.43	0.16	0.29	0.36	0.26	11	22	17	13	12	13	9	13	5	9	11	9	0.29	0.216667	0.17	0.146667	0.51	0.42	0.32	0.27	16.6667	12.6667	10.3333
G9606_13423	51	ACOX1	6.32	6.16	5.6	6.46	6.64	6.56	6.65	6.99	5.81	5.66	5.42	6.77	11.13	10.97	9.79	12.62	12.61	12.97	12.77	13.22	10.92	10.57	10.07	12.78	813.34	802	731	851	886	849	878	926.5	767.89	748	711.4	909	6.02667	6.55333	6.80333	5.63	10.63	12.7333	12.9233	10.52	782.113	862	904.5
G9606_4733	4838	NODAL	0	0	0.04	0	0	0	0.04	0	0	0	0.03	0.04	0	0	0.07	0	0	0	0.08	0	0	0	0.06	0.07	0	0	1	0	0	0	1	0	0	0	1	1	0.0133333	0	0.0266667	0.01	0.0233333	0	0.05	0.02	0.333333	0	0.666667
G9606_3135	26059	ERC2	0.2	0.22	0.27	0.16	0.17	0.13	0.16	0.12	0.17	0.12	0.15	0.2	0.36	0.39	0.47	0.3	0.32	0.26	0.31	0.22	0.33	0.22	0.27	0.37	22	24	29	17	19	14	18	13	19	13	16	22	0.23	0.153333	0.16	0.146667	0.406667	0.293333	0.3	0.273333	25	16.6667	17.6667
G9606_1359	203859	ANO5	0.05	0.1	0.12	0.02	0.07	0.06	0.05	0.07	0.1	0.07	0.09	0.04	0.09	0.18	0.21	0.04	0.13	0.11	0.09	0.13	0.18	0.13	0.16	0.08	5	11	13	2	7	6	5	8	10	7	10	5	0.09	0.05	0.0533333	0.0866667	0.16	0.0933333	0.1	0.156667	9.66667	5	6
G9606_19511	22828	SCAF8	9.46	9.63	8.91	10.26	10.61	9.91	11.82	11.62	10.76	10.36	10.76	11.07	16.66	17.14	15.57	20.04	20.14	19.61	22.7	21.97	20.21	19.33	19.98	20.91	790	814	760	890	917	842	1032	1006	936	923	938	993	9.33333	10.26	11.5033	10.6267	16.4567	19.93	21.86	19.84	788	883	1010.33
G9606_27798	474381	H2AFB2	0	0.25	0	0	0	0	0.13	0	0	0	0	0	0	0.45	0	0	0	0	0.25	0	0	0	0	0	0	2	0	0	0	0	1	0	0	0	0	0	0.0833333	0	0.0433333	0	0.15	0	0.0833333	0	0.666667	0	0.333333
G9606_28930	80231	CXorf21	0	0	0	0	0	0	0	0	0.03	0.03	0	0	0	0	0	0	0	0	0	0	0.06	0.06	0	0	0	0	0	0	0	0	0	0	1	1	0	0	0	0	0	0.02	0	0	0	0.04	0	0	0
G9606_1087	84680	ACCS	2.28	2.1	2.55	3.9	3.91	3.61	4.09	3.94	3.46	3.17	3.61	3.94	4.02	3.75	4.47	7.61	7.43	7.15	7.87	7.45	6.5	5.92	6.7	7.44	94	87	101	162	164	152	173	159	154	141	154	161	2.31	3.80667	3.99	3.41333	4.08	7.39667	7.58667	6.37333	94	159.333	164.333
G9606_28513	147015	DHRS13	4.26	4.7	4.75	3.48	3.39	3.37	3.67	3.28	2.99	1.84	2.21	2.71	7.5	8.36	8.31	6.8	6.43	6.67	7.05	6.19	5.61	3.43	4.11	5.11	131	146	147	109	106	104	115	103	94	58	69	86	4.57	3.41333	3.22	2.34667	8.05667	6.63333	6.11667	4.38333	141.333	106.333	101.333
G9606_16778	23659	PLA2G15	11.77	12.99	13.38	10.75	12.06	10.49	18.25	16.7	18.53	17.95	17.47	17.42	20.73	23.13	23.38	20.98	22.89	20.74	35.07	31.57	34.82	33.5	32.43	32.91	524	582	600	488	547	467	830	762	842	819	791	802	12.7133	11.1	17.4567	17.9833	22.4133	21.5367	33.1833	33.5833	568.667	500.667	798
G9606_14413	133060	OTOP1	0	0	0.03	0	0	0	0	0	0.03	0	0	0	0	0	0.06	0	0	0	0	0	0.06	0	0	0	0	0	1	0	0	0	0	0	1	0	0	0	0.01	0	0	0.01	0.02	0	0	0.02	0.333333	0	0
G9606_2863	55173	MRPS10	36.34	38.22	35.18	37.77	37.69	35.8	42.63	41.15	36.13	36.53	34.16	39.97	63.97	68.07	61.49	73.74	71.54	70.8	81.91	77.79	67.88	68.17	63.42	75.49	1254	1332	1221	1327	1324	1240	1500	1451	1275	1292	1196	1424	36.58	37.0867	41.25	35.6067	64.51	72.0267	78.3967	66.49	1269	1297	1458.33
G9606_4648	7739	ZNF185	33.17	34.88	34.11	48.35	47.49	47.05	28.79	28.87	55.47	52.7	55.64	29.02	58.4	62.13	59.62	94.39	90.15	93.04	55.32	54.57	104.21	98.32	103.3	54.81	2336	2481	2405	3515	3437	3356	2072	2085	3995	3828	3970	2118	34.0533	47.63	28.8933	54.6033	60.05	92.5267	54.9	101.943	2407.33	3436	2091.67
G9606_21043	80863	PRRT1	2.09	1.78	1.88	3.96	3.7	3.39	3.46	3.5	4.28	4.08	3.32	4.29	3.67	3.17	3.28	7.73	7.02	6.7	6.65	6.63	8.05	7.62	6.17	8.1	70	60	60	126	125	115	115.17	117	140	138	108	142	1.91667	3.68333	3.75	3.89333	3.37333	7.15	7.12667	7.28	63.3333	122	124.723
G9606_678	101929322	LOC101929322	0.19	0.19	0.24	0.33	0.2	0.29	0.17	0.18	0.2	0.13	0.12	0.23	0.33	0.33	0.42	0.64	0.39	0.57	0.32	0.35	0.38	0.25	0.22	0.44	12	25	32	19	28	26	19	25	25	18	16	19	0.206667	0.273333	0.193333	0.15	0.36	0.533333	0.37	0.283333	23	24.3333	21
G9606_16934	9275	BCL7B	14.98	14.22	14.43	29.13	29.24	27.45	28.5	29.06	30.17	29.71	29.76	28.61	26.37	25.33	25.21	56.88	55.51	54.29	54.74	54.94	56.68	55.43	55.25	54.03	410	394	398	810	812	753	797	808	845	830	825	810	14.5433	28.6067	28.7233	29.88	25.6367	55.56	54.57	55.7867	400.667	791.667	805
G9606_9791	23258	DENND5A	9.26	9.54	9.72	26.44	25.54	26.67	22.72	22.74	25.56	25.14	24.4	21.66	16.31	16.98	16.98	51.62	48.47	52.74	43.64	42.99	48.02	46.9	45.3	40.91	748	780	798	2195	2131	2182	1888	1899	2123	2094	2019	1822	9.50667	26.2167	22.3733	25.0333	16.7567	50.9433	42.5133	46.74	775.333	2169.33	1869.67
G9606_7477	57407	NMRAL1	43.42	45.36	46.26	46.96	54.27	45.24	45.91	48.25	51.12	53.12	52.83	49.85	76.44	80.79	80.85	91.7	103.01	89.46	88.19	91.22	96.05	99.11	98.09	94.15	855	893	906	940	1082	901	915	968	1033	1072	1049	1001	45.0133	48.8233	48.0033	52.3567	79.36	94.7233	91.1867	97.75	884.667	974.333	961.333
G9606_6745	219927	MRPL21	70.06	70.38	71.06	60.75	68.17	60.82	72.09	67.63	68.81	72.66	80.68	62.7	123.33	125.36	124.2	118.61	129.41	120.27	138.49	127.86	129.29	135.57	149.79	118.43	669	682	672	585	630	579	691	650	669	716	775	603	70.5	63.2467	67.4733	74.05	124.297	122.763	128.26	138.217	674.333	598	648
G9606_29920	84948	TIGD5	5.19	5.75	5.06	5.4	5.53	4.9	5.34	5.17	5.35	5.34	5.19	5.71	9.14	10.23	8.84	10.54	10.5	9.68	10.25	9.78	10.05	9.96	9.64	10.78	204	228	200	216	222	193	214	208	215	215	207	232	5.33333	5.27667	5.40667	5.29333	9.40333	10.24	10.27	9.88333	210.667	210.333	218
G9606_21079	7274	TTPA	0.58	0.48	0.26	0.3	0.25	0.37	0.34	0.39	0.18	0.38	0.14	0.18	1.02	0.86	0.45	0.58	0.47	0.73	0.65	0.73	0.34	0.72	0.25	0.34	25	21	11	13	11	15	15	17	8	17	6	8	0.44	0.306667	0.303333	0.233333	0.776667	0.593333	0.573333	0.436667	19	13	13.3333
G9606_10819	1118	CHIT1	0	0	0	0	0	0.03	0.03	0	0	0	0	0	0	0	0	0	0	0.05	0.05	0	0	0	0	0	0	0	0	0	0	1	1	0	0	0	0	0	0	0.01	0.01	0	0	0.0166667	0.0166667	0	0	0.333333	0.333333
G9606_17609	160851	DGKH	0.91	1.01	0.97	1.38	1.18	1.43	1.48	1.37	1.12	1.06	1.13	1.46	1.61	1.8	1.69	2.69	2.24	2.82	2.85	2.59	2.1	1.98	2.11	2.75	268	299	288	415	359	427	452	419	341	324	344	452	0.963333	1.33	1.43667	1.10333	1.7	2.58333	2.73	2.06333	285	400.333	441
G9606_10565	6614	SIGLEC1	0	0	0	0	0	0	0.01	0	0	0	0	0	0	0	0	0	0	0	0.02	0	0	0	0	0	0	0	0	0	0	0	1	0	0	0	0	0	0	0	0.00333333	0	0	0	0.00666667	0	0	0	0.333333
G9606_21942	7328	UBE2H	37.23	37.12	35.94	44.54	46.14	45.43	36.08	34.7	22.6	22.39	22.24	34.99	65.54	66.11	62.83	86.97	87.57	89.83	69.32	65.59	42.47	41.78	41.3	66.08	3229	3255	3158	3950	4135	3967	3208	3097	2012	1995	1966	3163	36.7633	45.37	35.2567	22.41	64.8267	88.1233	66.9967	41.85	3214	4017.33	3156
G9606_7138	285343	TCAIM	6.82	6.97	5.95	9.01	9.82	8.23	9.5	9.73	8.66	8.76	8.83	9.72	12.01	12.41	10.4	17.58	18.65	16.28	18.25	18.39	16.27	16.35	16.39	18.35	302	318	265	435	468	408	480	506	447	447	442	482	6.58	9.02	9.65	8.75	11.6067	17.5033	18.33	16.3367	295	437	489.333
G9606_3832	2914	GRM4	0.02	0.01	0.01	0	0.01	0	0	0	0.01	0	0	0	0.03	0.02	0.02	0	0.01	0	0	0	0.02	0	0	0	2	1	1	0	1	0	0	0	1	0	0	0	0.0133333	0.00333333	0	0.00333333	0.0233333	0.00333333	0	0.00666667	1.33333	0.333333	0
G9606_28539	12	SERPINA3	0.08	0.04	0.12	0.08	0.04	0.08	0.27	0.12	0.04	0.12	0.16	0.19	0.14	0.07	0.21	0.15	0.07	0.16	0.53	0.22	0.07	0.22	0.29	0.37	2	1	3	2	1	2	7	3	1	3	4	5	0.08	0.0666667	0.193333	0.106667	0.14	0.126667	0.373333	0.193333	2	1.66667	5
G9606_18494	3455	IFNAR2	16.01	16.02	14.9	9.66	10.36	12.29	10.7	11.78	9.75	9.73	8.95	10.41	28.18	28.53	26.05	18.87	19.67	24.3	20.56	22.26	18.31	18.16	16.61	19.66	531	548	501	327	369	378	375	370	311	328	312	335	15.6433	10.77	10.9633	9.47667	27.5867	20.9467	20.8267	17.6933	526.667	358	360
G9606_24007	11128	POLR3A	7.75	7.72	8.03	8.43	8.74	8.8	7.79	7.88	9.27	9.22	9.15	8.24	13.64	13.75	14.03	16.47	16.59	17.4	14.97	14.9	17.42	17.2	16.99	15.56	872	877	913	969	1016	995	898	911	1069	1063	1047	965	7.83333	8.65667	7.97	9.21333	13.8067	16.82	15.1433	17.2033	887.333	993.333	924.667
G9606_23744	107985856	LOC107985856	0	0	0.06	0.12	0	0	0	0.12	0.12	0	0	0.06	0	0	0.11	0.23	0	0	0	0.23	0.22	0	0	0.11	0	0	1	2	0	0	0	2	2	0	0	1	0.02	0.04	0.06	0.04	0.0366667	0.0766667	0.113333	0.0733333	0.333333	0.666667	1
G9606_5678	642475	MROH6	0.79	0.6	0.76	1.13	0.89	0.81	1	0.78	1.14	1.41	1.19	0.91	1.4	1.06	1.33	2.2	1.7	1.61	1.93	1.47	2.15	2.63	2.22	1.73	40	31	40	57	44	40	48	40	57	71	60	48	0.716667	0.943333	0.896667	1.24667	1.26333	1.83667	1.71	2.33333	37	47	45.3333
G9606_2858	57126	CD177	0.25	0.3	0.3	0.44	0.57	0.39	0.54	0.54	0.48	0.28	0.36	0.68	0.44	0.54	0.53	0.85	1.09	0.77	1.05	1.03	0.89	0.52	0.66	1.28	9	11	8	16	21	14	16	20	16	8	13	24	0.283333	0.466667	0.586667	0.373333	0.503333	0.903333	1.12	0.69	9.33333	17	20
G9606_17926	645811	CCDC154	0.03	0.11	0.06	0.11	0.11	0.06	0.08	0.03	0.08	0.14	0.08	0.05	0.05	0.2	0.1	0.22	0.21	0.11	0.16	0.05	0.16	0.26	0.15	0.1	1	4	2	4	4	2	3	1	3	5	3	2	0.0666667	0.0933333	0.0533333	0.1	0.116667	0.18	0.103333	0.19	2.33333	3.33333	2
G9606_27009	2487	FRZB	0.04	0.02	0.02	0	0.06	0	0.02	0.02	0.02	0	0	0.04	0.08	0.04	0.04	0	0.12	0	0.04	0.04	0.04	0	0	0.08	2	1	1	0	3	0	1	1	1	0	0	2	0.0266667	0.02	0.0266667	0.00666667	0.0533333	0.04	0.0533333	0.0133333	1.33333	1	1.33333
G9606_1999	5271	SERPINB8	8.12	6.79	5.91	6.47	6.93	5.61	6.71	5.34	9.02	8.54	8.09	6.97	14.3	12.09	10.34	12.63	13.16	11.1	12.89	10.09	16.95	15.93	15.02	13.17	372	329	331	326	320	297	299	298	438	441	413	312	6.94	6.33667	6.34	8.55	12.2433	12.2967	12.05	15.9667	344	314.333	303
G9606_4396	9053	MAP7	0.67	0.69	0.61	0.58	0.75	0.62	0.63	0.81	0.75	0.93	0.73	0.58	1.19	1.22	1.06	1.14	1.42	1.23	1.21	1.52	1.4	1.74	1.35	1.1	45	47	41	43	53	42	46	59	52	66	56	46	0.656667	0.65	0.673333	0.803333	1.15667	1.26333	1.27667	1.49667	44.3333	46	50.3333
G9606_14303	28981	IFT81	5.14	5.26	4.98	5.48	6.27	6.7	5.2	5.04	7.55	7.85	7.68	5.58	9.05	9.36	8.71	10.7	11.89	13.24	9.99	9.54	14.18	14.64	14.27	10.54	246	244	239	269	301	327	247	246	370	384	381	275	5.12667	6.15	5.27333	7.69333	9.04	11.9433	10.0233	14.3633	243	299	256
G9606_23604	54915	YTHDF1	21.46	22.11	21.64	21.99	23.67	21.54	17.8	17.51	17.19	16.08	16.25	19.51	37.78	39.38	37.83	42.94	44.92	42.6	34.19	33.11	32.29	30	30.17	36.85	1138	1181	1176	1203	1301	1157	980	957	940	888	889	1084	21.7367	22.4	18.2733	16.5067	38.33	43.4867	34.7167	30.82	1165	1220.33	1007
G9606_21256	4809	SNU13	228.54	224.3	213.28	130.24	137.81	127.07	115.99	120.33	185.26	184.87	190.32	118.01	402.34	399.52	372.79	254.29	261.6	251.29	222.82	227.49	348.08	344.93	353.35	222.88	5492	5462	5151	3193	3353	3069	2862	2962	4565	4563	4665	2926	222.04	131.707	118.11	186.817	391.55	255.727	224.397	348.787	5368.33	3205	2916.67
G9606_9896	65083	NOL6	12.69	11.79	11.91	16.07	15.5	14.77	14.29	15.18	18.82	18.21	19.66	14.78	22.34	21.01	20.81	31.38	29.43	29.2	27.45	28.7	35.36	33.97	36.51	27.91	1040	970	987	1343	1307	1215	1198	1277	1577	1534	1634	1259	12.13	15.4467	14.75	18.8967	21.3867	30.0033	28.02	35.28	999	1288.33	1244.67
G9606_25166	125150	ZSWIM7	4.25	3.52	4.44	3.89	3.25	3.79	4.1	3.41	3.07	3.81	3.86	3.51	7.48	6.27	7.77	7.59	6.17	7.49	7.88	6.46	5.76	7.12	7.17	6.62	131	111	138	124	102	118	130	107	98.17	121	121	112.18	4.07	3.64333	3.67333	3.58	7.17333	7.08333	6.98667	6.68333	126.667	114.667	116.393
G9606_23757	2817	GPC1	30.23	30.54	32.08	31.96	33.02	29.13	27.15	27.24	35.49	33.6	35.7	27.2	53.21	54.4	56.08	62.4	62.68	57.61	52.16	51.5	66.68	62.7	66.27	51.37	1852	1887	1983	1993	2075	1792	1700	1710	2226	2108	2223	1725	30.95	31.37	27.1967	34.93	54.5633	60.8967	51.6767	65.2167	1907.33	1953.33	1711.67
G9606_12717	23057	NMNAT2	24.6	24.02	25.36	28.4	26.42	29.21	20.31	19.69	26.38	24.8	24.5	18.38	43.31	42.78	44.32	55.44	50.14	57.77	39.02	37.22	49.57	46.28	45.48	34.72	2265	2230	2357	2665	2506	2698	1913	1860	2490	2337	2293	1759	24.66	28.01	19.46	25.2267	43.47	54.45	36.9867	47.11	2284	2623	1844
G9606_13133	10625	IVNS1ABP	34.73	36.64	35.2	44.79	46.45	48.8	76.27	75.06	39.08	38.67	38.5	71.74	61.15	65.27	61.52	87.44	88.17	96.51	146.53	141.9	73.42	72.14	71.47	135.49	2478	2637	2532	3269	3409	3501	5536	5467	2869	2833	2812	5293	35.5233	46.68	74.3567	38.75	62.6467	90.7067	141.307	72.3433	2549	3393	5432
G9606_5551	90594	ZNF439	0.05	0.17	0.14	0.05	0.02	0.02	0	0.05	0.07	0	0	0.02	0.08	0.3	0.25	0.09	0.04	0.05	0	0.09	0.13	0	0	0.04	2	7	6	2	1	1	0	2	3	0	0	1	0.12	0.03	0.0233333	0.0233333	0.21	0.06	0.0433333	0.0433333	5	1.33333	1
G9606_13067	101928603	ARMH2	0	0	0	0	0	0	0.08	0	0	0	0	0	0	0	0	0	0	0	0.16	0	0	0	0	0	0	0	0	0	0	0	1	0	0	0	0	0	0	0	0.0266667	0	0	0	0.0533333	0	0	0	0.333333
G9606_30099	6814	STXBP3	11.63	11.4	9.77	11.99	12.94	12.24	15.71	15.31	14.51	14.27	13.37	16.17	20.48	20.3	17.08	23.4	24.57	24.21	30.18	28.94	27.26	26.63	24.82	30.53	481	476	407	505	547	508	663	648	614	605	561	692	10.9333	12.39	15.73	14.05	19.2867	24.06	29.8833	26.2367	454.667	520	667.667
G9606_27908	6835	SURF2	22.85	23.02	21.86	18.05	21.62	19.44	20.57	21.04	23.19	22.61	23.78	21.19	40.23	41	38.22	35.24	41.05	38.44	39.52	39.77	43.57	42.18	44.14	40.02	276	282	263	221	257	235	251	257	286	281	290	260	22.5767	19.7033	20.9333	23.1933	39.8167	38.2433	39.77	43.2967	273.667	237.667	256
G9606_26380	720	C4A	0.07	0.01	0.05	0	0.11	0	0.15	0.2	0	0.09	0.15	0.03	0.12	0.02	0.1	0	0.22	0	0.28	0.38	0	0.16	0.28	0.05	6.12	0.92	5.08	0	10.8	0	13.58	18.83	0	8.16	14.16	2.66	0.0433333	0.0366667	0.126667	0.08	0.08	0.0733333	0.236667	0.146667	4.04	3.6	11.69
G9606_1061	113540	CMTM1	0.5	0.51	1.4	0.76	0.84	0.94	0.95	1.08	1.31	1.24	1.06	1.24	0.88	0.9	2.45	1.48	1.59	1.86	1.83	2.03	2.46	2.31	1.96	2.34	7.77	8	22	12	13	12.87	15	17	20.85	19.84	15	18	0.803333	0.846667	1.09	1.20333	1.41	1.64333	2.06667	2.24333	12.59	12.6233	16.6667
G9606_6443	257236	CCDC96	0.2	0.26	0.31	0.45	0.45	0.6	0.39	0.67	0.73	0.78	0.88	0.36	0.35	0.46	0.55	0.88	0.86	1.19	0.76	1.28	1.37	1.46	1.63	0.68	7	9	11	16	16	21	14	24	26	28	31	13	0.256667	0.5	0.473333	0.796667	0.453333	0.976667	0.906667	1.48667	9	17.6667	17
G9606_20208	80306	MED28	20.99	20.32	21.38	3.02	3.14	3.84	12.75	11.99	14.07	14.14	13.91	13.09	36.96	36.19	37.37	5.9	5.96	7.59	24.49	22.66	26.43	26.38	25.83	24.73	818	800	839	120	125	150	507	478	561	565	550	528	20.8967	3.33333	12.61	14.04	36.84	6.48333	23.96	26.2133	819	131.667	504.333
G9606_4500	955	ENTPD6	39.73	39.38	38.76	41.35	41.15	37.81	44.8	45.71	42.44	42.5	44.58	45.51	69.95	70.14	67.75	80.74	78.11	74.78	86.06	86.42	79.74	79.3	82.78	85.95	1811	1797	1787	1937	1928	1736	2130	2138	2007	2000	2051	2193	39.29	40.1033	45.34	43.1733	69.28	77.8767	86.1433	80.6067	1798.33	1867	2153.67
G9606_12248	9249	DHRS3	10.58	10.66	10.08	14.47	18.22	13.69	16.92	18.09	12.19	9.71	10.37	18.31	18.62	18.99	17.62	28.26	34.58	27.07	32.51	34.21	22.91	18.12	19.25	34.58	254	250	245	349	444	330	404	437	293	234	256	447	10.44	15.46	17.7733	10.7567	18.41	29.97	33.7667	20.0933	249.667	374.333	429.333
G9606_19729	2309	FOXO3	5.64	6.08	6.6	6.35	5.93	6.4	6.72	6.62	6.55	6.33	5.86	6.64	9.93	10.83	11.53	12.39	11.26	12.65	12.9	12.52	12.31	11.81	10.88	12.54	657	703.4	771	755	709	764	815	801	777	760	701	814	6.10667	6.22667	6.66	6.24667	10.7633	12.1	12.6533	11.6667	710.467	742.667	810
G9606_9392	90459	ERI1	8.55	8.84	9.35	5.38	4.4	6.31	7.66	7.96	7.57	7.42	6.86	8.4	15.06	15.75	16.34	10.5	8.36	12.49	14.71	15.05	14.22	13.85	12.74	15.87	548	594	604	334	292	354	519	560	500	477	434	545	8.91333	5.36333	8.00667	7.28333	15.7167	10.45	15.21	13.6033	582	326.667	541.333
G9606_2203	4343	MOV10	33.68	31.98	33.21	33.46	34.17	33.34	32.45	32.44	32.97	33.09	33.49	33.71	59.29	56.97	58.05	65.32	64.86	65.93	62.34	61.32	61.95	61.74	62.18	63.66	2029.17	1930.75	1998.73	2008.26	2067.63	1983.73	1974.05	1968.07	2008.46	2027.53	2023.1	2070.21	32.9567	33.6567	32.8667	33.1833	58.1033	65.37	62.44	61.9567	1986.22	2019.87	2004.11
G9606_28685	3698	ITIH2	0	0	0	0	0	0.02	0	0	0	0	0	0	0	0	0	0	0	0.04	0	0	0	0	0	0	0	0	0	0	0	1	0	0	0	0	0	0	0	0.00666667	0	0	0	0.0133333	0	0	0	0.333333	0
G9606_5307	10500	SEMA6C	1.64	1.57	1.7	1.32	1.59	1.36	1.52	1.83	1.46	1.53	1.15	1.83	2.88	2.8	2.97	2.58	3.03	2.7	2.93	3.46	2.74	2.85	2.14	3.47	112	107	116	89	108	88	104	127	98	100	82	131	1.63667	1.42333	1.72667	1.38	2.88333	2.77	3.28667	2.57667	111.667	95	120.667
G9606_14681	25809	TTLL1	3.75	3.24	4.19	4.65	4.57	3.98	4.79	4.18	4.67	3.58	4.13	3.99	6.6	5.78	7.32	9.07	8.67	7.88	9.2	7.9	8.78	6.68	7.67	7.53	103	91	116	130	124	110	134	115	128	101	113	116	3.72667	4.4	4.32	4.12667	6.56667	8.54	8.21	7.71	103.333	121.333	121.667
G9606_15662	387338	NSUN4	2.81	2.95	3.44	3.96	4.15	4.16	4.98	5.1	4.8	4.75	4.88	4.62	4.95	5.26	6.01	7.73	7.88	8.23	9.57	9.65	9.01	8.87	9.07	8.72	238	254	299	346	367	350	439	451	423	416	425	413	3.06667	4.09	4.9	4.81	5.40667	7.94667	9.31333	8.98333	263.667	354.333	434.333
G9606_25029	7264	TSTA3	43.8	42.13	47.12	35.92	37.74	34.42	33.91	36.81	41.59	40.01	43.7	33.3	77.11	75.05	82.36	70.13	71.64	68.06	65.14	69.59	78.13	74.66	81.14	62.9	918	894	991	766	797	724	723	785	891	860	928	718	44.35	36.0267	34.6733	41.7667	78.1733	69.9433	65.8767	77.9767	934.333	762.333	742
G9606_5157	1812	DRD1	0.01	0.01	0.01	0	0.03	0	0.03	0.03	0	0.01	0	0	0.03	0.03	0.03	0	0.05	0	0.06	0.05	0	0.03	0	0	1	1	1	0	2	0	2	2	0	1	0	0	0.01	0.01	0.02	0.00333333	0.03	0.0166667	0.0366667	0.01	1	0.666667	1.33333
G9606_22716	6606	SMN1	45.31	42.83	43.09	38.93	36.17	34.99	20.52	22.27	45.83	49.36	45.4	18.28	79.77	76.29	75.31	76	68.66	69.2	39.41	42.1	86.11	92.09	84.29	34.52	1137.92	1068.47	1101.22	939.61	916.88	874.17	514.93	536.71	1152.97	1266.46	1134.69	460.65	43.7433	36.6967	20.3567	46.8633	77.1233	71.2867	38.6767	87.4967	1102.54	910.22	504.097
G9606_9382	27076	LYPD3	2.7	2.12	1.73	1.2	1.28	0.85	1.27	1.2	0.58	0.58	0.58	1.36	4.76	3.78	3.03	2.34	2.42	1.68	2.44	2.26	1.09	1.08	1.08	2.58	73	58	47	33	35	23	35	33	16	16	16	38	2.18333	1.11	1.27667	0.58	3.85667	2.14667	2.42667	1.08333	59.3333	30.3333	35.3333
G9606_5588	79705	LRRK1	4.28	3.84	4.2	4.84	4.53	5.08	4.61	4.3	3.9	4.38	3.92	4.16	7.53	6.83	7.34	9.45	8.59	10.04	8.85	8.13	7.32	8.18	7.27	7.86	566	547	576	680	652	717	622	582	539	597	551	603	4.10667	4.81667	4.35667	4.06667	7.23333	9.36	8.28	7.59	563	683	602.333
G9606_8304	4646	MYO6	6.04	6.21	5.9	6.25	5.74	6.38	6.38	5.94	6.85	6.81	6.5	6.13	10.64	11.06	10.32	12.21	10.89	12.62	12.26	11.23	12.88	12.71	12.06	11.58	881.64	914	871	931	865	935	953.84	889.99	1024	1018	963	931	6.05	6.12333	6.15	6.72	10.6733	11.9067	11.69	12.55	888.88	910.333	924.943
G9606_1485	83890	SPATA9	0.2	0.15	0.12	0.04	0	0.22	0	0.04	0	0	0	0.08	0.35	0.26	0.21	0.07	0	0.43	0	0.07	0	0	0	0.15	3	2.43	2	1	0	6	0	1	0	0	0	1	0.156667	0.0866667	0.04	0	0.273333	0.166667	0.0733333	0	2.47667	2.33333	0.666667
G9606_27335	8529	CYP4F2	0	0.05	0	0.03	0	0	0.03	0	0.02	0.02	0	0	0	0.09	0	0.05	0	0	0.05	0	0.05	0.05	0	0	0	2	0	1	0	0	1	0	1	1	0	0	0.0166667	0.01	0.01	0.0133333	0.03	0.0166667	0.0166667	0.0333333	0.666667	0.333333	0.333333
G9606_16083	63901	FAM111A	14.95	14.41	14.77	12.14	14	12.39	13.3	14.06	14.44	14.29	13.93	14.41	26.31	25.66	25.82	23.7	26.57	24.51	25.56	26.58	27.13	26.66	25.85	27.21	912	892	921	770	879	775	840	885	908	897	868	923	14.71	12.8433	13.9233	14.22	25.93	24.9267	26.45	26.5467	908.333	808	882.667
G9606_12590	242	ALOX12B	0.02	0.02	0.05	0.05	0.02	0.05	0.1	0	0.02	0.02	0.05	0	0.04	0.04	0.08	0.09	0.05	0.1	0.18	0	0.04	0.04	0.09	0	1	1	2	2	1	2	4	0	1	1	2	0	0.03	0.04	0.0333333	0.03	0.0533333	0.08	0.06	0.0566667	1.33333	1.66667	1.33333
G9606_18409	54936	ADPRHL2	21.62	20.73	21.48	20.18	23	17.73	19.79	18.66	20.99	19.7	18.56	17.83	38.05	36.93	37.55	39.4	43.66	35.07	38.01	35.28	39.44	36.76	34.45	33.68	570	559	566	545	624	476	537	510	569	541	501	492	21.2767	20.3033	18.76	19.75	37.51	39.3767	35.6567	36.8833	565	548.333	513
G9606_12194	54014	BRWD1	8.69	8.41	8.51	7.25	7.21	8.3	7.87	7.67	8.28	7.11	7.78	6.97	15.3	14.98	14.87	14.15	13.68	16.41	15.11	14.5	15.55	13.27	14.45	13.16	1217	1235	1203	1176	1125	1342	1437	1299	1152	1048	1043	1285	8.53667	7.58667	7.50333	7.72333	15.05	14.7467	14.2567	14.4233	1218.33	1214.33	1340.33
G9606_29006	84769	MPV17L2	18.08	17.3	18.79	15.16	15.03	13.86	11.14	13.03	14.94	14.78	13.76	12.36	31.83	30.82	32.84	29.6	28.52	27.41	21.4	24.63	28.06	27.58	25.55	23.35	380	368	396	324	318	292	238	279	321	319	293	267	18.0567	14.6833	12.1767	14.4933	31.83	28.51	23.1267	27.0633	381.333	311.333	261.333
G9606_3415	23648	SSBP3	15.97	15.59	16.7	16.98	14.28	14.84	16.06	14.99	17.88	17.58	16.57	16.02	28.12	27.77	29.2	33.15	27.11	29.34	30.85	28.35	33.6	32.79	30.76	30.25	693	721	738	673	648	630	669	652	769	778	762	656	16.0867	15.3667	15.69	17.3433	28.3633	29.8667	29.8167	32.3833	717.333	650.333	659
G9606_6795	57118	CAMK1D	2.2	1.79	1.82	2.21	2.47	2.28	2.49	2.42	1.92	2.32	2.21	2.22	3.87	3.19	3.19	4.31	4.69	4.5	4.79	4.58	3.62	4.33	4.11	4.2	158	162.66	146.65	223.94	235	228	210	195	154	158	162.81	193	1.93667	2.32	2.37667	2.15	3.41667	4.5	4.52333	4.02	155.77	228.98	199.333
G9606_16732	10296	MAEA	25.62	24.99	24.03	25.6	26.89	25.42	21.47	22.43	31	30.34	32.5	22.4	45.1	44.52	42.01	49.99	51.04	50.27	41.24	42.4	58.24	56.61	60.35	42.3	925	910	871	930	987	917	789	825	1138	1114	1179	829	24.88	25.97	22.1	31.28	43.8767	50.4333	41.98	58.4	902	944.667	814.333
G9606_18360	84188	FAR1	14.06	13.94	14.01	10.04	10.63	10.36	11.75	12.45	12.68	12.47	12.59	10.9	24.75	24.83	24.49	19.59	20.18	20.5	22.58	23.54	23.82	23.27	23.37	20.58	1251	1252	1259	911	975	926	1070	1137	1155	1137	1138	1008	14.0033	10.3433	11.7	12.58	24.69	20.09	22.2333	23.4867	1254	937.333	1071.67
G9606_31703	26275	HIBCH	21.82	26.12	24.29	21.88	19.46	21.46	25.35	27.22	25.14	24.64	25.41	23.95	38.41	46.52	42.46	42.72	36.94	42.43	48.69	51.47	47.23	45.97	47.18	45.24	556	691	629	568	518	548	661	701	658	649	683	621	24.0767	20.9333	25.5067	25.0633	42.4633	40.6967	48.4667	46.7933	625.333	544.667	661
G9606_11496	2690	GHR	0.82	0.72	0.74	0.93	0.95	1.12	1.33	1.22	0.78	0.82	0.65	1.05	1.45	1.29	1.29	1.81	1.81	2.21	2.55	2.31	1.46	1.52	1.21	1.99	61	54	57	70	72	84	104	96	59	63	49	82	0.76	1	1.2	0.75	1.34333	1.94333	2.28333	1.39667	57.3333	75.3333	94
G9606_33742	81931	ZNF93	0.35	0.35	0.24	0.26	0.36	0.37	0.34	0.32	0.51	0.4	0.32	0.27	0.61	0.61	0.42	0.5	0.69	0.73	0.66	0.6	0.96	0.75	0.6	0.52	16	16	11	12	17	17	16	15	24	19	15	13	0.313333	0.33	0.31	0.41	0.546667	0.64	0.593333	0.77	14.3333	15.3333	14.6667
G9606_4145	8566	PDXK	11.5	11.36	11.36	9.79	9.98	9.48	10.27	10.4	9.7	9.09	9.98	10.63	20.24	20.23	19.86	19.12	18.95	18.74	19.73	19.67	18.22	16.96	18.52	20.08	1434	1373	1421	1239	1273	1154	1284	1336	1231	1138	1227	1373	11.4067	9.75	10.4333	9.59	20.11	18.9367	19.8267	17.9	1409.33	1222	1331
G9606_1780	25946	ZNF385A	10.85	10.92	9.25	15.4	13.07	12.1	6.81	7.61	15.03	16.78	15.29	7.79	19.1	19.45	16.16	30.06	24.8	23.92	13.09	14.39	28.23	31.31	28.38	14.7	410	413	349	588	509	460	266	295	581	655	588	305	10.34	13.5233	7.40333	15.7	18.2367	26.26	14.06	29.3067	390.667	519	288.667
G9606_13047	1298	COL9A2	0.44	0.63	0.36	0.89	0.98	0.77	0.75	0.75	0.53	0.99	0.75	0.52	0.77	1.11	0.63	1.73	1.86	1.53	1.43	1.43	1	1.84	1.39	0.99	21	30	17	43	48	37	37	36	26	48	38	26	0.476667	0.88	0.673333	0.756667	0.836667	1.70667	1.28333	1.41	22.6667	42.6667	33
G9606_32268	3111	HLA-DOA	0.97	0.86	1.1	1.41	1.56	1.58	1.4	1.74	0.73	0.99	1.09	1.4	1.7	1.52	1.91	2.74	2.97	3.13	2.69	3.28	1.36	1.86	2.02	2.64	56	50	64	83	93	92	83	103	43	59	64	84	0.976667	1.51667	1.51333	0.936667	1.71	2.94667	2.87	1.74667	56.6667	89.3333	90
G9606_10944	6450	SH3BGR	1.03	0.81	0.87	1.81	2.8	1.9	2.75	2.17	1.71	2.8	2.05	2.26	1.81	1.44	1.53	3.53	5.32	3.76	5.28	4.1	3.21	5.22	3.81	4.28	15	12.24	13	27	40.94	28.56	40.57	32.54	26	43.47	30.51	33.85	0.903333	2.17	2.39333	2.18667	1.59333	4.20333	4.55333	4.08	13.4133	32.1667	35.6533
G9606_15735	2626	GATA4	12.85	12.66	11.68	11.85	11.42	10.36	10.59	11.73	12.39	12.29	11.36	10.84	22.63	22.54	20.41	23.14	21.67	20.49	20.34	22.17	23.28	22.93	21.08	20.48	691	699	655	681	636	571	617	642	700	682	634	638	12.3967	11.21	11.0533	12.0133	21.86	21.7667	20.9967	22.43	681.667	629.333	632.333
G9606_9413	8626	TP63	0.13	0.08	0.11	0.15	0.07	0.1	0.07	0.06	0.18	0.2	0.17	0.12	0.23	0.14	0.2	0.28	0.13	0.2	0.13	0.11	0.34	0.37	0.31	0.23	11.71	6.91	10.01	13.14	6.31	8.83	6.26	5.45	16.6	18.1	15	10	0.106667	0.106667	0.0833333	0.183333	0.19	0.203333	0.156667	0.34	9.54333	9.42667	7.23667
G9606_137	10808	HSPH1	24.2	26.98	26.46	30.06	32.13	31.96	32.23	32.57	30.91	32.69	29.83	32.41	42.6	48.06	46.24	58.7	60.98	63.2	61.91	61.58	58.08	60.99	55.39	61.21	1416	1591	1556	1702	1862	1822	1875	1891	1783	1898	1702	1890	25.88	31.3833	32.4033	31.1433	45.6333	60.96	61.5667	58.1533	1521	1795.33	1885.33
G9606_23302	1719	DHFR	19.52	19.62	20.02	22.9	23.32	24.02	21.68	22.38	30.21	30.57	31.09	20.68	34.36	34.95	34.99	44.71	44.26	47.49	41.65	42.31	56.75	57.03	57.72	39.06	1276.27	1295.5	1321.08	1526.96	1567.64	1576.34	1450.03	1500.89	2021.63	2048.48	2064.75	1403.99	19.72	23.4133	21.58	30.6233	34.7667	45.4867	41.0067	57.1667	1297.62	1556.98	1451.64
G9606_34978	319	APOF	0	0	0	0	0	0.04	0	0	0	0	0	0	0	0	0	0	0	0.07	0	0	0	0	0	0	0	0	0	0	0	1	0	0	0	0	0	0	0	0.0133333	0	0	0	0.0233333	0	0	0	0.333333	0
G9606_14364	79698	ZMAT4	0	0	0	0	0	0	0	0	0	0	0.03	0	0	0	0	0	0	0	0	0	0	0	0.05	0	0	0	0	0	0	0	0	0	0	0	1	0	0	0	0	0.01	0	0	0	0.0166667	0	0	0
G9606_30873	4314	MMP3	0	0.13	0.1	0.1	0.19	0.07	0.1	0.06	0.03	0	0.03	0.13	0	0.23	0.17	0.19	0.37	0.13	0.19	0.12	0.06	0	0.06	0.24	0	4	3	3	6	2	3	2	1	0	1	4	0.0766667	0.12	0.0966667	0.02	0.133333	0.23	0.183333	0.04	2.33333	3.66667	3
G9606_4369	81688	C6orf62	80.67	85.77	79.77	89.29	89.07	85.97	86.18	86.74	94.21	93.92	95.51	88.26	142.01	152.78	139.43	174.33	169.06	170.02	165.57	163.99	177.01	175.23	177.33	166.69	3682.82	3928.71	3662.18	4279.92	4180.11	4058.45	4144.02	4154.08	4491.63	4507.97	4550.24	4285.96	82.07	88.11	87.06	94.5467	144.74	171.137	165.417	176.523	3757.9	4172.83	4194.69
G9606_5696	56947	MFF	42.95	42.15	41.32	37.68	42.52	39.45	43.54	45.52	44.98	45.74	43.65	43.27	75.6	75.07	72.22	73.57	80.71	78.02	83.65	86.05	84.52	85.33	81.05	81.72	1340	1331	1295	1176	1316	1218	1386	1442	1409	1443	1373	1389	42.14	39.8833	44.11	44.79	74.2967	77.4333	83.8067	83.6333	1322	1236.67	1405.67
G9606_4562	4782	NFIC	9.18	8.5	8.47	14.63	12.78	14.94	15.04	12.76	14.64	13.96	13.23	14.88	16.17	15.14	14.8	28.57	24.26	29.54	28.89	24.13	27.5	26.05	24.56	28.11	1238	1140	1130	1914	1681	1741	1753	1662	1830	1818	1685	1740	8.71667	14.1167	14.2267	13.9433	15.37	27.4567	27.0433	26.0367	1169.33	1778.67	1718.33
G9606_21616	107987004	LOC107987004	0.46	0.44	0.43	1.25	0.89	1.38	0.83	0.77	0.76	1.02	0.71	0.83	0.81	0.79	0.74	2.44	1.69	2.72	1.59	1.46	1.44	1.91	1.32	1.56	12.17	11.82	11.32	33.64	23.88	36.52	22.31	20.82	20.7	27.75	19.03	22.58	0.443333	1.17333	0.81	0.83	0.78	2.28333	1.53667	1.55667	11.77	31.3467	21.9033
G9606_6086	5707	PSMD1	76.64	78.53	78.41	66.5	75.03	73.41	76.78	77.63	72.54	72.74	73.05	74.7	134.92	139.88	137.06	129.85	142.42	145.17	147.51	146.77	136.29	135.73	135.62	141.1	4226	4373	4361	3739	4246	4063	4327	4388	4095	4111	4090	4273	77.86	71.6467	76.37	72.7767	137.287	139.147	145.127	135.88	4320	4016	4329.33
G9606_29730	1346	COX7A1	0	0	0	0	0	0	0	0	0.09	0	0	0	0	0	0	0	0	0	0	0	0.17	0	0	0	0	0	0	0	0	0	0	0	1	0	0	0	0	0	0	0.03	0	0	0	0.0566667	0	0	0
G9606_8559	80381	CD276	29.13	26.86	29.12	25.6	25.6	23.85	27.09	27.27	27.84	30.2	28.44	28.41	51.28	47.84	50.9	49.98	48.59	47.16	52.04	51.55	52.32	56.35	52.8	53.65	1532	1459	1613	1474	1461	1326	1532	1547	1587	1682	1602	1651	28.37	25.0167	27.59	28.8267	50.0067	48.5767	52.4133	53.8233	1534.67	1420.33	1576.67
G9606_8204	4430	MYO1B	68.6	70.48	71.36	66.96	63.42	70.3	61.33	60.21	45.02	43.29	44.56	60.65	120.77	125.53	124.73	130.74	120.39	139.02	117.83	113.83	84.59	80.77	82.74	114.55	5688	5838	5951	5744	5399	5933	5307	5178	3861	3734	3789	5314	70.1467	66.8933	60.73	44.29	123.677	130.05	115.403	82.7	5825.67	5692	5266.33
G9606_4118	6813	STXBP2	22.6	22.9	23.26	24.65	26.83	25.33	19.88	22.9	25.12	25	23.72	23.67	39.79	40.78	40.66	48.13	50.92	50.09	38.18	43.29	47.19	46.64	44.04	44.71	685	701	707	751	823	769	613	709	775	775	729	739	22.92	25.6033	22.15	24.6133	40.41	49.7133	42.06	45.9567	697.667	781	687
G9606_8443	4670	HNRNPM	50.19	55.29	49.75	102.62	120.24	103.52	99.74	100.28	114.71	117.7	114.37	98.82	88.36	98.48	86.96	200.37	228.24	204.71	191.62	189.58	215.52	219.62	212.35	186.63	2041	2265	2031	4212	4952	4202	4144	4142	4745	4894	4703	4132	51.7433	108.793	99.6133	115.593	91.2667	211.107	189.277	215.83	2112.33	4455.33	4139.33
G9606_5851	115817	DHRS1	17.88	20.54	19.58	20.08	21.26	18.05	19.7	19.7	18.71	21.76	21.28	20.66	31.47	36.59	34.22	39.21	40.36	35.69	37.84	37.24	35.15	40.6	39.5	39.01	413	480	454	472	496	418	463	464	442	516	498	491	19.3333	19.7967	20.02	20.5833	34.0933	38.42	38.03	38.4167	449	462	472.667
G9606_21189	2747	GLUD2	0.54	0.99	0.72	0.39	0.5	0.41	0.34	0.34	0.42	0.5	0.8	0.39	0.95	1.76	1.25	0.76	0.95	0.8	0.66	0.65	0.8	0.94	1.48	0.73	20.47	37.86	27.38	15.12	19.32	15.44	13.32	13.29	16.46	19.63	30.69	15.18	0.75	0.433333	0.356667	0.573333	1.32	0.836667	0.68	1.07333	28.57	16.6267	13.93
G9606_845	5023	P2RX1	0.02	0	0	0	0	0	0	0	0	0	0	0	0.04	0	0	0	0	0	0	0	0	0	0	0	1	0	0	0	0	0	0	0	0	0	0	0	0.00666667	0	0	0	0.0133333	0	0	0	0.333333	0	0
G9606_33675	23109	DDN	0.34	0.51	0.4	0.46	0.41	0.42	0.14	0.36	0.31	0.3	0.39	0.31	0.59	0.9	0.69	0.89	0.77	0.82	0.27	0.68	0.59	0.55	0.73	0.58	21	32	25	29	27	26	9	23	20	19	25	20	0.416667	0.43	0.27	0.333333	0.726667	0.826667	0.51	0.623333	26	27.3333	17.3333
G9606_17019	5101	PCDH9	2.01	1.7	1.95	2.13	2.16	2.23	7.62	6.56	6.61	6.7	6.87	7.25	3.53	3.04	3.4	4.16	4.11	4.41	14.65	12.39	12.42	12.5	12.75	13.69	176	154	172	207	207	220	705	623	609	611	619	689	1.88667	2.17333	7.14333	6.72667	3.32333	4.22667	13.5767	12.5567	167.333	211.333	672.333
G9606_4465	85002	FAM86B1	7.22	8	7.26	11.3	11.08	10.42	11.3	11.1	12.02	11.56	11.81	10.74	12.72	14.26	12.69	22.06	21.03	20.6	21.71	20.99	22.59	21.58	21.93	20.29	285.47	308.8	278.87	443.89	433.99	407.92	448.74	441.92	471.75	466.42	466.22	431	7.49333	10.9333	11.0467	11.7967	13.2233	21.23	20.9967	22.0333	291.047	428.6	440.553
G9606_17710	259236	TMIE	0.08	0.18	0.13	0.26	0.28	0.23	0.15	0.12	0.21	0.15	0.13	0.22	0.13	0.31	0.23	0.52	0.53	0.45	0.29	0.22	0.4	0.27	0.25	0.42	3	7	4	9	10	9	6	4	8	5	4	9	0.13	0.256667	0.163333	0.163333	0.223333	0.5	0.31	0.306667	4.66667	9.33333	6.33333
G9606_9247	84883	AIFM2	7.14	7.33	6.51	4.92	4.68	4.76	3.71	4.23	5.98	6	5.95	3.62	12.57	13.05	11.37	9.61	8.88	9.41	7.13	7.99	11.23	11.2	11.05	6.84	384	398	353	270	258	257	204	233	329	331	325	202	6.99333	4.78667	3.85333	5.97667	12.33	9.3	7.32	11.16	378.333	261.667	213
G9606_17791	442213	PTCHD4	2.22	2.38	2.28	3.92	3.79	4.13	4.12	3.75	2.39	2.87	2.83	4.52	3.91	4.24	3.99	7.66	7.19	8.17	7.92	7.09	4.48	5.36	5.25	8.54	194.98	204.34	201.81	352.78	355.23	373.35	417.22	365.79	217.55	240.91	244.35	404.5	2.29333	3.94667	4.13	2.69667	4.04667	7.67333	7.85	5.03	200.377	360.453	395.837
G9606_6280	7425	VGF	2.33	2.47	2.46	2.44	2.52	2.17	3.16	3.66	2.81	2.84	2.9	3.61	4.1	4.4	4.3	4.77	4.78	4.3	6.07	6.91	5.28	5.29	5.38	6.82	98	104	103	103	107	91	135	156	120	121	123	156	2.42	2.37667	3.47667	2.85	4.26667	4.61667	6.6	5.31667	101.667	100.333	149
G9606_29505	1535	CYBA	19.57	18.97	18.47	15.42	16.63	13.41	14.21	13.94	16.01	16.11	17.05	12.26	34.45	33.78	32.28	30.11	31.57	26.52	27.3	26.35	30.08	30.07	31.66	23.15	199	196	185	158	167	137	145	144	166	167	173	125	19.0033	15.1533	13.47	16.39	33.5033	29.4	25.6	30.6033	193.333	154	138
G9606_4717	4126	MANBA	4.88	4.66	4.94	4.16	4.66	4.59	5.87	5.58	5	5.34	5.2	5.17	8.6	8.29	8.64	8.11	8.85	9.07	11.28	10.54	9.39	9.97	9.66	9.77	256	260	268	226	254	250	328	312	279	301	291	291	4.82667	4.47	5.54	5.18	8.51	8.67667	10.53	9.67333	261.333	243.333	310.333
G9606_6641	2491	CENPI	7.8	7.15	6.94	6.64	7.03	7.49	8.93	9.38	7.94	8.19	7.79	9.18	13.73	12.74	12.13	12.97	13.35	14.82	17.16	17.74	14.92	15.27	14.46	17.33	539	515	491	454	525	513	623	629	606	622	577	623	7.29667	7.05333	9.16333	7.97333	12.8667	13.7133	17.41	14.8833	515	497.333	625
G9606_15925	55153	SDAD1	17.37	17.79	18.14	17.19	16.73	18.07	18.25	18.75	21.11	21.6	21.03	17.35	30.59	31.69	31.71	33.56	31.75	35.73	35.06	35.45	39.66	40.3	39.05	32.77	874	903	917	880	861	910	933	963	1084	1110	1071	902	17.7667	17.33	18.1167	21.2467	31.33	33.68	34.4267	39.67	898	883.667	932.667
G9606_1189	81611	ANP32E	31.81	34.04	31.8	9.49	10.11	11.66	22.14	22.78	26.82	28.19	26.03	22.31	55.99	60.63	55.59	18.53	19.2	23.06	42.54	43.06	50.39	52.6	48.32	42.13	1807	1930	1828	554	589	669	1285	1335	1571	1646	1513	1322	32.55	10.42	22.41	27.0133	57.4033	20.2633	42.5767	50.4367	1855	604	1314
G9606_27216	6881	TAF10	97.56	88.52	96.65	76.7	76.45	74.99	88.51	92.34	105.7	111.38	110.14	85.69	171.76	157.66	168.93	149.76	145.11	148.3	170.05	174.56	198.6	207.83	204.48	161.85	1131	1041	1115	901	870	870	1036	1082	1251	1329	1289	1008	94.2433	76.0467	88.8467	109.073	166.117	147.723	168.82	203.637	1095.67	880.333	1042
G9606_937	220416	LRRC63	0.09	0.06	0.08	0.16	0.2	0.09	0.27	0.17	0.23	0.16	0.15	0.19	0.15	0.11	0.15	0.31	0.38	0.17	0.52	0.32	0.44	0.3	0.29	0.36	3	3	5	11	9	5	10	6	9	7	7	10	0.0766667	0.15	0.21	0.18	0.136667	0.286667	0.4	0.343333	3.66667	8.33333	8.66667
G9606_20316	83549	UCK1	8.69	8.82	8.89	10.47	11.48	10.33	9.91	8.97	8.8	8.05	8.68	9.5	15.31	15.72	15.54	20.45	21.79	20.42	19.05	16.97	16.54	15.01	16.12	17.95	305	316	314	373	412	361	356	323	317	290	310	343	8.8	10.76	9.46	8.51	15.5233	20.8867	17.99	15.89	311.667	382	340.667
G9606_3968	10874	NMU	0	0	0	0	0	0	0	0	0	0	0.11	0	0	0	0	0	0	0	0	0	0	0	0.2	0	0	0	0	0	0	0	0	0	0	0	1	0	0	0	0	0.0366667	0	0	0	0.0666667	0	0	0
G9606_962	5110	PCMT1	38.55	40.96	42.7	38.98	37.17	35.49	38.79	34.76	38.31	34.81	37.84	37.32	67.86	72.95	74.64	76.11	70.55	70.19	74.52	65.71	71.98	64.94	70.25	70.49	877	889	932	866	855	833	868	799	857	782	854	859	40.7367	37.2133	36.9567	36.9867	71.8167	72.2833	70.24	69.0567	899.333	851.333	842
G9606_23266	402055	SRRD	16.39	14.35	16.25	13.27	13.83	13.49	13.76	13.24	12.87	13.95	14.67	11.85	28.86	25.56	28.4	25.92	26.25	26.68	26.43	25.03	24.19	26.03	27.24	22.38	548.25	508.62	550.86	445.16	428.85	441	438.11	426.02	433.13	446.19	468.44	390.44	15.6633	13.53	12.95	13.83	27.6067	26.2833	24.6133	25.82	535.91	438.337	418.19
G9606_20902	375607	NAT16	0.06	0.02	0.11	0.19	0	0.08	0	0.02	0	0.08	0.02	0	0.11	0.04	0.19	0.37	0	0.16	0	0.04	0	0.15	0.04	0	3	1	4	8	0	4	0	1	0	4	1	0	0.0633333	0.09	0.00666667	0.0333333	0.113333	0.176667	0.0133333	0.0633333	2.66667	4	0.333333
G9606_14274	7137	TNNI3	4.4	3.52	3.75	4.1	4.3	2.74	3.62	4.35	4.07	4.92	4.36	4.09	7.75	6.27	6.56	8	8.17	5.41	6.95	8.22	7.64	9.18	8.09	7.72	53	43	45	50	51	33	44	53	50	61	53	50	3.89	3.71333	4.02	4.45	6.86	7.19333	7.63	8.30333	47	44.6667	49
G9606_14414	81575	APOLD1	0.82	0.98	0.84	1.12	0.95	1.03	1.3	1.2	0.89	0.8	0.74	1.39	1.44	1.74	1.46	2.19	1.79	2.04	2.5	2.27	1.67	1.49	1.38	2.62	65	77	66	91	76	82	106	98	72	64	60	115	0.88	1.03333	1.29667	0.81	1.54667	2.00667	2.46333	1.51333	69.3333	83	106.333
G9606_23649	91408	BTF3L4	16.22	17.26	17.72	18.36	18.54	19.29	14.89	15.71	19.13	18.48	18.03	16.11	28.55	30.75	30.97	35.85	35.19	38.14	28.61	29.7	35.94	34.49	33.47	30.42	1261	1355	1392	1458	1486	1507	1186	1255	1523	1473	1425	1301	17.0667	18.73	15.57	18.5467	30.09	36.3933	29.5767	34.6333	1336	1483.67	1247.33
G9606_15039	400566	C17orf97	2.25	3	2.2	5.52	5.71	5.61	4.88	4.57	6.33	7.84	7.77	5.38	3.96	5.35	3.85	10.79	10.83	11.09	9.38	8.64	11.9	14.63	14.42	10.17	66	89	65	165	170	165	146	137	190	236	231	163	2.48333	5.61333	4.94333	7.31333	4.38667	10.9033	9.39667	13.65	73.3333	166.667	148.667
G9606_10087	7582	ZNF33B	1.01	0.97	0.96	1.67	1.67	2.17	2.37	2.04	2.48	2.37	2.31	1.93	1.77	1.72	1.68	3.25	3.17	4.29	4.54	3.86	4.66	4.42	4.28	3.65	108	105	104	182	186	233	260	225	272	260	252	215	0.98	1.83667	2.11333	2.38667	1.72333	3.57	4.01667	4.45333	105.667	200.333	233.333
G9606_18289	100128553	CTAGE4	0.67	0.16	0.53	1.19	0.97	0.95	0.57	1.07	0.75	0.86	0.42	0.84	1.18	0.28	0.93	2.33	1.84	1.87	1.09	2.03	1.4	1.6	0.77	1.58	28.77	6.79	23.08	52.18	42.69	40.83	24.84	47.32	32.83	37.86	18.15	37.28	0.453333	1.03667	0.826667	0.676667	0.796667	2.01333	1.56667	1.25667	19.5467	45.2333	36.48
G9606_11599	84064	HDHD2	10.4	10.2	10.01	11.46	11.31	11.32	13.3	12.8	11.51	11.32	11.3	12.67	18.31	18.17	17.49	22.37	21.47	22.38	25.55	24.19	21.62	21.12	20.98	23.92	370	367	360	417	413	407	483	467	419	417	408	466	10.2033	11.3633	12.9233	11.3767	17.99	22.0733	24.5533	21.24	365.667	412.333	472
G9606_19738	23401	FRAT2	1.74	2.08	1.61	2.83	3.08	2.57	3.85	3.78	2.44	2.9	2.82	3.2	3.06	3.7	2.82	5.53	5.84	5.08	7.39	7.15	4.58	5.4	5.23	6.04	62	75	58	103	112	92	140	138	89	106	102	118	1.81	2.82667	3.61	2.72	3.19333	5.48333	6.86	5.07	65	102.333	132
G9606_35087	2644	GCHFR	1.22	1.21	1.53	1.3	0.95	0.31	0.81	0.81	0.7	0.99	0.51	0.51	2.14	2.15	2.67	2.55	1.8	0.61	1.56	1.53	1.32	1.85	0.94	0.96	11.92	12	14.81	12.91	9	3	8	8	7	10	5	5	1.32	0.853333	0.71	0.733333	2.32	1.65333	1.35	1.37	12.91	8.30333	7
G9606_27894	56971	CEACAM19	0.82	1.09	0.93	1.56	1.35	1.75	1.48	1.69	1.91	1.47	1.16	1.51	1.45	1.94	1.62	3.05	2.56	3.47	2.85	3.2	3.58	2.75	2.16	2.86	30	40	34	58	50	64	55	63	71	55	43	57	0.946667	1.55333	1.56	1.51333	1.67	3.02667	2.97	2.83	34.6667	57.3333	58.3333
G9606_27725	54626	HES2	0.11	0.11	0.1	0.19	0.18	0.15	0.04	0.07	0.05	0.01	0.04	0.07	0.2	0.2	0.17	0.38	0.34	0.3	0.08	0.13	0.1	0.03	0.08	0.13	8	8	7	14	13	11	3	5	4	1	3	5	0.106667	0.173333	0.06	0.0333333	0.19	0.34	0.113333	0.07	7.66667	12.6667	4.33333
G9606_16550	2098	ESD	116.45	125.27	127.49	116.61	129.19	114.39	116.88	121.61	128.59	124.09	125.6	117.8	205	223.13	222.84	227.68	245.22	226.21	224.53	229.9	241.59	231.54	233.19	222.5	2113	2302	2314	2152	2347	2082	2158	2247	2387	2313	2309	2195	123.07	120.063	118.763	126.093	216.99	233.037	225.643	235.44	2243	2193.67	2200
G9606_17439	6723	SRM	198.35	194.54	210.08	158.47	183.19	152.75	165.1	161.05	204.65	208.75	204.81	168.64	349.18	346.51	367.2	309.4	347.72	302.08	317.19	304.47	384.5	389.49	380.25	318.51	3866	3840	4102	3141	3588	2983	3271	3196	4074	4179	4040	3373	200.99	164.803	164.93	206.07	354.297	319.733	313.39	384.747	3936	3237.33	3280
G9606_11967	121642	ALKBH2	27.51	28.65	27.31	25.47	26.49	23.78	30.95	28.38	29.66	29.58	29.1	29.94	48.43	51.03	47.74	49.73	50.28	47.03	59.47	53.66	55.73	55.19	54.02	56.55	466	484	467	436	457	406	528	482	507	505	495	514	27.8233	25.2467	29.7567	29.4467	49.0667	49.0133	56.56	54.98	472.333	433	508
G9606_5214	115727	RASGRP4	0	0	0.02	0	0.02	0.05	0.02	0	0	0	0	0	0	0	0.04	0	0.04	0.09	0.04	0	0	0	0	0	0	0	1	0	1	2	1	0	0	0	0	0	0.00666667	0.0233333	0.00666667	0	0.0133333	0.0433333	0.0133333	0	0.333333	1	0.333333
G9606_4723	54464	XRN1	3.56	3.24	3.4	4.96	3.78	5.21	4.44	3.98	4.5	4.33	4.2	3.86	6.26	5.76	5.94	9.69	7.17	10.3	8.54	7.52	8.45	8.08	7.8	7.28	582	556	579	845	652	891	774	687	766	731	722	682	3.4	4.65	4.09333	4.34333	5.98667	9.05333	7.78	8.11	572.333	796	714.333
G9606_23625	142684	RAB40A	0.79	1.05	0.75	0.99	0.9	1.2	1.47	1.45	1.21	0.56	0.95	0.89	1.4	1.86	1.32	1.94	1.71	2.37	2.82	2.74	2.27	1.05	1.76	1.68	16.5	22	15.7	21	18.85	25	31	30.73	25.67	12	19.93	19	0.863333	1.03	1.27	0.906667	1.52667	2.00667	2.41333	1.69333	18.0667	21.6167	26.91
G9606_23443	1270	CNTF	0.13	0.29	0.1	0.42	0.39	0.23	0.26	0.13	0.42	0.26	0.42	0.22	0.23	0.52	0.17	0.82	0.74	0.46	0.5	0.24	0.79	0.48	0.79	0.42	4	9	3	13	12	7	8	4	13	8	13	7	0.173333	0.346667	0.203333	0.366667	0.306667	0.673333	0.386667	0.686667	5.33333	10.6667	6.33333
G9606_34182	147670	SMIM17	0.08	0.05	0.02	0.12	0.05	0.07	0.28	0.02	0.05	0.09	0.19	0.21	0.14	0.08	0.04	0.23	0.09	0.14	0.54	0.04	0.09	0.18	0.35	0.39	3.21	2	1	5	3	3	13.88	1.01	2	4	8	10	0.05	0.08	0.17	0.11	0.0866667	0.153333	0.323333	0.206667	2.07	3.66667	8.29667
G9606_8676	56896	DPYSL5	0.01	0.02	0.01	0.05	0.02	0.06	0.07	0.05	0.02	0.02	0.01	0.05	0.02	0.04	0.02	0.09	0.04	0.12	0.13	0.09	0.04	0.04	0.02	0.09	1	2	0.99	4	2	5	6	4	2	2	1	4	0.0133333	0.0433333	0.0566667	0.0166667	0.0266667	0.0833333	0.103333	0.0333333	1.33	3.66667	4.66667
G9606_13540	9782	MATR3	66.73	68.63	66.99	62.99	65.99	68.33	82.03	78.44	77.07	76.75	75.24	79.03	117.48	122.23	117.09	122.99	125.25	135.12	157.6	148.29	144.81	143.2	139.69	149.27	5750	6008	5829	5566	5868	5956	7266	6972	6847	6850	6643	7118	67.45	65.77	79.8333	76.3533	118.933	127.787	151.72	142.567	5862.33	5796.67	7118.67
G9606_17876	10480	EIF3M	299.65	304.06	303.01	209.01	233.12	222.73	233.06	225.94	254.72	250.47	257.32	225.88	527.52	541.58	529.62	408.08	442.51	440.46	447.74	427.15	478.58	467.34	477.74	426.63	7296.1	7406.95	7439.96	5247.95	5879.98	5445.99	5814.98	5727.98	6331.96	6307.96	6386.95	5820.97	302.24	221.62	228.293	254.17	532.907	430.35	433.84	474.553	7381	5524.64	5787.98
G9606_7907	1124	CHN2	0.02	0	0	0	0	0	0	0.02	0	0.02	0	0.04	0.03	0	0	0	0	0	0	0.05	0	0.04	0	0.07	1	0	0	0	0	0	0	1	0	1	0	2	0.00666667	0	0.02	0.00666667	0.01	0	0.04	0.0133333	0.333333	0	1
G9606_4457	844	CASQ1	0	0	0	0.03	0.03	0	0.03	0	0	0.06	0	0.03	0	0	0	0.06	0.06	0	0.06	0	0	0.12	0	0.06	0	0	0	1	1	0	1	0	0	2	0	1	0	0.02	0.02	0.02	0	0.04	0.04	0.04	0	0.666667	0.666667
G9606_12209	154796	AMOT	0.37	0.34	0.43	0.37	0.42	0.37	0.49	0.52	0.47	0.43	0.45	0.61	0.66	0.61	0.75	0.73	0.79	0.73	0.94	0.98	0.87	0.8	0.84	1.15	46	44	54	50	54	46	63	65	57	55	53	83	0.38	0.386667	0.54	0.45	0.673333	0.75	1.02333	0.836667	48	50	70.3333
G9606_18032	9468	PCYT1B	0	0	0.01	0	0	0	0	0	0	0	0	0.01	0	0	0.02	0	0	0	0	0	0	0	0	0.02	0	0	1	0	0	0	0	0	0	0	0	1	0.00333333	0	0.00333333	0	0.00666667	0	0.00666667	0	0.333333	0	0.333333
G9606_15370	154791	FMC1	0.53	0.68	0.97	3.9	3.2	2.93	2.51	2.82	4.24	3.16	3	3.79	0.93	1.21	1.7	7.61	6.07	5.79	4.82	5.33	7.96	5.89	5.57	7.16	9.77	12.71	17.94	72.98	58.99	54.06	46.89	52.84	79.73	59.73	55.89	71.62	0.726667	3.34333	3.04	3.46667	1.28	6.49	5.77	6.47333	13.4733	62.01	57.1167
G9606_8116	10432	RBM14	13.43	13.82	14.8	11.1	11.54	10.68	10.64	10.54	10.34	10.53	11.46	10.99	23.65	24.62	25.87	21.68	21.9	21.12	20.44	19.93	19.42	19.66	21.27	20.76	1227.92	1274.62	1366.45	1035.01	1086.37	980.16	993.53	988.07	967.61	986.44	1063.17	1044.45	14.0167	11.1067	10.7233	10.7767	24.7133	21.5667	20.3767	20.1167	1289.66	1033.85	1008.68
G9606_2095	2581	GALC	6.99	6.48	6.56	5.55	5.88	5.49	7.73	7.2	5.17	5.04	4.9	7	12.3	11.54	11.47	10.83	11.17	10.85	14.85	13.61	9.71	9.41	9.1	13.22	453	425	430	367	392	358	513	480	343	335	323	471	6.67667	5.64	7.31	5.03667	11.77	10.95	13.8933	9.40667	436	372.333	488
G9606_8247	1265	CNN2	116.27	115.09	110.75	107.5	110.5	100.84	87.45	87.26	129.87	131.29	128.18	90.86	204.68	205	193.58	209.89	209.74	199.42	168	164.97	244.01	244.97	237.98	171.61	4703	4700	4508	4437	4571	4096	3613	3614	5379	5448	5268	3807	114.037	106.28	88.5233	129.78	201.087	206.35	168.193	242.32	4637	4368	3678
G9606_4896	84455	EFCAB7	2.41	2.72	2.39	2.53	2.04	2.08	3.2	3.24	2.78	2.87	2.58	2.78	4.25	4.85	4.18	4.94	3.87	4.11	6.15	6.12	5.22	5.36	4.79	5.25	98	104	92	101	86	85	127	134	111	115	108	112	2.50667	2.21667	3.07333	2.74333	4.42667	4.30667	5.84	5.12333	98	90.6667	124.333
G9606_22442	80108	ZFP2	0.08	0.13	0.08	0.3	0.22	0.13	0.2	0.17	0.15	0.15	0.07	0.07	0.13	0.22	0.13	0.58	0.42	0.25	0.38	0.33	0.28	0.28	0.14	0.14	3	5	3	12	9	5	8	7	6	6	3	3	0.0966667	0.216667	0.146667	0.123333	0.16	0.416667	0.283333	0.233333	3.66667	8.66667	6
G9606_6777	440	ASNS	30.97	33.26	30.48	30.7	31.9	28.84	55.03	56.8	51.94	48.58	50.16	55.25	54.52	59.24	53.28	59.95	60.56	57.03	105.71	107.39	97.59	90.65	93.13	104.35	1048	1136.28	1049	1060.81	1099	985	1926	1987	1801.97	1699.98	1735	1944	31.57	30.48	55.6933	50.2267	55.68	59.18	105.817	93.79	1077.76	1048.27	1952.33
G9606_9353	23440	OTP	0	0	0.02	0.02	0.04	0.07	0.04	0	0	0	0	0.02	0	0	0.04	0.04	0.08	0.13	0.09	0	0	0	0	0.04	0	0	1	1	2	3	2	0	0	0	0	1	0.00666667	0.0433333	0.02	0	0.0133333	0.0833333	0.0433333	0	0.333333	2	1
G9606_1285	162239	ZFP1	4.69	4.8	4.61	5.77	5.17	5.7	6.3	6.88	4.84	4.84	4.6	5.72	8.25	8.54	8.06	11.26	9.82	11.28	12.09	13	9.1	9.02	8.54	10.81	266	279	268	337	302	332	370	400	280	282	267	342	4.7	5.54667	6.3	4.76	8.28333	10.7867	11.9667	8.88667	271	323.667	370.667
G9606_11572	100652833	LOC100652833	0	0.02	0	0	0	0.02	0	0	0	0	0.02	0	0	0.03	0	0	0	0.03	0	0	0	0	0.03	0	0	1	0	0	0	1	0	0	0	0	1	0	0.00666667	0.00666667	0	0.00666667	0.01	0.01	0	0.01	0.333333	0.333333	0
G9606_24653	6271	S100A1	2.33	1.53	2.1	0.51	0.95	1.56	1.03	0.65	0.64	0.5	0.39	1.04	4.1	2.72	3.67	1	1.8	3.08	1.99	1.22	1.19	0.94	0.72	1.96	18	12	16	4	7	12	8	5	5	4	3	8	1.98667	1.00667	0.906667	0.51	3.49667	1.96	1.72333	0.95	15.3333	7.66667	7
G9606_18235	122704	MRPL52	37.52	38.96	33.04	35.06	26.49	26.9	35.71	30.62	37.36	33.24	29.28	37.66	66.05	69.4	57.74	68.45	50.29	53.2	68.61	57.9	70.2	62.01	54.36	71.14	501	535	455	449	380	369	474	419	512	476	432	477	36.5067	29.4833	34.6633	33.2933	64.3967	57.3133	65.8833	62.19	497	399.333	456.667
G9606_6198	5106	PCK2	3.06	3.8	3.5	7.48	8.11	7.25	9.17	8.88	11.27	10.46	10.1	9.03	5.39	6.77	6.11	14.6	15.4	14.33	17.61	16.78	21.18	19.52	18.76	17.05	116	145	131	289	313	274	350	335	433	406	380	352	3.45333	7.61333	9.02667	10.61	6.09	14.7767	17.1467	19.82	130.667	292	345.667
G9606_9889	9374	PPT2	25.16	26.65	27.84	16.96	16.92	16.73	16.1	15.08	26.65	26.43	25.67	13.77	44.29	47.47	48.67	33.11	32.11	33.08	30.93	28.51	50.08	49.32	47.65	26.01	787	841	879	549	549	525	519.83	486	871	851	825	460	26.55	16.87	14.9833	26.25	46.81	32.7667	28.4833	49.0167	835.667	541	488.61
G9606_25006	8851	CDK5R1	1.88	1.91	1.88	2.03	1.86	1.83	1.7	1.5	2.14	2.23	2.59	1.66	3.32	3.4	3.29	3.96	3.53	3.61	3.27	2.84	4.02	4.16	4.8	3.14	121	125	123	133	125	118	114	99	142	147	169	111	1.89	1.90667	1.62	2.32	3.33667	3.7	3.08333	4.32667	123	125.333	108
G9606_21524	23764	MAFF	7.64	8.05	7.31	7.23	7.29	7.74	5.39	5.65	6.33	5.71	6.02	5.64	13.45	14.34	12.77	14.12	13.83	15.31	10.36	10.68	11.89	10.66	11.18	10.65	304	319	292	293	296	309	219	223	257	230	243	232	7.66667	7.42	5.56	6.02	13.52	14.42	10.5633	11.2433	305	299.333	224.667
G9606_1337	2523	FUT1	0	0.03	0.01	0	0	0.01	0	0	0.01	0	0.01	0	0	0.05	0.03	0	0	0.03	0	0	0.03	0	0.03	0	0	2	1	0	0	1	0	0	1	0	1	0	0.0133333	0.00333333	0	0.00666667	0.0266667	0.01	0	0.02	1	0.333333	0
G9606_13677	79863	RBFA	3.89	4.04	3.41	3.61	4.39	4.11	4.08	3.47	4.1	3.57	4.1	3.56	6.84	7.19	5.95	7.06	8.32	8.13	7.85	6.57	7.71	6.66	7.62	6.72	373	391	330	354	434	396	401	342	403	351	400	355	3.78	4.03667	3.70333	3.92333	6.66	7.83667	7.04667	7.33	364.667	394.667	366
G9606_25423	6558	SLC12A2	2.91	2.97	2.64	1.66	1.53	1.81	3.02	2.74	3.03	3.23	2.95	2.87	5.12	5.3	4.62	3.24	2.9	3.57	5.81	5.19	5.69	6.03	5.47	5.42	322	331	296	194	184	211	352	328	361	385	341	345	2.84	1.66667	2.87667	3.07	5.01333	3.23667	5.47333	5.73	316.333	196.333	341.667
G9606_13798	81930	KIF18A	13.74	13.73	14.68	14.23	15.31	15.81	14.98	15.77	12.95	11.79	12.16	15.57	24.2	24.45	25.65	27.79	29.07	31.26	28.79	29.82	24.33	22	22.57	29.42	758	790	802	838	902	899	881	931	733	679	687	869	14.05	15.1167	15.44	12.3	24.7667	29.3733	29.3433	22.9667	783.333	879.667	893.667
G9606_8510	84230	LRRC8C	3.06	3.06	3.3	2.82	2.88	2.97	2.94	3.3	3.93	4.3	4.15	3.12	5.39	5.45	5.77	5.5	5.46	5.88	5.65	6.23	7.38	8.02	7.71	5.9	372	379	407	353	364	365	369	415	493	538	517	398	3.14	2.89	3.12	4.12667	5.53667	5.61333	5.92667	7.70333	386	360.667	394
G9606_28589	162963	ZNF610	0	0	0.03	0.11	0.03	0	0	0.03	0	0.03	0	0	0	0	0.05	0.22	0.05	0	0	0.05	0	0.05	0	0	0	0	1	4	1	0	0	1	0	1	0	0	0.01	0.0466667	0.01	0.01	0.0166667	0.09	0.0166667	0.0166667	0.333333	1.66667	0.333333
G9606_19523	10000	AKT3	12.53	12.85	11.48	18.77	17.07	18.45	17.55	17.44	18.17	20.9	19.12	19.17	22.06	22.89	20.06	36.65	32.41	36.49	33.72	32.98	34.13	39	35.49	36.22	862.28	859.81	875.47	1386.84	1280.96	1397.19	1280.75	1312.2	1298.29	1325.63	1259.79	1353.26	12.2867	18.0967	18.0533	19.3967	21.67	35.1833	34.3067	36.2067	865.853	1355	1315.4
G9606_640	115939	TSR3	67.4	68.67	70.57	63.52	71.1	58.53	62.39	63.61	66.89	62.79	64.26	65.84	118.65	122.32	123.35	124.02	134.96	115.74	119.86	120.25	125.68	117.16	119.3	124.35	1234	1272.97	1294	1181.94	1304.98	1073.98	1159.95	1184.98	1251.99	1180.99	1191	1235.94	68.88	64.3833	63.9467	64.6467	121.44	124.907	121.487	120.713	1266.99	1186.97	1193.62
G9606_18681	90952	ESAM	0.37	0.56	0.37	0.39	0.53	0.33	0.39	0.2	0.26	0.29	0.5	0.29	0.65	1	0.64	0.77	1	0.66	0.76	0.37	0.49	0.55	0.92	0.55	11	17	11	12	16	10	12	6	8	9	15	9	0.433333	0.416667	0.293333	0.35	0.763333	0.81	0.56	0.653333	13	12.6667	9
G9606_14893	84993	UBL7	38.98	33.33	35.57	34.46	37.52	32.96	32.26	33.69	40.13	43.92	48.29	34.71	68.63	59.37	62.18	67.28	71.22	65.18	61.98	63.69	75.41	81.94	89.66	65.55	849	740	781	774	842	735	731	755	903	992	1070	781	35.96	34.98	33.5533	44.1133	63.3933	67.8933	63.74	82.3367	790	783.667	755.667
G9606_13717	219899	TBCEL	5.88	6.04	5.69	7.39	7.43	8.06	7.11	6.68	6.1	5.45	5.86	6.72	10.35	10.75	9.94	14.43	14.1	15.94	13.66	12.63	11.46	10.17	10.88	12.69	512	534	500	655	672	712	640	602	548	489	524	612	5.87	7.62667	6.83667	5.80333	10.3467	14.8233	12.9933	10.8367	515.333	679.667	618
G9606_10406	9488	PIGB	3.48	3.81	3.61	3.55	3.61	3.39	3.95	3.92	4.51	4.76	4.44	4.28	6.13	6.78	6.3	6.94	6.85	6.71	7.6	7.41	8.46	8.89	8.24	8.08	116.6	128.17	115.94	124.89	123.93	114.99	135.67	131.08	158.76	167.13	150.6	149.82	3.63333	3.51667	4.05	4.57	6.40333	6.83333	7.69667	8.53	120.237	121.27	138.857
G9606_7353	100101467	ZSCAN30	0.49	0.67	0.67	1.72	1.35	1.52	2.26	1.79	1.85	2.37	1.95	1.88	0.86	1.2	1.17	3.36	2.56	3.01	4.34	3.38	3.48	4.43	3.61	3.54	32.42	45.9	43.8	119.28	93.53	106.74	156.29	127.78	128.21	168.32	136.04	132.44	0.61	1.53	1.97667	2.05667	1.07667	2.97667	3.75333	3.84	40.7067	106.517	138.837
G9606_30969	85437	ZCRB1	33.95	42.66	38.68	40.8	43.37	38.07	46.41	43.11	46.34	44.12	43.28	47.57	59.76	75.99	67.61	79.65	82.32	75.29	89.15	81.51	87.06	82.32	80.36	89.85	960	1103	1048	1121	1206	1025	1273	1214	1266	1214	1186	1315	38.43	40.7467	45.6967	44.58	67.7867	79.0867	86.8367	83.2467	1037	1117.33	1267.33
G9606_150	2035	EPB41	4.76	4.51	4.33	5.32	5.28	5.57	4.77	4.85	6.28	5.94	5.88	4.95	8.37	8.03	7.56	10.39	10.02	11.02	9.16	9.16	11.8	11.08	10.92	9.35	484.34	467.39	445.76	550.67	550.13	570.96	499.95	504.93	648.04	616.87	607.65	522.42	4.53333	5.39	4.85667	6.03333	7.98667	10.4767	9.22333	11.2667	465.83	557.253	509.1
G9606_13080	100289279	CNTNAP3C	1.11	1.05	1	2.45	1.4	2.43	3.42	2.8	1.62	0.87	0.98	2.53	1.96	1.88	1.75	4.79	2.65	4.8	6.57	5.29	3.05	1.63	1.81	4.79	33.64	38.67	30.47	73.03	42.36	77.66	100.64	81.96	46.75	26.85	27.31	82.58	1.05333	2.09333	2.91667	1.15667	1.86333	4.08	5.55	2.16333	34.26	64.35	88.3933
G9606_6121	54059	YBEY	21.71	22.89	22.94	19.77	21.12	19.54	21.11	22.63	22.13	20.9	21.08	21.43	38.22	40.77	40.09	38.61	40.08	38.64	40.55	42.79	41.58	39	39.14	40.48	288.03	291.03	292	276	285.04	276	320	316.03	334.05	309	296	317	22.5133	20.1433	21.7233	21.37	39.6933	39.11	41.2733	39.9067	290.353	279.013	317.677
G9606_11773	54830	NUP62CL	0.26	0.15	0.4	0.18	0.07	0.11	0.14	0.04	0.25	0	0.15	0.14	0.45	0.26	0.71	0.35	0.14	0.22	0.28	0.07	0.47	0	0.27	0.27	7	4	11	5	2	3	4	1	7	0	4	4	0.27	0.12	0.106667	0.133333	0.473333	0.236667	0.206667	0.246667	7.33333	3.33333	3
G9606_11738	22938	SNW1	46.49	45.48	44.45	48.99	52.77	48.1	50.61	48.62	48.03	50.33	49.37	49.34	81.84	81.01	77.69	95.66	100.17	95.12	97.23	91.92	90.25	93.91	91.67	93.19	1598	1579	1536	1714	1846	1657	1775	1707	1689	1772	1718	1752	45.4733	49.9533	49.5233	49.2433	80.18	96.9833	94.1133	91.9433	1571	1739	1744.67
G9606_10177	23060	ZNF609	5.81	5.47	5.7	6.95	6.51	7.77	8.65	8.09	7.88	7.25	7.53	8.59	10.23	9.74	9.95	13.57	12.35	15.37	16.62	15.29	14.81	13.53	13.99	16.22	853	809	829	1023	987	1128	1267	1196	1179	1085	1108	1288	5.66	7.07667	8.44333	7.55333	9.97333	13.7633	16.0433	14.11	830.333	1046	1250.33
G9606_1314	23543	RBFOX2	36.43	38.06	38	53.97	48.11	51.83	45.31	45.4	36.44	33.5	33.45	47.37	64.13	67.8	66.43	105.38	91.32	102.49	87.04	85.83	68.47	62.51	62.11	89.47	4592.04	4922.89	4784.88	7139.53	6194.04	6441.86	5636.22	5664.41	4767.33	4403.66	4312.6	5946.7	37.4967	51.3033	46.0267	34.4633	66.12	99.73	87.4467	64.3633	4766.6	6591.81	5749.11
G9606_27373	79797	ZNF408	5.95	6	6.24	5.92	6.03	5.15	5.86	6.17	5.89	5.45	6.17	5.48	10.47	10.68	10.91	11.56	11.44	10.18	11.26	11.66	11.08	10.16	11.45	10.35	224	236	238	226	227	195	229	236	226	212	240	216	6.06333	5.7	5.83667	5.83667	10.6867	11.06	11.09	10.8967	232.667	216	227
G9606_10454	1292	COL6A2	34.16	33.47	35.11	41.42	40.87	36.81	39.5	40.4	35.39	34.55	37.41	40.88	60.14	59.61	61.37	80.86	77.59	72.79	75.88	76.37	66.5	64.47	69.46	77.21	1912	1894	1985	2367	2353	2067	2251	2314	2030	1983	2130	2368	34.2467	39.7	40.26	35.7833	60.3733	77.08	76.4867	66.81	1930.33	2262.33	2311
G9606_8835	254552	NUDT8	6.45	7.3	6.88	6.29	6.12	4.96	5.69	4.97	6.23	7.21	6.7	6.28	11.36	13.01	12.02	12.29	11.61	9.81	10.93	9.39	11.7	13.45	12.45	11.86	67	77	71	66	62	51	60	52	66	77	70	66	6.87667	5.79	5.64667	6.71333	12.13	11.2367	10.7267	12.5333	71.6667	59.6667	59.3333
G9606_3471	165055	CCDC138	1.67	1.9	1.95	1.33	1.09	1.13	1.88	1.91	1.21	1.22	1.24	1.89	2.93	3.38	3.41	2.6	2.08	2.23	3.62	3.6	2.27	2.27	2.3	3.58	69	77	83	56	43	47	72	81	48	51	53	78	1.84	1.18333	1.89333	1.22333	3.24	2.30333	3.6	2.28	76.3333	48.6667	77
G9606_17837	5977	DPF2	30.75	29.39	29.93	33.84	29.14	29.58	29.67	29.27	27.44	27.71	28.13	32.35	54.13	52.34	52.32	66.07	55.31	58.5	56.99	55.33	51.55	51.71	52.24	61.1	1283	1241	1257	1433	1245	1241	1261	1250	1172	1186	1185	1399	30.0233	30.8533	30.43	27.76	52.93	59.96	57.8067	51.8333	1260.33	1306.33	1303.33
G9606_10623	112936	VPS26B	18.3	17.57	17.32	20.89	22.58	21.53	21.63	22.67	26.11	25.21	26.09	21.7	32.21	31.3	30.28	40.79	42.86	42.57	41.55	42.86	49.05	47.04	48.44	40.99	1112.88	1077.26	1071.94	1305.74	1432.88	1322.54	1371.88	1431.81	1637.8	1592.8	1616.58	1387.81	17.73	21.6667	22	25.8033	31.2633	42.0733	41.8	48.1767	1087.36	1353.72	1397.17
G9606_26237	8338	HIST2H2AC	1.4	0.78	0.62	0.2	1.32	0.8	0.2	1.82	0.79	0.39	0.4	0.61	2.46	1.39	1.08	0.39	2.51	1.59	0.39	3.45	1.48	0.72	0.74	1.16	7	4	3	1	6	4	1	9	4	2	2	3	0.933333	0.773333	0.876667	0.526667	1.64333	1.49667	1.66667	0.98	4.66667	3.66667	4.33333
G9606_15127	3910	LAMA4	0.18	0.15	0.24	1.03	1.11	0.77	1.78	1.47	0.8	1.03	0.94	1.4	0.31	0.28	0.42	2	2.11	1.53	3.41	2.78	1.51	1.91	1.74	2.65	10	8	17	93	90	84	155	132	77	78	80	116	0.19	0.97	1.55	0.923333	0.336667	1.88	2.94667	1.72	11.6667	89	134.333
G9606_12435	59269	HIVEP3	0.75	0.89	0.84	0.82	0.62	0.75	0.84	1.02	0.83	1.01	1.08	0.92	1.33	1.58	1.47	1.6	1.17	1.48	1.61	1.92	1.56	1.88	2	1.75	157	179	178	152	124	129	173	184	178	189	192	171	0.826667	0.73	0.926667	0.973333	1.46	1.41667	1.76	1.81333	171.333	135	176
G9606_17723	130074	FAM168B	36.41	36.34	35.77	35.73	35.53	36.22	38.13	36.97	36.18	36.07	34.97	36.35	64.1	64.73	62.52	69.75	67.45	71.62	73.25	69.89	67.97	67.3	64.93	68.66	3350.95	3380.96	3315.59	3358.51	3368.73	3348.62	3597.44	3492.65	3411.75	3402.61	3272.2	3480.31	36.1733	35.8267	37.15	35.74	63.7833	69.6067	70.6	66.7333	3349.17	3358.62	3523.47
G9606_3759	54892	NCAPG2	13.77	14.22	14.09	19.77	19.12	19.95	17.77	16.87	17.86	16.95	16.98	18.14	24.25	25.33	24.64	38.61	36.29	39.46	34.14	31.89	33.56	31.62	31.52	34.27	937	971	968	1282	1284	1280	1156	1102	1082	1108	1075	1180	14.0267	19.6133	17.5933	17.2633	24.74	38.12	33.4333	32.2333	958.667	1282	1146
G9606_14565	107985246	LOC107985246	0.2	0.33	0.25	0.28	0.15	0.36	0.27	0.37	0.22	0.33	0.21	0.22	0.35	0.59	0.43	0.55	0.28	0.7	0.51	0.69	0.41	0.62	0.39	0.41	12	20	15	17	9	21	16	22	14	20	13	14	0.26	0.263333	0.286667	0.253333	0.456667	0.51	0.536667	0.473333	15.6667	15.6667	17.3333
G9606_8656	6257	RXRB	14.72	15.47	15.53	18.4	19.49	17.03	19.86	19.73	22.28	21.94	22.34	21.87	25.91	27.56	27.14	35.92	37	33.68	38.16	37.3	41.86	40.94	41.48	41.3	682	735	740	875	938	802	954	947	1064	1059	1049	1048	15.24	18.3067	20.4867	22.1867	26.87	35.5333	38.92	41.4267	719	871.667	983
G9606_31268	728026	PTMAP12	0.14	0.07	0.27	0	0.2	0.07	0.07	0.27	0	0.07	0.27	0.18	0.24	0.12	0.48	0	0.39	0.13	0.13	0.51	0	0.12	0.5	0.35	2	1	4	0	3	1	1	4	0	1	4	2.76	0.16	0.09	0.173333	0.113333	0.28	0.173333	0.33	0.206667	2.33333	1.33333	2.58667
G9606_1393	965	CD58	12.38	12.05	10.81	8.36	7.74	8.5	10.21	10.59	5.89	7.88	6.45	10.82	21.8	21.46	18.89	16.31	14.69	16.82	19.62	20.03	11.07	14.7	11.97	20.43	219	218	191	154	139	154	189	196	108	141	118	195	11.7467	8.2	10.54	6.74	20.7167	15.94	20.0267	12.58	209.333	149	193.333
G9606_7472	102723451	FAM243B	0.33	0.1	0.17	0	0.19	0.38	0.15	0.18	0.29	0.65	0.39	0.3	0.59	0.18	0.29	0	0.37	0.74	0.29	0.34	0.55	1.22	0.73	0.56	8	2.44	4	0	4.7	9	3.62	4.43	7.16	16	9.51	7.26	0.2	0.19	0.21	0.443333	0.353333	0.37	0.396667	0.833333	4.81333	4.56667	5.10333
G9606_24157	1464	CSPG4	0.45	0.41	0.41	0.34	0.24	0.27	0.32	0.34	0.34	0.34	0.29	0.36	0.78	0.72	0.72	0.66	0.45	0.53	0.61	0.65	0.64	0.63	0.55	0.68	63	58	59	49	35	38	46	50.02	49	49	42.31	53	0.423333	0.283333	0.34	0.323333	0.74	0.546667	0.646667	0.606667	60	40.6667	49.6733
G9606_8585	23554	TSPAN12	0.51	0.82	0.66	0.24	0.09	0.33	0.58	0.57	0.83	0.7	0.82	0.79	0.89	1.46	1.16	0.46	0.18	0.66	1.11	1.07	1.55	1.31	1.53	1.5	21	34	28	10	4	14	23	24	35	30	35	34	0.663333	0.22	0.646667	0.783333	1.17	0.433333	1.22667	1.46333	27.6667	9.33333	27
G9606_462	8760	CDS2	7.77	7.96	7.27	9.9	9.96	9.52	9.82	9.47	9.16	7.98	8.37	9.83	13.67	14.19	12.71	19.34	18.9	18.82	18.86	17.89	17.21	14.89	15.54	18.56	1237	1280	1173	1611	1639	1523	1601	1549	1495	1302	1355	1630	7.66667	9.79333	9.70667	8.50333	13.5233	19.02	18.4367	15.88	1230	1591	1593.33
G9606_19953	51157	ZNF580	46.64	47.21	48.15	40.99	39	37.58	40.3	40.99	43.05	42.39	41.83	43.91	82.11	84.09	84.16	80.03	74.02	74.31	77.42	77.5	80.89	79.1	77.67	82.93	800	825	832	715	672	647	707	719	758	751	731	774	47.3333	39.19	41.7333	42.4233	83.4533	76.12	79.2833	79.22	819	678	733.333
G9606_30168	100008586	GAGE12F	4.03	0	1.67	0	1.86	0	3.85	0	0	0	0	0	7.09	0	2.92	0	3.53	0	7.4	0	0	0	0	0	31.4	0	12.85	0	13.84	0	30.09	0	0	0	0	0	1.9	0.62	1.28333	0	3.33667	1.17667	2.46667	0	14.75	4.61333	10.03
G9606_20070	79693	YRDC	10.34	11.18	10.39	8.8	7.72	7.56	11.67	11.7	14.55	14.83	14.91	11.46	18.21	19.92	18.16	17.17	14.65	14.95	22.42	22.11	27.34	27.66	27.69	21.64	302.87	330.97	305.86	262.22	229.54	221.98	348.31	349.95	435.94	445.39	442.8	346.24	10.6367	8.02667	11.61	14.7633	18.7633	15.59	22.0567	27.5633	313.233	237.913	348.167
G9606_5409	3162	HMOX1	54.38	57.17	59.2	38.82	44.49	37.6	41.04	44.74	21.54	19.67	20.59	43.01	95.73	101.82	103.47	75.8	84.45	74.35	78.85	84.59	40.47	36.71	38.23	81.23	1360	1446	1487	988	1126	943	1045	1142	551	505	522	1108	56.9167	40.3033	42.93	20.6	100.34	78.2	81.5567	38.47	1431	1019	1098.33
G9606_19112	7638	ZNF221	0.74	0.68	0.76	1.75	0.95	2.36	2.12	2.03	1.31	1.51	1.57	2.05	1.31	1.21	1.33	3.43	1.8	4.67	4.08	3.84	2.47	2.81	2.91	3.87	42.84	40.91	45.9	106.73	59.06	142.32	131.88	125.97	79.43	94.47	95.81	127.39	0.726667	1.68667	2.06667	1.46333	1.28333	3.3	3.93	2.73	43.2167	102.703	128.413
G9606_3512	55139	ANKZF1	11.49	11.23	10.31	8.5	10.39	8.87	9.28	8.86	8.57	8.43	9.98	9.79	20.23	20.01	18.02	16.6	19.72	17.54	17.82	16.75	16.1	15.73	18.52	18.49	499	492	454	378	454	387	411	389	384	373	437	441	11.01	9.25333	9.31	8.99333	19.42	17.9533	17.6867	16.7833	481.667	406.333	413.667
G9606_11577	375056	MIA3	12.37	12.65	12.67	10.76	11.65	11.9	14.71	14.79	12.95	12.4	11.9	13.98	21.78	22.54	22.14	21.01	22.12	23.53	28.26	27.96	24.33	23.14	22.09	26.41	1224	1261	1274	1155	1164	1243	1595	1598	1304	1275	1239	1523	12.5633	11.4367	14.4933	12.4167	22.1533	22.22	27.5433	23.1867	1253	1187.33	1572
G9606_21282	4059	BCAM	8.65	10.16	9.14	8.14	7.95	6.67	8.14	7.86	9.84	10.89	9.36	9.53	15.23	18.1	15.97	15.89	15.08	13.2	15.64	14.86	18.49	20.32	17.38	18	361	430	384	349	342	277	339	333	416	469	401	410	9.31667	7.58667	8.51	10.03	16.4333	14.7233	16.1667	18.73	391.667	322.667	360.667
G9606_35525	112268393	LOC112268393	0	0.03	0.13	0	0	0.03	0	0	0	0	0	0	0	0.06	0.22	0	0	0.06	0	0	0	0	0	0	0	1	3.99	0	0	1	0	0	0	0	0	0	0.0533333	0.01	0	0	0.0933333	0.02	0	0	1.66333	0.333333	0
G9606_872	65267	WNK3	0.01	0.04	0.03	0.02	0.01	0	0.01	0.01	0.01	0.01	0.01	0.02	0.01	0.07	0.05	0.04	0.02	0	0.01	0.02	0.02	0.01	0.01	0.03	1	8	5	4	2	0	1	2	2	1	1	3	0.0266667	0.01	0.0133333	0.01	0.0433333	0.02	0.02	0.0133333	4.66667	2	2
G9606_8747	84033	OBSCN	0.18	0.19	0.23	0.16	0.17	0.14	0.17	0.14	0.08	0.08	0.07	0.17	0.32	0.34	0.4	0.32	0.32	0.28	0.32	0.27	0.15	0.16	0.13	0.31	93	87	108	84	86	76	90	71	45	43	38	78	0.2	0.156667	0.16	0.0766667	0.353333	0.306667	0.3	0.146667	96	82	79.6667
G9606_34185	7840	ALMS1	1.31	1.2	1.36	1.8	1.49	1.94	2.22	2.26	1.94	1.94	1.98	2.32	2.31	2.13	2.38	3.51	2.82	3.84	4.26	4.27	3.65	3.62	3.68	4.37	291	268	306	407	341	433	504	515	441	441	447	535	1.29	1.74333	2.26667	1.95333	2.27333	3.39	4.3	3.65	288.333	393.667	518
G9606_10660	51378	ANGPT4	0.04	0.02	0.01	0	0	0	0.01	0	0.01	0	0	0	0.07	0.03	0.02	0	0	0	0.02	0	0.02	0	0	0	2	1	1	0	0	0	1	0	1	0	0	0	0.0233333	0	0.00333333	0.00333333	0.04	0	0.00666667	0.00666667	1.33333	0	0.333333
G9606_7339	79575	ABHD8	16.33	14.98	16.22	12.44	12.01	10.89	9.02	8.94	10.97	11.17	10.62	8.62	28.74	26.68	28.35	24.3	22.79	21.53	17.33	16.9	20.6	20.84	19.72	16.27	550	510	550	427	412	368	310	308	378	386	363	300	15.8433	11.78	8.86	10.92	27.9233	22.8733	16.8333	20.3867	536.667	402.333	306
G9606_16992	1946	EFNA5	4.66	4.39	4.63	3.17	3.93	3.72	4.72	4.56	4.46	4.75	4.61	4.65	8.21	7.82	8.1	6.2	7.46	7.36	9.07	8.63	8.39	8.86	8.56	8.78	435	409	432	293	367	336	435	422	414	438	426	437	4.56	3.60667	4.64333	4.60667	8.04333	7.00667	8.82667	8.60333	425.333	332	431.333
G9606_15586	9424	KCNK6	1.82	2.13	2.07	1.91	2.33	2.26	2.39	1.84	1.68	1.44	1.6	2.18	3.2	3.79	3.63	3.73	4.43	4.46	4.59	3.48	3.16	2.68	2.96	4.12	79	93	78	87	101	101	102	87	72	68	72	97	2.00667	2.16667	2.13667	1.57333	3.54	4.20667	4.06333	2.93333	83.3333	96.3333	95.3333
G9606_5612	23102	TBC1D2B	10.06	9.63	10.11	10.18	10.01	9.85	11.46	11.12	11.38	11.21	11.46	11.62	17.71	17.15	17.68	19.88	19.01	19.48	22.02	21.02	21.39	20.92	21.28	21.94	1031	996	1049	1067	1058	1015	1193	1163	1192	1169	1190	1238	9.93333	10.0133	11.4	11.35	17.5133	19.4567	21.66	21.1967	1025.33	1046.67	1198
G9606_6008	22900	CARD8	5.4	6.15	6.49	4.97	5.2	6.24	6.36	5.13	4.62	6.64	5.99	6.01	9.51	10.96	11.35	9.7	9.88	12.34	12.23	9.7	8.68	12.38	11.12	11.34	335	354	323	294	320	361	366	347	319	391	306	370	6.01333	5.47	5.83333	5.75	10.6067	10.64	11.09	10.7267	337.333	325	361
G9606_14253	9767	JADE3	4.74	5.53	4.44	6.13	5.49	5.73	3.63	3.81	3.69	3.56	3.65	4.12	8.34	9.84	7.76	11.97	10.42	11.34	6.98	7.2	6.93	6.63	6.77	7.78	388	454	364	513	458	470	303	320	306	295	301	344	4.90333	5.78333	3.85333	3.63333	8.64667	11.2433	7.32	6.77667	402	480.333	322.333
G9606_6692	105370092	LOC105370092	0	0	0	0.01	0	0	0	0	0	0	0	0	0	0	0	0.02	0	0	0	0	0	0	0	0	0	0	0	1	0	0	0	0	0	0	0	0	0	0.00333333	0	0	0	0.00666667	0	0	0	0.333333	0
G9606_15029	83699	SH3BGRL2	0.44	0.56	0.45	0.51	0.45	0.56	0.5	0.56	0.5	0.59	0.42	0.59	0.78	1	0.79	0.99	0.86	1.11	0.97	1.06	0.95	1.1	0.79	1.12	36	46	37	42	38	46	42	47	42	49	35	50	0.483333	0.506667	0.55	0.503333	0.856667	0.986667	1.05	0.946667	39.6667	42	46.3333
G9606_7323	54482	TRMT13	4.19	4.11	4.31	5.2	4.64	5.39	4.21	4.24	5.71	6.07	5.73	4.38	7.37	7.32	7.53	10.15	8.81	10.65	8.1	8.02	10.74	11.32	10.64	8.26	275.77	267.72	282.78	343.66	303.67	357.9	300.61	306.56	385.72	396.86	377	307.83	4.20333	5.07667	4.27667	5.83667	7.40667	9.87	8.12667	10.9	275.423	335.077	305
G9606_14558	9563	H6PD	1.82	1.86	1.93	3.6	3.27	3.53	5.13	4.48	3.23	3.13	3.29	4.7	3.2	3.31	3.38	7.03	6.21	6.99	9.85	8.47	6.07	5.84	6.12	8.88	284	287	300	578	523	560	818	728	518	503	523	764	1.87	3.46667	4.77	3.21667	3.29667	6.74333	9.06667	6.01	290.333	553.667	770
G9606_1397	10046	MAMLD1	3.57	3.22	3.48	2.27	2.32	1.8	2.04	1.91	2.52	2.79	2.2	2.16	6.29	5.74	6.09	4.44	4.41	3.56	3.91	3.61	4.74	5.21	4.08	4.07	276	253	275	178	186	145	163	153	199	222	173	174	3.42333	2.13	2.03667	2.50333	6.04	4.13667	3.86333	4.67667	268	169.667	163.333
G9606_22771	55076	TMEM45A	4.78	6.83	5.36	7.68	8.52	7.2	4.68	3.91	7.83	7.52	8.43	4.45	8.42	12.17	9.37	14.99	16.16	14.24	9	7.39	14.71	14.03	15.66	8.4	125	180	138	203	225	188	123	103	209	201	223	119	5.65667	7.8	4.34667	7.92667	9.98667	15.13	8.26333	14.8	147.667	205.333	115
G9606_22030	100129396	FAM106CP	0.21	0.05	0.04	0.34	0.18	0.11	0.33	0.16	0.31	0.26	0.04	0.2	0.38	0.08	0.08	0.67	0.33	0.23	0.63	0.3	0.59	0.48	0.07	0.37	6	1.33	1.26	9.78	5	3.22	9.36	4.57	8.97	7.38	1	5.7	0.1	0.21	0.23	0.203333	0.18	0.41	0.433333	0.38	2.86333	6	6.54333
G9606_6351	114815	SORCS1	0	0	0	0	0.02	0	0	0	0	0	0	0	0	0	0	0	0.03	0	0	0	0	0	0	0	0	0	0	0	1	0	0	0	0	0	0	0	0	0.00666667	0	0	0	0.01	0	0	0	0.333333	0
G9606_22378	127550	A3GALT2	0	0	0	0	0	0.07	0	0	0	0	0	0	0	0	0	0	0	0.13	0	0	0	0	0	0	0	0	0	0	0	1	0	0	0	0	0	0	0	0.0233333	0	0	0	0.0433333	0	0	0	0.333333	0
G9606_34339	10692	RRH	0	0	0	0	0	0	0	0.04	0	0	0	0	0	0	0	0	0	0	0	0.08	0	0	0	0	0	0	0	0	0	0	0	1	0	0	0	0	0	0	0.0133333	0	0	0	0.0266667	0	0	0	0.333333
G9606_10534	19	ABCA1	7.71	7.7	7.67	9.7	9.16	10.39	8.75	8.02	8.67	7.87	7.98	8.07	13.56	13.72	13.41	18.94	17.38	20.54	16.81	15.15	16.28	14.68	14.82	15.24	1375	1393	1390	1777	1697	1871	1604	1477	1589	1443	1454	1500	7.69333	9.75	8.28	8.17333	13.5633	18.9533	15.7333	15.26	1386	1781.67	1527
G9606_18829	1459	CSNK2A2	26.74	26.41	26.55	32.6	32.03	31.35	31.22	30.92	23.68	24.36	24.4	31.4	47.08	47.04	46.4	63.65	60.8	61.99	59.98	58.46	44.5	45.45	45.31	59.31	714	719	707	882	872	830	846	851	653	667	660	856	26.5667	31.9933	31.18	24.1467	46.84	62.1467	59.25	45.0867	713.333	861.333	851
G9606_6735	116039	OSR2	4.72	3.89	4.21	4.07	3.91	3.77	3.98	3.48	3.06	3.67	3.58	4.75	8.3	6.93	7.35	7.95	7.43	7.46	7.64	6.58	5.74	6.85	6.64	8.97	131	115	116	113	116	106	115	103	89	106	107	140	4.27333	3.91667	4.07	3.43667	7.52667	7.61333	7.73	6.41	120.667	111.667	119.333
G9606_293	7419	VDAC3	101.29	98.86	100.2	78.21	88.55	83.93	84.22	83.93	92.39	89.27	92.58	85.6	178.32	176.08	175.14	152.69	168.09	165.97	161.79	158.66	173.59	166.56	171.88	161.67	2442	2412	2427	1923	2160	2030	2068	2066	2280	2210	2265	2127	100.117	83.5633	84.5833	91.4133	176.513	162.25	160.707	170.677	2427	2037.67	2087
G9606_11601	7286	TUFT1	7.31	6.25	6.46	17.18	18.57	18.31	13.64	12.82	17.41	15.56	17.1	13.7	12.87	11.13	11.29	33.53	35.25	36.21	26.21	24.23	32.72	29.03	31.76	25.88	371	322	331	891	965	932	706	664	901	807	879	722	6.67333	18.02	13.3867	16.69	11.7633	34.9967	25.44	31.17	341.333	929.333	697.333
G9606_32990	7608	ZNF56	0.14	0.14	0.14	0.44	0.2	0.48	0.4	0.07	0.3	0.23	0.24	0.33	0.24	0.24	0.24	0.85	0.38	0.95	0.77	0.13	0.57	0.44	0.44	0.63	4	4	4	13	6	14	12	2	9	7	7	10	0.14	0.373333	0.266667	0.256667	0.24	0.726667	0.51	0.483333	4	11	8
G9606_24112	9227	LRAT	0.2	0.25	0.21	0.05	0.22	0.04	0.12	0.23	0.22	0.09	0.1	0.04	0.35	0.45	0.38	0.1	0.43	0.07	0.22	0.44	0.41	0.16	0.18	0.07	10	17	11	4	12	3	4	8	8	7	8	3	0.22	0.103333	0.13	0.136667	0.393333	0.2	0.243333	0.25	12.6667	6.33333	5
G9606_6975	121601	ANO4	7.43	7.64	7.95	8.93	8.94	9.65	10.48	9.95	11.03	10.12	11.2	9.84	13.08	13.61	13.89	17.44	16.97	19.09	20.14	18.8	20.73	18.89	20.79	18.58	488	502	520	594	605	638	700	673	746	685	736	684	7.67333	9.17333	10.09	10.7833	13.5267	17.8333	19.1733	20.1367	503.333	612.333	685.667
G9606_26088	10632	ATP5MG	108.98	102.57	107.58	91.65	80.56	94.31	111.41	117.3	112.32	111.23	109.04	104.82	191.86	182.7	188.04	178.93	152.91	186.51	214.03	221.76	211.04	207.54	202.45	197.97	2249	2142	2226	1923	1673	1951	2337	2466	2370	2357	2279	2222	106.377	88.84	111.177	110.863	187.533	172.783	211.253	207.01	2205.67	1849	2341.67
G9606_29987	5165	PDK3	1.92	3.24	2.65	0.93	1.45	1.15	0.93	1.48	1.19	0.92	0.9	1.53	3.38	5.77	4.63	1.82	2.75	2.27	1.78	2.8	2.24	1.71	1.68	2.89	109	162	150	77	85	78	55	83	58	57	63	87	2.60333	1.17667	1.31333	1.00333	4.59333	2.28	2.49	1.87667	140.333	80	75
G9606_4543	3055	HCK	0.09	0	0.03	0.08	0.03	0.06	0.03	0.06	0	0.03	0.03	0.06	0.15	0	0.05	0.17	0.05	0.11	0.05	0.11	0	0.05	0.05	0.11	3	0	1	3	1	2	1	2	0	1	1	2	0.04	0.0566667	0.05	0.02	0.0666667	0.11	0.09	0.0333333	1.33333	2	1.66667
G9606_9011	6419	SETMAR	3.54	3.84	3.81	3.26	3.08	2.89	2.65	3.02	4.42	3.97	4.95	2.93	6.23	6.84	6.66	6.37	5.84	5.72	5.09	5.7	8.3	7.4	9.19	5.54	100	102	102	97	94	84	81	87	116	104	130	76	3.73	3.07667	2.86667	4.44667	6.57667	5.97667	5.44333	8.29667	101.333	91.6667	81.3333
G9606_12273	342945	ZSCAN22	1.04	0.78	0.93	0.98	1.16	1.05	1.2	1.41	1.13	1.26	1.14	1.18	1.83	1.39	1.62	1.91	2.21	2.07	2.31	2.67	2.12	2.35	2.12	2.23	79.87	63.06	77	78	89	80.1	98.03	114.07	89.99	103.62	92	97	0.916667	1.06333	1.26333	1.17667	1.61333	2.06333	2.40333	2.19667	73.31	82.3667	103.033
G9606_5958	102724788	LOC102724788	0.39	0.19	0.25	0.55	0.39	0.39	0.3	0.22	0.22	0.19	0.29	0.3	0.69	0.34	0.44	1.08	0.74	0.76	0.57	0.42	0.41	0.35	0.53	0.56	13	6.58	9.48	20	14	14	11	8	8	6	10	10.63	0.276667	0.443333	0.273333	0.233333	0.49	0.86	0.516667	0.43	9.68667	16	9.87667
G9606_11460	57522	SRGAP1	6.77	6.19	6.12	9.3	7.71	9.67	9.88	9.39	8.77	9.36	9.25	9.38	11.92	11.03	10.69	18.16	14.63	19.12	18.99	17.74	16.48	17.46	17.18	17.72	947	886	889	1210	1120	1227	1210	1260	1180	1281	1233	1240	6.36	8.89333	9.55	9.12667	11.2133	17.3033	18.15	17.04	907.333	1185.67	1236.67
G9606_472	152110	NEK10	1.09	1.17	0.86	0.91	0.63	1.3	1.23	1.36	1.02	0.99	0.86	1.24	1.92	2.09	1.5	1.78	1.19	2.58	2.37	2.57	1.92	1.85	1.59	2.34	96	110	101	101	80	118	107	95	95	91	78	119	1.04	0.946667	1.27667	0.956667	1.83667	1.85	2.42667	1.78667	102.333	99.6667	107
G9606_23852	11267	SNF8	90.6	82.77	85.28	69.81	79.55	75.53	73.51	75.65	78.17	75.18	82.53	72.42	159.49	147.43	149.05	136.29	151	149.36	141.23	143.02	146.86	140.28	153.22	136.79	1729	1608	1629	1337	1525	1440	1424	1463	1523	1473	1589	1401	86.2167	74.9633	73.86	78.6267	151.99	145.55	140.347	146.787	1655.33	1434	1429.33
G9606_27041	448834	KPRP	1.55	1.59	1.98	3.56	2.45	2.56	0.4	0.26	1.9	1.94	1.84	0.42	2.73	2.82	3.45	6.94	4.65	5.07	0.78	0.49	3.56	3.62	3.42	0.8	64	67	82	150	105	107	17	11	80	83	77	18	1.70667	2.85667	0.36	1.89333	3	5.55333	0.69	3.53333	71	120.667	15.3333
G9606_19277	2021	ENDOG	9.21	9.03	8.35	8.33	7.57	7.27	8.15	7.5	7.38	7.6	8.39	8.94	16.22	16.09	14.59	16.26	14.36	14.38	15.66	14.17	13.86	14.17	15.58	16.89	160.72	158.89	146.01	147.42	132.3	126.92	143.39	132.22	130.76	135.89	148.07	159.86	8.86333	7.72333	8.19667	7.79	15.6333	15	15.5733	14.5367	155.207	135.547	145.157
G9606_27606	2026	ENO2	45.55	47.22	49.15	28.69	32.81	29.94	15.64	17.77	24.56	25.45	24.84	16.77	80.2	84.1	85.91	56.02	62.29	59.22	30.04	33.6	46.14	47.49	46.12	31.67	1798	1883	1954	1154	1323	1186	630	718	992	1030	995	685	47.3067	30.48	16.7267	24.95	83.4033	59.1767	31.77	46.5833	1878.33	1221	677.667
G9606_24961	83690	CRISPLD1	0	0.02	0.02	0	0	0	0	0	0	0	0	0.01	0	0.03	0.03	0	0	0	0	0	0	0	0	0.03	0	1	1	0	0	0	0	0	0	0	0	1	0.0133333	0	0.00333333	0	0.02	0	0.01	0	0.666667	0	0.333333
G9606_3996	23029	RBM34	20.29	20.01	22.07	12.4	13.56	10.44	22.47	20.56	23.47	24.33	23.95	22.33	35.72	35.65	38.58	24.22	25.74	20.65	43.17	38.86	44.09	45.4	44.47	42.17	568	583	602	357	395	309	657	586	661.08	679	653	647	20.79	12.1333	21.7867	23.9167	36.65	23.5367	41.4	44.6533	584.333	353.667	630
G9606_11715	64375	IKZF4	2.09	1.8	1.98	2.87	2.44	2.72	3.82	4.07	2.43	2.4	2.29	3.71	3.67	3.2	3.46	5.61	4.63	5.37	7.34	7.7	4.56	4.48	4.25	7.01	177	152	168	245	219	233	332	357	212	208	199	332	1.95667	2.67667	3.86667	2.37333	3.44333	5.20333	7.35	4.43	165.667	232.333	340.333
G9606_2553	5926	ARID4A	3.55	3.65	3.22	4.03	4.5	4.6	4.75	4.02	3.86	3.94	3.83	4.2	6.24	6.51	5.63	7.87	8.53	9.09	9.12	7.59	7.24	7.36	7.11	7.94	342	353	317	398	453	429	459	398	382	388	370	409	3.47333	4.37667	4.32333	3.87667	6.12667	8.49667	8.21667	7.23667	337.333	426.667	422
G9606_20152	22930	RAB3GAP1	13.99	13.61	13.19	21.8	21.58	25.12	26.33	26.35	24.75	25.79	24.28	24.86	24.63	24.24	23.06	42.57	40.96	49.68	50.59	49.82	46.51	48.12	45.07	46.95	1087	1072	1047	1600	1695	1801	1950	1954	1870	1873	1854	1870	13.5967	22.8333	25.8467	24.94	23.9767	44.4033	49.12	46.5667	1068.67	1698.67	1924.67
G9606_1565	7917	BAG6	113.43	109.75	112.32	122.68	123.75	116.88	120.27	119.36	124.03	118.15	118.27	121.74	199.69	195.48	196.32	239.53	234.9	231.14	231.06	225.66	233.04	220.45	219.57	229.93	7003.47	6843.6	7014.79	7758.84	7858.1	7257.59	7597.3	7559.91	7852.14	7489.28	7429.23	7817.33	111.833	121.103	120.457	120.15	197.163	235.19	228.883	224.353	6953.95	7624.84	7658.18
G9606_19458	1861	TOR1A	20.43	19.66	22.24	17.21	16.77	15.52	16.5	16.47	17.79	18.84	16.89	16.82	35.97	35.03	38.88	33.61	31.82	30.68	31.69	31.13	33.42	35.16	31.35	31.77	695	676	761	596	581	529	572	572	619	657	583	591	20.7767	16.5	16.5967	17.84	36.6267	32.0367	31.53	33.31	710.667	568.667	578.333
G9606_13009	5053	PAH	0	0	0	0.01	0	0	0	0	0	0	0	0	0	0	0	0.03	0	0	0	0	0	0	0	0	0	0	0	1	0	0	0	0	0	0	0	0	0	0.00333333	0	0	0	0.01	0	0	0	0.333333	0
G9606_3467	80184	CEP290	3.87	3.76	3.6	5.7	6.02	6.58	4.57	4.14	5.59	5.75	6.03	4.23	6.8	6.7	6.28	11.14	11.43	13.02	8.77	7.82	10.5	10.74	11.2	7.98	527.44	519.57	493.61	791.62	846.25	897.87	635.25	578.32	779.93	801.38	833.79	597.89	3.74333	6.1	4.31333	5.79	6.59333	11.8633	8.19	10.8133	513.54	845.247	603.82
G9606_21031	1537	CYC1	91.93	88.46	94.27	87.86	85.84	79.24	91.96	90.4	104.16	100.02	107.61	93.72	161.84	157.57	164.77	171.54	162.94	156.7	176.68	170.9	195.71	186.63	199.79	177.02	1762	1723	1815	1749	1655	1518	1792	1785	2035	1975	2096	1873	91.5533	84.3133	92.0267	103.93	161.393	163.727	174.867	194.043	1766.67	1640.67	1816.67
G9606_3883	107987285	LOC107987285	0.28	0.19	0.12	0.23	0.28	0.14	0.1	0.21	0.1	0.1	0.14	0.1	0.5	0.34	0.21	0.44	0.52	0.28	0.2	0.39	0.19	0.19	0.26	0.19	16	11	7	13	16	8	6	12	6	6	8	6	0.196667	0.216667	0.136667	0.113333	0.35	0.413333	0.26	0.213333	11.3333	12.3333	8
G9606_23375	161779	PGBD4	0.9	1.21	1.08	1.8	1.67	1.56	1.02	1.74	1.19	1.66	1.1	1	1.59	2.15	1.89	3.51	3.16	3.09	1.95	3.29	2.24	3.09	2.04	1.89	34	46	41	69	64	59	39	67	46	64	42	39	1.06333	1.67667	1.25333	1.31667	1.87667	3.25333	2.37667	2.45667	40.3333	64	48.3333
G9606_3772	7226	TRPM2	0.09	0.09	0.09	0.17	0.26	0.17	0.08	0.11	0.06	0.11	0.11	0.06	0.15	0.15	0.15	0.34	0.49	0.34	0.15	0.21	0.11	0.21	0.21	0.11	8	4	6	10	12	10	8	9	6	6	6	5	0.09	0.2	0.0833333	0.0933333	0.15	0.39	0.156667	0.176667	6	10.6667	7.33333
G9606_2747	57187	THOC2	21.36	21.01	20.42	20.21	20.22	21.56	20.24	19.29	19.72	20.43	18.91	19	37.6	37.42	35.69	39.46	38.39	42.63	38.89	36.47	37.05	38.13	35.1	35.88	2239	2238	2168	2122	2174	2249	2138	2036	2109	2175	2008	2048	20.93	20.6633	19.51	19.6867	36.9033	40.16	37.08	36.76	2215	2181.67	2074
G9606_32015	150275	CCDC117	7.41	7.01	7.79	8.72	10.08	9.67	8.69	8.66	3.79	4.11	3.96	8.51	13.05	12.49	13.62	17.02	19.13	19.13	16.7	16.38	7.12	7.67	7.36	16.07	489	472	520	589	689	644	592	582	258	281	267	589	7.40333	9.49	8.62	3.95333	13.0533	18.4267	16.3833	7.38333	493.667	640.667	587.667
G9606_23537	81932	HDHD3	6.82	6.37	5.8	6.55	7.84	6.63	7.74	8.82	6.15	7.14	6.63	7.22	12	11.35	10.13	12.79	14.88	13.11	14.88	16.67	11.55	13.33	12.3	13.64	162	152	136	158	187	157	187	213	147	174	158	176	6.33	7.00667	7.92667	6.64	11.16	13.5933	15.0633	12.3933	150	167.333	192
G9606_21500	102724219	LOC102724219	0.47	0	0.07	0.12	0.27	0.09	0	0	0	0	0.05	0	0.82	0	0.13	0.24	0.51	0.18	0	0	0	0	0.1	0	27.11	0	7.57	6.2	28.3	3.56	0	0	0	0	3.75	0	0.18	0.16	0	0.0166667	0.316667	0.31	0	0.0333333	11.56	12.6867	0
G9606_10354	2187	FANCB	2.22	2.16	2.18	2.09	1.59	1.81	2.6	2.16	1.57	1.97	1.58	2.04	3.91	3.85	3.8	4.07	3.01	3.58	5	4.09	2.95	3.67	2.94	3.86	134	137	134	131	103	107	164	132	96	126	99	121	2.18667	1.83	2.26667	1.70667	3.85333	3.55333	4.31667	3.18667	135	113.667	139
G9606_34908	147912	SIX5	8.27	7.78	8.13	6.73	7.32	6.57	8.06	8.02	7.85	7.21	8.2	7.35	14.57	13.86	14.21	13.14	13.9	12.98	15.49	15.16	14.75	13.45	15.23	13.88	457	434	453	379	415	364	455	454	444	408	460	421	8.06	6.87333	7.81	7.75333	14.2133	13.34	14.8433	14.4767	448	386	443.333
G9606_11733	2953	GSTT2	0.21	0	0	0	0.06	0	0	0.16	0.28	0	0.18	0	0.37	0	0	0	0.11	0	0	0.3	0.53	0	0.33	0	3.88	0	0	0	1.04	0	0	2.99	5.36	0	3.33	0	0.07	0.02	0.0533333	0.153333	0.123333	0.0366667	0.1	0.286667	1.29333	0.346667	0.996667
G9606_34292	337978	KRTAP21-2	0	0	0	0	0	0	0	0	0	0	0	0.2	0	0	0	0	0	0	0	0	0	0	0	0.38	0	0	0	0	0	0	0	0	0	0	0	1	0	0	0.0666667	0	0	0	0.126667	0	0	0	0.333333
G9606_3163	408	ARRB1	4.46	4.55	4.33	4.39	4.31	3.97	3.96	4.18	3.24	3.25	3.21	3.93	7.84	8.11	7.57	8.57	8.18	7.85	7.61	7.91	6.09	6.06	5.95	7.42	569	587	559	572	568	509	518	549	424	425	416	522	4.44667	4.22333	4.02333	3.23333	7.84	8.2	7.64667	6.03333	571.667	549.667	529.667
G9606_24636	64847	SPATA20	25.61	25.69	26.26	33.09	33.52	31.51	32.25	33.23	32.56	32.7	34.22	31.96	45.08	45.77	45.9	64.61	63.63	62.31	61.95	62.82	61.18	61.01	63.53	60.37	1156	1174	1196	1525	1550	1429	1487	1537	1505	1514	1569	1496	25.8533	32.7067	32.48	33.16	45.5833	63.5167	61.7133	61.9067	1175.33	1501.33	1506.67
G9606_3730	5939	RBMS2	16.86	17.91	17.4	26.39	22.73	26.32	22.82	25.53	28.42	29.76	30.92	23.23	29.68	31.89	30.41	51.52	43.15	52.05	43.84	48.26	53.4	55.53	57.42	43.88	1086.22	1177.92	1072.6	1634.85	1555.32	1500.87	1362.31	1374.72	1786.56	1766.95	1641.18	1345.23	17.39	25.1467	23.86	29.7	30.66	48.9067	45.3267	55.45	1112.25	1563.68	1360.75
G9606_10306	57116	ZNF695	0.05	0.04	0.04	0.07	0.03	0.16	0.09	0.09	0.02	0.07	0.02	0.02	0.09	0.06	0.06	0.14	0.07	0.32	0.17	0.16	0.03	0.13	0.03	0.04	2.98	2	2	4.12	2	8.96	5	5	1	4	1	1.21	0.0433333	0.0866667	0.0666667	0.0366667	0.07	0.176667	0.123333	0.0633333	2.32667	5.02667	3.73667
G9606_4601	64418	TMEM168	6.63	6.36	6.42	4.99	6	6.23	8.52	8.45	6.14	5.95	5.99	8.58	11.66	11.33	11.22	9.75	11.39	12.33	16.36	15.97	11.54	11.1	11.12	16.21	506	501	511	402	489	487	663	677	479	479	471	692	6.47	5.74	8.51667	6.02667	11.4033	11.1567	16.18	11.2533	506	459.333	677.333
G9606_6606	29994	BAZ2B	0.56	0.67	0.62	1.31	0.98	1.17	1.74	1.55	1.58	1.55	1.44	1.69	0.98	1.19	1.08	2.55	1.86	2.31	3.35	2.93	2.97	2.9	2.67	3.19	73	86	83	165	133	152	233	207	213	207	191	223	0.616667	1.15333	1.66	1.52333	1.08333	2.24	3.15667	2.84667	80.6667	150	221
G9606_25004	10493	VAT1	130.57	131.49	130.78	247.96	260.49	238.31	191.52	190.06	168.22	171.49	168.39	193.26	229.87	234.21	228.59	484.13	494.45	471.28	367.94	359.3	316.05	319.96	312.64	365.02	5913	6015	5969	11445	12075	10831	8858	8815	7797	7961	7740	9067	130.947	248.92	191.613	169.367	230.89	483.287	364.087	316.217	5965.67	11450.3	8913.33
G9606_11515	387694	SH2D4B	0.02	0.01	0	0	0.01	0	0.01	0.01	0	0	0	0	0.03	0.02	0	0	0.03	0	0.02	0.03	0	0	0	0	2	1	0	0	1	0	1	1	0	0	0	0	0.01	0.00333333	0.00666667	0	0.0166667	0.01	0.0166667	0	1	0.333333	0.666667
G9606_2299	1277	COL1A1	4.48	4.49	5.12	6.16	6.04	5.72	6.41	6.15	4.59	4.89	5.12	6.58	7.89	8	8.95	12.03	11.47	11.31	12.31	11.62	8.62	9.12	9.51	12.42	448	446	519	628	625	576	658	633	471	502	522	686	4.69667	5.97333	6.38	4.86667	8.28	11.6033	12.1167	9.08333	471	609.667	659
G9606_10667	391194	OR2M2	0	0	0	0	0	0	0	0	0.13	0	0	0	0	0	0	0	0	0	0	0	0.24	0	0	0	0	0	0	0	0	0	0	0	2	0	0	0	0	0	0	0.0433333	0	0	0	0.08	0	0	0
G9606_8105	7813	EVI5	4.68	4.96	4.52	5.08	4.88	4.53	4.57	4.24	5.24	4.26	4.53	4.33	8.23	8.84	7.89	9.92	9.27	8.96	8.77	8.01	9.85	7.94	8.41	8.17	553	587	544	552	563	512	457	437	538	447	459	452	4.72	4.83	4.38	4.67667	8.32	9.38333	8.31667	8.73333	561.333	542.333	448.667
G9606_1015	5833	PCYT2	23.73	23.43	24.81	24.5	26.01	24.38	21.26	21.57	21.2	20.82	21.17	21.95	41.77	41.72	43.36	47.83	49.38	48.22	40.85	40.78	39.83	38.85	39.31	41.45	1389	1405	1495	1508	1596	1474	1290	1295	1287	1263	1267	1345	23.99	24.9633	21.5933	21.0633	42.2833	48.4767	41.0267	39.33	1429.67	1526	1310
G9606_15266	135228	CD109	6.14	6.75	6.54	10.41	8.93	11.01	10.27	9.99	8.35	8.56	8.78	9.58	10.81	12.02	11.43	20.33	16.95	21.77	19.73	18.88	15.68	15.97	16.31	18.1	960	1064	1033	1661	1443	1728	1644	1604	1336	1370	1395	1559	6.47667	10.1167	9.94667	8.56333	11.42	19.6833	18.9033	15.9867	1019	1610.67	1602.33
G9606_10385	7559	ZNF12	7.28	7.2	7.06	10.7	10.33	10.81	10.18	10.14	10.33	9.89	10.04	9.54	12.82	12.83	12.34	20.9	19.61	21.37	19.56	19.18	19.4	18.45	18.63	18.02	621	620	608	930	908	925	888	888	902	864	869	845	7.18	10.6133	9.95333	10.0867	12.6633	20.6267	18.92	18.8267	616.333	921	873.667
G9606_8621	442117	GALNTL6	0	0	0	0	0	0.04	0	0	0	0	0	0	0	0	0	0	0	0.07	0	0	0	0	0	0	0	0	0	0	0	1	0	0	0	0	0	0	0	0.0133333	0	0	0	0.0233333	0	0	0	0.333333	0
G9606_9969	63035	BCORL1	5.48	5.01	5.62	5.92	5.74	6.03	3.05	3.35	5.06	5.03	5.28	3.4	9.65	8.92	9.82	11.56	10.9	11.93	5.86	6.34	9.5	9.38	9.81	6.42	700	647	726	771	757	777	398	440	663	660	686	452	5.37	5.89667	3.26667	5.12333	9.46333	11.4633	6.20667	9.56333	691	768.333	430
G9606_12374	54329	GPR85	0.43	0.31	0.41	0.19	0.22	0.2	0.49	0.35	0.38	0.47	0.48	0.33	0.76	0.55	0.71	0.37	0.42	0.41	0.93	0.67	0.71	0.88	0.89	0.63	23	19	22	12	16	12	29	21	26	26	27	22	0.383333	0.203333	0.39	0.443333	0.673333	0.4	0.743333	0.826667	21.3333	13.3333	24
G9606_11622	5528	PPP2R5D	27.34	26.73	27.35	53.56	51.33	49.39	52.2	51.81	51.21	48.82	51.54	51.51	48.12	47.61	47.81	104.57	97.44	97.67	100.29	97.95	96.21	91.09	95.69	97.29	1374.29	1356.21	1386.39	2745.05	2645.39	2491.69	2678.73	2669.38	2633.89	2514.95	2630.48	2685.02	27.14	51.4267	51.84	50.5233	47.8467	99.8933	98.51	94.33	1372.3	2627.38	2677.71
G9606_27752	23476	BRD4	16.89	16.82	17.01	20.39	19.35	20.18	21	20.59	18.25	17.61	16.79	22.33	29.73	29.97	29.73	39.81	36.73	39.91	40.35	38.93	34.29	32.85	31.17	42.17	1451	1466	1485	1836	1745	1770	1864	1828	1670	1595	1516	2036	16.9067	19.9733	21.3067	17.55	29.81	38.8167	40.4833	32.77	1467.33	1783.67	1909.33
G9606_22577	163786	SASS6	3.2	2.89	2.92	2.11	2.24	2.44	2.84	2.57	2.26	2.24	2.68	2.53	5.64	5.15	5.1	4.12	4.25	4.83	5.45	4.86	4.24	4.18	4.97	4.78	217.83	197	201.82	146.46	156.56	166.48	197.88	178	156	155.49	184.46	178.48	3.00333	2.26333	2.64667	2.39333	5.29667	4.4	5.03	4.46333	205.55	156.5	184.787
G9606_5374	7617	ZNF66	16.12	16.73	16.42	29.2	19.53	32.22	24.53	24.05	25.51	25.69	21.91	23.03	28.38	29.8	28.7	57.01	37.07	63.72	47.12	45.47	47.92	47.94	40.67	43.49	1243.78	1303	1279.02	2297.99	1551.37	2495.87	1935.94	1903.98	2014.93	2031.01	1716.88	1846	16.4233	26.9833	23.87	24.37	28.96	52.6	45.36	45.51	1275.27	2115.08	1895.31
G9606_8562	23154	NCDN	13.97	13.94	13.78	15.79	15.49	15.28	17.24	17.61	16.73	17.08	16.38	17.46	24.6	24.82	24.09	30.83	29.41	30.21	33.11	33.3	31.44	31.86	30.41	32.97	811	814	810	935	925	889	1028	1051	997	1015	968	1055	13.8967	15.52	17.4367	16.73	24.5033	30.15	33.1267	31.2367	811.667	916.333	1044.67
G9606_21556	10560	SLC19A2	3.43	3.27	3.24	1.89	2.12	1.68	2.36	2.34	2.9	2.59	2.63	2.51	6.05	5.83	5.66	3.7	4.03	3.32	4.53	4.41	5.45	4.84	4.89	4.75	208	200	198	117	132	102	146	145	180	161	162	158	3.31333	1.89667	2.40333	2.70667	5.84667	3.68333	4.56333	5.06	202	117	149.667
G9606_34911	493860	CCDC73	0.3	0.37	0.24	0.2	0.2	0.09	0.17	0.13	0.23	0.29	0.34	0.19	0.52	0.66	0.41	0.4	0.38	0.18	0.34	0.25	0.44	0.54	0.63	0.35	19.9	25.05	16.04	14.05	14.02	6.01	12.02	9.02	16.04	20.04	23.05	13.03	0.303333	0.163333	0.163333	0.286667	0.53	0.32	0.313333	0.536667	20.33	11.36	11.3567
G9606_5569	23224	SYNE2	4.33	3.73	3.81	4	4.29	3.52	3.48	3.32	3.47	3.35	2.9	3.58	7.62	6.65	6.67	7.82	8.15	6.96	6.69	6.27	6.53	6.25	5.38	6.76	529	499	519	768	647	878	726	675	562	602	561	685	3.95667	3.93667	3.46	3.24	6.98	7.64333	6.57333	6.05333	515.667	764.333	695.333
G9606_9780	54927	CHCHD3	55.82	57.22	56.74	56.07	63.86	61.95	59.85	58.82	71.88	69.78	74.11	59.83	98.28	101.92	99.17	109.47	121.21	122.52	114.99	111.21	135.06	130.19	137.6	113	1454	1516	1487	1500	1689	1627	1593	1567	1922	1881	1972	1616	56.5933	60.6267	59.5	71.9233	99.79	117.733	113.067	134.283	1485.67	1605.33	1592
G9606_16147	57820	CCNB1IP1	16.25	15.24	17.58	9.31	9.58	10.4	15.7	14.46	16.99	17.28	16.94	15.82	28.61	27.14	30.73	18.17	18.18	20.57	30.15	27.33	31.93	32.24	31.45	29.88	359	356	389	219	221	245	364	341	410	412	393	377	16.3567	9.76333	15.3267	17.07	28.8267	18.9733	29.12	31.8733	368	228.333	360.667
G9606_5417	55116	TMEM39B	16.34	15.62	16.11	11.52	11.88	10.62	16.34	16.23	14.43	13.87	14.55	15.58	28.77	27.82	28.16	22.48	22.55	21	31.39	30.68	27.11	25.88	27.01	29.43	484	465	476	347	353	313	483	480	438	424	429	472	16.0233	11.34	16.05	14.2833	28.25	22.01	30.5	26.6667	475	337.667	478.333
G9606_3418	240	ALOX5	0	0	0.03	0	0	0	0	0	0	0.02	0	0	0	0	0.04	0	0	0	0	0	0	0.03	0	0	0	0	1	0	0	0	0	0	0	1	0	0	0.01	0	0	0.00666667	0.0133333	0	0	0.01	0.333333	0	0
G9606_18196	131601	TPRA1	19.46	22.24	20.42	16.06	16.85	16.7	16.16	17.78	18.2	18.49	18.48	17.27	34.26	39.61	35.68	31.35	31.99	33.02	31.05	33.61	34.2	34.49	34.31	32.61	693	796	784	645	664	620	658	700	727	717	698	655	20.7067	16.5367	17.07	18.39	36.5167	32.12	32.4233	34.3333	757.667	643	671
G9606_7755	254122	SNX32	0.56	0.6	0.52	1.13	0.56	0.57	0.79	0.69	0.63	0.37	0.51	1.05	0.98	1.06	0.91	2.21	1.07	1.13	1.52	1.3	1.19	0.7	0.94	1.98	25.38	27.53	24.07	52.67	26.37	26.29	37.02	30.46	29.61	17.48	23.57	49.73	0.56	0.753333	0.843333	0.503333	0.983333	1.47	1.6	0.943333	25.66	35.11	39.07
G9606_16186	7529	YWHAB	163.09	165.1	165.86	104.65	109.61	100.67	171.36	171.6	168.57	170.53	162.46	173.66	287.1	294.08	289.9	204.33	208.06	199.09	329.21	324.41	316.72	318.18	301.63	328	8404	8575	8616	5460	5757	5198	9012	9071	8903	9003	8507	9259	164.683	104.977	172.207	167.187	290.36	203.827	327.207	312.177	8531.67	5471.67	9114
G9606_3146	286410	ATP11C	14.84	14.73	15.57	15.76	13.97	17.41	15.3	15.06	12.54	11.23	11.88	15.62	26.12	26.24	27.22	30.76	26.51	34.42	29.4	28.47	23.56	20.95	22.06	29.51	1598	1602	1681	1747	1550	1870	1715	1690	1400	1273	1327	1769	15.0467	15.7133	15.3267	11.8833	26.5267	30.5633	29.1267	22.19	1627	1722.33	1724.67
G9606_9208	143425	SYT9	0.71	0.49	0.54	0.11	0.27	0.37	0.69	0.66	0.65	0.78	0.46	0.69	1.25	0.88	0.94	0.22	0.52	0.73	1.33	1.26	1.23	1.45	0.86	1.3	45	33	38	8	20	21	50	45	44	50	33	45	0.58	0.25	0.68	0.63	1.02333	0.49	1.29667	1.18	38.6667	16.3333	46.6667
G9606_14703	25758	KIAA1549L	11.61	10.54	11.92	20.19	15.79	21.46	24.55	21.59	12.56	12.9	13.68	23.79	20.43	18.77	20.83	39.41	29.97	42.43	47.16	40.81	23.6	24.06	25.4	44.93	2033	1895	2103	2927	2709	3127	3736	3495	2029	1819	1945	3703	11.3567	19.1467	23.31	13.0467	20.01	37.27	44.3	24.3533	2010.33	2921	3644.67
G9606_518	114805	GALNT13	0.03	0	0	0	0	0	0	0.03	0	0	0	0.03	0.06	0	0	0	0	0	0	0.06	0	0	0	0.06	1	0	0	0	0	0	0	1	0	0	0	1	0.01	0	0.02	0	0.02	0	0.04	0	0.333333	0	0.666667
G9606_31626	389813	AJM1	1.49	1.59	1.86	2.37	1.85	1.55	2.74	2.39	1.96	1.83	1.77	2.64	2.63	2.84	3.25	4.62	3.51	3.06	5.26	4.52	3.69	3.42	3.29	4.99	78	84	98	126	99	81	146	128	105	98	94	143	1.64667	1.92333	2.59	1.85333	2.90667	3.73	4.92333	3.46667	86.6667	102	139
G9606_21389	4237	MFAP2	106.13	103.46	104.64	71.34	75.95	68.89	81.59	83.84	81.44	84.56	83.52	85.42	186.83	184.29	182.9	139.28	144.16	136.24	156.74	158.5	153.01	157.77	155.06	161.34	1751	1727	1727	1195	1250	1139	1365	1404	1373	1433	1392	1441	104.743	72.06	83.6167	83.1733	184.673	139.893	158.86	155.28	1735	1194.67	1403.33
G9606_8101	829	CAPZA1	149.34	147.8	147.52	129.32	129.63	141.06	131.39	134.75	139.71	139.46	136.34	128.38	262.9	263.26	257.85	252.5	246.06	278.96	252.41	254.75	262.49	260.21	253.12	242.48	6604	6665	6641	5550	5935	5692	5607	5737	5927	5863	5692	5699	148.22	133.337	131.507	138.503	261.337	259.173	249.88	258.607	6636.67	5725.67	5681
G9606_16278	5874	RAB27B	2.68	2.82	2.64	3.73	3.82	4.42	5.72	5.58	1.82	1.52	1.68	4.98	4.72	5.03	4.61	7.27	7.25	8.74	11	10.55	3.43	2.84	3.11	9.4	312	319	310	438	441	499	642	631	199	183	200	559	2.71333	3.99	5.42667	1.67333	4.78667	7.75333	10.3167	3.12667	313.667	459.333	610.667
G9606_18368	6618	SNAPC2	13.94	14.11	12.9	16.09	17.16	14.11	17.94	17.45	15.92	15.75	14.85	17.13	24.54	25.13	22.55	31.41	32.58	27.9	34.46	33	29.92	29.38	27.58	32.36	339	347	315	398	422	344	444	433	396	393	366	429	13.65	15.7867	17.5067	15.5067	24.0733	30.63	33.2733	28.96	333.667	388	435.333
G9606_12426	647042	GOLGA6L10	0.08	0.4	0.28	0.23	0.07	0.09	0.31	0.23	0.22	0.15	0.26	0.19	0.15	0.71	0.49	0.45	0.12	0.18	0.6	0.44	0.42	0.28	0.48	0.35	2.34	22.24	15.01	15.08	5.01	7	18.46	14.02	14.34	11.45	16.19	7.81	0.253333	0.13	0.243333	0.21	0.45	0.25	0.463333	0.393333	13.1967	9.03	13.43
G9606_9851	11179	ZNF277	19.86	19.22	19.53	10.41	12.16	11.54	20.03	19.09	15.54	16.5	17.48	18.38	34.96	34.23	34.13	20.32	23.08	22.81	38.47	36.09	29.19	30.79	32.46	34.71	694	711	701	399	463	427	738	711	590	605	656	723	19.5367	11.37	19.1667	16.5067	34.44	22.07	36.4233	30.8133	702	429.667	724
G9606_2047	6433	SFSWAP	18.85	18.29	19.01	18.38	20.62	18.51	18.14	19.81	19.44	20.28	18.7	19.1	33.18	32.58	33.23	35.88	39.14	36.61	34.84	37.46	36.53	37.83	34.71	36.08	1069	1056	1087	1048	1179	1045	1030	1136	1118	1159	1072	1127	18.7167	19.17	19.0167	19.4733	32.9967	37.21	36.1267	36.3567	1070.67	1090.67	1097.67
G9606_5056	79829	NAA40	8.11	8.58	7.94	7.99	8.68	8.13	7.26	8.72	7.86	7.21	7.35	6.66	14.27	15.29	13.89	15.61	16.48	16.08	13.96	16.49	14.77	13.46	13.65	12.57	497	532	492	500	547	500	456	548	493	453	458	424	8.21	8.26667	7.54667	7.47333	14.4833	16.0567	14.34	13.96	507	515.667	476
G9606_11257	25799	ZNF324	3.08	3.29	3.07	2.84	3.06	3.19	3.29	3.36	2.57	2.75	2.87	3.13	5.42	5.87	5.37	5.55	5.8	6.31	6.31	6.36	4.83	5.13	5.32	5.92	167.07	182.88	168.53	158.6	170.8	173.48	185.29	186.83	143.09	154.83	157.25	181.65	3.14667	3.03	3.26	2.73	5.55333	5.88667	6.19667	5.09333	172.827	167.627	184.59
G9606_172	23065	EMC1	26.36	24.91	24.75	27.98	27.1	26.83	32.59	33.07	33.61	33.72	35.89	32.44	46.41	44.37	43.26	54.64	51.45	53.06	62.61	62.51	63.14	62.91	66.63	61.28	2162	2135	2121	2331	2299	2236	2755	2798	2857	2849	3000	2806	25.34	27.3033	32.7	34.4067	44.68	53.05	62.1333	64.2267	2139.33	2288.67	2786.33
G9606_32944	4175	MCM6	21.98	22.04	20.98	19.58	19.94	20.41	17.42	16.03	23.53	22.24	24.7	15.18	38.7	39.25	36.67	38.23	37.85	40.37	33.47	30.3	44.2	41.49	45.86	28.67	1388	1405	1337	1261	1294	1294	1125	1038	1521	1439	1584	995	21.6667	19.9767	16.21	23.49	38.2067	38.8167	30.8133	43.85	1376.67	1283	1052.67
G9606_1540	23505	TMEM131	17.35	16.56	17.03	20.17	17.46	20.97	20.69	19.28	15.99	16.29	16.35	21.36	30.54	29.49	29.77	39.38	33.14	41.47	39.74	36.46	30.03	30.39	30.36	40.35	1962	1889	1947	2332	2038	2382	2395	2241	1853	1889	1876	2514	16.98	19.5333	20.4433	16.21	29.9333	37.9967	38.85	30.26	1932.67	2250.67	2383.33
G9606_18249	30850	CDR2L	5.38	5.69	5.9	8.08	8.05	7.09	6.88	6.58	8.08	7.29	8.43	7.17	9.46	10.14	10.32	15.77	15.28	14.02	13.21	12.44	15.18	13.6	15.66	13.54	316	338	350	484	486	418	413	396	486	439	503	437	5.65667	7.74	6.87667	7.93333	9.97333	15.0233	13.0633	14.8133	334.667	462.667	415.333
G9606_5226	5357	PLS1	1.77	1.74	1.59	1.08	0.91	1	1.06	1.1	0.87	0.84	0.72	1.16	3.11	3.1	2.78	2.11	1.74	1.99	2.04	2.07	1.63	1.56	1.33	2.19	109	111	102	68	58	63	67	70	55	53	45	75	1.7	0.996667	1.10667	0.81	2.99667	1.94667	2.1	1.50667	107.333	63	70.6667
G9606_22914	27111	SDCBP2	0.13	0.19	0.26	0.3	0.69	0.48	0.19	0.3	0.43	0.23	0.52	0.38	0.23	0.33	0.46	0.59	1.31	0.95	0.36	0.57	0.8	0.43	0.96	0.72	3	4	6	7	16	11	4	7	10	5	12	9	0.193333	0.49	0.29	0.393333	0.34	0.95	0.55	0.73	4.33333	11.3333	6.66667
G9606_22374	58533	SNX6	84.6	87.75	85.05	82.7	84.81	84.62	74.96	72.88	56.86	54.64	56.86	71.67	148.94	156.29	148.65	161.48	160.99	167.34	144.02	137.77	106.84	101.96	105.56	135.37	4485	4733	4569	4518	4665	4581	4127	4018	3131	3024	3076	4006	85.8	84.0433	73.17	56.12	151.293	163.27	139.053	104.787	4595.67	4588	4050.33
G9606_16345	54838	WBP1L	13.38	12.4	12.3	16.57	16.48	16.49	11.89	11.19	13.55	14.04	14.26	11.31	23.55	22.08	21.49	32.34	31.29	32.61	22.85	21.16	25.46	26.2	26.48	21.36	922	863	853	1165	1166	1139	839	794	956	987	998	808	12.6933	16.5133	11.4633	13.95	22.3733	32.08	21.79	26.0467	879.333	1156.67	813.667
G9606_24174	3376	IARS	43.66	41.97	44.03	46.1	45.3	47.68	54.49	54.27	51.8	49.5	51.87	55.04	76.86	74.76	76.96	90.01	85.99	94.3	104.69	102.6	97.32	92.35	96.31	103.95	3350	3255	3413	3616	3583	3678	4287	4275	4077	3897	4052	4396	43.22	46.36	54.6	51.0567	76.1933	90.1	103.747	95.3267	3339.33	3625.67	4319.33
G9606_24881	137868	SGCZ	0.01	0.01	0	0.02	0.03	0.03	0.02	0.01	0.02	0.04	0.02	0.03	0.01	0.01	0	0.03	0.06	0.05	0.03	0.02	0.05	0.08	0.05	0.06	1	1	0	2	4	3	2	1	3	5	3	4	0.00666667	0.0266667	0.02	0.0266667	0.00666667	0.0466667	0.0366667	0.06	0.666667	3	2.33333
G9606_651	8438	RAD54L	5.47	5.32	5.82	6.03	6.77	6.04	7.63	7.05	6.14	6.67	6.38	6.86	9.63	9.47	10.17	11.77	12.86	11.94	14.66	13.33	11.54	12.45	11.84	12.96	272	269	303	315	340	311	377	376	321	346	334	365	5.53667	6.28	7.18	6.39667	9.75667	12.19	13.65	11.9433	281.333	322	372.667
G9606_17995	51702	PADI3	0.17	0.25	0.18	0.53	0.52	0.4	0.47	0.32	0.24	0.17	0.11	0.44	0.29	0.44	0.32	1.03	0.98	0.8	0.89	0.61	0.46	0.32	0.21	0.83	8	13	10	28	28	17	24	16	13	10	6	24	0.2	0.483333	0.41	0.173333	0.35	0.936667	0.776667	0.33	10.3333	24.3333	21.3333
G9606_32637	107986752	LOC107986752	0	0.02	0	0	0.02	0.06	0.04	0	0	0	0.02	0	0	0.03	0	0	0.03	0.11	0.07	0	0	0	0.03	0	0	1	0	0	1	3	2	0	0	0	1	0	0.00666667	0.0266667	0.0133333	0.00666667	0.01	0.0466667	0.0233333	0.01	0.333333	1.33333	0.666667
G9606_34017	201780	SLC10A4	0.09	0	0.12	0.09	0.06	0.03	0	0	0	0.03	0	0.03	0.15	0	0.2	0.17	0.11	0.06	0	0	0	0.05	0	0.05	3	0	4	3	2	1	0	0	0	1	0	1	0.07	0.06	0.01	0.01	0.116667	0.113333	0.0166667	0.0166667	2.33333	2	0.333333
G9606_8575	286207	CFAP157	0.15	0.11	0.12	0.18	0.09	0.18	0.16	0.11	0.13	0.2	0.23	0.11	0.26	0.2	0.21	0.36	0.18	0.35	0.31	0.21	0.24	0.38	0.43	0.22	5	3	4	6	3	6	5	2	4	7	8	4	0.126667	0.15	0.126667	0.186667	0.223333	0.296667	0.246667	0.35	4	5	3.66667
G9606_21843	1081	CGA	0	0	0	0	0	0.1	0.19	0.19	0.09	0	0.28	0.09	0	0	0	0	0	0.19	0.36	0.36	0.18	0	0.53	0.18	0	0	0	0	0	1	2	2	1	0	3	1	0	0.0333333	0.156667	0.123333	0	0.0633333	0.3	0.236667	0	0.333333	1.66667
G9606_10574	338321	NLRP9	0.08	0	0.04	0.04	0.08	0	0	0	0.04	0.04	0	0	0.15	0	0.07	0.08	0.16	0	0	0	0.08	0.08	0	0	2	0	2	1	2	0	0	0	1	1	0	0	0.04	0.04	0	0.0266667	0.0733333	0.08	0	0.0533333	1.33333	1	0
G9606_10704	9111	NMI	21.45	22.94	21.64	20.62	21.65	19.64	21.55	19.48	23.04	23.86	25.7	19.9	37.76	40.85	37.83	40.27	41.1	38.83	41.39	36.82	43.29	44.52	47.71	37.58	486	528	495	477	503	450	501	452	537	563	597	471	22.01	20.6367	20.31	24.2	38.8133	40.0667	38.5967	45.1733	503	476.667	474.667
G9606_5359	23	ABCF1	53.04	54.37	53.52	46.07	52.24	46.81	51.81	51.03	46.52	46.99	48.32	51.34	93.38	96.84	93.55	89.95	99.15	92.58	99.53	96.47	87.4	87.68	89.71	96.96	3052	3159	3106	2703	3086	2704	3047	3010	2740	2771	2823	3065	53.6433	48.3733	51.3933	47.2767	94.59	93.8933	97.6533	88.2633	3105.67	2831	3040.67
G9606_18855	1777	DNASE2	25.41	27.32	28.09	28.18	26.46	25.89	29.3	29.53	30.44	30.28	28.66	28.86	44.74	48.66	49.1	55.02	50.23	51.2	56.29	55.82	57.2	56.49	53.21	54.51	820	891	912	926	869	838	964	974	1005	1002	938	962	26.94	26.8433	29.23	29.7933	47.5	52.15	55.54	55.6333	874.333	877.667	966.667
G9606_1883	9411	ARHGAP29	54.17	54.52	54.76	61.74	61.8	66.92	33.86	34.44	50.92	49.62	50.39	33.9	95.36	97.11	95.72	120.54	117.31	132.34	65.06	65.11	95.67	92.57	93.55	64.03	4922	5005	5043	5742	5763	6055	3155	3191	4686	4592	4598	3184	54.4833	63.4867	34.0667	50.31	96.0633	123.397	64.7333	93.93	4990	5853.33	3176.67
G9606_13623	3077	HFE	7.18	7.46	7.63	10.45	10.06	10.07	10.46	10.91	11.95	12.04	11.95	10.22	12.65	13.3	13.34	20.41	19.1	19.92	20.1	20.63	22.45	22.46	22.2	19.3	286.62	303.99	296.39	416.65	417	408	412.01	430.05	487	482	478	421	7.42333	10.1933	10.53	11.98	13.0967	19.81	20.01	22.37	295.667	413.883	421.02
G9606_31337	2737	GLI3	1.32	1.42	1.19	2.41	2.05	2.16	1.53	1.7	1.35	1.16	1.22	1.56	2.33	2.53	2.08	4.71	3.88	4.28	2.95	3.21	2.54	2.17	2.27	2.95	185	201	168	345	296	304	220	244	194	167	174	228	1.31	2.20667	1.59667	1.24333	2.31333	4.29	3.03667	2.32667	184.667	315	230.667
G9606_34196	79541	OR2A4	0.14	0.2	0.09	0.15	0	0.19	0.09	0.08	0	0.12	0	0.16	0.25	0.36	0.15	0.29	0	0.37	0.17	0.16	0	0.23	0	0.29	3.93	5.76	2.44	4.16	0	5.31	2.57	2.34	0	3.53	0	4.49	0.143333	0.113333	0.11	0.04	0.253333	0.22	0.206667	0.0766667	4.04333	3.15667	3.13333
G9606_27109	259308	FAM205A	0.01	0	0	0	0.01	0	0	0.01	0	0	0	0.01	0.02	0	0	0	0.03	0	0	0.03	0	0	0	0.03	1	0	0	0	1	0	0	1	0	0	0	1	0.00333333	0.00333333	0.00666667	0	0.00666667	0.01	0.02	0	0.333333	0.333333	0.666667
G9606_18296	2965	GTF2H1	19.56	18.56	20.28	30.99	31.96	30.11	31.41	31.94	30.36	29.9	31.12	31.31	34.43	33.06	35.44	60.5	60.67	59.55	60.35	60.37	57.03	55.8	57.78	59.13	1020	1004.81	1076.98	1649.98	1680	1557	1703	1699.96	1629.93	1602	1658.99	1711	19.4667	31.02	31.5533	30.46	34.31	60.24	59.95	56.87	1033.93	1628.99	1704.65
G9606_2372	7592	ZNF41	0.86	0.82	0.81	2.17	2.02	2.2	1.72	1.56	1.75	1.66	1.61	1.87	1.52	1.45	1.42	4.23	3.84	4.34	3.3	2.95	3.29	3.09	2.98	3.53	95	92	92	223	209	218	181	174	182	179	171	195	0.83	2.13	1.71667	1.67333	1.46333	4.13667	3.26	3.12	93	216.667	183.333
G9606_7175	6817	SULT1A1	0.46	0.62	0.68	0.47	0.4	0.68	0.52	0.93	0.66	0.91	1.34	0.42	0.81	1.1	1.18	0.91	0.77	1.35	0.99	1.76	1.25	1.69	2.48	0.78	9.04	12.33	15.06	9	9	12.99	10.09	18	13	18.13	27.16	8.07	0.586667	0.516667	0.623333	0.97	1.03	1.01	1.17667	1.80667	12.1433	10.33	12.0533
G9606_26831	646652	LOC646652	0	0.04	0.1	0.02	0.03	0.01	0.04	0.04	0.01	0	0	0.03	0	0.07	0.18	0.03	0.05	0.03	0.07	0.07	0.02	0	0	0.05	0	3	8	1.38	2	1	3	3	1	0	0	2.3	0.0466667	0.02	0.0366667	0.00333333	0.0833333	0.0366667	0.0633333	0.00666667	3.66667	1.46	2.76667
G9606_23367	23643	LY96	5.02	3.45	4.19	3.12	3.09	4.22	4.59	4.43	4.8	4.42	5.78	4.8	8.84	6.15	7.33	6.09	5.87	8.34	8.82	8.38	9.02	8.25	10.73	9.06	40	28	32	24	25	33	37	35	39	37	47	37	4.22	3.47667	4.60667	5	7.44	6.76667	8.75333	9.33333	33.3333	27.3333	36.3333
G9606_35481	105378862	LOC105378862	0.28	0.27	0.18	0.18	0.23	0.23	0.23	0.09	0.14	0.41	0.18	0.13	0.49	0.49	0.32	0.35	0.44	0.46	0.44	0.17	0.25	0.76	0.34	0.25	6	6	4	4	5	5	5	2	3	9	4	3	0.243333	0.213333	0.15	0.243333	0.433333	0.416667	0.286667	0.45	5.33333	4.66667	3.33333
G9606_33867	6285	S100B	0	0	0	0.06	0	0	0	0	0	0	0.07	0	0	0	0	0.11	0	0	0	0	0	0	0.14	0	0	0	0	1	0	0	0	0	0	0	1	0	0	0.02	0	0.0233333	0	0.0366667	0	0.0466667	0	0.333333	0
G9606_18888	8295	TRRAP	7.8	6.84	7.36	10.41	8.41	10.42	9.25	8.97	9.26	9.69	9.6	8.95	13.72	12.18	12.87	20.33	15.96	20.6	17.77	16.97	17.39	18.08	17.83	16.9	1686	1492	1609	2298	1882	2263	2048	1994	2050	2145	2111	2016	7.33333	9.74667	9.05667	9.51667	12.9233	18.9633	17.2133	17.7667	1595.67	2147.67	2019.33
G9606_13257	5794	PTPRH	8.07	7.39	7.89	10.35	9.29	8.86	5.86	6.62	6.15	6.25	7.36	5.58	14.21	13.16	13.8	20.21	17.63	17.52	11.25	12.51	11.56	11.66	13.66	10.55	482	473	494	634	600	535	361	405	376	392	445	367	7.78333	9.5	6.02	6.58667	13.7233	18.4533	11.4367	12.2933	483	589.667	377.667
G9606_21652	4825	NKX6-1	0	0.06	0.06	0	0	0	0	0	0	0	0	0	0	0.1	0.1	0	0	0	0	0	0	0	0	0	0	1	1	0	0	0	0	0	0	0	0	0	0.04	0	0	0	0.0666667	0	0	0	0.666667	0	0
G9606_10468	26996	GPR160	4.55	4.77	4.5	4.27	4.27	3.77	3.82	4.13	3.52	3.43	3.47	3.79	8.02	8.5	7.86	8.34	8.11	7.46	7.33	7.8	6.6	6.4	6.45	7.15	146	156	147	142	141	123	126	135	116	115	114	127	4.60667	4.10333	3.91333	3.47333	8.12667	7.97	7.42667	6.48333	149.667	135.333	129.333
G9606_27924	55841	WWC3	9.42	9.02	8.93	10.52	10.54	10.11	11.94	11.38	10.31	11.03	9.85	11.59	16.58	16.06	15.6	20.54	20	19.99	22.94	21.51	19.38	20.57	18.28	21.88	1031	996	987	1175	1190	1111	1338	1279	1156	1236	1095	1319	9.12333	10.39	11.6367	10.3967	16.08	20.1767	22.11	19.41	1004.67	1158.67	1312
G9606_3856	7690	ZNF131	8.19	9.08	8.76	7.04	6.57	6.23	8.6	7.58	8.07	8.31	8.19	8.38	14.42	16.17	15.3	13.74	12.48	12.33	16.52	14.33	15.16	15.51	15.2	15.82	445	501	474	385	364	341	472	422	449	454	451	473	8.67667	6.61333	8.18667	8.19	15.2967	12.85	15.5567	15.29	473.333	363.333	455.667
G9606_7621	8813	DPM1	57.92	59.79	57.41	50.5	48.16	53.12	45.64	43.28	59.3	60.94	55.6	46.3	101.97	106.49	100.35	98.59	91.42	105.05	87.68	81.82	111.41	113.71	103.22	87.45	960	1008	956	854	800	887	773	731	1009	1043	936	795	58.3733	50.5933	45.0733	58.6133	102.937	98.3533	85.65	109.447	974.667	847	766.333
G9606_32635	60598	KCNK15	0.44	1.08	0.97	0.8	0.63	0.85	0.77	0.82	0.59	0.8	1.17	0.87	0.78	1.92	1.7	1.56	1.19	1.68	1.48	1.54	1.1	1.49	2.17	1.64	18	43.86	39.59	32.75	26	34.44	31.79	33.83	24	33	48	36.73	0.83	0.76	0.82	0.853333	1.46667	1.47667	1.55333	1.58667	33.8167	31.0633	34.1167
G9606_7596	84159	ARID5B	3.38	3.37	3.71	3.24	2.66	3	3.57	3.62	3.12	2.9	2.93	3.62	5.94	6	6.49	6.33	5.05	5.94	6.87	6.84	5.86	5.41	5.43	6.84	425	415	458	418	336	374	462	465	395	372	369	469	3.48667	2.96667	3.60333	2.98333	6.14333	5.77333	6.85	5.56667	432.667	376	465.333
G9606_1291	128853	DUSP15	2.21	2.25	2.38	2.28	2.75	1.77	2.62	3.36	3.46	3.02	2.75	2.15	3.88	4	4.17	4.45	5.21	3.49	5.04	6.36	6.49	5.64	5.11	4.06	50	49	54	51	59	40	61	76	76	66	59	49	2.28	2.26667	2.71	3.07667	4.01667	4.38333	5.15333	5.74667	51	50	62
G9606_28888	84294	UTP23	7.88	8.95	8.59	6.38	6.79	7.08	7.5	7.39	7.62	8.12	7.68	7.49	13.87	15.94	15.02	12.46	12.88	13.99	14.41	13.97	14.32	15.15	14.27	14.14	484.83	556	533.36	400.31	429	437	471.89	466	480	512	480	478	8.47333	6.75	7.46	7.80667	14.9433	13.11	14.1733	14.58	524.73	422.103	471.963
G9606_32814	10952	SEC61B	134.1	138.84	139.03	96.31	120.98	96.72	107.44	117.66	118.2	122.69	113.56	115.31	236.07	247.29	243	188.05	229.65	191.27	206.42	222.43	222.08	228.92	210.84	217.79	961	1013	981	696	821	692	770	843	863	908	818	824	137.323	104.67	113.47	118.15	242.12	202.99	215.547	220.613	985	736.333	812.333
G9606_6171	3420	IDH3B	59.31	60.56	63	52.95	56.68	51.55	46.47	48.9	60.05	60.96	63.4	44.36	104.41	107.87	110.12	103.39	107.6	101.95	89.28	92.45	112.82	113.75	117.71	83.79	1380	1426	1473	1232	1336	1189	1095	1168	1434	1463	1503	1067	60.9567	53.7267	46.5767	61.47	107.467	104.313	88.5067	114.76	1426.33	1252.33	1110
G9606_35591	2069	EREG	1.9	1.67	2.13	6.19	6.26	6.53	9.49	8.95	3.22	2.9	3.04	9.51	3.35	2.97	3.72	12.09	11.88	12.92	18.24	16.92	6.04	5.41	5.64	17.96	148	131	167	491	501	510	755	714	256	231	240	768	1.9	6.32667	9.31667	3.05333	3.34667	12.2967	17.7067	5.69667	148.667	500.667	745.667
G9606_12055	80728	ARHGAP39	3.87	4.05	4.18	4.84	4.59	3.98	4.31	4.48	5.39	4.98	5.38	4.34	6.82	7.21	7.31	9.45	8.72	7.87	8.28	8.46	10.13	9.29	10	8.2	310	324	338	400	382	322	357	367	441	412	437	365	4.03333	4.47	4.37667	5.25	7.11333	8.68	8.31333	9.80667	324	368	363
G9606_24062	9410	SNRNP40	40.31	36.89	38.26	34.05	36.88	32.6	34.56	39.76	42.92	41.41	40.58	35.29	70.97	65.7	66.88	66.47	70.01	64.47	66.4	75.17	80.65	77.27	75.34	66.66	1032	955	984	887	956	837	901	1039	1124	1088	1053	931	38.4867	34.51	36.5367	41.6367	67.85	66.9833	69.41	77.7533	990.333	893.333	957
G9606_31376	9240	PNMA1	32.66	33.55	33.68	33.55	34.17	32.2	31.4	30.39	31.17	29.47	28.18	31.47	57.5	59.75	58.86	65.5	64.85	63.68	60.32	57.45	58.56	54.99	52.32	59.44	1414	1467	1469	1480	1513	1399	1388	1347	1381	1308	1238	1411	33.2967	33.3067	31.0867	29.6067	58.7033	64.6767	59.07	55.29	1450	1464	1382
G9606_5915	55818	KDM3A	13.85	14.67	13.91	12.41	12.55	13.12	9.67	8.55	9.94	9.91	10.16	9.21	24.39	26.14	24.32	24.23	23.82	25.94	18.57	16.16	18.68	18.5	18.86	17.39	1028	1062	1057	986	954	1022	757	685	787	777	803	741	14.1433	12.6933	9.14333	10.0033	24.95	24.6633	17.3733	18.68	1049	987.333	727.667
G9606_13443	255104	TMCO4	4.51	4.44	4.48	4.97	5.07	4.91	4.54	5.28	3.91	3.77	4.31	5.08	7.93	7.92	7.82	9.69	9.63	9.71	8.72	9.98	7.35	7.04	8	9.6	234	233	238	258	265	252	232	277	206	195	222	265	4.47667	4.98333	4.96667	3.99667	7.89	9.67667	9.43333	7.46333	235	258.333	258
G9606_23972	133	ADM	102.12	109.95	108.56	126.68	145.16	120.81	84.28	83.81	126.74	118.47	124.55	87.41	179.77	195.83	189.76	247.33	275.55	238.91	161.92	158.44	238.11	221.05	231.23	165.1	2554	2781	2727	3224	3674	3030	2146	2139	3242	3041	3157	2252	106.877	130.883	85.1667	123.253	188.453	253.93	161.82	230.13	2687.33	3309.33	2179
G9606_9317	55239	OGFOD1	27.32	27.15	26.95	27.57	28.62	26.19	28.08	26.33	31.93	33.48	31.88	26.71	48.1	48.35	47.11	53.82	54.33	51.79	53.95	49.78	59.99	62.46	59.18	50.45	1357	1353	1352.9	1396	1461	1306	1427	1340	1627	1710.08	1610	1376	27.14	27.46	27.04	32.43	47.8533	53.3133	51.3933	60.5433	1354.3	1387.67	1381
G9606_22998	7112	TMPO	52.1	54.93	53.2	43.46	47.16	46.15	42.67	38.43	46.27	47.19	45.88	40.95	91.72	97.84	92.99	84.85	89.52	91.26	81.98	72.66	86.94	88.04	85.18	77.35	3414	3628	3527	2899	3183	3061	2872	2601	3083	3178	3060	2785	53.41	45.59	40.6833	46.4467	94.1833	88.5433	77.33	86.72	3523	3047.67	2752.67
G9606_9367	219541	MED19	23.12	24.99	23.42	29.68	31.46	29.53	29.84	26.87	30.32	28.51	28.93	31.12	40.7	44.51	40.94	57.94	59.72	58.4	57.32	50.79	56.96	53.2	53.71	58.78	428	468	433	559	582	546	560	507	574	539	541	589	23.8433	30.2233	29.2767	29.2533	42.05	58.6867	55.63	54.6233	443	562.333	552
G9606_21923	84992	PIGY	22.01	22.9	23.56	20.47	18.47	17.43	19.65	20.92	21.48	20.76	22.5	20.26	38.74	40.8	41.19	39.96	35.05	34.47	37.75	39.55	40.35	38.73	41.78	38.26	461	485.5	495	436	389.5	366	418.5	446.5	460	446.5	477.5	436	22.8233	18.79	20.2767	21.58	40.2433	36.4933	38.52	40.2867	480.5	397.167	433.667
G9606_4428	7273	TTN	0.12	0.14	0.11	0.14	0.1	0.14	0.12	0.12	0.16	0.14	0.13	0.11	0.21	0.25	0.19	0.28	0.19	0.28	0.23	0.23	0.3	0.26	0.24	0.21	148	175	140	180	128	175	155	154	200	179	156	145	0.123333	0.126667	0.116667	0.143333	0.216667	0.25	0.223333	0.266667	154.333	161	151.333
G9606_7561	9507	ADAMTS4	0.05	0.03	0.05	0.01	0.03	0.01	0.02	0	0.03	0.03	0	0.04	0.1	0.05	0.09	0.03	0.05	0.03	0.05	0	0.05	0.05	0	0.07	4	2	4	1	2	1	2.02	0	2	2	0	3	0.0433333	0.0166667	0.02	0.02	0.08	0.0366667	0.04	0.0333333	3.33333	1.33333	1.67333
G9606_28824	10116	FEM1B	5.41	5.21	5.27	7.27	7.34	8.24	7.53	7.04	6.45	6.84	6.67	7.57	9.53	9.29	9.22	14.19	13.93	16.29	14.46	13.31	12.13	12.76	12.38	14.31	655	637	645	898	917	1001	933	875	800	848	820	954	5.29667	7.61667	7.38	6.65333	9.34667	14.8033	14.0267	12.4233	645.667	938.667	920.667
G9606_25660	29850	TRPM5	0	0	0	0	0	0	0	0.03	0	0	0	0	0	0	0	0	0	0	0	0.06	0	0	0	0	0	0	0	0	0	0	0	2	0	0	0	0	0	0	0.01	0	0	0	0.02	0	0	0	0.666667
G9606_1215	57602	USP36	14.02	14.62	14.42	18.19	16.72	19.17	16.46	15.84	16.31	15.37	16.5	17.26	24.68	26.04	25.21	35.51	31.73	37.91	31.63	29.95	30.63	28.68	30.63	32.6	1384	1428	1398	1569	1608	1546	1457	1424	1498	1416	1508	1476	14.3533	18.0267	16.52	16.06	25.31	35.05	31.3933	29.98	1403.33	1574.33	1452.33
G9606_4741	375190	FAM228B	2.01	1.32	1.62	2.2	2.7	2.59	3	2.25	2.54	1.98	2.66	2.06	3.53	2.35	2.83	4.29	5.13	5.13	5.76	4.26	4.76	3.7	4.94	3.88	41	27	33	45	55	53	61	47	53	42	56	43	1.65	2.49667	2.43667	2.39333	2.90333	4.85	4.63333	4.46667	33.6667	51	50.3333
G9606_2906	375686	SPATC1	0	0.03	0.03	0	0	0.04	0	0.02	0	0.02	0	0.08	0	0.06	0.06	0	0	0.09	0	0.03	0	0.04	0	0.14	0	1	1	0	0	2	0	1	0	1	0	3	0.02	0.0133333	0.0333333	0.00666667	0.04	0.03	0.0566667	0.0133333	0.666667	0.666667	1.33333
G9606_18541	148327	CREB3L4	1.6	1.88	2.44	2.52	2.66	2.59	2.1	2.64	2.8	2.93	2.19	1.56	2.81	3.34	4.26	4.92	5.05	5.13	4.03	4.99	5.26	5.47	4.06	2.95	45	51.16	70	74	76	74.2	60	78	79	85	63	46.51	1.97333	2.59	2.1	2.64	3.47	5.03333	3.99	4.93	55.3867	74.7333	61.5033
G9606_12380	10755	GIPC1	203.84	201.33	204.44	203.44	224.25	192.08	159.27	157.21	218.86	210.02	223.98	165.26	358.85	358.6	357.34	397.2	425.67	379.85	305.98	297.2	411.21	391.87	415.84	312.14	5915	5926	5981	6024	6625	5581	4701	4664	6504	6266	6607	4949	203.203	206.59	160.58	217.62	358.263	400.907	305.107	406.307	5940.67	6076.67	4771.33
G9606_7405	84902	CEP89	3.34	3.4	3.36	4.77	4.83	4.81	6.43	5.65	5.01	5.31	4.86	5.92	5.88	6.06	5.88	9.32	9.17	9.52	12.36	10.68	9.42	9.91	9.02	11.19	196.51	196.01	205	286	298	291	364	341	292.03	293.67	271	351	3.36667	4.80333	6	5.06	5.94	9.33667	11.41	9.45	199.173	291.667	352
G9606_3213	1045	CDX2	0.33	0.43	0.39	0.34	0.23	0.22	0.37	0.25	0.22	0.44	0.37	0.36	0.57	0.76	0.68	0.66	0.44	0.44	0.71	0.48	0.41	0.82	0.69	0.69	19	25	21	20	14	13	22	15	13	20	22	22	0.383333	0.263333	0.326667	0.343333	0.67	0.513333	0.626667	0.64	21.6667	15.6667	19.6667
G9606_7629	140731	ANKRD60	0	0	0	0	0	0	0	0	0.02	0.02	0	0	0	0	0	0	0	0	0	0	0.03	0.03	0	0	0	0	0	0	0	0	0	0	1	1	0	0	0	0	0	0.0133333	0	0	0	0.02	0	0	0
G9606_3365	347404	LANCL3	0.46	0.3	0.5	0.39	0.28	0.26	0.33	0.28	0.3	0.5	0.3	0.39	0.8	0.53	0.87	0.77	0.54	0.51	0.64	0.53	0.56	0.93	0.56	0.73	38	34.02	41	33	27.99	30.94	35.06	30.01	22.48	36.02	26.01	29.05	0.42	0.31	0.333333	0.366667	0.733333	0.606667	0.633333	0.683333	37.6733	30.6433	31.3733
G9606_16158	28952	CCDC22	8.2	7.76	8.86	9.61	10.85	8.82	9.07	9.96	8.08	8.52	8.28	9.53	14.44	13.83	15.49	18.76	20.6	17.44	17.42	18.83	15.18	15.9	15.38	17.99	308	295	335	367	416	332	346	383	310	328	314	369	8.27333	9.76	9.52	8.29333	14.5867	18.9333	18.08	15.4867	312.667	371.667	366
G9606_7233	23569	PADI4	0	0	0	0	0	0	0	0.04	0	0	0	0	0	0	0	0	0	0	0	0.07	0	0	0	0	0	0	0	0	0	0	0	1	0	0	0	0	0	0	0.0133333	0	0	0	0.0233333	0	0	0	0.333333
G9606_3338	27328	PCDH11X	0.08	0.05	0.05	0.02	0.04	0.11	0.09	0.03	0.04	0.02	0.05	0.03	0.13	0.1	0.09	0.05	0.07	0.22	0.17	0.06	0.08	0.04	0.1	0.07	5.94	4.37	3.95	1.91	3	9.19	7.03	2.99	3.45	1.58	4.34	2.89	0.06	0.0566667	0.05	0.0366667	0.106667	0.113333	0.1	0.0733333	4.75333	4.7	4.30333
G9606_1274	54739	XAF1	0.57	0.56	0.72	0.32	0.4	0.32	0.45	0.3	0.63	0.88	0.7	0.34	1	1	1.25	0.63	0.76	0.63	0.87	0.56	1.18	1.65	1.3	0.65	35	34	42	20	24	15	26	20	35	53	39	16	0.616667	0.346667	0.363333	0.736667	1.08333	0.673333	0.693333	1.37667	37	19.6667	20.6667
G9606_34980	1650	DDOST	158.07	162.32	160.67	160.53	164.81	159.67	172.28	178.23	184.04	175.46	176.99	179.03	278.27	289.12	280.83	313.43	312.84	315.75	330.96	336.95	345.78	327.38	328.61	338.13	5424.04	5629	5549	5611	5763	5497	6030	6255	6462	6175	6161	6350	160.353	161.67	176.513	178.83	282.74	314.007	335.347	333.923	5534.01	5623.67	6211.67
G9606_14224	23609	MKRN2	11.38	11.12	11.62	7.06	5.5	6.42	10.27	10.56	7.21	7.4	7.19	11.48	20.03	19.8	20.31	13.79	10.44	12.7	19.74	19.96	13.55	13.81	13.35	21.68	533	526	548	337	263	302	491	506	345	355	341	556	11.3733	6.32667	10.77	7.26667	20.0467	12.31	20.46	13.57	535.667	300.667	517.667
G9606_3322	81566	CSRNP2	7.37	7.28	6.5	6.56	6.17	5.73	6.52	6.71	7	6.86	6.87	6.52	12.97	12.96	11.36	12.8	11.71	11.34	12.52	12.69	13.15	12.8	12.75	12.32	564.98	561.99	508.97	510.93	487.91	444.96	517	532	551.82	543.92	539.97	518.94	7.05	6.15333	6.58333	6.91	12.43	11.95	12.51	12.9	545.313	481.267	522.647
G9606_5466	23248	RPRD2	7.69	7.32	7.44	10.23	8.13	9.64	11.17	11.07	9.9	10.97	10.43	10.71	13.53	13.04	13	19.97	15.44	19.07	21.45	20.93	18.6	20.47	19.37	20.22	859	826	821	987	830	937	1093	1061	990	1051	999	1114	7.48333	9.33333	10.9833	10.4333	13.19	18.16	20.8667	19.48	835.333	918	1089.33
G9606_23531	26496	OR10A3	0.29	0.21	0.07	0.07	0.44	0.07	0.14	0.07	0	0.14	0.07	0.07	0.51	0.38	0.13	0.14	0.83	0.14	0.27	0.13	0	0.26	0.13	0.13	4	3	1	1	6	1	2	1	0	2	1	1	0.19	0.193333	0.0933333	0.07	0.34	0.37	0.176667	0.13	2.66667	2.66667	1.33333
G9606_10326	339122	RAB43	3.46	4.75	4.57	7.31	5.67	5.44	6.04	6.09	4.92	5.69	5.43	6.28	6.09	8.46	7.99	14.27	10.76	10.75	11.6	11.51	9.24	10.61	10.09	11.86	260.48	360.41	346.99	557.93	435.71	408.27	465.33	467.95	377.24	435.2	414.2	488.37	4.26	6.14	6.13667	5.34667	7.51333	11.9267	11.6567	9.98	322.627	467.303	473.883
G9606_29673	9933	PUM3	24.32	24.92	24.35	19.67	22.59	20.69	24.27	23.36	26.48	26.59	27.26	22.74	42.81	44.38	42.56	38.4	42.88	40.92	46.63	44.17	49.75	49.61	50.61	42.94	875	906	882	721	829	747	891	860	975	981	995	846	24.53	20.9833	23.4567	26.7767	43.25	40.7333	44.58	49.99	887.667	765.667	865.667
G9606_33909	643699	GOLGA8N	0.05	0.02	0.02	0.09	0.12	0.07	0.23	0.24	0.16	0.06	0.07	0.32	0.09	0.03	0.03	0.17	0.22	0.15	0.44	0.45	0.3	0.11	0.13	0.6	4.4	1.78	1.55	7.85	10.66	6.75	21.29	21.9	14.53	5.48	6.62	29.46	0.03	0.0933333	0.263333	0.0966667	0.05	0.18	0.496667	0.18	2.57667	8.42	24.2167
G9606_4338	25864	ABHD14A	12.2	10.86	11.65	7.57	7.12	8.28	11.32	10.82	9.23	8.24	7.72	11.51	21.47	19.34	20.37	14.78	13.51	16.37	21.74	20.45	17.34	15.38	14.33	21.73	203	183	194	128	118.35	138	191.1	183	157	141	130	196	11.57	7.65667	11.2167	8.39667	20.3933	14.8867	21.3067	15.6833	193.333	128.117	190.033
G9606_15014	157657	C8orf37	2.27	2.19	1.81	1.53	1.52	1.62	1.16	1.17	1.7	1.5	2.03	1.21	4	3.91	3.16	2.98	2.88	3.21	2.22	2.2	3.2	2.79	3.78	2.28	129	124	102	90	88	92	69	72	99	89	117	71	2.09	1.55667	1.18	1.74333	3.69	3.02333	2.23333	3.25667	118.333	90	70.6667
G9606_2854	4312	MMP1	0.12	0.16	0.03	0.27	0.47	0.3	0.3	0.47	0	0.12	0.06	0.5	0.21	0.29	0.06	0.52	0.9	0.6	0.57	0.89	0	0.22	0.11	0.94	4	5	1	9	16	10	10	16	0	4	2	17	0.103333	0.346667	0.423333	0.06	0.186667	0.673333	0.8	0.11	3.33333	11.6667	14.3333
G9606_28717	283080	C10orf126	0	0.03	0	0	0.03	0	0	0	0	0	0	0.03	0	0.05	0	0	0.05	0	0	0	0	0	0	0.05	0	1	0	0	1	0	0	0	0	0	0	1	0.01	0.01	0.01	0	0.0166667	0.0166667	0.0166667	0	0.333333	0.333333	0.333333
G9606_16293	3948	LDHC	1.68	1.8	1.86	1.42	1.89	1.72	0.97	2.17	1.97	0.83	2.01	1.6	2.95	3.21	3.26	2.78	3.59	3.39	1.87	4.11	3.7	1.55	3.74	3.01	31	33	35	26	34	31	18	40	37	16	36	31	1.78	1.67667	1.58	1.60333	3.14	3.25333	2.99667	2.99667	33	30.3333	29.6667
G9606_19334	5075	PAX1	0	0	0.01	0	0	0	0	0	0	0	0	0	0	0	0.02	0	0	0	0	0	0	0	0	0	0	0	1	0	0	0	0	0	0	0	0	0	0.00333333	0	0	0	0.00666667	0	0	0	0.333333	0	0
G9606_13799	10736	SIX2	0.11	0.11	0.17	0.17	0.23	0.2	0.13	0.08	0.11	0.14	0.06	0.11	0.2	0.19	0.3	0.33	0.43	0.4	0.24	0.16	0.21	0.26	0.11	0.21	4	4	6	6	9	7	5	3	4	5	2	4	0.13	0.2	0.106667	0.103333	0.23	0.386667	0.203333	0.193333	4.66667	7.33333	4
G9606_10725	8202	NCOA3	6.6	6.78	6.47	12.5	11.53	13.85	10.52	10.93	9.16	9.4	8.57	11.21	11.62	12.08	11.3	24.4	21.88	27.38	20.21	20.66	17.22	17.53	15.9	21.17	898.62	931.98	889.94	1736.31	1621.05	1893	1466	1528	1277.59	1310	1185	1588.04	6.61667	12.6267	10.8867	9.04333	11.6667	24.5533	20.68	16.8833	906.847	1750.12	1527.35
G9606_1326	4791	NFKB2	50.32	49.67	48.4	28.47	32.07	28.95	22.6	24.62	29.35	29.51	30.8	23.59	88.59	88.48	84.6	55.58	60.87	57.26	43.42	46.55	55.14	55.06	57.18	44.56	2391	2370	2314	1403	1573	1410	1135	1210	1450	1455	1488	1176	49.4633	29.83	23.6033	29.8867	87.2233	57.9033	44.8433	55.7933	2358.33	1462	1173.67
G9606_8266	2938	GSTA1	0.05	0.05	0.14	0	0	0.05	0.05	0.05	0	0.05	0	0.05	0.08	0.08	0.25	0	0	0.11	0.09	0.09	0	0.09	0	0.09	1	1	3	0	0	1	1	1	0	1	0	1	0.08	0.0166667	0.05	0.0166667	0.136667	0.0366667	0.09	0.03	1.66667	0.333333	1
G9606_17737	7504	XK	0.18	0.14	0.15	0.12	0.14	0.17	0.08	0.02	0.08	0.03	0.06	0.03	0.32	0.24	0.26	0.24	0.27	0.34	0.15	0.04	0.15	0.06	0.1	0.06	16	12	13	11	13	15	7	2	7	3	5	3	0.156667	0.143333	0.0433333	0.0566667	0.273333	0.283333	0.0833333	0.103333	13.6667	13	4
G9606_697	10178	TENM1	0.01	0.01	0.02	0.03	0.03	0.04	0.03	0.04	0.03	0.02	0.02	0.06	0.02	0.03	0.03	0.05	0.05	0.08	0.05	0.07	0.05	0.04	0.04	0.11	2	3	3	4	4	8	5	8	4	3	4	9	0.0133333	0.0333333	0.0433333	0.0233333	0.0266667	0.06	0.0766667	0.0433333	2.66667	5.33333	7.33333
G9606_19070	105373759	LOC105373759	0.06	0.12	0.32	0.13	0.04	0.08	0.19	0.06	0.13	0.08	0.25	0.26	0.11	0.21	0.56	0.25	0.07	0.16	0.37	0.12	0.25	0.16	0.47	0.48	3	6	9	5	2	4	10	2	7	4.37	8.94	8.95	0.166667	0.0833333	0.17	0.153333	0.293333	0.16	0.323333	0.293333	6	3.66667	6.98333
G9606_7726	57380	MRS2	26.21	29.97	26.81	21.57	23.45	21.29	20.9	19.77	13.08	11.97	12.37	19.67	46.14	53.37	46.87	42.12	44.51	42.1	40.16	37.37	24.58	22.34	22.96	37.15	1315.17	1481.01	1354.01	1053.99	1104.97	1011.32	986	940.01	621.95	565.06	559.2	949.95	27.6633	22.1033	20.1133	12.4733	48.7933	42.91	38.2267	23.2933	1383.4	1056.76	958.653
G9606_26989	405754	ERVFRD-1	0	0.02	0	0	0	0	0	0.04	0	0.02	0	0	0	0.03	0	0	0	0	0	0.07	0	0.03	0	0	0	1	0	0	0	0	0	2	0	1	0	0	0.00666667	0	0.0133333	0.00666667	0.01	0	0.0233333	0.01	0.333333	0	0.666667
G9606_5036	55733	HHAT	0.68	0.56	0.67	1.18	1.52	1.39	1.34	1.15	0.8	0.74	0.69	1.32	1.2	0.99	1.18	2.31	2.89	2.74	2.57	2.18	1.5	1.38	1.29	2.49	40	33	40	68	91	75	80	71	46	45	37	78	0.636667	1.36333	1.27	0.743333	1.12333	2.64667	2.41333	1.39	37.6667	78	76.3333
G9606_32699	27031	NPHP3	5.94	6	5.54	8.32	8.85	9.8	7.48	7.99	7.22	7.35	6.75	7.72	10.45	10.69	9.69	16.24	16.79	19.39	14.36	15.1	13.57	13.71	12.54	14.58	541	552	510	773	831	897	697	747	674	686	625	731	5.82667	8.99	7.73	7.10667	10.2767	17.4733	14.68	13.2733	534.333	833.667	725
G9606_10453	107985556	LOC107985556	0.1	0.12	0.07	0.17	0.1	0.12	0.1	0.15	0.07	0.07	0.02	0.07	0.18	0.22	0.13	0.34	0.19	0.25	0.19	0.28	0.14	0.14	0.05	0.14	4	5	3	7	4	5	4	6	3	3	1	3	0.0966667	0.13	0.106667	0.0533333	0.176667	0.26	0.203333	0.11	4	5.33333	4.33333
G9606_5848	54331	GNG2	0.02	0	0.04	0.05	0.05	0	0.03	0.07	0.05	0.02	0	0.07	0.03	0	0.06	0.1	0.1	0	0.07	0.13	0.1	0.03	0	0.13	1	0	2	3	3	0	2	4	3	1	0	4	0.02	0.0333333	0.0566667	0.0233333	0.03	0.0666667	0.11	0.0433333	1	2	3.33333
G9606_18542	64110	MAGEF1	5.71	4.68	6.06	4.73	5.19	4.57	7.2	7.4	9.96	9.56	9.19	7.98	10.06	8.34	10.59	9.23	9.85	9.04	13.82	13.99	18.71	17.84	17.07	15.08	152	126	162	128	140	122	195	201	271	261	248	219	5.48333	4.83	7.52667	9.57	9.66333	9.37333	14.2967	17.8733	146.667	130	205
G9606_12082	107985115	LOC107985115	0.02	0.03	0	0.02	0.03	0	0	0	0.02	0.03	0.02	0.03	0.03	0.06	0	0.03	0.06	0	0	0	0.03	0.06	0.03	0.06	1.02	2.21	0	1.05	2.15	0	0	0	1.09	2.16	1.04	2.06	0.0166667	0.0166667	0.01	0.0233333	0.03	0.03	0.02	0.04	1.07667	1.06667	0.686667
G9606_27394	8565	YARS	67.7	64.48	65.01	67.04	73.34	67.41	89.24	87.59	85.8	83.16	85.55	90.27	119.18	114.85	113.63	130.9	139.22	133.31	171.44	165.6	161.2	155.16	158.83	170.49	2932	2840	2878	3132	3347	3059	4113	4110	3936	3819	3892	4292	65.73	69.2633	89.0333	84.8367	115.887	134.477	169.177	158.397	2883.33	3179.33	4171.67
G9606_31962	5355	PLP2	165.37	168.2	168.55	165.67	160.14	151.01	127.33	137.07	183.62	183.88	187.1	139.39	291.12	299.6	294.61	323.46	303.97	298.62	244.61	259.13	345	343.1	347.38	263.28	2582.92	2661.36	2631.58	2627.46	2491.83	2362.73	2016.04	2174.12	2930.75	2952.13	2956.03	2225.4	167.373	158.94	134.597	184.867	295.11	308.683	255.673	345.16	2625.29	2494.01	2138.52
G9606_3290	84695	LOXL3	0.37	0.28	0.17	0.29	0.25	0.34	0.22	0.29	0.42	0.43	0.48	0.39	0.64	0.5	0.3	0.56	0.47	0.67	0.43	0.55	0.8	0.8	0.9	0.73	18.82	14.7	10.45	14.36	12.98	14.68	13.01	14.04	21.36	21.58	23.56	20.6	0.273333	0.293333	0.3	0.443333	0.48	0.566667	0.57	0.833333	14.6567	14.0067	15.8833
G9606_21080	80207	OPA3	7.58	7.68	7.94	8.48	8.03	8	7.91	6.75	7.2	8.14	7.66	7.47	13.34	13.68	13.87	16.55	15.25	15.83	15.2	12.76	13.52	15.19	14.22	14.11	673	697	736	763	761	724	684	595	666.14	722	677	628	7.73333	8.17	7.37667	7.66667	13.63	15.8767	14.0233	14.31	702	749.333	635.667
G9606_3882	51604	PIGT	87.66	79.8	82.48	87.48	82.18	79.62	79.91	85.45	84.81	83.37	84.19	86.11	154.32	142.14	144.17	170.79	155.99	157.45	153.52	161.55	159.34	155.56	156.31	162.64	3148	2891	2970	3198	3005	2867	2934	3141	3096	3063	3054	3194	83.3133	83.0933	83.8233	84.1233	146.877	161.41	159.237	157.07	3003	3023.33	3089.67
G9606_11661	4116	MAGOH	35.51	38.53	34.12	24.38	30.74	29.51	31.64	32.84	36.84	38.53	41.78	28.43	62.51	68.63	59.63	47.6	58.34	58.37	60.79	62.07	69.21	71.9	77.57	53.69	374	412	357	260	316	311	336	349	396	418	444	303	36.0533	28.21	30.97	39.05	63.59	54.77	58.85	72.8933	381	295.667	329.333
G9606_10795	11016	ATF7	6.09	5.81	5.39	11.38	8.81	11.13	10.63	11.39	9.51	10.06	9.35	10.75	10.72	10.35	9.43	22.21	16.72	22.01	20.42	21.52	17.86	18.77	17.37	20.3	498	435	436	1175	903	1157	984	983	938	996	910	1084	5.76333	10.44	10.9233	9.64	10.1667	20.3133	20.7467	18	456.333	1078.33	1017
G9606_11612	10140	TOB1	19.75	20.73	19.72	12.72	12.92	12.54	10.84	9.44	16.58	18.07	16.39	12.08	34.77	36.92	34.46	24.84	24.53	24.8	20.83	17.84	31.14	33.72	30.43	22.82	707	756	711	470	478	453	399	344	615	672	603	453	20.0667	12.7267	10.7867	17.0133	35.3833	24.7233	20.4967	31.7633	724.667	467	398.667
G9606_9461	79758	DHRS12	0.92	0.54	0.48	1.01	1.28	0.67	1.31	1.48	0.58	0.76	1.35	1.64	1.62	0.96	0.84	1.98	2.43	1.33	2.51	2.8	1.09	1.41	2.51	3.1	17	10	11	21	25	14	27	30	12	15	27	32	0.646667	0.986667	1.47667	0.896667	1.14	1.91333	2.80333	1.67	12.6667	20	29.6667
G9606_19740	85369	STRIP1	14.2	13.22	13.22	14.01	14.84	13.64	13.57	13.95	12.73	13.21	13.03	12.88	25	23.55	23.11	27.35	28.18	26.98	26.07	26.38	23.92	24.65	24.19	24.33	688	665	672	722	770	690	687	737	685	688	648	686	13.5467	14.1633	13.4667	12.99	23.8867	27.5033	25.5933	24.2533	675	727.333	703.333
G9606_24356	163175	LGI4	0	0	0	0	0	0	0.09	0	0.02	0.03	0.03	0.04	0	0	0	0	0	0	0.17	0	0.04	0.05	0.05	0.08	0	0	0	0	0	0	3	0	1	1	1	2	0	0	0.0433333	0.0266667	0	0	0.0833333	0.0466667	0	0	1.66667
G9606_10636	22823	MTF2	8.78	9.43	8.68	6.34	7.31	7.24	8.82	8.65	8.14	7.91	7.52	8.63	15.46	16.79	15.18	12.38	13.87	14.31	16.95	16.36	15.3	14.75	13.97	16.29	609	667	607	454	525	508	630	623	583	562	530	635	8.96333	6.96333	8.7	7.85667	15.81	13.52	16.5333	14.6733	627.667	495.667	629.333
G9606_6704	3038	HAS3	29.28	27.02	28.37	43.7	42.78	44.13	20.06	19.66	11.03	10.05	9.08	20.28	51.55	48.13	49.59	85.32	81.21	87.26	38.54	37.18	20.72	18.75	16.86	38.3	2038.56	1914	2011	3131.12	3089.13	3106.18	1441	1414.1	794	723	650	1482	28.2233	43.5367	20	10.0533	49.7567	84.5967	38.0067	18.7767	1987.85	3108.81	1445.7
G9606_28319	339263	C17orf51	4.61	4.27	4.97	3.33	2.67	3.27	4.28	4.44	3.82	4.38	4.45	4.77	8.12	7.61	8.68	6.51	5.06	6.47	8.22	8.4	7.17	8.18	8.26	9.01	430	426	460	264	280	241	385	389	341	330	380	375	4.61667	3.09	4.49667	4.21667	8.13667	6.01333	8.54333	7.87	438.667	261.667	383
G9606_10783	64645	MFSD14A	17.33	18.37	17.79	16.65	16.69	17.17	19.03	19.29	18.82	19.38	20.54	19.44	30.5	32.72	31.1	32.51	31.67	33.95	36.55	36.46	35.37	36.16	38.13	36.71	754.17	809	779.18	738.54	742.44	748.52	844.12	862	842	862.51	908.54	876.52	17.83	16.8367	19.2533	19.58	31.44	32.71	36.5733	36.5533	780.783	743.167	860.88
G9606_19703	53981	CPSF2	12.99	13.11	13.55	17.73	18.7	18.99	17.55	17.57	14.64	13.73	14.87	16.68	22.87	23.35	23.68	34.62	35.5	37.56	33.72	33.21	27.51	25.63	27.62	31.5	1110	1131	1169	1548.01	1647	1631	1535	1541	1280	1203	1292.17	1485	13.2167	18.4733	17.2667	14.4133	23.3	35.8933	32.81	26.92	1136.67	1608.67	1520.33
G9606_18031	5962	RDX	40.9	42.44	41.22	48.81	49.93	54.25	33.29	32.06	38.82	37.49	37.99	32.48	72.01	75.58	72.04	95.31	94.78	107.28	63.96	60.6	72.94	69.95	70.54	61.35	3082	3228	3132	3746	3856	4010	2465	2382	2983	2882	2877	2536	41.52	50.9967	32.61	38.1	73.21	99.1233	61.97	71.1433	3147.33	3870.67	2461
G9606_34512	105371933	LOC105371933	0	0	0	0	0	0	0	0	0	0	0.06	0	0	0	0	0	0	0	0	0	0	0	0.1	0	0	0	0	0	0	0	0	0	0	0	1	0	0	0	0	0.02	0	0	0	0.0333333	0	0	0
G9606_35592	245802	MS4A6E	0	0	0.11	0	0	0	0	0	0	0	0	0	0	0	0.2	0	0	0	0	0	0	0	0	0	0	0	1	0	0	0	0	0	0	0	0	0	0.0366667	0	0	0	0.0666667	0	0	0	0.333333	0	0
G9606_15052	8564	KMO	0.38	0.38	0.38	0.95	0.46	0.38	0.93	0.51	0.34	0.33	0.22	0.31	0.67	0.67	0.66	1.85	0.87	0.75	1.78	0.96	0.65	0.62	0.41	0.59	14.69	20.04	15.29	53.2	30.12	21.76	38.78	32.75	16.22	12.25	9	22.45	0.38	0.596667	0.583333	0.296667	0.666667	1.15667	1.11	0.56	16.6733	35.0267	31.3267
G9606_33335	50831	TAS2R3	0	0	0	0	0	0.12	0	0	0	0.12	0	0.06	0	0	0	0	0	0.24	0	0	0	0.22	0	0.11	0	0	0	0	0	2	0	0	0	2	0	1	0	0.04	0.02	0.04	0	0.08	0.0366667	0.0733333	0	0.666667	0.333333
G9606_7756	196403	DTX3	16.22	15.4	14.86	16.16	16.5	15.15	17.51	18.2	18.61	18.07	18.89	18.29	28.56	27.43	25.97	31.56	31.31	29.96	33.63	34.41	34.96	33.72	35.06	34.54	615	604	568	638	652	592	693	716	739	709	736	751	15.4933	15.9367	18	18.5233	27.32	30.9433	34.1933	34.58	595.667	627.333	720
G9606_6958	3164	NR4A1	2.49	2.41	2.78	2.01	2.6	2.34	1.94	1.68	1.74	2.04	2.2	1.36	4.39	4.29	4.87	3.93	4.93	4.63	3.72	3.17	3.27	3.8	4.09	2.57	111	108	128	91	118	107	87	77	80	92	97	62	2.56	2.31667	1.66	1.99333	4.51667	4.49667	3.15333	3.72	115.667	105.333	75.3333
G9606_9777	54872	PIGG	9.67	10.57	10.24	11.24	11.57	10.89	9.76	11.25	9.41	11.66	11.2	9.88	17.02	18.83	17.9	21.95	21.96	21.53	18.75	21.26	17.68	21.76	20.8	18.66	605	603	644	708	724	719	706	734	616	695	688	698	10.16	11.2333	10.2967	10.7567	17.9167	21.8133	19.5567	20.08	617.333	717	712.667
G9606_25792	113189	CHST14	4.05	3.98	3.97	11.54	12.46	10.93	15.87	17.4	17.97	16.42	16.8	17.97	7.13	7.09	6.93	22.53	23.66	21.61	30.5	32.89	33.76	30.64	31.18	33.95	144	143	142	418	452	390	576	633	654	599	606	661	4	11.6433	17.08	17.0633	7.05	22.6	32.4467	31.86	143	420	623.333
G9606_25468	374872	PEAK3	0.07	0.09	0.05	0.03	0.02	0.06	0.09	0.07	0.16	0.09	0.05	0.04	0.13	0.17	0.08	0.06	0.04	0.11	0.18	0.13	0.3	0.16	0.09	0.07	3	4.01	1.96	1.24	1	2.36	3.92	3.02	6.93	3.8	2	1.66	0.07	0.0366667	0.0666667	0.1	0.126667	0.07	0.126667	0.183333	2.99	1.53333	2.86667
G9606_21686	1196	CLK2	18.59	15.72	17.52	16.17	19.53	17.64	17.75	17.51	16	14.88	15.61	16.65	32.72	28	30.63	31.57	37.07	34.87	34.09	33.1	30.06	27.77	28.97	31.45	643	551	608	571	691	612	625	620	566	527	546	596	17.2767	17.78	17.3033	15.4967	30.45	34.5033	32.88	28.9333	600.667	624.667	613.667
G9606_16632	389015	SLC9A4	0.62	0.62	0.57	0.59	0.33	0.61	0.47	0.55	0.6	0.53	0.34	0.65	1.09	1.11	0.99	1.15	0.63	1.2	0.9	1.04	1.12	0.99	0.62	1.23	42.62	43.3	39.11	41.45	23.41	41.51	33.2	39.15	42.3	37.29	23.38	46.51	0.603333	0.51	0.556667	0.49	1.06333	0.993333	1.05667	0.91	41.6767	35.4567	39.62
G9606_7416	170506	DHX36	19.37	20	19.3	17.4	17.9	18.8	16.34	16.8	18.54	17.94	18.5	16.34	34.1	35.62	33.73	33.98	33.97	37.17	31.4	31.77	34.84	33.48	34.34	30.85	1340	1431	1389	1196	1270	1290	1120	1167	1269	1225	1271	1116	19.5567	18.0333	16.4933	18.3267	34.4833	35.04	31.34	34.22	1386.67	1252	1134.33
G9606_1072	10395	DLC1	48.16	49.92	49.26	79.14	75.59	81.76	65.47	63.59	42.1	40.59	40.63	65.02	84.78	88.91	86.1	154.51	143.48	161.68	125.78	120.22	79.1	75.74	75.44	122.81	4885	5128	5072	8241	7958	8386	6847	6658	4400	4243	4213	6903	49.1133	78.83	64.6933	41.1067	86.5967	153.223	122.937	76.76	5028.33	8195	6802.67
G9606_9897	8602	NOP14	15.15	15.13	15.32	18.37	20.25	19.93	21.48	21.4	21.74	21.11	20.85	21.61	26.67	26.94	26.78	35.86	38.43	39.42	41.27	40.45	40.84	39.38	38.7	40.81	918.92	914	938	1122	1216	1184	1331	1288	1301.97	1294	1269	1341	15.2	19.5167	21.4967	21.2333	26.7967	37.9033	40.8433	39.64	923.64	1174	1320
G9606_2268	53616	ADAM22	2.06	1.98	1.95	2.17	2.26	2.74	3.72	3.47	2.45	2.57	2.64	3.22	3.62	3.53	3.4	4.23	4.3	5.43	7.15	6.56	4.61	4.79	4.9	6.08	277	264	267	269	260	303	420	394	302	296	309	382	1.99667	2.39	3.47	2.55333	3.51667	4.65333	6.59667	4.76667	269.333	277.333	398.667
G9606_16914	84259	DCUN1D5	25.14	25.7	27.08	14.83	16.9	15.08	19.38	21.13	23.6	25.42	24.63	19.51	44.26	45.77	47.33	28.96	32.08	29.83	37.23	39.95	44.34	47.44	45.72	36.85	984	1020	1020	603	668	596	707	746	932	1002	927	732	25.9733	15.6033	20.0067	24.55	45.7867	30.29	38.01	45.8333	1008	622.333	728.333
G9606_3433	151306	GPBAR1	0.05	0.09	0.05	0	0	0.07	0.05	0.02	0.05	0.09	0.03	0.03	0.08	0.17	0.08	0	0	0.13	0.09	0.04	0.09	0.17	0.06	0.06	1	3	1	0	0	2	1	1	1	3	1	1	0.0633333	0.0233333	0.0333333	0.0566667	0.11	0.0433333	0.0633333	0.106667	1.66667	0.666667	1
G9606_22525	84318	CCDC77	5.19	4.15	5	5.14	5.94	6.22	6.37	5.87	4.95	4.77	5.55	6.43	9.14	7.4	8.74	10.03	11.28	12.3	12.24	11.1	9.3	8.9	10.3	12.14	199	160	192	200	231	237	247	229	193	187	214	253	4.78	5.76667	6.22333	5.09	8.42667	11.2033	11.8267	9.5	183.667	222.667	243
G9606_26999	10815	CPLX1	1.74	1.55	1.49	1.87	2.33	1.73	1.53	1.53	1.53	1.81	2.2	2.27	3.06	2.75	2.61	3.66	4.42	3.42	2.94	2.89	2.87	3.37	4.08	4.28	60	54	52	66	82	60	54	54	54	64	77	81	1.59333	1.97667	1.77667	1.84667	2.80667	3.83333	3.37	3.44	55.3333	69.3333	63
G9606_15922	729059	TEX46	0	0.16	0.16	0.16	0	0	0	0	0	0	0	0	0	0.28	0.28	0.31	0	0	0	0	0	0	0	0	0	1	1	1	0	0	0	0	0	0	0	0	0.106667	0.0533333	0	0	0.186667	0.103333	0	0	0.666667	0.333333	0
G9606_417	5868	RAB5A	12.65	12.11	12.91	17.76	18.13	19.01	18.42	20.28	9.05	8.4	9.26	18.79	22.26	21.57	22.57	34.67	34.42	37.6	35.39	38.35	17	15.68	17.18	35.49	525	509	541	753	769	792	783	863.04	384	358	389	807	12.5567	18.3	19.1633	8.90333	22.1333	35.5633	36.41	16.62	525	771.333	817.68
G9606_2902	1432	MAPK14	16.56	16.1	16.1	24.07	26.24	27.05	21.32	21.21	22.27	22.88	21.13	23.53	29.16	28.68	28.14	47	49.82	53.49	40.96	40.09	41.85	42.69	39.23	44.45	833	840	853	1154	1346	1227	1061	1082	1169	1133	1088	1163	16.2533	25.7867	22.02	22.0933	28.66	50.1033	41.8333	41.2567	842	1242.33	1102
G9606_20595	9496	TBX4	0.02	0.05	0	0.04	0.05	0.04	0	0.04	0.02	0.04	0	0.04	0.03	0.1	0	0.07	0.1	0.07	0	0.07	0.03	0.07	0	0.07	1	3	0	1	3	2	0	2	1	2	0	1	0.0233333	0.0433333	0.0266667	0.02	0.0433333	0.08	0.0466667	0.0333333	1.33333	2	1
G9606_3611	1902	LPAR1	44.06	46.4	44.98	52.68	51.72	54.81	47.35	47.02	43.79	42.57	44.5	47.46	77.57	82.65	78.62	102.86	98.17	108.39	90.97	88.88	82.28	79.43	82.61	89.63	2765	2931	2852	3362	3320	3463	3041	3023	2809	2739	2854	3114	45.1467	53.07	47.2767	43.62	79.6133	103.14	89.8267	81.44	2849.33	3381.67	3059.33
G9606_1905	9687	GREB1	1.42	1.18	1.01	1.47	1.68	1.63	1.34	1.58	1.55	1.96	1.67	1.25	2.5	2.11	1.76	2.88	3.2	3.22	2.57	2.99	2.91	3.66	3.1	2.35	135.95	116.92	101.13	144.99	165.77	156	132.87	157	152.9	189.5	164	121.67	1.20333	1.59333	1.39	1.72667	2.12333	3.1	2.63667	3.22333	118	155.587	137.18
G9606_16429	552891	DNAJC25-GNG10	0	0.2	0.42	0	0.41	0	0.26	0.39	0.6	0.28	0	0.27	0	0.35	0.73	0	0.78	0	0.49	0.75	1.12	0.52	0	0.51	0	4.71	9.8	0	9.72	0	6.11	9.42	14.34	6.64	0	6.56	0.206667	0.136667	0.306667	0.293333	0.36	0.26	0.583333	0.546667	4.83667	3.24	7.36333
G9606_17081	79991	STN1	3.36	3.48	3.19	3.24	3.19	3.3	3.81	3.68	3.11	3	3.33	3.54	5.91	6.2	5.57	6.33	6.06	6.52	7.32	6.97	5.84	5.6	6.18	6.69	369	386	354	364	362	364	429	416	350	338	372	405	3.34333	3.24333	3.67667	3.14667	5.89333	6.30333	6.99333	5.87333	369.667	363.333	416.667
G9606_34222	105379198	LOC105379198	0.08	0	0.04	0	0	0	0	0.08	0.04	0.04	0.08	0.04	0.14	0	0.07	0	0	0	0	0.14	0.07	0.07	0.14	0.07	2	0	1	0	0	0	0	2	1	1	2	1	0.04	0	0.04	0.0533333	0.07	0	0.07	0.0933333	1	0	1
G9606_11958	22908	SACM1L	14.81	15.24	14.26	10.6	11.28	11.42	10.92	11.37	12.27	11.31	10.28	11.21	26.07	27.15	24.93	20.69	21.42	22.59	20.97	21.49	23.06	21.09	19.09	21.18	905	947	889	654	713	713	693	721	770	718	640	712	14.77	11.1	11.1667	11.2867	26.05	21.5667	21.2133	21.08	913.667	693.333	708.667
G9606_18984	65003	MRPL11	46.32	46.57	44.97	31.13	34.37	33.14	35.62	37.77	40.79	42.72	41.56	34.94	81.54	82.96	78.61	60.78	65.24	65.55	68.44	71.4	76.65	79.71	77.16	65.99	1155	1172	1128	788	864	828	903	958	1042	1095	1046	895	45.9533	32.88	36.11	41.69	81.0367	63.8567	68.61	77.84	1151.67	826.667	918.667
G9606_10880	168090	C6orf118	0.07	0.07	0	0	0	0	0	0	0	0.04	0.04	0.03	0.12	0.13	0	0	0	0	0	0	0	0.07	0.07	0.06	2	3	0	0	0	0	0	0	0	1	1	1	0.0466667	0	0.01	0.0266667	0.0833333	0	0.02	0.0466667	1.66667	0	0.333333
G9606_7159	51127	TRIM17	0.13	0.06	0.06	0.04	0.06	0.12	0.13	0.25	0.1	0.04	0.02	0.16	0.23	0.1	0.1	0.07	0.11	0.24	0.25	0.47	0.18	0.07	0.04	0.31	6	3	3	2	3	6	7	13	5	2	1	8	0.0833333	0.0733333	0.18	0.0533333	0.143333	0.14	0.343333	0.0966667	4	3.66667	9.33333
G9606_21394	107984139	LOC107984139	0	0	0.05	0.05	0.05	0.1	0.05	0.14	0.1	0.05	0.05	0.05	0	0	0.09	0.09	0.09	0.19	0.09	0.27	0.18	0.09	0.09	0.09	0	0	1	1	1	2	1	3	2	1	1	1	0.0166667	0.0666667	0.08	0.0666667	0.03	0.123333	0.15	0.12	0.333333	1.33333	1.66667
G9606_8948	6640	SNTA1	11.28	10.53	10.52	9.08	9.96	8.15	7.26	6.2	5.02	4.75	5	7.05	19.85	18.76	18.39	17.72	18.9	16.12	13.95	11.72	9.42	8.86	9.28	13.32	391	399	396	348	372	300	278	239	195	183	191	277	10.7767	9.06333	6.83667	4.92333	19	17.58	12.9967	9.18667	395.333	340	264.667
G9606_29083	387264	KRTAP5-1	0	0	0.07	0	0	0	0	0	0	0	0	0	0	0	0.13	0	0	0	0	0	0	0	0	0	0	0	1	0	0	0	0	0	0	0	0	0	0.0233333	0	0	0	0.0433333	0	0	0	0.333333	0	0
G9606_17117	80345	ZSCAN16	2.43	1.92	2.5	1.54	1.8	1.91	1.6	2.16	2.34	1.65	1.78	2.18	4.28	3.41	4.36	3	3.41	3.77	3.08	4.08	4.4	3.08	3.3	4.11	52	41	53	33	39	42	39	48	53	36	39	50	2.28333	1.75	1.98	1.92333	4.01667	3.39333	3.75667	3.59333	48.6667	38	45.6667
G9606_12431	25974	MMACHC	4.49	4.32	4.97	3.21	2.88	3.22	4.97	5.46	4.47	5.09	4.69	5.38	7.9	7.7	8.69	6.26	5.48	6.37	9.55	10.33	8.39	9.51	8.71	10.16	210.01	204.25	234.49	152.8	138.05	151.04	237.8	261.42	213.79	244.52	222.98	261.03	4.59333	3.10333	5.27	4.75	8.09667	6.03667	10.0133	8.87	216.25	147.297	253.417
G9606_25368	55330	BLOC1S4	5.94	6.69	6.61	6.36	5.91	4.48	7.54	6.47	5.97	5.87	5.58	6.25	10.46	11.91	11.56	12.43	11.23	8.87	14.48	12.23	11.21	10.95	10.35	11.8	144	164	161	157	145	109	186	160	148	146	137	156	6.41333	5.58333	6.75333	5.80667	11.31	10.8433	12.8367	10.8367	156.333	137	167.333
G9606_17782	101929235	LOC101929235	0	0	0	0	0.1	0	0	0.1	0.19	0	0	0	0	0	0	0	0.2	0	0	0.18	0.35	0	0	0	0	0	0	0	0.5	0	0	0.5	1	0	0	0	0	0.0333333	0.0333333	0.0633333	0	0.0666667	0.06	0.116667	0	0.166667	0.166667
G9606_16589	51237	MZB1	0	0.08	0	0	0	0.17	0	0	0.08	0	0	0.08	0	0.15	0	0	0	0.34	0	0	0.16	0	0	0.16	0	1	0	0	0	2	0	0	1	0	0	1	0.0266667	0.0566667	0.0266667	0.0266667	0.05	0.113333	0.0533333	0.0533333	0.333333	0.666667	0.333333
G9606_9166	84818	IL17RC	6.11	6.2	6.38	7.86	8.13	7.32	7.82	8.94	10.85	9.25	9.84	9.19	10.76	11.05	11.15	15.34	15.44	14.48	15.02	16.9	20.38	17.26	18.27	17.36	232	239	248	306	317	280	306	352	426	364	384	364	6.23	7.77	8.65	9.98	10.9867	15.0867	16.4267	18.6367	239.667	301	340.667
G9606_20824	64960	MRPS15	93.42	96.64	103.98	88.79	97.03	88	94.01	101.04	101.68	104.11	103.31	103.09	164.47	172.14	181.75	173.37	184.18	174.03	180.61	191.01	191.04	194.25	191.81	194.71	1323	1387	1470	1276	1363	1248	1348	1451	1471	1516	1479	1489	98.0133	91.2733	99.38	103.033	172.787	177.193	188.777	192.367	1393.33	1295.67	1429.33
G9606_10808	768211	RELL1	1.92	2.47	3.13	2.67	2.39	2.17	3.48	3.07	2.03	2.11	2.16	2.96	3.38	4.39	5.47	5.21	4.54	4.29	6.69	5.8	3.82	3.94	4.01	5.59	112	150	172	164	148	131	210.1	180	120	127	126	185	2.50667	2.41	3.17	2.1	4.41333	4.68	6.02667	3.92333	144.667	147.667	191.7
G9606_29712	7572	ZNF24	7.87	8.28	8.43	9.29	10.17	10.53	10.04	10.14	11.17	10.64	10.74	9.9	13.85	14.75	14.73	18.14	19.3	20.83	19.29	19.16	20.98	19.85	19.93	18.7	838	891	890	1010	1118	1127	1066	1049	1174	1161	1133	1052	8.19333	9.99667	10.0267	10.85	14.4433	19.4233	19.05	20.2533	873	1085	1055.67
G9606_4458	100130967	C6orf99	6.92	7.77	6.39	4.93	4.86	5.33	3.29	2.58	4.97	4.68	4.86	3.55	12.18	13.84	11.17	9.63	9.22	10.53	6.31	4.88	9.34	8.73	9.03	6.71	60	68	54	43	41	43	28	22	43	43	42	31	7.02667	5.04	3.14	4.83667	12.3967	9.79333	5.96667	9.03333	60.6667	42.3333	27
G9606_1554	11064	CNTRL	1.11	1.28	1.16	1.83	2.01	2.3	3.19	3.14	2.25	2.26	2.22	3.3	1.96	2.28	2.03	3.58	3.82	4.54	6.13	5.93	4.23	4.22	4.12	6.23	116	142	123	196	220	249	344	340	244	246	234	363	1.18333	2.04667	3.21	2.24333	2.09	3.98	6.09667	4.19	127	221.667	349
G9606_780	54995	OXSM	5.24	5.52	6.19	7.49	7.54	7.33	6.8	6.84	6.93	5.89	6.32	6.03	9.23	9.83	10.83	14.63	14.3	14.5	13.07	12.94	13.02	11	11.74	11.4	132	139	163	191	197	189	174	174	177	158	160	163	5.65	7.45333	6.55667	6.38	9.96333	14.4767	12.47	11.92	144.667	192.333	170.333
G9606_2340	10327	AKR1A1	36.96	37.2	34.92	37.83	40.54	37.16	45.7	48.95	38.25	39.9	40.79	49.41	65.07	66.26	61.03	73.87	76.95	73.48	87.79	92.53	71.87	74.45	75.73	93.31	803	797	758	805	881	804	1009	1079	830	879	899	1071	36.36	38.51	48.02	39.6467	64.12	74.7667	91.21	74.0167	786	830	1053
G9606_6898	8091	HMGA2	162.04	162.99	166.12	263.4	255.98	269.79	337.55	329.78	102.41	103.12	103.45	335.55	285.27	290.32	290.36	514.28	485.89	533.52	648.47	623.44	192.42	192.41	192.07	633.75	10763	10931	11096.7	18219	17820	18390	23463	22966	6939	6980	6959	23570	163.717	263.057	334.293	102.993	288.65	511.23	635.22	192.3	10930.2	18143	23333
G9606_9017	2138	EYA1	0	0.02	0	0.02	0	0.03	0	0.03	0	0	0	0.01	0	0.03	0	0.03	0	0.06	0	0.06	0	0	0	0.03	0	1	0	1	0	2	0	2	0	0	0	1	0.00666667	0.0166667	0.0133333	0	0.01	0.03	0.03	0	0.333333	1	1
G9606_2400	112268260	LOC112268260	0.96	0.63	0.7	0.64	0.61	1.02	1.04	0.63	0.67	0.66	0.65	0.71	1.69	1.12	1.22	1.25	1.16	2.01	1.99	1.19	1.27	1.23	1.21	1.34	24	16	18	15	18	27.99	31	19	19	17	18	21	0.763333	0.756667	0.793333	0.66	1.34333	1.47333	1.50667	1.23667	19.3333	20.33	23.6667
G9606_2142	7403	KDM6A	5.59	5.73	5.5	5.89	5.09	6.29	6.1	6.34	5.97	6.32	5.5	5.75	9.85	10.21	9.62	11.5	9.66	12.45	11.72	11.99	11.22	11.78	10.22	10.86	533	550	538	563	511	586	596	611	582	600	528	576	5.60667	5.75667	6.06333	5.93	9.89333	11.2033	11.5233	11.0733	540.333	553.333	594.333
G9606_12215	6474	SHOX2	4.29	4.32	3.67	3.78	4.1	4.1	3.19	2.68	4.86	4.65	4.91	3.29	7.55	7.69	6.41	7.38	7.78	8.1	6.14	5.06	9.13	8.67	9.12	6.21	239	232	200	207	215	225	177	155	274	263	271	184	4.09333	3.99333	3.05333	4.80667	7.21667	7.75333	5.80333	8.97333	223.667	215.667	172
G9606_12526	10302	SNAPC5	7.07	7.18	5.93	5.33	6.98	6.83	6.69	6.59	6.05	6.59	8.41	5.42	12.45	12.79	10.36	10.41	13.25	13.5	12.85	12.46	11.37	12.29	15.61	10.24	147.04	153.16	124.08	113	148.08	143.1	142	140	129	141.16	177.1	116	6.72667	6.38	6.23333	7.01667	11.8667	12.3867	11.85	13.09	141.427	134.727	132.667
G9606_7075	26052	DNM3	0.15	0.15	0.15	0.18	0.2	0.25	0.33	0.31	0.19	0.23	0.16	0.49	0.27	0.26	0.26	0.36	0.38	0.5	0.62	0.59	0.35	0.43	0.3	0.93	11	11	11	16	13	15	24	22	14	16	10	32	0.15	0.21	0.376667	0.193333	0.263333	0.413333	0.713333	0.36	11	14.6667	26
G9606_30878	338785	KRT79	0.42	0.42	0.3	0.03	0.09	0.09	0.06	0.03	0	0.06	0.09	0	0.74	0.74	0.52	0.06	0.17	0.18	0.11	0.06	0	0.11	0.17	0	14	14	10	1	3	3	2	1	0	2	3	0	0.38	0.07	0.03	0.05	0.666667	0.136667	0.0566667	0.0933333	12.6667	2.33333	1
G9606_3158	146325	PRR35	0.08	0	0	0	0.03	0	0	0	0	0	0	0	0.13	0	0	0	0.05	0	0	0	0	0	0	0	3	0	0	0	1	0	0	0	0	0	0	0	0.0266667	0.01	0	0	0.0433333	0.0166667	0	0	1	0.333333	0
G9606_15612	6399	TRAPPC2	3.3	3.32	3.88	3.7	4.48	4.11	2.95	3.14	4.17	4.46	4.04	2.97	5.81	5.91	6.79	7.23	8.5	8.12	5.67	5.94	7.83	8.33	7.5	5.61	149	151	175	171	206	186.04	136	148	192	207	185	140	3.5	4.09667	3.02	4.22333	6.17	7.95	5.74	7.88667	158.333	187.68	141.333
G9606_19335	11231	SEC63	16.7	17.16	16.55	17.74	19.26	18.81	18.76	18.38	20.77	20.94	21.18	17.9	29.39	30.56	28.92	34.64	36.55	37.2	36.05	34.75	39.03	39.07	39.33	33.8	1055	1108	1069	1122	1267	1198	1176	1178	1373	1367	1343	1157	16.8033	18.6033	18.3467	20.9633	29.6233	36.13	34.8667	39.1433	1077.33	1195.67	1170.33
G9606_539	84332	DYDC2	0.15	0.11	0.07	0.16	0.15	0.15	0.21	0.18	0.16	0.18	0.21	0.15	0.26	0.2	0.13	0.32	0.28	0.3	0.41	0.34	0.31	0.33	0.4	0.27	4	3	2	4	4	4	6	5	4	5	6	4	0.11	0.153333	0.18	0.183333	0.196667	0.3	0.34	0.346667	3	4	5
G9606_3804	360200	TMPRSS9	0.03	0.06	0.06	0.14	0.08	0.1	0.06	0	0.11	0.08	0.05	0	0.05	0.1	0.1	0.27	0.16	0.21	0.11	0	0.21	0.16	0.1	0	1.01	2	2.01	6	3.01	4.02	2	0	4.01	3.02	2.01	0	0.05	0.106667	0.02	0.08	0.0833333	0.213333	0.0366667	0.156667	1.67333	4.34333	0.666667
G9606_15852	83896	KRTAP3-1	0	0	0	0	0	0	0	0	0	0.13	0.13	0	0	0	0	0	0	0	0	0	0	0.23	0.24	0	0	0	0	0	0	0	0	0	0	1	1	0	0	0	0	0.0866667	0	0	0	0.156667	0	0	0
G9606_7303	154007	SNRNP48	8.2	8.39	8.27	6.24	6.68	6.46	7.18	6.8	5.48	5.93	5.8	7.42	14.43	14.95	14.45	12.18	12.69	12.77	13.8	12.86	10.3	11.06	10.77	14.02	585	613	597	456	496	463	549	506	404	435	429	555	8.28667	6.46	7.13333	5.73667	14.61	12.5467	13.56	10.71	598.333	471.667	536.667
G9606_35040	7448	VTN	2.37	2.35	1.95	0.59	0.63	0.3	0.48	0.48	0.88	1.36	0.71	0.29	4.18	4.18	3.41	1.16	1.2	0.59	0.92	0.91	1.66	2.54	1.31	0.55	63	63	52	16	17	8	13	13	24	37	19	8	2.22333	0.506667	0.416667	0.983333	3.92333	0.983333	0.793333	1.83667	59.3333	13.6667	11.3333
G9606_4384	390940	PINLYP	0.27	0.07	0	0	0.02	0.14	0	0	0.02	0	0	0.02	0.47	0.13	0	0	0.05	0.27	0	0	0.04	0	0	0.04	4	1	0	0	1	2	0	0	1	0	0	1	0.113333	0.0533333	0.00666667	0.00666667	0.2	0.106667	0.0133333	0.0133333	1.66667	1	0.333333
G9606_7668	84466	MEGF10	0	0.01	0.01	0.01	0.01	0.01	0.01	0.01	0.01	0	0.01	0.04	0	0.01	0.02	0.02	0.03	0.02	0.02	0.02	0.02	0	0.02	0.08	0	1	1	1	2	1	1	1	1	0	1	3	0.00666667	0.01	0.02	0.00666667	0.01	0.0233333	0.04	0.0133333	0.666667	1.33333	1.66667
G9606_11013	147381	CBLN2	0.48	0.46	0.52	0.1	0.25	0.25	0.35	0.18	0.59	0.41	0.6	0.3	0.85	0.81	0.91	0.2	0.47	0.5	0.68	0.35	1.12	0.76	1.11	0.57	24	22	26	6	12	13	18	10	29	20	29	15	0.486667	0.2	0.276667	0.533333	0.856667	0.39	0.533333	0.996667	24	10.3333	14.3333
G9606_11521	10811	NOXA1	0.84	1.2	1.1	1.08	0.98	0.97	0.86	1.15	1.13	0.96	0.77	0.95	1.48	2.14	1.93	2.11	1.86	1.93	1.65	2.17	2.13	1.79	1.42	1.79	25	34	31	31	27	27	25	32	31	25	21	27	1.04667	1.01	0.986667	0.953333	1.85	1.96667	1.87	1.78	30	28.3333	28
G9606_19345	5575	PRKAR1B	2.7	2.84	2.62	5.48	6.5	5.88	3.01	2.87	5.08	5.51	5.66	3.06	4.76	5.06	4.59	10.7	12.34	11.63	5.79	5.43	9.55	10.29	10.52	5.78	111	116	109	223	262	237	126	120	214	233	237	130	2.72	5.95333	2.98	5.41667	4.80333	11.5567	5.66667	10.12	112	240.667	125.333
G9606_11682	105370378	LOC105370378	0.02	0	0	0.02	0	0	0	0	0	0	0	0.02	0.04	0	0	0.04	0	0	0	0	0	0	0	0.04	1	0	0	1	0	0	0	0	0	0	0	1	0.00666667	0.00666667	0.00666667	0	0.0133333	0.0133333	0.0133333	0	0.333333	0.333333	0.333333
G9606_8843	158158	RASEF	0	0	0	0	0	0.02	0	0	0	0	0	0	0	0	0	0	0	0.04	0	0	0	0	0	0	0	0	0	0	0	2	0	0	0	0	0	0	0	0.00666667	0	0	0	0.0133333	0	0	0	0.666667	0
G9606_28846	28234	SLCO1B3	0	0.02	0	0	0.02	0	0	0.02	0	0	0	0	0	0.04	0	0	0.04	0	0	0.04	0	0	0	0	0	1	0	0	1	0	0	1	0	0	0	0	0.00666667	0.00666667	0.00666667	0	0.0133333	0.0133333	0.0133333	0	0.333333	0.333333	0.333333
G9606_6027	92017	SNX29	2.57	2.27	2.49	4.63	4.08	4.63	3.81	3.51	3.79	3.68	3.22	3.32	4.53	4.04	4.36	9.03	7.75	9.15	7.32	6.64	7.13	6.87	5.97	6.27	340	319	331	655	588	645	467	470	534	520	454	463	2.44333	4.44667	3.54667	3.56333	4.31	8.64333	6.74333	6.65667	330	629.333	466.667
G9606_34308	3346	HTN1	0	0	0	0	0	0	0	0	0	0	0	0.14	0	0	0	0	0	0	0	0	0	0	0	0.26	0	0	0	0	0	0	0	0	0	0	0	1	0	0	0.0466667	0	0	0	0.0866667	0	0	0	0.333333
G9606_23197	4725	NDUFS5	288.91	286.37	255.14	204.91	194.49	202.89	212.17	224.68	243.94	254.34	248.46	220.17	508.61	510.07	445.95	400.08	369.18	401.24	407.62	424.75	458.32	474.56	461.3	415.85	2098	2117	1825	1501	1339	1471	1541	1632	1805	1907	1814	1595	276.807	200.763	219.007	248.913	488.21	390.167	416.073	464.727	2013.33	1437	1589.33
G9606_14988	5799	PTPRN2	0.72	0.75	0.72	0.72	1.05	0.88	0.69	0.67	0.72	0.94	0.88	0.88	1.26	1.34	1.25	1.41	1.99	1.75	1.33	1.26	1.35	1.76	1.63	1.66	73	74	71	75	107	85	65	71	77	96	86	85	0.73	0.883333	0.746667	0.846667	1.28333	1.71667	1.41667	1.58	72.6667	89	73.6667
G9606_775	118	ADD1	44.84	43.35	44.09	59.15	60.93	59.58	56.16	57.76	58.48	58.1	58.76	59.48	78.94	77.21	77.06	115.49	115.65	117.82	107.89	109.19	109.88	108.4	109.09	112.33	2980	2907	2960	4013	4164	3980	3816	3941	3983	3956	3971	4098	44.0933	59.8867	57.8	58.4467	77.7367	116.32	109.803	109.123	2949	4052.33	3951.67
G9606_27691	3700	ITIH4	0.17	0.24	0.16	0.23	0.33	0.26	0.41	0.46	0.35	0.38	0.15	0.49	0.3	0.43	0.29	0.46	0.63	0.51	0.79	0.86	0.65	0.71	0.28	0.92	9	13	9	13	18	14	23	25	19	21	8	27	0.19	0.273333	0.453333	0.293333	0.34	0.533333	0.856667	0.546667	10.3333	15	25
G9606_17932	27129	HSPB7	0	0	0	0.05	0	0	0	0	0	0	0	0	0	0	0	0.1	0	0	0	0	0	0	0	0	0	0	0	2	0	0	0	0	0	0	0	0	0	0.0166667	0	0	0	0.0333333	0	0	0	0.666667	0
G9606_22427	9924	PAN2	1.85	1.89	2.06	4.26	3.56	3.95	3.06	3.54	2.59	2.93	2.97	3.05	3.27	3.36	3.61	8.31	6.76	7.81	5.87	6.69	4.87	5.46	5.52	5.76	166	170	186	388	328	354	280	325	237	268	270	284	1.93333	3.92333	3.21667	2.83	3.41333	7.62667	6.10667	5.28333	174	356.667	296.333
G9606_29964	139285	AMER1	2.33	2.15	2.14	1.12	1.06	1.19	2.4	2.36	1.6	1.65	1.59	2.26	4.11	3.84	3.75	2.18	2.02	2.35	4.61	4.46	3.01	3.09	2.94	4.26	336	313	312	164	158	172	354	349	236	244	232	338	2.20667	1.12333	2.34	1.61333	3.9	2.18333	4.44333	3.01333	320.333	164.667	347
G9606_5156	8974	P4HA2	29.37	29.6	28.7	34.19	36.41	34.61	32.18	33.79	37.19	36.38	34	32.24	51.7	52.72	50.17	66.76	69.12	68.44	61.83	63.88	69.87	67.88	63.12	60.89	1219.28	1285.81	1245.12	1368.58	1451.91	1362.47	1335.87	1337.87	1532.11	1495.93	1385.35	1316.81	29.2233	35.07	32.7367	35.8567	51.53	68.1067	62.2	66.9567	1250.07	1394.32	1330.18
G9606_29640	55585	UBE2Q1	33.77	31.75	32.61	27.5	26.47	26.35	16.63	17.81	29.17	29.73	28.72	16.91	59.46	56.56	57	53.69	50.25	52.1	31.96	33.67	54.8	55.48	53.33	31.95	1802	1711	1755	1496	1449	1411	907	974	1593	1626	1556	936	32.71	26.7733	17.1167	29.2067	57.6733	52.0133	32.5267	54.5367	1756	1452	939
G9606_33393	142827	ACSM6	0	0.04	0	0	0	0	0	0	0	0	0	0	0	0.06	0	0	0	0	0	0	0	0	0	0	0	1	0	0	0	0	0	0	0	0	0	0	0.0133333	0	0	0	0.02	0	0	0	0.333333	0	0
G9606_13824	11228	RASSF8	5.5	6.18	5.47	7.68	7.19	8.94	11.28	10.1	8.09	7.52	7	11.12	9.69	11.01	9.56	15	13.64	17.68	21.67	19.1	15.21	14.03	12.99	21	511	573	509	734	689	827	1069	961	765	717	661	1079	5.71667	7.93667	10.8333	7.53667	10.0867	15.44	20.59	14.0767	531	750	1036.33
G9606_17933	5745	PTH1R	0.22	0.15	0.25	0.09	0.12	0.12	0.03	0.06	0.06	0.09	0.06	0.06	0.39	0.28	0.43	0.18	0.23	0.25	0.06	0.1	0.11	0.17	0.12	0.11	7	5	8	3	4	4	1	2	2	4	3	2	0.206667	0.11	0.05	0.07	0.366667	0.22	0.09	0.133333	6.66667	3.66667	1.66667
G9606_7730	875	CBS	0.84	1.38	1	3.22	2.68	3.37	3.4	2.14	2.86	2	1.77	2.61	1.48	2.46	1.75	6.29	5.08	6.67	6.53	4.05	5.37	3.74	3.28	4.94	33.4	59.25	39.44	140.27	115.71	142.95	141.21	90.91	123.12	89.27	72.73	113.34	1.07333	3.09	2.71667	2.21	1.89667	6.01333	5.17333	4.13	44.03	132.977	115.153
G9606_16980	2315	MLANA	0	0.04	0	0.04	0	0	0	0.08	0	0.16	0	0	0	0.07	0	0.08	0	0	0	0.16	0	0.3	0	0	0	1	0	1	0	0	0	2	0	4	0	0	0.0133333	0.0133333	0.0266667	0.0533333	0.0233333	0.0266667	0.0533333	0.1	0.333333	0.333333	0.666667
G9606_13963	9754	STARD8	1.77	1.92	2.3	2.66	2.62	2.51	2.59	2.83	2.21	1.95	2.38	2.6	3.12	3.42	4.01	5.19	4.97	4.96	4.97	5.34	4.14	3.65	4.41	4.91	146	160	188	224	222	209	220	241	186	165	200	222	1.99667	2.59667	2.67333	2.18	3.51667	5.04	5.07333	4.06667	164.667	218.333	227.667
G9606_11391	283927	NUDT7	3.57	3.54	3.32	6.17	4.35	4.94	5.34	5.52	5.86	5.2	6.29	4.2	6.28	6.3	5.81	12.05	8.26	9.77	10.26	10.44	11.01	9.71	11.68	7.94	59	58	55	105	72	81	90	97	100	90	107	73	3.47667	5.15333	5.02	5.78333	6.13	10.0267	9.54667	10.8	57.3333	86	86.6667
G9606_7302	1132	CHRM4	0.17	0.07	0.07	0	0.1	0.03	0.07	0.03	0.07	0.03	0.03	0	0.3	0.12	0.12	0	0.19	0.07	0.13	0.06	0.13	0.06	0.06	0	5	2	2	0	3	1	2	1	2	1	1	0	0.103333	0.0433333	0.0333333	0.0433333	0.18	0.0866667	0.0633333	0.0833333	3	1.33333	1
G9606_3481	147166	TRIM16L	19.6	18.77	18.47	10.55	9.84	8.67	13.93	13.76	9.58	8.51	9	13.62	34.5	33.44	32.29	20.6	18.67	17.14	26.75	26.02	18.01	15.87	16.71	25.73	614.39	610.99	600.36	334.36	318.91	285.64	433.38	409.43	305.07	259.1	286.4	432.2	18.9467	9.68667	13.77	9.03	33.41	18.8033	26.1667	16.8633	608.58	312.97	425.003
G9606_12447	54538	ROBO4	5.29	5.64	4.74	4.62	4.54	4.45	3.09	3.06	3.31	2.8	3.45	3.07	9.32	10.05	8.28	9.02	8.62	8.8	5.94	5.78	6.23	5.23	6.41	5.8	290	328	267	266	259	243	185	176	199	157	195	183	5.22333	4.53667	3.07333	3.18667	9.21667	8.81333	5.84	5.95667	295	256	181.333
G9606_21629	147657	ZNF480	3.3	3.25	3.11	5.14	5.1	6.18	4.86	4.85	4.07	4.49	4.6	4.27	5.81	5.79	5.43	10.03	9.69	12.22	9.33	9.17	7.65	8.38	8.54	8.06	263	262	251	419	420	496	398	398	334	367	373	355	3.22	5.47333	4.66	4.38667	5.67667	10.6467	8.85333	8.19	258.667	445	383.667
G9606_14279	169044	COL22A1	0	0	0	0	0.02	0	0	0	0	0	0	0	0	0	0	0	0.04	0	0	0	0	0	0	0	0	0	0	0	1	0	0	0	0	0	0	0	0	0.00666667	0	0	0	0.0133333	0	0	0	0.333333	0
G9606_489	51455	REV1	4.21	3.98	3.88	4.95	4.86	4.91	5.53	5.03	4.05	4.54	4.21	4.99	7.41	7.08	6.79	9.67	9.22	9.71	10.62	9.52	7.61	8.47	7.81	9.42	335	320	318	412	405	397	451	420	334	374	350	421	4.02333	4.90667	5.18333	4.26667	7.09333	9.53333	9.85333	7.96333	324.333	404.667	430.667
G9606_5135	79581	SLC52A2	33.24	36.91	38.38	34.15	35.73	28.32	32.64	33.19	38.22	35.94	39.14	35.25	58.52	65.74	67.09	66.67	67.81	56	62.71	62.75	71.82	67.06	72.66	66.58	1126	1199	1266	1148	1187	933	1118	1103	1307	1234	1342	1171	36.1767	32.7333	33.6933	37.7667	63.7833	63.4933	64.0133	70.5133	1197	1089.33	1130.67
G9606_34652	163115	ZNF781	0	0.02	0.02	0	0	0	0	0.02	0	0	0	0.04	0	0.03	0.03	0	0	0	0	0.04	0	0	0	0.07	0	1	1	0	0	0	0	1	0	0	0	2	0.0133333	0	0.02	0	0.02	0	0.0366667	0	0.666667	0	1
G9606_8622	153768	PRELID2	8.22	7.6	5.48	4.97	3.42	4.41	4.51	4.71	4.11	5.37	4.72	3.81	14.48	13.53	9.57	9.7	6.5	8.71	8.66	8.9	7.72	10.02	8.77	7.2	462	456	374	257	212	242	213	234	203	246	213	217	7.1	4.26667	4.34333	4.73333	12.5267	8.30333	8.25333	8.83667	430.667	237	221.333
G9606_34172	845	CASQ2	0	0.02	0	0	0	0	0	0	0	0	0	0	0	0.04	0	0	0	0	0	0	0	0	0	0	0	1	0	0	0	0	0	0	0	0	0	0	0.00666667	0	0	0	0.0133333	0	0	0	0.333333	0	0
G9606_18174	8723	SNX4	19.89	20.85	19.24	14.45	16.32	15.42	16.2	15.86	15.41	14.15	13.7	14.34	35.01	37.14	33.63	28.22	30.98	30.48	31.12	29.98	28.95	26.4	25.43	27.07	824	873	803	610	691	640	685	672	655	601	577	615	19.9933	15.3967	15.4667	14.42	35.26	29.8933	29.39	26.9267	833.333	647	657.333
G9606_35982	388394	RPRML	0	0	0	0	0.06	0	0	0.06	0	0	0	0	0	0	0	0	0.12	0	0	0.11	0	0	0	0	0	0	0	0	1	0	0	1	0	0	0	0	0	0.02	0.02	0	0	0.04	0.0366667	0	0	0.333333	0.333333
G9606_23279	7326	UBE2G1	31.34	32.04	30.01	31.88	33.12	32.39	33.31	33.3	33.84	35.9	32.6	32.62	55.17	57.07	52.45	62.24	62.88	64.05	63.99	62.96	63.58	66.99	60.53	61.61	2208	2279	2134	2291	2401	2291	2400	2407	2441	2592	2333	2387	31.13	32.4633	33.0767	34.1133	54.8967	63.0567	62.8533	63.7	2207	2327.67	2398
G9606_25877	6927	HNF1A	0.16	0.3	0.31	0.24	0.31	0.32	0.22	0.33	0.36	0.26	0.24	0.17	0.28	0.53	0.55	0.47	0.59	0.63	0.43	0.62	0.68	0.48	0.45	0.32	9	17	18	14	18	18	13	19	21	15	14	10	0.256667	0.29	0.24	0.286667	0.453333	0.563333	0.456667	0.536667	14.6667	16.6667	14
G9606_24870	389136	VGLL3	11.42	11.79	11.19	14.64	12.66	15.13	13.71	13.37	13.18	12.97	12.22	12.86	20.1	21	19.55	28.58	24.03	29.92	26.35	25.27	24.76	24.19	22.69	24.29	1984	2059	1972	2617	2287	2662	2472	2407	2367	2331	2177	2354	11.4667	14.1433	13.3133	12.79	20.2167	27.51	25.3033	23.88	2005	2522	2411
G9606_28646	64122	FN3K	4.67	5.23	4.61	6.12	5.69	4.58	5.5	4.15	4.74	5.71	5.35	4.9	8.22	9.32	8.05	11.94	10.81	9.06	10.56	7.84	8.9	10.65	9.93	9.26	104	118	103	139	128	103	125	95	108	131	121	113	4.83667	5.46333	4.85	5.26667	8.53	10.6033	9.22	9.82667	108.333	123.333	111
G9606_15425	123879	DCUN1D3	4.68	5.08	5.1	4.77	5.77	4.79	5.41	5.01	4.64	4.36	4.21	5.23	8.23	9.05	8.91	9.32	10.96	9.48	10.38	9.48	8.72	8.13	7.82	9.87	486	533	535	506	619	500	575	535	494	464	445	565	4.95333	5.11	5.21667	4.40333	8.73	9.92	9.91	8.22333	518	541.667	558.333
G9606_13880	10048	RANBP9	17.57	17.83	17.76	10.03	10.17	10.51	14.74	16.09	19.71	19.24	18.81	14.71	30.92	31.77	31.04	19.59	19.3	20.79	28.31	30.42	37.04	35.89	34.93	27.78	772.49	791	795.46	478	461	481	682	734.42	912.36	892.45	869.46	690.74	17.72	10.2367	15.18	19.2533	31.2433	19.8933	28.8367	35.9533	786.317	473.333	702.387
G9606_34597	107987488	107987488	0.05	0	0.01	0	0	0	0.01	0	0.01	0.02	0.01	0	0.08	0	0.01	0	0	0	0.01	0	0.02	0.04	0.02	0.01	1.45	0	0.22	0	0	0	0.2	0	0.39	0.77	0.31	0.16	0.02	0	0.00333333	0.0133333	0.03	0	0.00666667	0.0266667	0.556667	0	0.12
G9606_31750	51015	ISOC1	14.91	14.85	16.45	5.52	5.72	5.96	10.4	10.72	11.62	10.68	11.66	9.83	26.25	26.44	28.76	10.78	10.85	11.78	19.98	20.27	21.83	19.93	21.65	18.57	464	467	515	175	181	186	330	341	370	341	368	316	15.4033	5.73333	10.3167	11.32	27.15	11.1367	19.6067	21.1367	482	180.667	329
G9606_10066	11018	TMED1	16.31	15.82	19.68	13.77	15.58	12.79	16.94	18.33	15.14	15.49	14.08	17.69	28.7	28.18	34.39	26.89	29.57	25.3	32.55	34.65	28.45	28.9	26.14	33.4	361	356	435	306	352	290	392	404	350	353	327	402	17.27	14.0467	17.6533	14.9033	30.4233	27.2533	33.5333	27.83	384	316	399.333
G9606_15571	2822	GPLD1	0.45	0.4	0.24	0.38	0.31	0.38	0.34	0.26	0.36	0.37	0.34	0.23	0.79	0.71	0.42	0.74	0.6	0.75	0.65	0.5	0.68	0.7	0.64	0.43	44.99	38.68	27.24	25.3	28.08	37.48	25.42	21.11	26.59	44.41	29.06	31.21	0.363333	0.356667	0.276667	0.356667	0.64	0.696667	0.526667	0.673333	36.97	30.2867	25.9133
G9606_24681	7398	USP1	18.97	20.34	16.69	16.04	16.04	16.28	15.83	15.58	15.07	13.81	13.63	14.61	33.4	36.23	29.17	31.32	30.45	32.19	30.42	29.45	28.31	25.77	25.3	27.6	1155	1232	1029	1012	1012	1039	997	974	949	879	858	948	18.6667	16.12	15.34	14.17	32.9333	31.32	29.1567	26.46	1138.67	1021	973
G9606_26725	8454	CUL1	27.52	26.66	29.24	26.01	27.07	27.85	27.02	26.34	26.59	26.78	27.96	26.15	48.44	47.49	51.11	50.79	51.39	55.07	51.9	49.8	49.96	49.97	51.91	49.4	1462	1430	1567	1409	1474	1485	1468	1435	1446	1458	1508	1441	27.8067	26.9767	26.5033	27.11	49.0133	52.4167	50.3667	50.6133	1486.33	1456	1448
G9606_23291	167691	LCA5	0.4	0.52	0.56	0.5	0.49	0.36	0.67	0.45	0.59	0.62	0.71	0.57	0.71	0.92	0.97	0.97	0.94	0.72	1.29	0.84	1.1	1.16	1.31	1.07	31	40	43	39	39	28	53	35	46	49	55	45	0.493333	0.45	0.563333	0.64	0.866667	0.876667	1.06667	1.19	38	35.3333	44.3333
G9606_17255	9993	DGCR2	14.04	14.29	15.63	15.63	15.37	14.14	20.16	19.73	15.85	16.17	17.23	20.67	24.71	25.46	27.31	30.52	29.17	27.97	38.72	37.3	29.79	30.17	31.98	39.03	1056	1086	1188	1198	1190	1068	1552	1524	1219	1247	1316	1616	14.6533	15.0467	20.1867	16.4167	25.8267	29.22	38.35	30.6467	1110	1152	1564
G9606_25407	100037417	DDTL	1.63	1.49	1.06	1.41	1.16	1.21	1.31	1.63	1.1	1.78	1.36	1.45	2.87	2.65	1.86	2.76	2.21	2.4	2.51	3.09	2.07	3.31	2.53	2.74	55.24	53.09	36.02	51.47	44.5	39.69	45.27	55.41	42.9	62.79	49.65	45.9	1.39333	1.26	1.46333	1.41333	2.46	2.45667	2.78	2.63667	48.1167	45.22	48.86
G9606_15629	4810	NHS	0.09	0.08	0.06	0.08	0.04	0.07	0.09	0.07	0.05	0.04	0.04	0.09	0.16	0.14	0.11	0.16	0.09	0.14	0.17	0.12	0.1	0.07	0.07	0.17	13	11	9	12	7	11	13	10	8	5	6	13	0.0766667	0.0633333	0.0833333	0.0433333	0.136667	0.13	0.153333	0.08	11	10	12
G9606_33349	5557	PRIM1	7.85	8.11	8	9.02	9.26	10.07	6.69	7.01	8.24	7.01	8.4	5.72	13.83	14.45	13.99	17.6	17.58	19.91	12.84	13.26	15.48	13.08	15.6	10.8	179	187	183	209	213	230	155	163	192	164	194	134	7.98667	9.45	6.47333	7.88333	14.09	18.3633	12.3	14.72	183	217.333	150.667
G9606_11957	285513	GPRIN3	0	0	0	0.01	0	0.02	0	0.01	0	0	0	0	0	0	0.01	0.03	0	0.04	0.01	0.02	0	0.01	0.01	0.01	0	0	1	3.49	0	4	1.05	1.93	0	1.09	0.78	1	0	0.01	0.00333333	0	0.00333333	0.0233333	0.0133333	0.00666667	0.333333	2.49667	1.32667
G9606_5979	27336	HTATSF1	25.88	28.98	24.99	29.45	32.4	30.07	36.61	36.79	29.16	29.74	31.64	33.73	45.57	51.62	43.67	57.5	61.51	59.47	70.32	69.56	54.79	55.5	58.75	63.7	1189	1341	1161	1374	1519	1382	1713	1728	1368	1398	1472	1602	26.6167	30.64	35.71	30.18	46.9533	59.4933	67.86	56.3467	1230.33	1425	1681
G9606_10205	2824	GPM6B	0.07	0	0.09	0	0.02	0.1	0.08	0.04	0.09	0.08	0.04	0.03	0.12	0	0.16	0	0.04	0.2	0.16	0.08	0.17	0.14	0.08	0.06	5.5	0	7.25	0	1.51	8.01	6.69	3.28	7.15	6.07	3.35	2.38	0.0533333	0.04	0.05	0.07	0.0933333	0.08	0.1	0.13	4.25	3.17333	4.11667
G9606_12675	107282092	BOLA2-SMG1P6	30.75	31.26	28.48	32.83	33.91	29.93	28.68	28.53	35.5	36.76	33.31	30.37	54.14	55.68	49.78	64.09	64.37	59.18	55.1	53.94	66.7	68.58	61.85	57.37	809.43	837.46	754.34	908.32	936	833.71	791.33	788.4	975.97	1015.55	936.71	849.12	30.1633	32.2233	29.1933	35.19	53.2	62.5467	55.47	65.71	800.41	892.677	809.617
G9606_24424	3549	IHH	0	0	0.03	0	0	0	0	0.03	0	0	0	0.03	0	0	0.05	0	0	0	0	0.06	0	0	0	0.05	0	0	1	0	0	0	0	1	0	0	0	1	0.01	0	0.02	0	0.0166667	0	0.0366667	0	0.333333	0	0.666667
G9606_31510	4993	OR2C1	0	0	0	0	0	0	0	0.06	0	0	0	0	0	0	0	0	0	0	0	0.12	0	0	0	0	0	0	0	0	0	0	0	1	0	0	0	0	0	0	0.02	0	0	0	0.04	0	0	0	0.333333
G9606_6228	102157402	AK6	33.16	33.85	39.32	24.06	25.85	23.41	31.94	29.24	25.53	26.01	26.06	29.64	58.37	60.29	68.73	46.97	49.07	46.29	61.35	55.28	47.97	48.53	48.38	55.97	464.47	483.46	547.27	339.77	357.11	325.81	453.97	414.55	364.49	372.8	367.76	420.23	35.4433	24.44	30.2733	25.8667	62.4633	47.4433	57.5333	48.2933	498.4	340.897	429.583
G9606_14852	10133	OPTN	31.95	33.6	31.93	34.48	36.89	36.82	33.17	33.83	31.53	31.76	32.18	32.64	56.25	59.84	55.8	67.32	70.02	72.81	63.72	63.96	59.23	59.25	59.75	61.64	1805	1919	1822	1991	2147	2094	1925	1968	1833	1841	1851	1917	32.4933	36.0633	33.2133	31.8233	57.2967	70.05	63.1067	59.41	1848.67	2077.33	1936.67
G9606_1961	58504	ARHGAP22	25.19	27.88	24.25	24.88	25.72	23.21	20.15	19.88	15.73	14.77	15.03	21.33	44.35	49.67	42.39	48.58	48.82	45.9	38.72	37.58	29.55	27.55	27.91	40.3	965	1039	933	969	1032	894	801	802	625	589	579	846	25.7733	24.6033	20.4533	15.1767	45.47	47.7667	38.8667	28.3367	979	965	816.333
G9606_1885	79053	ALG8	33.46	33.48	33.08	36.95	38.84	37.2	35.01	36.06	38.76	37.88	36.08	36.55	58.9	59.64	57.81	72.14	73.72	73.57	67.26	68.16	72.82	70.68	66.98	69.04	902	918	885	999	1057	1002	955	980	1063	1040	973	1002	33.34	37.6633	35.8733	37.5733	58.7833	73.1433	68.1533	70.16	901.667	1019.33	979
G9606_4622	284439	SLC25A42	2.08	2.22	2.65	4.3	4.11	4.07	2.57	3.62	2.87	3.5	2.77	3.36	3.66	3.95	4.62	8.39	7.81	8.06	4.94	6.84	5.4	6.54	5.15	6.35	109	120	141	231	225	221	140	195	158	187	152	185	2.31667	4.16	3.18333	3.04667	4.07667	8.08667	6.04333	5.69667	123.333	225.667	173.333
G9606_22385	51499	TRIAP1	54.94	59.56	58.55	49.9	50.73	50.82	55.05	54.67	49.88	50.6	51.75	60.14	96.72	106.08	102.34	97.42	96.3	100.5	105.76	103.36	93.71	94.42	96.07	113.59	985	1081	1051	909	911	913	1002	997	914	932	939	1105	57.6833	50.4833	56.62	50.7433	101.713	98.0733	107.57	94.7333	1039	911	1034.67
G9606_15907	51804	SIX4	2.3	2.18	2.11	2.53	1.94	2.14	2.24	2.27	1.76	1.86	1.79	2.38	4.05	3.89	3.7	4.95	3.69	4.23	4.3	4.29	3.31	3.48	3.32	4.5	231.98	225.86	217.36	244.01	199.05	210.02	220.99	221.01	187.03	177.72	165	244	2.19667	2.20333	2.29667	1.80333	3.88	4.29	4.36333	3.37	225.067	217.693	228.667
G9606_2741	201229	LYRM9	0.65	0.6	0.69	1.83	2.36	1.86	1.82	1.89	1.68	2.13	1.86	1.9	1.14	1.07	1.21	3.58	4.48	3.67	3.49	3.58	3.15	3.98	3.45	3.6	16	15	17	51	58	53	55	56	49	55	53	53	0.646667	2.01667	1.87	1.89	1.14	3.91	3.55667	3.52667	16	54	54.6667
G9606_8014	56006	SMG9	20.32	16.99	18.78	23.44	22.55	20.78	25.47	23.88	22.28	21.19	20.57	25.6	35.77	30.26	32.83	45.76	42.81	41.09	48.93	45.15	41.86	39.53	38.2	48.35	826	699	778	984	933	843	1035	970	918	870	837	1062	18.6967	22.2567	24.9833	21.3467	32.9533	43.22	47.4767	39.8633	767.667	920	1022.33
G9606_5750	22877	MLXIP	11.66	11.21	11.96	17.13	16.16	15.49	10.81	10.68	13.68	13.5	14.12	10.69	20.52	19.97	20.91	33.44	30.68	30.63	20.77	20.2	25.69	25.18	26.21	20.19	1656	1608	1716	2458	2381	2214	1547	1567	2004	1975	2038	1566	11.61	16.26	10.7267	13.7667	20.4667	31.5833	20.3867	25.6933	1660	2351	1560
G9606_3814	10495	ENOX2	1.19	1.1	1.11	1.25	0.79	0.72	1.88	1.95	1.08	1.09	1.17	1.86	2.1	1.95	1.94	2.45	1.49	1.42	3.62	3.69	2.03	2.04	2.16	3.51	76	68	79	85	53	52	124	129	69	72	70	123	1.13333	0.92	1.89667	1.11333	1.99667	1.78667	3.60667	2.07667	74.3333	63.3333	125.333
G9606_14592	22925	PLA2R1	0.66	0.61	0.73	0.8	0.74	0.86	1.21	0.87	0.73	0.94	0.77	0.73	1.17	1.09	1.27	1.57	1.41	1.7	2.32	1.65	1.37	1.75	1.42	1.39	44	43	53	66	67	68	79	62	58	66	58	54	0.666667	0.8	0.936667	0.813333	1.17667	1.56	1.78667	1.51333	46.6667	67	65
G9606_23100	3418	IDH2	21.02	21.61	21.96	22.71	24.76	23.01	20.72	23.75	21.35	22.23	25.31	21.8	37.01	38.5	38.39	44.34	47.01	45.51	39.8	44.91	40.11	41.48	46.99	41.18	599	602	636	667	718	664	609	700	629	658	739	649	21.53	23.4933	22.09	22.9633	37.9667	45.62	41.9633	42.86	612.333	683	652.667
G9606_14369	84833	ATP5MD	160.79	157.2	155.04	136.06	114.01	134.35	114.07	133.46	152.39	153.37	147.43	140.94	283.05	280	270.99	265.66	216.41	265.69	219.15	252.3	286.31	286.17	273.72	266.2	790	792	763	688	520	674	563	660	781	796	753	679	157.677	128.14	129.49	151.063	278.013	249.253	245.883	282.067	781.667	627.333	634
G9606_1944	644019	CBWD6	3.05	4.53	5.69	3.78	4.87	4.31	4.21	2.35	3.7	3.28	3.65	3.27	5.37	8.08	9.94	7.38	9.25	8.53	8.1	4.45	6.95	6.13	6.78	6.18	71.06	95.94	113.5	77.31	90.89	88.97	88.21	56.51	79.68	78.77	72.6	76.04	4.42333	4.32	3.27667	3.54333	7.79667	8.38667	6.24333	6.62	93.5	85.7233	73.5867
G9606_9595	269	AMHR2	0	0	0	0	0	0	0.07	0	0	0	0.04	0	0	0	0	0	0	0	0.13	0	0	0	0.08	0	0	0	0	0	0	0	2	0	0	0	1	0	0	0	0.0233333	0.0133333	0	0	0.0433333	0.0266667	0	0	0.666667
G9606_10926	57115	PGLYRP4	0	0	0.03	0	0	0	0	0	0	0	0	0	0	0	0.06	0	0	0	0	0	0	0	0	0	0	0	1	0	0	0	0	0	0	0	0	0	0.01	0	0	0	0.02	0	0	0	0.333333	0	0
G9606_12764	23032	USP33	17.32	18.74	18.48	15.6	16.27	17.11	16.97	16.76	17.23	17.44	17.54	16.9	30.49	33.39	32.3	30.47	30.88	33.83	32.6	31.68	32.37	32.53	32.57	31.93	1241.01	1352	1321	1096.28	1171	1177	1189	1224	1217	1231.01	1179	1199	18.18	16.3267	16.8767	17.4033	32.06	31.7267	32.07	32.49	1304.67	1148.09	1204
G9606_30838	7984	ARHGEF5	1.64	1.56	1.54	2.65	2.15	2.41	2.56	1.89	2.56	2.78	2.54	2.69	2.89	2.79	2.7	5.17	4.08	4.76	4.91	3.58	4.81	5.19	4.72	5.08	152.22	146.37	144.34	250.38	205.61	224.1	242.44	180.08	242.81	264.2	239.2	259.36	1.58	2.40333	2.38	2.62667	2.79333	4.67	4.52333	4.90667	147.643	226.697	227.293
G9606_21700	50485	SMARCAL1	9.58	9.67	9.77	14.71	17.55	15.05	14.83	14.77	15.64	15.62	15.41	15.45	16.87	17.23	17.08	28.73	33.31	29.75	28.5	27.92	29.38	29.14	28.61	29.18	497	506	519	786	936	786	794	790	833	836	815	848	9.67333	15.77	15.0167	15.5567	17.06	30.5967	28.5333	29.0433	507.333	836	810.667
G9606_19075	81533	ITFG1	12.37	11.6	12.21	12.23	12.33	11.82	15.52	14.55	14.46	13.49	14.54	14.63	21.77	20.66	21.34	23.87	23.41	23.37	29.81	27.5	27.16	25.17	26.99	27.63	697	661	695	702	713	669	894	841	834	780	833	856	12.06	12.1267	14.9	14.1633	21.2567	23.55	28.3133	26.44	684.333	694.667	863.667
G9606_802	2068	ERCC2	58.77	59.23	61.77	58.94	58.93	53.3	45.73	46.74	64.83	60.33	62.53	45.92	103.46	105.5	107.98	115.08	111.85	105.4	87.86	88.36	121.81	112.57	116.09	86.73	2957.46	2961.07	3038.38	2938.35	2940.72	2671.13	2214.73	2245.98	3321.77	3176.24	3178.88	2277.24	59.9233	57.0567	46.13	62.5633	105.647	110.777	87.65	116.823	2985.64	2850.07	2245.98
G9606_24183	57528	KCTD16	0.05	0.04	0.03	0.08	0.09	0.09	0.05	0.06	0.07	0.09	0.08	0.12	0.08	0.07	0.06	0.15	0.16	0.18	0.09	0.12	0.12	0.17	0.16	0.23	4	4	3	7	8	8	5	6	6	12	8	12	0.04	0.0866667	0.0766667	0.08	0.07	0.163333	0.146667	0.15	3.66667	7.66667	7.66667
G9606_9832	345222	MSANTD1	0.08	0.04	0.08	0.07	0.04	0.04	0.09	0.03	0.01	0.07	0.04	0.09	0.13	0.07	0.13	0.14	0.08	0.07	0.17	0.05	0.03	0.14	0.07	0.17	2	4.67	3.19	3.2	4.98	3.4	7.44	3.33	2.19	5.36	2.15	5.31	0.0666667	0.05	0.07	0.04	0.11	0.0966667	0.13	0.08	3.28667	3.86	5.36
G9606_20770	339745	SPOPL	5	5.09	4.86	6.09	5.23	6.39	6.67	6.52	2.34	2.35	2.5	6.82	8.81	9.07	8.49	11.9	9.93	12.64	12.82	12.32	4.4	4.38	4.64	12.88	480	490	468	599	517	617	655	646	230	232	243	680	4.98333	5.90333	6.67	2.39667	8.79	11.49	12.6733	4.47333	479.333	577.667	660.333
G9606_7533	388341	LRRC75A	0.62	0.56	0.47	0.42	0.39	0.33	0.28	0.2	0.24	0.23	0.3	0.28	1.1	0.99	0.82	0.82	0.75	0.65	0.54	0.37	0.46	0.43	0.56	0.52	28	26	22	18	18	14	12	9	11	11	13	13	0.55	0.38	0.253333	0.256667	0.97	0.74	0.476667	0.483333	25.3333	16.6667	11.3333
G9606_9270	79035	NABP2	46.7	41.42	44.8	49.06	50.96	45.82	51.17	54.83	69.24	72.27	73.42	52.49	82.2	73.78	78.31	95.78	96.73	90.61	98.3	103.66	130.08	134.84	136.31	99.13	1021	920	984	1097	1133	1003	1139	1231	1544	1624	1624	1181	44.3067	48.6133	52.83	71.6433	78.0967	94.3733	100.363	133.743	975	1077.67	1183.67
G9606_622	10725	NFAT5	7.91	8.27	8.05	7.73	6.85	8.66	8.26	8.38	7.8	7.42	7.09	8.11	13.92	14.74	14.07	15.08	13	17.12	15.88	15.84	14.65	13.85	13.17	15.33	1800	1898	1851	1792	1611	1953	1916	1931	1817	1728	1630	1913	8.07667	7.74667	8.25	7.43667	14.2433	15.0667	15.6833	13.89	1849.67	1785.33	1920
G9606_22115	2264	FGFR4	9.85	9.34	9.84	10.18	11.17	10.15	10.49	11.09	8.71	8.62	10.48	11.76	17.33	16.64	17.2	19.87	21.2	20.08	20.16	20.97	16.37	16.08	19.46	22.21	498	478	507	525	578	519	546	576	450	446	541	621	9.67667	10.5	11.1133	9.27	17.0567	20.3833	21.1133	17.3033	494.333	540.667	581
G9606_1802	1739	DLG1	45.18	49.46	47.97	43.37	41.31	46.55	63.58	62.57	44.88	43.12	41.82	61.26	79.53	88.09	83.84	84.69	78.41	92.06	122.15	118.28	84.33	80.46	77.64	115.71	3720	4066	3984	3619	3471	3737	5354	5252	3729	3589	3494	5213	47.5367	43.7433	62.47	43.2733	83.82	85.0533	118.713	80.81	3923.33	3609	5273
G9606_26501	9367	RAB9A	12.58	13.1	12.1	18.48	17.49	16.78	18.04	17.66	17.88	17.14	16.33	20.32	22.14	23.33	21.15	36.09	33.21	33.18	34.65	33.39	33.59	31.97	30.32	38.38	261	279	251	389	360	346	379	371	379	364	343	429	12.5933	17.5833	18.6733	17.1167	22.2067	34.16	35.4733	31.96	263.667	365	393
G9606_2817	26526	TSPAN16	0	0	0	0	0	0	0.07	0	0	0	0	0	0	0	0	0	0	0	0.14	0	0	0	0	0	0	0	0	0	0	0	1	0	0	0	0	0	0	0	0.0233333	0	0	0	0.0466667	0	0	0	0.333333
G9606_7346	2494	NR5A2	0.34	0.43	0.36	0.35	0.37	0.43	0.18	0.17	0.17	0.21	0.13	0.2	0.59	0.77	0.62	0.69	0.71	0.86	0.35	0.32	0.32	0.39	0.25	0.38	27	36	29	29	31	35	15	16	14	17	12	17	0.376667	0.383333	0.183333	0.17	0.66	0.753333	0.35	0.32	30.6667	31.6667	16
G9606_9799	9570	GOSR2	35.41	38.22	38.46	31.14	30.23	33.33	35.47	36.32	36.77	37.93	42.55	33.8	62.35	68.08	67.22	60.79	57.39	65.92	68.15	68.67	69.08	70.76	79	63.83	1168	1230	1264	1061	1111	1097	1110	1112	1286	1344	1413	1112	37.3633	31.5667	35.1967	39.0833	65.8833	61.3667	66.8833	72.9467	1220.67	1089.67	1111.33
G9606_23172	200895	DHFR2	0.76	0.76	0.67	1.63	1.83	1.84	1.69	2.05	1.86	1.47	1.2	1.63	1.34	1.35	1.16	3.17	3.48	3.63	3.24	3.88	3.5	2.74	2.23	3.08	50	50	44	109	124	121	113	139	125	99	80	112	0.73	1.76667	1.79	1.51	1.28333	3.42667	3.4	2.82333	48	118	121.333
G9606_31444	116150	NUS1	16.88	17.37	17.22	21.72	21.86	22.74	20.35	18.71	15	14.47	14.11	20	29.71	30.94	30.09	42.41	41.5	44.96	39.1	35.38	28.18	27	26.19	37.78	1364	1417	1405	1791	1820	1845	1683	1552	1241	1198	1158	1680	17.1567	22.1067	19.6867	14.5267	30.2467	42.9567	37.42	27.1233	1395.33	1818.67	1638.33
G9606_34581	26872	STEAP1	10.84	11.15	12.2	12.12	13.14	14.02	20.99	20.32	14.48	13.79	13.98	18.27	19.08	19.86	21.32	23.67	24.94	27.73	40.33	38.42	27.2	25.72	25.95	34.5	219	228	247	249	267	284	431	418.16	299	286	286	379	11.3967	13.0933	19.86	14.0833	20.0867	25.4467	37.75	26.29	231.333	266.667	409.387
G9606_2883	9726	ZNF646	3.98	3.81	4.09	5.33	4.62	4.93	4.79	4.85	4.27	4.62	3.94	4.42	7	6.78	7.14	10.4	8.76	9.76	9.2	9.16	8.02	8.61	7.32	8.35	428.88	419.72	446.43	583.91	521.15	535.99	535.62	544.11	477.23	515.34	438.88	505.03	3.96	4.96	4.68667	4.27667	6.97333	9.64	8.90333	7.98333	431.677	547.017	528.253
G9606_11737	54344	DPM3	92.9	90.18	91.1	73.44	71.81	70.26	92.38	83.4	77.65	91.38	92.19	85.76	163.54	160.63	159.23	143.38	136.31	138.93	177.47	157.67	145.9	170.5	171.17	161.97	406	406	394	322	285	313	399	369	346	410	395	368	91.3933	71.8367	87.18	87.0733	161.133	139.54	165.703	162.523	402	306.667	378.667
G9606_28435	5717	PSMD11	31.26	32.6	31.9	29.04	30.07	28.92	33.85	33.93	33.36	31.68	31.03	33.79	55.04	58.06	55.76	56.7	57.08	57.2	65.03	64.15	62.68	59.12	57.61	63.81	2043	2149	2106	1938	2021	1899	2260	2273	2227	2121	2061	2289	31.92	29.3433	33.8567	32.0233	56.2867	56.9933	64.33	59.8033	2099.33	1952.67	2274
G9606_22101	5743	PTGS2	0.01	0.05	0.04	0.05	0.04	0.07	0.1	0.09	0.08	0.09	0.09	0.05	0.02	0.09	0.07	0.1	0.07	0.13	0.2	0.17	0.15	0.17	0.17	0.1	1	4	3	4	3	5	8	7	6	7	7	4	0.0333333	0.0533333	0.08	0.0866667	0.06	0.1	0.156667	0.163333	2.66667	4	6.33333
G9606_24680	57514	ARHGAP31	1.38	1.26	1.7	2.09	2.06	2.19	3.08	3.04	1.8	1.86	1.78	2.96	2.43	2.24	2.97	4.07	3.91	4.34	5.92	5.75	3.39	3.46	3.31	5.58	155	147	195	243	251	255	367	361	214	225	212	358	1.44667	2.11333	3.02667	1.81333	2.54667	4.10667	5.75	3.38667	165.667	249.667	362
G9606_15879	125476	INO80C	9.99	9.07	10.04	4.84	5.22	4.76	5.98	4.78	6.95	6.28	5.54	5.66	17.59	16.15	17.54	9.44	9.92	9.41	11.49	9.03	13.05	11.71	10.28	10.69	143	132	146	70	73	68	91	69	99	94	81	80	9.7	4.94	5.47333	6.25667	17.0933	9.59	10.4033	11.68	140.333	70.3333	80
G9606_2356	63916	ELMO2	15.72	16.66	15.09	10.78	11.02	10.62	16.15	16.62	12.31	11.76	12.46	15.17	27.68	29.67	26.37	21.05	20.91	21.01	31.02	31.42	23.13	21.94	23.13	28.66	944	1005	911	660	680	641	1000	1027	757	728	759	949	15.8233	10.8067	15.98	12.1767	27.9067	20.99	30.3667	22.7333	953.333	660.333	992
G9606_32495	112268398	LOC112268398	3.4	2.99	3.18	2.27	2.99	3.27	3.3	2.84	2.14	2.54	2.45	2.57	5.99	5.33	5.56	4.44	5.68	6.46	6.35	5.37	4.01	4.74	4.54	4.86	81	72	76	55.02	72	78	80	69	52	62	59	63	3.19	2.84333	2.90333	2.37667	5.62667	5.52667	5.52667	4.43	76.3333	68.34	70.6667
G9606_12240	7443	VRK1	20.24	21.52	19.42	13.47	15.17	15.32	15.47	13.81	14.96	15.48	15.97	14	35.64	38.34	33.95	26.29	28.79	30.29	29.73	26.12	28.12	28.88	29.65	26.45	539	584	521	370	412	409	423	379	412	420	433	387	20.3933	14.6533	14.4267	15.47	35.9767	28.4567	27.4333	28.8833	548	397	396.333
G9606_31574	1393	CRHBP	0.2	0.34	0.34	0.57	0.87	0.78	0.37	0.13	0.23	0.27	0.22	0.13	0.36	0.6	0.59	1.11	1.66	1.55	0.71	0.25	0.44	0.5	0.41	0.25	6	10	10	16	26	23	11	4	7	8	6	4	0.293333	0.74	0.21	0.24	0.516667	1.44	0.403333	0.45	8.66667	21.6667	6.33333
G9606_13690	646892	SH2D7	0.02	0	0	0	0.03	0.03	0.04	0.03	0	0	0	0	0.04	0	0	0	0.06	0.07	0.07	0.06	0	0	0	0	1	0	0	0	1	1	1	1	0	0	0	0	0.00666667	0.02	0.0233333	0	0.0133333	0.0433333	0.0433333	0	0.333333	0.666667	0.666667
G9606_29946	10218	ANGPTL7	0	0	0	0	0	0	0	0.03	0	0	0	0	0	0	0	0	0	0	0	0.05	0	0	0	0	0	0	0	0	0	0	0	1	0	0	0	0	0	0	0.01	0	0	0	0.0166667	0	0	0	0.333333
G9606_23513	7048	TGFBR2	35.61	35.24	34.92	41.58	38.63	42.41	57.42	58.04	33.43	33.13	32.01	56.22	62.69	62.77	61.04	81.18	73.32	83.87	110.32	109.73	62.81	61.82	59.43	106.18	2697	2696	2670	3281	3040	3320	4555	4585	2630	2652	2513	4540	35.2567	40.8733	57.2267	32.8567	62.1667	79.4567	108.743	61.3533	2687.67	3213.67	4560
G9606_15531	257160	RNF214	9.08	8.64	9.46	11.41	11.46	12.4	13.26	12.34	10.35	10.71	10.97	11.38	15.98	15.38	16.53	22.27	21.76	24.53	25.47	23.33	19.45	19.98	20.38	21.5	401	388	424	517	517	558	600	556	474	488	493	519	9.06	11.7567	12.3267	10.6767	15.9633	22.8533	23.4333	19.9367	404.333	530.667	558.333
G9606_16075	91647	ATPAF2	17.64	18.08	18.19	16.41	18.54	16.71	19.05	19.08	13.35	12.77	14.73	20.68	31.06	32.2	31.79	32.04	35.19	33.04	36.6	36.07	25.08	23.83	27.35	39.07	435	452	454	411	459	416	477	474	331	317	362	521	17.97	17.22	19.6033	13.6167	31.6833	33.4233	37.2467	25.42	447	428.667	490.667
G9606_3492	7107	GPR137B	11.44	12.03	11.79	8.35	7.91	7.62	12.49	13.9	10.7	11.58	10.72	13.18	20.14	21.43	20.61	16.3	15.01	15.07	23.99	26.27	20.1	21.6	19.9	24.88	426.62	449	441	316.31	308.71	288.43	457	507.32	407.59	436	397.79	493.08	11.7533	7.96	13.19	11	20.7267	15.46	25.0467	20.5333	438.873	304.483	485.8
G9606_10131	113	ADCY7	0.25	0.16	0.19	0.23	0.32	0.22	0.28	0.16	0.17	0.15	0.17	0.2	0.44	0.29	0.33	0.45	0.61	0.44	0.54	0.3	0.32	0.29	0.32	0.38	24	17.25	18.67	22.44	33.19	23.6	27.16	13.22	18.02	16.34	16.22	20.19	0.2	0.256667	0.213333	0.163333	0.353333	0.5	0.406667	0.31	19.9733	26.41	20.19
G9606_27953	83547	RILP	4.52	4.63	5.45	3.32	3.23	2.43	2.64	2.61	3.74	3.58	3.24	2.65	7.95	8.24	9.53	6.48	6.14	4.8	5.07	4.94	7.03	6.67	6.02	5	125	129	149	95	92	68	75	74	106	104	92	76	4.86667	2.99333	2.63333	3.52	8.57333	5.80667	5.00333	6.57333	134.333	85	75
G9606_424	374655	ZNF710	1.47	1.46	1.38	2.77	2.59	2.35	2.41	2.59	2.23	1.9	2.25	2.69	2.58	2.6	2.41	5.4	4.92	4.65	4.64	4.89	4.19	3.55	4.17	5.09	108	108	99	201	193	170	181	188	167	143	159	206	1.43667	2.57	2.56333	2.12667	2.53	4.99	4.87333	3.97	105	188	191.667
G9606_8165	2321	FLT1	0.03	0	0	0	0	0	0	0	0	0	0	0	0.04	0	0	0	0	0	0	0	0	0	0	0	3	0	0	0	0	0	0	0	0	0	0	0	0.01	0	0	0	0.0133333	0	0	0	1	0	0
G9606_21848	168620	BHLHA15	0.1	0.1	0.1	0.2	0.21	0.1	0.21	0.1	0	0.1	0.41	0.1	0.18	0.18	0.18	0.4	0.4	0.2	0.39	0.19	0	0.19	0.76	0.19	1	1	1	2	2	1	2	1	0	1	4	1	0.1	0.17	0.136667	0.17	0.18	0.333333	0.256667	0.316667	1	1.66667	1.33333
G9606_10462	4053	LTBP2	1.82	1.7	2.12	3.03	2.78	2.82	2.75	2.63	2.44	2.45	2.41	2.59	3.21	3.03	3.7	5.91	5.27	5.57	5.29	4.97	4.58	4.58	4.48	4.9	265	250	311	449	417	411	410	392	363	365	356	392	1.88	2.87667	2.65667	2.43333	3.31333	5.58333	5.05333	4.54667	275.333	425.667	398
G9606_24910	6278	S100A7	0	0	0	0	0	0	0	0	0.2	0	0.2	0	0	0	0	0	0	0	0	0	0.37	0	0.37	0	0	0	0	0	0	0	0	0	1	0	1	0	0	0	0	0.133333	0	0	0	0.246667	0	0	0
G9606_12750	6009	RHEB	77.61	78.62	76.04	60.35	56.35	58.51	46.83	48.01	55.24	52.18	56.46	49.33	136.62	140.04	132.92	117.83	106.96	115.71	89.97	90.77	103.78	97.36	104.82	93.16	2596	2658	2560	2056	1920	1963	1598	1642	1890	1790	1915	1705	77.4233	58.4033	48.0567	54.6267	136.527	113.5	91.3	101.987	2604.67	1979.67	1648.33
G9606_24556	5872	RAB13	107.07	113.82	111.3	107.02	114.02	111.22	117.56	118.62	110.18	110.7	112.91	123.08	188.49	202.73	194.55	208.96	216.43	219.94	225.84	224.25	207.01	206.54	209.62	232.47	1990	2110	2046	1959	2095	2048	2186	2227	2068	2090	2105	2321	110.73	110.753	119.753	111.263	195.257	215.11	227.52	207.723	2048.67	2034	2244.67
G9606_15302	3696	ITGB8	0.75	0.87	0.78	1.23	1.16	1.5	2.35	2.06	1.35	1.19	1.39	2.37	1.33	1.55	1.36	2.4	2.2	2.97	4.52	3.9	2.53	2.21	2.58	4.48	114	128	116	188	173	223	356	319	206	178.91	213	366	0.8	1.29667	2.26	1.31	1.41333	2.52333	4.3	2.44	119.333	194.667	347
G9606_1459	55793	MINDY1	3.86	4.26	3.9	3.75	3.58	3.66	4.66	5.38	3.41	3.75	3.78	4.84	6.79	7.59	6.82	7.32	6.8	7.23	8.94	10.17	6.42	7	7.02	9.15	163	175	168	159	153	148.99	199	226	149	160	156	206	4.00667	3.66333	4.96	3.64667	7.06667	7.11667	9.42	6.81333	168.667	153.663	210.333
G9606_28109	131583	FAM43A	6.18	6.64	6.45	5.52	5.12	4.9	7.94	7.86	5.34	4.73	4.7	8.57	10.87	11.82	11.28	10.78	9.72	9.7	15.26	14.85	10.04	8.82	8.72	16.18	321.18	348.49	338.37	292.59	273.07	256	422.17	418.64	284.49	252	247.99	462	6.42333	5.18	8.12333	4.92333	11.3233	10.0667	15.43	9.19333	336.013	273.887	434.27
G9606_17620	10161	LPAR6	1.39	1.51	1.54	0.87	0.96	0.62	1.33	1.8	0.88	1.45	1.71	1.84	2.44	2.68	2.69	1.71	1.82	1.23	2.55	3.41	1.65	2.71	3.17	3.47	51	58	57	31	37	22	50	67	33	54	62	70	1.48	0.816667	1.65667	1.34667	2.60333	1.58667	3.14333	2.51	55.3333	30	62.3333
G9606_29775	102723502	LOC102723502	0.02	0.03	0.01	0.01	0.01	0.04	0.01	0.01	0.01	0	0.04	0.01	0.04	0.06	0.02	0.02	0.02	0.09	0.02	0.02	0.02	0	0.08	0.02	2	3	1	1	1	4	1	1	1	0	4	1	0.02	0.02	0.01	0.0166667	0.04	0.0433333	0.02	0.0333333	2	2	1
G9606_21676	723790	HIST2H2AA4	47.08	43.05	45.7	34.62	40.43	37.2	53.39	57.54	37.19	38.6	45.09	51.44	82.88	76.68	79.88	67.59	76.75	73.56	102.56	108.77	69.87	72.03	83.71	97.15	314.5	293	300	233	254	248	356	383.5	253	266.5	302.5	341.5	45.2767	37.4167	54.1233	40.2933	79.8133	72.6333	102.827	75.2033	302.5	245	360.333
G9606_18757	9797	TATDN2	6.09	6.09	5.9	6.99	6.66	6.56	6.85	6.65	7.1	6.91	7.2	6.57	10.72	10.85	10.31	13.65	12.65	12.97	13.16	12.58	13.33	12.9	13.37	12.41	503	508	492	589	567	544	579	564	600	585	604	564	6.02667	6.73667	6.69	7.07	10.6267	13.09	12.7167	13.2	501	566.667	569
G9606_13439	83891	SNX25	8.06	8.67	8.68	8.8	9.05	9.43	4.52	5.24	8.86	7.79	8.48	5	14.18	15.45	15.17	17.19	17.18	18.65	8.68	9.91	16.65	14.53	15.75	9.45	445.06	487.32	491.01	490.35	510.71	528.95	259.38	299.87	500.97	443.29	480.68	289.31	8.47	9.09333	4.92	8.37667	14.9333	17.6733	9.34667	15.6433	474.463	510.003	282.853
G9606_18506	253639	ZNF620	0.93	1.08	0.9	0.76	0.65	0.76	1.22	1.08	1.11	1.26	1.23	0.86	1.63	1.92	1.57	1.48	1.24	1.5	2.35	2.05	2.09	2.35	2.29	1.62	39	47	41	32	28	34	54	52	54	56	51	40	0.97	0.723333	1.05333	1.2	1.70667	1.40667	2.00667	2.24333	42.3333	31.3333	48.6667
G9606_23038	3363	HTR7	2.48	2.52	2.72	2.39	2.06	2.4	2.38	2.67	2.71	2.51	2.59	2.42	4.37	4.49	4.75	4.66	3.9	4.76	4.58	5.05	5.09	4.69	4.82	4.57	139	143	152	136	120	134	136	155	156	143	151	141	2.57333	2.28333	2.49	2.60333	4.53667	4.44	4.73333	4.86667	144.667	130	144
G9606_7807	201134	CEP112	2.45	1.81	2.03	2.7	2.7	2.97	1.98	1.69	2.68	2.9	2.46	2.35	4.31	3.22	3.55	5.28	5.12	5.86	3.8	3.19	5.03	5.41	4.56	4.44	134	108	113.7	155	151	167	114	98	153	159	136	125	2.09667	2.79	2.00667	2.68	3.69333	5.42	3.81	5	118.567	157.667	112.333
G9606_16977	84938	ATG4C	4.94	5.44	5.03	6.05	6.04	6.22	5.99	6.99	4.77	5.26	4.85	6.11	8.69	9.69	8.79	11.81	11.46	12.3	11.51	13.21	8.97	9.81	9.01	11.55	210	238	219	268	267	271	269	314	208	233	211	271	5.13667	6.10333	6.36333	4.96	9.05667	11.8567	12.09	9.26333	222.333	268.667	284.667
G9606_13932	7294	TXK	6.39	6.51	6.88	4.93	4.69	5.55	6.42	6.79	6.07	6.22	6.26	6.03	11.25	11.6	12.02	9.62	8.9	10.97	12.33	12.84	11.41	11.61	11.62	11.39	489	499	507	345	365	363	506	501	441	459	425	454	6.59333	5.05667	6.41333	6.18333	11.6233	9.83	12.1867	11.5467	498.333	357.667	487
G9606_22081	55741	EDEM2	26.22	26.85	28.9	27.38	29.46	30.2	33.86	33.65	30.66	27.99	32.42	33.94	46.16	47.82	50.52	53.45	55.92	59.72	65.06	63.61	57.61	52.22	60.18	64.1	802.74	831	889.23	853	917	926.2	1056.15	1052.9	960	879	1006.01	1072.4	27.3233	29.0133	33.8167	30.3567	48.1667	56.3633	64.2567	56.67	840.99	898.733	1060.48
G9606_544	25904	CNOT10	7.82	8.1	8.05	6.79	7.08	6.9	8.34	7.89	8.4	8.02	8.56	7.97	13.76	14.42	14.06	13.26	13.44	13.64	16.03	14.91	15.79	14.95	15.9	15.05	361	359	343	314	334	320	386	373	396	379	401	382	7.99	6.92333	8.06667	8.32667	14.08	13.4467	15.33	15.5467	354.333	322.667	380.333
G9606_8178	10276	NET1	27.09	27.86	27.21	24.48	26.53	26.25	21.54	22.5	6.67	7.15	7.49	22.16	47.7	49.63	47.55	47.79	50.36	51.92	41.39	42.54	12.53	13.34	13.9	41.85	1785	1854	1813	1651	1795	1736	1450	1521	452	485	505	1516	27.3867	25.7533	22.0667	7.10333	48.2933	50.0233	41.9267	13.2567	1817.33	1727.33	1495.67
G9606_2460	84659	RNASE7	0	0	0	0	0	0	0	0	0.04	0	0	0	0	0	0	0	0	0	0	0	0.08	0	0	0	0	0	0	0	0	0	0	0	1	0	0	0	0	0	0	0.0133333	0	0	0	0.0266667	0	0	0
G9606_9339	11095	ADAMTS8	0.02	0.02	0	0	0	0.02	0.02	0	0	0	0	0	0.03	0.03	0	0	0	0.03	0.03	0	0	0	0	0	1	1	0	0	0	1	1	0	0	0	0	0	0.0133333	0.00666667	0.00666667	0	0.02	0.01	0.01	0	0.666667	0.333333	0.333333
G9606_10290	60343	FAM3A	18.4	19.3	18.64	28.18	30.5	26.93	15.02	17.31	26.4	29.85	30.09	15.04	32.39	34.37	32.58	55.02	57.9	53.26	28.85	32.72	49.6	55.7	55.86	28.4	530	576	545	836	892	784	445	518	784	870	881	450	18.78	28.5367	15.79	28.78	33.1133	55.3933	29.99	53.72	550.333	837.333	471
G9606_3208	10666	CD226	0.03	0.02	0.03	0.03	0	0.05	0	0.07	0.02	0.04	0.05	0.05	0.04	0.04	0.04	0.05	0	0.1	0	0.14	0.05	0.08	0.09	0.09	1	2	2	1	0	5	0	4	2	2	3	3	0.0266667	0.0266667	0.04	0.0366667	0.04	0.05	0.0766667	0.0733333	1.66667	2	2.33333
G9606_27365	3482	IGF2R	6.58	6.3	6.69	9.72	9.72	10.75	12.5	11.56	10.54	10.4	10.81	12.36	11.58	11.22	11.69	18.98	18.46	21.26	24.01	21.85	19.81	19.41	20.07	23.35	1586	1533	1631	2394	2428	2605	3089	2866	2605	2569	2650	3107	6.52333	10.0633	12.14	10.5833	11.4967	19.5667	23.07	19.7633	1583.33	2475.67	3020.67
G9606_1702	22864	R3HDM2	7.13	7.11	7.07	14.72	14.03	13.48	16.46	16.49	11.41	12.06	11.1	17.62	12.56	12.66	12.36	28.74	26.63	26.67	31.62	31.17	21.44	22.5	20.62	33.28	481	498	495	1034	989	945	1182	1193	814	865	792	1269	7.10333	14.0767	16.8567	11.5233	12.5267	27.3467	32.0233	21.52	491.333	989.333	1214.67
G9606_15522	92597	MOB1B	5.56	5.65	5.56	6.05	5.91	6.74	6.18	6.4	7	6.53	6.68	6.29	9.78	10.06	9.71	11.82	11.22	13.33	11.88	12.1	13.14	12.18	12.4	11.87	644	670	651	731	720	783	731	748	834	776	788	763	5.59	6.23333	6.29	6.73667	9.85	12.1233	11.95	12.5733	655	744.667	747.333
G9606_18721	7565	ZNF17	1.27	1.46	1.18	2.42	2.86	2.25	3.05	2.61	3.08	2.04	3.05	2.57	2.24	2.59	2.07	4.73	5.42	4.46	5.86	4.94	5.79	3.81	5.67	4.85	57	66	53	110	130	101	139	120	140	94	139	118	1.30333	2.51	2.74333	2.72333	2.3	4.87	5.21667	5.09	58.6667	113.667	125.667
G9606_6938	5464	PPA1	122.3	128.03	127.49	85.76	92.49	82.04	93.23	87.64	108.09	109.73	109.25	88.73	215.3	228.04	222.84	167.44	175.56	162.25	179.11	165.68	203.08	204.73	202.83	167.59	2462	2612	2573	1778	1879	1660	1915	1805	2234	2275	2228	1848	125.94	86.7633	89.8667	109.023	222.06	168.417	170.793	203.547	2549	1772.33	1856
G9606_338	1326	MAP3K8	0.58	0.41	0.26	0.33	0.16	0.13	0.28	0.19	0.18	0.24	0.37	0.26	1.02	0.72	0.46	0.64	0.31	0.26	0.54	0.35	0.33	0.45	0.68	0.49	31	25	14	17	10	10	16	10	9	12	21	15	0.416667	0.206667	0.243333	0.263333	0.733333	0.403333	0.46	0.486667	23.3333	12.3333	13.6667
G9606_15229	9527	GOSR1	15.46	15.17	14.63	14.78	14.58	15.53	12.98	13.4	15.3	15.64	15.65	13.86	27.22	27.02	25.57	28.85	27.68	30.71	24.93	25.33	28.74	29.19	29.05	26.17	1253.82	1268.06	1255.76	1256.01	1249.47	1306.38	1153.27	1132.28	1349.85	1366.47	1353.31	1176.51	15.0867	14.9633	13.4133	15.53	26.6033	29.08	25.4767	28.9933	1259.21	1270.62	1154.02
G9606_10998	23208	SYT11	0.86	0.87	0.87	0.33	0.38	0.59	1.11	0.83	0.7	0.65	0.62	1.14	1.52	1.55	1.52	0.64	0.72	1.17	2.13	1.57	1.32	1.21	1.15	2.15	77	78	78	30	35	53	101	76	64	59	56	105	0.866667	0.433333	1.02667	0.656667	1.53	0.843333	1.95	1.22667	77.6667	39.3333	94
G9606_26219	10946	SF3A3	46.78	47.18	45.71	56.23	64.09	58.26	54.24	55.39	71.44	66.09	68.58	52.38	82.36	84.03	79.9	109.78	121.65	115.21	104.2	104.72	134.22	123.31	127.33	98.93	2201	2241	2168	2697	3089	2751	2608	2671	3439	3189	3275	2554	46.5567	59.5267	54.0033	68.7033	82.0967	115.547	102.617	128.287	2203.33	2845.67	2611
G9606_13731	1639	DCTN1	56.05	57.19	57.33	86.85	89.77	84.31	91.35	89.71	83.86	83.26	82.26	89.7	98.68	101.87	100.2	169.57	170.39	166.73	175.49	169.6	157.56	155.35	152.72	169.42	4102	4226	4237	6489	6766	6200	6838	6740	6284	6249	6120	6826	56.8567	86.9767	90.2533	83.1267	100.25	168.897	171.503	155.21	4188.33	6485	6801.33
G9606_14417	27236	ARFIP1	6.45	7.41	7.71	6.86	8.14	7.02	8.07	9.26	7.53	6.91	7.29	8.73	11.36	13.2	13.47	13.39	15.44	13.89	15.5	17.5	14.15	12.89	13.54	16.49	329	376	392	354	416	351	415	478	385	354	367	455	7.19	7.34	8.68667	7.24333	12.6767	14.24	16.4967	13.5267	365.667	373.667	449.333
G9606_589	2957	GTF2A1	7	8.09	7.01	5.46	5.38	5.6	6.14	6.24	4.54	5.12	4.72	6.53	12.33	14.41	12.25	10.65	10.2	11.07	11.8	11.8	8.52	9.55	8.76	12.32	738	857	747	598	589	599	673	685	499	563	514	729	7.36667	5.48	6.30333	4.79333	12.9967	10.64	11.9733	8.94333	780.667	595.333	695.667
G9606_3674	7405	UVRAG	5.2	5.16	4.09	4.9	5.45	5.08	5.54	5.31	5.66	5.24	4.85	5.78	9.15	9.19	7.15	9.57	10.34	10.05	10.64	10.03	10.63	9.78	9.01	10.93	367	371	319	367	401	351	403	393	407	374	341	427	4.81667	5.14333	5.54333	5.25	8.49667	9.98667	10.5333	9.80667	352.333	373	407.667
G9606_9830	23438	HARS2	11.55	13.67	12.15	15.13	16.54	15.53	15.28	14.4	18.08	16.32	17.65	14.2	20.34	24.35	21.24	29.55	31.4	30.72	29.35	27.21	33.96	30.44	32.77	26.82	476.1	567	503	629.24	694.28	636.51	639.48	601.23	756.52	687.17	732.73	603.6	12.4567	15.7333	14.6267	17.35	21.9767	30.5567	27.7933	32.39	515.367	653.343	614.77
G9606_31765	5711	PSMD5	12.49	13.5	12.29	13.52	12.72	12.8	12.18	12.11	14.72	14.28	14.55	12.54	21.98	24.04	21.49	26.39	24.14	25.32	23.4	22.9	27.65	26.64	27.01	23.68	722	788	717	797	755	743	720	718	871	846	854	752	12.76	13.0133	12.2767	14.5167	22.5033	25.2833	23.3267	27.1	742.333	765	730
G9606_11507	203228	C9orf72	1.53	1.52	1.57	0.85	0.85	1.14	1.54	2.06	1.74	1.7	1.53	1.57	2.69	2.7	2.74	1.65	1.62	2.26	2.96	3.9	3.26	3.16	2.84	2.97	76	80	82	45	45	53	80	105	91	88	81	82	1.54	0.946667	1.72333	1.65667	2.71	1.84333	3.27667	3.08667	79.3333	47.6667	89
G9606_21250	286380	FOXD4L3	0	0.08	0.08	0.04	0.06	0	0.07	0.1	0	0	0.14	0.04	0	0.15	0.14	0.07	0.11	0	0.14	0.18	0	0	0.27	0.08	0	3	2.91	1.32	2.14	0	2.59	3.59	0	0	5.21	1.55	0.0533333	0.0333333	0.07	0.0466667	0.0966667	0.06	0.133333	0.09	1.97	1.15333	2.57667
G9606_9513	4494	MT1F	1.38	1.74	2.43	1.38	0.87	1.19	1.99	1.8	0	0.74	1.58	0.81	2.43	3.09	4.25	2.69	1.65	2.35	3.83	3.4	0	1.38	2.93	1.52	7	9	12	7	4	6	10	9	0	4	8	4	1.85	1.14667	1.53333	0.773333	3.25667	2.23	2.91667	1.43667	9.33333	5.66667	7.66667
G9606_5843	10799	RPP40	20.33	22.45	22.73	18.69	21.1	16.94	17.38	15.98	19.83	23.29	21.81	19.77	35.8	39.99	39.73	36.48	40.05	33.49	33.39	30.21	37.27	43.46	40.49	37.33	364	409	405	339	377	302	316	290	364	426	396	362	21.8367	18.91	17.71	21.6433	38.5067	36.6733	33.6433	40.4067	392.667	339.333	322.667
G9606_8521	85464	SSH2	2.31	2.6	2.66	4.6	4.27	4.89	4.9	4.41	3.93	3.58	3.85	4.08	4.06	4.63	4.66	8.97	8.1	9.66	9.41	8.33	7.38	6.68	7.14	7.71	342	338	333	671	568	716	646	617	573	520	537	627	2.52333	4.58667	4.46333	3.78667	4.45	8.91	8.48333	7.06667	337.667	651.667	630
G9606_28344	64841	GNPNAT1	17.9	18.88	20.33	14.96	14.73	14.52	16.59	15.82	19.14	18.84	18.97	16.67	31.51	33.62	35.53	29.2	27.96	28.71	31.86	29.92	35.96	35.14	35.21	31.48	1173	1248	1345	1001	992	956	1112	1062	1286	1265	1264	1136	19.0367	14.7367	16.36	18.9833	33.5533	28.6233	31.0867	35.4367	1255.33	983	1103.33
G9606_6920	6234	RPS28	2589.24	2422.27	2946.25	1859.15	1931.34	2207.49	2195.39	2271.84	2263.54	2461.39	2518.82	2165.41	4558.22	4314.49	5149.73	3629.91	3666.04	4365.46	4217.65	4294.91	4252.82	4592.54	4676.5	4089.86	10503	10072	11527	7534	6902	8903	8744	9021	9322	10382	10188	8466	2652.59	1999.33	2210.88	2414.58	4674.15	3887.14	4200.81	4507.29	10700.7	7779.67	8743.67
G9606_8912	79094	CHAC1	2.8	2.56	3.12	1.15	1.49	1.29	3.08	3.16	3.31	3.18	2.81	3.25	4.93	4.57	5.46	2.25	2.83	2.56	5.92	5.97	6.22	5.93	5.21	6.14	69	68	76	34	42	35	81	81	85	84	74	82	2.82667	1.31	3.16333	3.1	4.98667	2.54667	6.01	5.78667	71	37	81.3333
G9606_5547	55298	RNF121	9.46	9.61	8.85	6.48	7.06	6.51	7.55	8.53	7.75	8.05	8	7.64	16.66	17.12	15.47	12.65	13.4	12.88	14.51	16.12	14.55	15.02	14.84	14.44	400	410	377	276	306	275	320	366	335	347	343	331	9.30667	6.68333	7.90667	7.93333	16.4167	12.9767	15.0233	14.8033	395.667	285.667	339
G9606_23065	51303	FKBP11	35.64	36.27	36.47	37.65	34.66	35.07	33.27	34.42	39.68	36.08	40.28	33.58	62.75	64.61	63.74	73.51	65.8	69.36	63.91	65.07	74.55	67.31	74.78	63.42	387	395	386	411	371	382	371	380	447	401	441	379	36.1267	35.7933	33.7567	38.68	63.7	69.5567	64.1333	72.2133	389.333	388	376.667
G9606_12870	100129583	FAM47E	0	0.04	0.04	0.04	0	0	0	0	0	0	0	0	0	0.07	0.07	0.07	0	0	0	0	0	0	0	0	0	1	1	1	0	0	0	0	0	0	0	0	0.0266667	0.0133333	0	0	0.0466667	0.0233333	0	0	0.666667	0.333333	0
G9606_9710	246175	CNOT6L	2.5	2.47	2.69	2.43	2.29	2.71	2.76	2.63	1.97	2	1.77	2.61	4.4	4.4	4.71	4.75	4.35	5.37	5.31	4.97	3.7	3.73	3.29	4.93	376	375	410	373	357	409	427	409	304	308	271	408	2.55333	2.47667	2.66667	1.91333	4.50333	4.82333	5.07	3.57333	387	379.667	414.667
G9606_3221	9942	XYLB	3.63	3.35	3.49	5.67	4.91	6.2	5.37	5.9	6.36	6.05	5.52	5.26	6.4	5.97	6.1	11.06	9.33	12.26	10.31	11.14	11.94	11.29	10.25	9.94	242	240	260	397	393	423	371	435	435	435	419	417	3.49	5.59333	5.51	5.97667	6.15667	10.8833	10.4633	11.16	247.333	404.333	407.667
G9606_18899	96459	FNIP1	6.91	7.06	7.14	4.73	4.72	5.96	9.23	9.01	6.69	6.33	6.45	8.91	12.17	12.58	12.48	9.24	8.95	11.78	17.73	17.04	12.57	11.81	11.98	16.84	763	790	801	536	541	663	1047	1023	762	720	728	1027	7.03667	5.13667	9.05	6.49	12.41	9.99	17.2033	12.12	784.667	580	1032.33
G9606_5323	9515	STXBP5L	0.07	0.07	0.08	0.11	0.07	0.16	0.09	0.13	0.09	0.14	0.1	0.1	0.13	0.12	0.14	0.21	0.14	0.32	0.17	0.25	0.18	0.26	0.19	0.19	8.21	8	8.98	13.01	7.63	18.13	10.06	16.02	11.07	15.99	12.12	12	0.0733333	0.113333	0.106667	0.11	0.13	0.223333	0.203333	0.21	8.39667	12.9233	12.6933
G9606_12706	1969	EPHA2	86.54	85.58	89.38	80.01	82.92	76.54	84.46	86.07	56.11	54.31	54.06	89.67	152.35	152.44	156.23	156.22	157.39	151.36	162.27	162.71	105.42	101.34	100.37	169.36	5750	5748	6002	5420	5661	5104	5734	5867	3808	3694	3652	6186	87.1667	79.8233	86.7333	54.8267	153.673	154.99	164.78	102.377	5833.33	5395	5929
G9606_6819	57178	ZMIZ1	3.31	3.47	3.13	3.38	2.66	2.96	2.28	2.25	2.28	2.31	2.11	2.28	5.83	6.18	5.47	6.6	5.06	5.85	4.37	4.25	4.28	4.3	3.91	4.31	401	427	385	427	338	383	298	290	296	291	268	294	3.30333	3	2.27	2.23333	5.82667	5.83667	4.31	4.16333	404.333	382.667	294
G9606_34636	107987478	LOC107987478	0.19	0.06	0.12	0.11	0.16	0.18	0.19	0.15	0.13	0.13	0.12	0.09	0.34	0.11	0.22	0.21	0.31	0.35	0.37	0.28	0.24	0.24	0.21	0.17	5.12	1.67	3.3	2.94	4.41	4.71	5.24	4.03	3.48	3.51	3.11	2.53	0.123333	0.15	0.143333	0.126667	0.223333	0.29	0.273333	0.23	3.36333	4.02	3.93333
G9606_21410	143384	CACUL1	11.39	11.22	11.88	11.31	11.13	11.72	11.5	10.89	11.91	11.57	11.54	12.08	20.05	19.99	20.77	22.09	21.13	23.19	22.09	20.58	22.37	21.59	21.42	22.82	1303	1296	1374	1321	1315	1347	1347	1279	1395	1356	1341	1438	11.4967	11.3867	11.49	11.6733	20.27	22.1367	21.83	21.7933	1324.33	1327.67	1354.67
G9606_33917	107984751	LOC107984751	0	0	0	0	0	0	0	0	0	0	0	0	0	0	0	0	0	0.01	0.01	0	0.01	0	0.01	0	0	0	0	0	0	1	1	0	1	0	1	0	0	0	0	0	0	0.00333333	0.00333333	0.00666667	0	0.333333	0.333333
G9606_33871	4712	NDUFB6	15.25	19.47	16.75	22.74	20.59	21.68	25.49	21.31	23.8	22.99	21.8	25.54	26.84	34.67	29.28	44.39	39.09	42.88	48.96	40.29	44.71	42.9	40.48	48.24	188	243	206	284	250	267	317	266	299	291	271	320	17.1567	21.67	24.1133	22.8633	30.2633	42.12	45.83	42.6967	212.333	267	301
G9606_32613	5232	PGK2	0	0	0	0	0	0	0	0.04	0.04	0	0	0	0	0	0	0	0	0	0	0.07	0.07	0	0	0	0	0	0	0	0	0	0	1	1	0	0	0	0	0	0.0133333	0.0133333	0	0	0.0233333	0.0233333	0	0	0.333333
G9606_28038	25907	TMEM158	15.47	13.43	17.66	9.63	9.58	7.49	14.51	14.57	12.15	12.41	11.93	17.76	27.23	23.92	30.86	18.8	18.19	14.81	27.88	27.55	22.83	23.16	22.15	33.54	459	403	527	291	289	223	439	442	369	378	359	544	15.52	8.9	15.6133	12.1633	27.3367	17.2667	29.6567	22.7133	463	267.667	475
G9606_288	57335	ZNF286A	3.55	3.45	3.34	5.2	4.89	5.3	5	5.36	5.04	5.06	4.83	4.96	6.25	6.14	5.84	10.15	9.29	10.49	9.6	10.14	9.47	9.44	8.97	9.37	333.6	326.24	317.23	500.61	474.65	501.08	481.65	517.32	486.3	486.37	462.72	486.9	3.44667	5.13	5.10667	4.97667	6.07667	9.97667	9.70333	9.29333	325.69	492.113	495.29
G9606_9167	65979	PHACTR4	14.86	14.56	14.88	17.91	15.71	17.64	17.55	17.94	16.04	16.09	15.53	17.88	26.17	25.93	26.02	34.96	29.82	34.89	33.71	33.92	30.15	30.02	28.84	33.78	1493	1458	1453	1519	1470	1511	1580	1587	1406	1510	1431	1689.67	14.7667	17.0867	17.79	15.8867	26.04	33.2233	33.8033	29.67	1468	1500	1618.89
G9606_18057	149708	WFDC5	0.18	0.15	0.2	0.07	0.08	0	0	0.07	0.05	0.05	0	0.13	0.32	0.26	0.34	0.13	0.16	0	0	0.12	0.09	0.09	0	0.25	4	3	4	1	2	0	0	1	1	1	0	2	0.176667	0.05	0.0666667	0.0333333	0.306667	0.0966667	0.123333	0.06	3.66667	1	1
G9606_26775	2301	FOXE3	0.03	0	0.03	0	0.06	0.03	0	0.03	0.06	0.03	0	0.03	0.06	0	0.05	0	0.12	0.06	0	0.06	0.12	0.06	0	0.06	1	0	1	0	2	1	0	1	2	1	0	1	0.02	0.03	0.02	0.03	0.0366667	0.06	0.04	0.06	0.666667	1	0.666667
G9606_14937	5970	RELA	63.92	64.66	64.41	66.74	60.56	60.49	47.4	49.79	59.79	57.63	58.36	51.07	112.54	115.17	112.58	130.3	114.95	119.62	91.06	94.13	112.34	107.52	108.35	96.46	2678	2722	2719	2835	2590	2542	2019	2126	2550	2470	2480	2207	64.33	62.5967	49.42	58.5933	113.43	121.623	93.8833	109.403	2706.33	2655.67	2117.33
G9606_16	25970	SH2B1	8.67	8.3	8.41	16.43	16.29	14.25	12.88	12.27	13.85	14.3	14.79	12.96	15.26	14.78	14.7	32.09	30.92	28.18	24.74	23.19	26.02	26.69	27.47	24.47	457	455	450	866	832	734	683	662	736	756	738	741	8.46	15.6567	12.7033	14.3133	14.9133	30.3967	24.1333	26.7267	454	810.667	695.333
G9606_2761	7769	ZNF226	16.37	15.65	15.26	16.98	15.8	13.07	24.48	20.59	18.63	18.94	18.89	21.3	28.82	27.87	26.68	33.14	29.99	25.85	47.02	38.93	35	35.34	35.07	40.23	323	320	287	363	349	324	506	430	381	380	402	446	15.76	15.2833	22.1233	18.82	27.79	29.66	42.06	35.1367	310	345.333	460.667
G9606_19807	93627	TBCK	3.52	3.57	3.17	5.44	5.07	5.61	5.66	5.63	5.28	5.87	6.15	6.16	6.2	6.36	5.54	10.63	9.63	11.08	10.88	10.64	9.93	10.95	11.42	11.63	237.5	240.7	213.72	354.68	357.5	347	380.92	370.79	339	373.2	381.6	386.76	3.42	5.37333	5.81667	5.76667	6.03333	10.4467	11.05	10.7667	230.64	353.06	379.49
G9606_17393	84867	PTPN5	0	0	0	0.05	0	0.02	0	0	0	0	0.02	0	0	0	0	0.09	0	0.05	0	0	0	0	0.04	0	0	0	0	2	0	1	0	0	0	0	1	0	0	0.0233333	0	0.00666667	0	0.0466667	0	0.0133333	0	1	0
G9606_5298	3563	IL3RA	0.04	0.25	0.29	0	0.04	0.04	0.04	0.17	0.08	0.04	0.09	0	0.08	0.45	0.51	0	0.08	0.09	0.08	0.32	0.15	0.08	0.16	0	1	6	7	0	1	1	1	4	2	1	2	0	0.193333	0.0266667	0.07	0.07	0.346667	0.0566667	0.133333	0.13	4.66667	0.666667	1.66667
G9606_854	285195	SLC9A9	0.27	0.1	0.28	0.17	0.11	0.2	0.31	0.33	0.1	0.15	0.08	0.22	0.47	0.18	0.49	0.33	0.2	0.4	0.6	0.62	0.2	0.28	0.14	0.42	15	6	16	8	6	10	17	15	6	8	4	12	0.216667	0.16	0.286667	0.11	0.38	0.31	0.546667	0.206667	12.3333	8	14.6667
G9606_31485	124359	CDYL2	3.14	2.9	2.91	3.27	2.97	3.67	4.39	4.56	2.75	2.89	2.72	4.08	5.53	5.16	5.09	6.39	5.63	7.26	8.44	8.62	5.16	5.39	5.05	7.7	434	404	407	462	424	510	622	648	389	409	382	587	2.98333	3.30333	4.34333	2.78667	5.26	6.42667	8.25333	5.2	415	465.333	619
G9606_18129	64943	NT5DC2	49.67	47.72	53.13	55.19	59.34	54.27	54.01	58.41	50.58	51.42	50.52	61.22	87.45	84.99	92.87	107.76	112.64	107.32	103.76	110.42	95.02	95.94	93.8	115.63	1418	1369	1536	1597	1716	1558	1575	1704	1485	1507	1469	1811	50.1733	56.2667	57.88	50.84	88.4367	109.24	109.937	94.92	1441	1623.67	1696.67
G9606_14299	79154	DHRS11	8.47	9.17	8.24	11.01	11.02	10.45	8.22	8.73	11.2	12.51	12.82	8.06	14.9	16.33	14.39	21.5	20.91	20.66	15.8	16.5	21.04	23.33	23.8	15.21	202	221	198	260	266	250	200	215	275	308	308	197	8.62667	10.8267	8.33667	12.1767	15.2067	21.0233	15.8367	22.7233	207	258.667	204
G9606_5387	2744	GLS	29.31	33.8	30.94	15.76	15.3	15.62	28.12	27.24	14.78	14.44	13.81	27.65	51.6	60.2	54.08	30.78	29.05	30.9	54.02	51.49	27.77	26.95	25.63	52.22	2260	2618	2408	1255	1232	1219	2231	2170	1184	1159	1101	2223	31.35	15.56	27.67	14.3433	55.2933	30.2433	52.5767	26.7833	2428.67	1235.33	2208
G9606_8722	6874	TAF4	5.62	5.9	6.25	5.36	5.15	4.92	4.85	4.95	6.61	5.65	5.28	5.3	9.9	10.51	10.93	10.46	9.77	9.73	9.32	9.36	12.41	10.54	9.8	10.01	437	463	491	425	412	384	386	395	526	450	417	428	5.92333	5.14333	5.03333	5.84667	10.4467	9.98667	9.56333	10.9167	463.667	407	403
G9606_10127	54920	DUS2	11.99	12.35	12.87	15.93	17.52	15.77	13.21	14.63	13.79	12.99	14.48	14.11	21.1	22	22.5	31.1	33.26	31.19	25.38	27.67	25.9	24.23	26.88	26.65	448.37	466.39	485.67	606	669.38	593.68	505.97	560.66	529.6	498.31	551.62	545.36	12.4033	16.4067	13.9833	13.7533	21.8667	31.85	26.5667	25.67	466.81	623.02	537.33
G9606_8582	9322	TRIP10	84.17	79.46	81.3	94.05	96.85	92.87	78.01	80.51	97.57	95.46	101.19	80.46	148.17	141.53	142.11	183.62	183.83	183.66	149.86	152.21	183.33	178.11	187.88	151.97	2782	2650	2706	3147	3238	3047	2606	2706	3280	3213	3371	2740	81.6433	94.59	79.66	98.0733	143.937	183.703	151.347	183.107	2712.67	3144	2684
G9606_13146	10389	SCML2	5.67	5.64	5.99	4.12	3.43	3.86	5.46	5.33	5.48	5.7	5.72	5.26	9.99	10.04	10.46	8.04	6.52	7.63	10.49	10.07	10.3	10.64	10.63	9.94	397	398	424	287	235	271	389	380	367	407	363	380	5.76667	3.80333	5.35	5.63333	10.1633	7.39667	10.1667	10.5233	406.333	264.333	383
G9606_24080	1965	EIF2S1	40.3	40.85	39.95	36.55	36.9	36.44	34.51	34.53	23.69	24.53	23.97	32.71	70.94	72.76	69.83	71.37	70.04	72.06	66.29	65.27	44.52	45.77	44.5	61.78	2809	2875	2811	2599	2646	2550	2460	2469	1691	1752	1697	2368	40.3667	36.63	33.9167	24.0633	71.1767	71.1567	64.4467	44.93	2831.67	2598.33	2432.33
G9606_10093	57412	AS3MT	0.1	0.1	0.05	0.1	0.05	0.05	0.1	0.05	0.07	0.05	0.12	0.1	0.18	0.18	0.09	0.19	0.09	0.1	0.19	0.09	0.14	0.09	0.23	0.18	4	4	2	4	2	2	4	2	3	2.01	5	4	0.0833333	0.0666667	0.0833333	0.08	0.15	0.126667	0.153333	0.153333	3.33333	2.66667	3.33333
G9606_4092	6904	TBCD	24.58	24.84	24.31	27.57	28.85	25.96	29.87	31.83	27.13	26.27	27.11	30.72	43.28	44.24	42.48	53.83	54.76	51.35	57.39	60.18	50.98	49.01	50.33	58.02	1528.8	1561.6	1540.99	1764.22	1851.61	1675.88	1931.29	2048.13	1752.7	1695.66	1731.5	2041.53	24.5767	27.46	30.8067	26.8367	43.3333	53.3133	58.53	50.1067	1543.8	1763.9	2006.98
G9606_329	133688	UGT3A1	0	0	0	0	0	0	0	0	0	0.05	0	0	0	0	0	0	0	0	0	0	0	0.09	0	0	0	0	0	0	0	0	0	0	0	2	0	0	0	0	0	0.0166667	0	0	0	0.03	0	0	0
G9606_21220	54539	NDUFB11	108.48	106.35	110.4	92.51	81.46	81.02	82.3	90.47	93.31	94.08	99.45	88.68	190.98	189.42	192.97	180.63	154.62	160.21	158.11	171.04	175.32	175.53	184.64	167.49	1794	1781	1826	1553	1344	1342	1379	1518	1577	1597	1665	1499	108.41	84.9967	87.15	95.6133	191.123	165.153	165.547	178.497	1800.33	1413	1465.33
G9606_26134	401236	STMND1	0	0	0.05	0	0	0	0.05	0	0	0	0.05	0	0	0	0.09	0	0	0	0.09	0	0	0	0.09	0	0	0	1	0	0	0	1	0	0	0	1	0	0.0166667	0	0.0166667	0.0166667	0.03	0	0.03	0.03	0.333333	0	0.333333
G9606_5413	730112	FAM166B	0.06	0.25	0.19	0	0.06	0.06	0.12	0.07	0.06	0.25	0.06	0.13	0.11	0.45	0.33	0	0.12	0.12	0.24	0.12	0.11	0.46	0.11	0.25	1	4	3	0	1	1	2	1	1	4	1	2	0.166667	0.04	0.106667	0.123333	0.296667	0.08	0.203333	0.226667	2.66667	0.666667	1.66667
G9606_19954	9423	NTN1	0.87	0.78	0.6	0.71	1.2	1.05	1.29	1.17	1.43	0.8	0.99	1.45	1.54	1.39	1.05	1.39	2.27	2.07	2.48	2.21	2.68	1.5	1.84	2.74	67	66	61	73	102	106	106	121	128	83	95	142	0.75	0.986667	1.30333	1.07333	1.32667	1.91	2.47667	2.00667	64.6667	93.6667	123
G9606_9349	26040	SETBP1	0.05	0.04	0.05	0.08	0.07	0.08	0.08	0.16	0.08	0.13	0.07	0.19	0.08	0.06	0.08	0.16	0.14	0.15	0.16	0.31	0.15	0.24	0.13	0.36	7	7	8	15	12	8	14	20	11	14	9	22	0.0466667	0.0766667	0.143333	0.0933333	0.0733333	0.15	0.276667	0.173333	7.33333	11.6667	18.6667
G9606_35195	9172	MYOM2	0.04	0.07	0.01	0.08	0.23	0.09	0.04	0.07	0.08	0.03	0.04	0.09	0.06	0.13	0.02	0.16	0.44	0.19	0.07	0.13	0.15	0.06	0.07	0.17	3	6	1	7	20	8	3	6	7	3	3	8	0.04	0.133333	0.0666667	0.05	0.07	0.263333	0.123333	0.0933333	3.33333	11.6667	5.66667
G9606_7983	80755	AARSD1	28.6	28.61	27.49	26.08	29.52	25.66	29.6	28.65	30.14	32.32	33.19	30.64	50.35	50.96	48.06	50.93	56.04	50.75	56.86	54.16	56.63	60.31	61.61	57.87	603.07	610.5	581.46	559.34	627	542.47	634.56	615.6	649.87	699.85	708.8	664	28.2333	27.0867	29.63	31.8833	49.79	52.5733	56.2967	59.5167	598.343	576.27	638.053
G9606_15601	11277	TREX1	0.79	0.48	0.36	0.78	0.67	0.61	0.3	0.24	0.77	0.83	0.42	0.54	1.39	0.86	0.64	1.52	1.27	1.2	0.58	0.45	1.45	1.55	0.78	1.01	13	8	6	13	11	10	5	4	13	14	7	9	0.543333	0.686667	0.36	0.673333	0.963333	1.33	0.68	1.26	9	11.3333	6
G9606_3989	9112	MTA1	18.57	19.64	19.5	7.19	7.02	6.88	46.44	46.92	53.33	50.67	53.83	47.79	32.7	34.99	34.09	14.04	13.33	13.6	89.21	88.7	100.2	94.53	99.94	90.27	864	921	919	343	333	317	2204	2226	2526	2408	2537	2302	19.2367	7.03	47.05	52.61	33.9267	13.6567	89.3933	98.2233	901.333	331	2244
G9606_25358	10263	CDK2AP2	45.27	42.71	42.49	36.54	37.95	30.65	34.61	35.71	36.93	35.6	27.66	33.51	79.7	76.08	74.27	71.33	72.03	60.61	66.49	67.51	69.38	66.43	51.35	63.29	938	915	895	794	802	633	741	749	749	749	600	726	43.49	35.0467	34.61	33.3967	76.6833	67.99	65.7633	62.3867	916	743	738.667
G9606_5652	257062	CATSPERD	0	0	0	0.02	0	0	0	0	0	0	0.05	0	0	0	0	0.04	0	0	0	0	0	0	0.1	0	0	0	0	1	0	0	0	0	0	0	2	0	0	0.00666667	0	0.0166667	0	0.0133333	0	0.0333333	0	0.333333	0
G9606_505	81704	DOCK8	0.02	0	0	0.01	0.02	0.02	0	0	0	0.01	0	0	0.03	0	0	0.02	0.04	0.04	0	0	0	0.02	0	0	2	0	0	1	2	2	0	0	0	1	0	0	0.00666667	0.0166667	0	0.00333333	0.01	0.0333333	0	0.00666667	0.666667	1.66667	0
G9606_30046	66004	LYNX1	0.9	0.98	0.92	1.11	1.03	0.84	1.05	1.14	0.61	0.57	0.69	1.13	1.58	1.75	1.6	2.17	1.95	1.67	2.03	2.16	1.15	1.07	1.29	2.13	69	76	71	87.36	83	65	84	91	49	46	55	91	0.933333	0.993333	1.10667	0.623333	1.64333	1.93	2.10667	1.17	72	78.4533	88.6667
[truncated: 15,845 more rows]
[truncated: 1 more columns]

## Sheet: gene_diff
st_gene_id	gene_id	gene_symbol	diffexp_log2fc_NC-vs-siMTA1	diffexp_deseq2_qvalue_NC-vs-siMTA1	diffexp_deseq2_pvalue_NC-vs-siMTA1	diffexp_log2fc_NC-vs-siMTA2	diffexp_deseq2_qvalue_NC-vs-siMTA2	diffexp_deseq2_pvalue_NC-vs-siMTA2	diffexp_log2fc_NC-vs-siSMYD3	diffexp_deseq2_qvalue_NC-vs-siSMYD3	diffexp_deseq2_pvalue_NC-vs-siSMYD3
[truncated: 17,278 more rows]
